# Supplementary material for: Exosome-related genes influence the progression of stroke through neuroinflammatory responses
Source: Front Neurol. 2025 May 19;16:1517588. doi: 10.3389/fneur.2025.1517588 (PMC12127164; doi:10.3389/fneur.2025.1517588)
Supplement: Supplementary file 1 [file Data_Sheet_1.ZIP]

Archive with 15 entries (14 files):
- Table Supplimetary/
- Table Supplimetary/Table S1 different expressed genes.csv
- Table Supplimetary/Table S10  GSVA of hubgenes.txt
- Table Supplimetary/Table S11  GSEA of hubgenes.xlsx
- Table Supplimetary/Table S12  cell-cell communications of MG.xls
- Table Supplimetary/Table S13  GO analysis of MG subgroups.csv
- Table Supplimetary/Table S14  KEGG analysis of MG subgroups.csv
- Table Supplimetary/Table S2 GO analysis of DEGs.csv
- Table Supplimetary/Table S3 KEGG analysis of DEGs.csv
- Table Supplimetary/Table S4 MEGs.txt
- Table Supplimetary/Table S5 DEGs-WGCNA genes.csv
- Table Supplimetary/Table S6 mRNA-miRNA interactions.csv
- Table Supplimetary/Table S7 mRNA-TFs interactions.csv
- Table Supplimetary/Table S8  GO analysis of hubgenes.csv
- Table Supplimetary/Table S9  KEGG analysis of hubgenes.csv
