# Supplementary material for: Exosome-related genes influence the progression of stroke through neuroinflammatory responses
Source: Front Neurol. 2025 May 19;16:1517588. doi: 10.3389/fneur.2025.1517588 (PMC12127164; doi:10.3389/fneur.2025.1517588)
Supplement: Supplementary file 1 [file Data_Sheet_1.ZIP › Table Supplimetary/Table S1 different expressed genes.csv]

	logFC	AveExpr	t	P.Value	adj.P.Val	B	threshold	Gene
Hspb1	2.16780556377556	9.65615504813216	20.5239350645977	3.03979255231234e-47	7.14077668463691e-43	96.639128622017	Up	Hspb1
Hspa1b	2.3559209479743	11.8894897694458	18.9292676721544	3.58573885182946e-43	4.2116295684163e-39	87.4353147553955	Up	Hspa1b
Ccl3	3.6070963319951	7.17843260295361	18.635410797145	2.08656921940611e-42	1.22777352910441e-38	85.704388316781	Up	Ccl3
Hspa1a	3.27427822220734	8.79719463460089	18.6350874816701	2.09062794960522e-42	1.22777352910441e-38	85.7024780463648	Up	Hspa1a
Hmox1	2.45130453677915	8.67241251040469	18.0936518878944	5.50759188934739e-41	2.58757682145319e-37	82.4857987516802	Up	Hmox1
Maff	1.94310328777614	7.81154270803163	17.8685274773203	2.16737846395351e-40	8.48564791612198e-37	81.1381027747268	Up	Maff
Socs3	2.2360668316509	8.52673510251978	17.5477362620537	1.54154730373049e-39	5.17321253027614e-36	79.2075948101783	Up	Socs3
Myc	1.12777199622744	7.68635876111515	17.3355267832934	5.67872373804131e-39	1.66748624162911e-35	77.9241368524864	Up	Myc
Atf3	2.86547460770807	8.2362033433477	17.2113763876045	1.22044370174012e-38	3.05427198563864e-35	77.170954898962	Up	Atf3
Bag3	1.26196712386982	8.48872784028298	17.2011171829696	1.30018815105302e-38	3.05427198563864e-35	77.1086400358195	Up	Bag3
Tnfrsf12a	1.3200109920458	8.58632584190718	16.3112976582891	3.27916238346678e-36	7.00280032272892e-33	71.6616948516634	Up	Tnfrsf12a
Timp1	2.7517880545136	7.89282236993523	16.2073263040181	6.28880331119034e-36	1.23108565485977e-32	71.0200405835522	Up	Timp1
Cebpd	1.8438063705543	8.716496323777	16.0664943013301	1.52166576434964e-35	2.74965003617979e-32	70.1492626347142	Up	Cebpd
Cd14	2.4821697820767	8.70773607435001	16.0140688617125	2.11529195107612e-35	3.54930880162351e-32	69.8246372322951	Up	Cd14
C3ar1	1.1981241494318	7.76395933754362	15.899230155287	4.35605784550882e-35	6.82187698992318e-32	69.1126586026709	Up	C3ar1
Osmr	2.12205307196084	8.8318824331611	15.7756369600517	9.49045613101993e-35	1.33838701936779e-31	68.3450755002725	Up	Osmr
Lilrb4	2.84484941586393	7.74856389148715	15.7633451050472	1.02554026429783e-34	1.33838701936779e-31	68.2686621265507	Up	Lilrb4
Gp49a	2.84484941586393	7.74856389148715	15.7633451050472	1.02554026429783e-34	1.33838701936779e-31	68.2686621265507	Up	Gp49a
Nfkbiz	1.11398232874236	9.05819473295085	15.7044397802562	1.48717645627822e-34	1.83869800707535e-31	67.9022886181806	Up	Nfkbiz
Ppp1r15a	0.963912428803201	8.28220961566348	15.6514740351173	2.07780174890126e-34	2.44048204417198e-31	67.5726005266182	Up	Ppp1r15a
Adamts1	1.86223358914772	8.91587967161741	15.5866169282158	3.13033243779041e-34	3.50164949029213e-31	67.1685667819806	Up	Adamts1
Sbno2	1.21099564146807	8.67518068698323	15.575138762781	3.36593181859539e-34	3.59405019775565e-31	67.097025253453	Up	Sbno2
Nup93	0.422598614655208	9.53747754780309	15.3335277416117	1.55430607177283e-33	1.58748712747894e-30	65.5885723841657	Up	Nup93
Rassf1	0.584423176979572	9.9681127318034	15.3058303855825	1.85280721590788e-33	1.78525572475622e-30	65.4153473807961	Up	Rassf1
Emp1	2.00962212328415	8.5472010055169	15.3018708832338	1.89993585283324e-33	1.78525572475622e-30	65.3905788773372	Up	Emp1
Map2k3	0.500873028615518	8.60547141019163	15.2476707386283	2.67988209995312e-33	2.42127347730764e-30	65.0514084265831	Up	Map2k3
A2m	1.82630984244617	8.53965160382969	15.1550736249081	4.82541531245406e-33	4.19829004092068e-30	64.4714335395861	Up	A2m
Zfp36	1.68097453735449	8.20514928361457	15.1079438574533	6.51090557408001e-33	5.46241724431119e-30	64.1759895074102	Up	Zfp36
Gadd45b	1.42951941304016	9.80835318540174	14.7969075619099	4.72039648470064e-32	3.8236839249001e-29	62.2221348628072	Up	Gadd45b
Pxdc1	0.647278483695879	9.25714474213042	14.6930233983953	9.16108818413296e-32	7.17343741778224e-29	61.5680687319858	Up	Pxdc1
Tuba1c	1.42226308713034	7.13547032587755	14.6863582424958	9.55945410772897e-32	7.24390762724714e-29	61.5260799165671	Up	Tuba1c
Rbm8a	0.427046350513195	10.6556048872732	14.6678953399596	1.07559016503742e-31	7.89584017715438e-29	61.4097532160874	Up	Rbm8a
Sertad1	0.761548964614402	9.28409033055456	14.6024281505104	1.63424718620459e-31	1.16333638336764e-28	60.9970970202818	Up	Sertad1
Ccl4	1.89167740077672	7.23669774017185	14.4505229666934	4.31797688818604e-31	2.98334103177583e-28	60.0385754937315	Up	Ccl4
Ch25h	2.00648299671534	7.51390135164286	14.3880289960661	6.44232629913956e-31	4.32390534551678e-28	59.6438387848061	Up	Ch25h
Snhg1	0.808074516078398	10.8115022213793	14.3763810254484	6.94128518435536e-31	4.52938139626921e-28	59.5702406620189	Up	Snhg1
Ssfa2	0.421972500324105	9.70102986381733	14.3158008872691	1.02326090264679e-30	6.49660050380426e-28	59.1873392308466	Up	Ssfa2
Hspd1	0.545028895509822	11.6686644010158	14.1045281694852	3.96675588946612e-30	2.45218585788023e-27	57.8504247919876	Up	Hspd1
Gadd45g	1.24404418943604	9.94814160503163	14.0751950928664	4.78862415096006e-30	2.88434794692828e-27	57.6646272884032	Up	Gadd45g
Cyr61	1.75556928440003	9.72639731437271	14.0138758223071	7.09926693214904e-30	4.16922198757783e-27	57.2760930973542	Up	Cyr61
Lgals3	2.46415037702702	7.57890003086382	13.9171698116041	1.3214410273439e-29	7.57121248130137e-27	56.6629847685156	Up	Lgals3
Mafk	0.721284648339256	8.46697776694259	13.8384408836434	2.19203761623559e-29	1.22602751530929e-26	56.1635451203978	Up	Mafk
Gm9817	1.15108933131029	7.78424236239177	13.6934492113481	5.57082702833746e-29	3.04335576099245e-26	55.2430861088524	Up	Gm9817
Zfp712	-0.447389874158852	6.78035879694892	-13.6871532649962	5.80118382409495e-29	3.09717293663215e-26	55.2030988693174	Down	Zfp712
Slc15a3	1.2291675000033	6.56579852850193	13.6723750347566	6.38004355345578e-29	3.33052451364955e-26	55.1092326579301	Up	Slc15a3
Tnfrsf1a	1.0017607259142	9.29681218563958	13.6588010197614	6.96253877491126e-29	3.55558692090088e-26	55.0230082110042	Up	Tnfrsf1a
Uspl1	0.447196655093493	10.6125692677597	13.6326358148975	8.2397867714758e-29	4.11831555422847e-26	54.8567837941734	Up	Uspl1
Cebpa	0.786943467318527	8.83635637169666	13.5800402251478	1.15606929181163e-28	5.65775494457231e-26	54.5225782788046	Up	Cebpa
Cdkn1a	1.4773751027741	10.2990429187768	13.5573989705278	1.33753535347551e-28	6.41225367112104e-26	54.3786814090762	Up	Cdkn1a
Sap30	0.759703300168933	8.72595837111189	13.4984048072103	1.95581577612037e-28	9.18881367936872e-26	54.00366547068	Up	Sap30
Pdk4	0.739542997175033	10.8718798161152	13.4576448098581	2.54314235596865e-28	1.17139131537372e-25	53.7444983239405	Up	Pdk4
Cstb	0.548783884484072	11.9430315731269	13.4370672487245	2.90370504176381e-28	1.3117487526168e-25	53.613639951808	Up	Cstb
Sat1	0.619861709052926	11.4688713053678	13.4152486226575	3.34204766900264e-28	1.46890433438345e-25	53.4748760904067	Up	Sat1
Procr	1.38246831134777	7.01033898537044	13.4123461127504	3.40514668939003e-28	1.46890433438345e-25	53.4564154665666	Up	Procr
Myo1e	0.414758766626493	8.13092578114031	13.4108029431249	3.43917834026178e-28	1.46890433438345e-25	53.4466004611719	Up	Myo1e
Pgm1	0.486508100834107	7.97350950657919	13.3303800026356	5.77525270621576e-28	2.4226153807449e-25	52.9349989731114	Up	Pgm1
Slc3a2	0.419932935489086	11.488322735476	13.2846619408938	7.75484419249669e-28	3.19594815659544e-25	52.6440956458556	Up	Slc3a2
2410006H16Rik	0.685077042099849	10.3223424152195	13.2583428067286	9.18905746191271e-28	3.69987271292762e-25	52.4766050709821	Up	2410006H16Rik
Ifrd1	0.654076842528666	11.7380759142293	13.2566050174382	9.29260099879654e-28	3.69987271292762e-25	52.4655455170586	Up	Ifrd1
Eprs	0.341641349063655	10.3076698838384	13.2175619077304	1.19529936888912e-27	4.67979624576238e-25	52.2170518306649	Up	Eprs
Stat3	0.820649568051631	9.716186536733	13.2133154617636	1.22848421262083e-27	4.73087256371738e-25	52.1900229471445	Up	Stat3
Csrnp1	1.03040261940869	8.7699522348345	13.181301392305	1.51020280576025e-27	5.70953504619071e-25	51.9862395960827	Up	Csrnp1
Hspe1	0.466984228817368	12.3109059696324	13.1791576591007	1.53122773789968e-27	5.70953504619071e-25	51.9725930778759	Up	Hspe1
Lcn2	3.95778797567489	9.18677420493208	13.1605770502754	1.72617528739356e-27	6.33587244940032e-25	51.8543094171055	Up	Lcn2
Il4ra	0.957527760299335	7.75154803746132	13.153620911337	1.8053858799639e-27	6.52466457018955e-25	51.8100251312517	Up	Il4ra
Baz1a	0.864747190531725	7.40336165603084	13.138846346827	1.98589803101656e-27	7.06829252221365e-25	51.7159640786954	Up	Baz1a
C5ar1	1.44246145350978	8.89983325476411	13.1310794682217	2.08792255265246e-27	7.3205057737849e-25	51.6665152910421	Up	C5ar1
Il1r1	0.997463038541592	9.14563550895741	13.1236345828315	2.19063607899963e-27	7.56768119585004e-25	51.6191155033828	Up	Il1r1
Rhoj	1.45344160173259	8.85613944932762	13.0466468475948	3.59967494595855e-27	1.22550672689148e-24	51.1288989093776	Up	Rhoj
Cebpb	0.937047150156579	8.12446571172832	13.0117124776932	4.5097189497114e-27	1.51339725496672e-24	50.9064258141622	Up	Cebpb
Gm6682	0.657518823777343	6.01774939912889	13.0085191625872	4.60359909299614e-27	1.52314290554327e-24	50.8860889354903	Up	Gm6682
Tpm4	0.784271117512174	10.3190303045009	12.997304577958	4.94905663125004e-27	1.61469846284298e-24	50.814666905349	Up	Tpm4
Vim	1.17104989999618	11.8102494879299	12.9769155771214	5.64491089913328e-27	1.79921918995542e-24	50.6848119057584	Up	Vim
Rgs1	1.5023087055621	6.00395710510573	12.976288517538	5.66779703106299e-27	1.79921918995542e-24	50.6808181602881	Up	Rgs1
Fbl	0.387765218536919	10.7586817687637	12.9558235994856	6.46790754487e-27	2.02583488182055e-24	50.55047444969	Up	Fbl
Plat	0.778722354036798	9.94269359601505	12.937245436566	7.2916809842565e-27	2.25380102633118e-24	50.4321436235106	Up	Plat
Snhg5	0.637899724792537	10.5173223288022	12.9220817778377	8.0412530626893e-27	2.45320877526798e-24	50.3355582523378	Up	Snhg5
Zfp759	-0.515905940473	6.7224687400481	-12.912993590985	8.52695105864966e-27	2.56803342716332e-24	50.2776696676831	Down	Zfp759
Igfbp1	1.09397761542539	5.56055885388528	12.9104078423051	8.67042733630578e-27	2.57818998173619e-24	50.2611992023306	Up	Igfbp1
A230107N01Rik	-0.599839285027905	5.67002600189296	-12.8661071556775	1.15398422388857e-26	3.38853042542079e-24	49.9790073784032	Down	A230107N01Rik
Ccl2	2.03711462396832	7.54534291325463	12.8547568290515	1.24168638084243e-26	3.60104379905796e-24	49.9067040969606	Up	Ccl2
Rpl3	0.302484779684178	10.2699129555807	12.8222115817669	1.53189812778677e-26	4.33564083371553e-24	49.6993809078484	Up	Rpl3
Gm12816	0.302484779684178	10.2699129555807	12.8222115817669	1.53189812778677e-26	4.33564083371553e-24	49.6993809078484	Up	Gm12816
Ddit3	0.544660322009434	9.76489525782149	12.8060337152765	1.70049070871053e-26	4.72406104168723e-24	49.5963204473635	Up	Ddit3
Gm7334	0.667179748689229	10.0954189157192	12.8034156337291	1.72946766670257e-26	4.72406104168723e-24	49.5796419227004	Up	Gm7334
Btg3	0.667179748689229	10.0954189157192	12.8034156337291	1.72946766670257e-26	4.72406104168723e-24	49.5796419227004	Up	Btg3
Gfap	1.19336894564432	11.3170879027188	12.7972029568467	1.80022143250889e-26	4.86080478977774e-24	49.5400638323844	Up	Gfap
Ier3	1.06244337617759	10.1702537361344	12.7443450303946	2.53211739909569e-26	6.75931475251781e-24	49.2033233738982	Up	Ier3
Cd44	1.75931240046372	8.60147258856683	12.7199231955498	2.96440890678125e-26	7.82437411564026e-24	49.0477366753134	Up	Cd44
Angptl4	1.36789452795848	8.12034415887453	12.7154374774636	3.05148757034504e-26	7.96472161277504e-24	49.0191588982537	Up	Angptl4
Thbs1	1.88697604099466	8.05093464146325	12.6941504643137	3.50089736656698e-26	8.93908478674183e-24	48.8835423617505	Up	Thbs1
Pald1	1.88697604099466	8.05093464146325	12.6941504643137	3.50089736656698e-26	8.93908478674183e-24	48.8835423617505	Up	Pald1
Slc10a6	1.882042421374	6.18695766387113	12.6861507208798	3.6864029273049e-26	9.28827127307658e-24	48.83257699241	Up	Slc10a6
Morc4	0.674173402603946	7.90875796506791	12.684881218972	3.71673193848367e-26	9.28827127307658e-24	48.824489149195	Up	Morc4
Bcl2a1b	0.643553734482296	5.99449339246394	12.6688277882535	4.12248710038387e-26	9.98364376032139e-24	48.7222146205589	Up	Bcl2a1b
Bcl2a1d	0.643553734482296	5.99449339246394	12.6688277882535	4.12248710038387e-26	9.98364376032139e-24	48.7222146205589	Up	Bcl2a1d
Bcl2a1a	0.643553734482296	5.99449339246394	12.6688277882535	4.12248710038387e-26	9.98364376032139e-24	48.7222146205589	Up	Bcl2a1a
Gem	1.52692592094651	6.82863909591455	12.6553449028045	4.49730200708798e-26	1.07802164743371e-23	48.6363167295963	Up	Gem
1110038B12Rik	0.715438182051397	10.3763326749397	12.6318864601382	5.23246399439635e-26	1.24157385547843e-23	48.4868660270746	Up	1110038B12Rik
Serpina3n	1.7938522518023	9.47147991885195	12.5561983207036	8.52818322420215e-26	2.00335552119733e-23	48.0046750715876	Up	Serpina3n
Tlr2	1.09210034379022	6.50525512603002	12.5524920312057	8.73463629002308e-26	2.03153803058349e-23	47.9810637289128	Up	Tlr2
Impdh2	0.338175017280783	10.9244854953601	12.4625735534854	1.56050310221998e-25	3.55900760915043e-23	47.408253054222	Up	Impdh2
Gm15210	0.338175017280783	10.9244854953601	12.4625735534854	1.56050310221998e-25	3.55900760915043e-23	47.408253054222	Up	Gm15210
Trip10	0.504431619434168	7.40728749063766	12.4581482255631	1.60570988163583e-25	3.62689719514492e-23	47.3800637835696	Up	Trip10
1810032O08Rik	0.730774558027488	7.90840611828535	12.4443377348765	1.75538316701431e-25	3.92721009298411e-23	47.2920922946328	Up	1810032O08Rik
Hbegf	0.886134676307962	9.12633441851682	12.4291204662039	1.93650428199254e-25	4.29154925361196e-23	47.1951618426809	Up	Hbegf
Map3k8	0.966049621823945	6.59235925457915	12.4045868005244	2.26867411587938e-25	4.98069379963763e-23	47.0388930733997	Up	Map3k8
B4galt1	0.630031416450433	8.64730221354759	12.3923778748908	2.4546275100488e-25	5.33904211468115e-23	46.9611299806913	Up	B4galt1
Myo1c	0.496246370944116	9.02197920881219	12.3810746805456	2.64034238438498e-25	5.69030118821903e-23	46.8891373628295	Up	Myo1c
Stk40	0.446476940576886	8.94362212371225	12.3783850902084	2.68656355597961e-25	5.73727859031973e-23	46.8720069752725	Up	Stk40
Dusp16	0.554425149531133	8.99665624841626	12.3326965365865	3.60762313443425e-25	7.63483559017972e-23	46.5810242133728	Up	Dusp16
Ppp1r18	0.37865061528997	8.39428222652657	12.2070909405107	8.11165806660256e-25	1.70134785395143e-22	45.781228896345	Up	Ppp1r18
Arid5a	0.77643064988946	7.68089503510353	12.1828424293473	9.48480535162955e-25	1.97174834084186e-22	45.6268594369715	Up	Arid5a
Mt2	0.757225229615492	13.1357860133527	12.1439066708837	1.21919812166403e-24	2.51229676105347e-22	45.3790148877587	Up	Mt2
Sh2b3	0.454199283940399	8.41959864334363	12.0331587913277	2.48975936642358e-24	5.08582063275273e-22	44.6742494494705	Up	Sh2b3
Sh3bp2	0.59521351180547	6.7495894828343	12.0289635117793	2.55800302042618e-24	5.18017663386478e-22	44.647558292383	Up	Sh3bp2
Ccdc86	0.503182608328588	7.98704622333475	11.9813034424701	3.47775417506619e-24	6.949216650176e-22	44.3443714550022	Up	Ccdc86
Odc1	0.658151568014173	10.9452547241786	11.9807254927525	3.49073076804209e-24	6.949216650176e-22	44.340695272306	Up	Odc1
Zfp563	-0.438950960009091	8.64416006405112	-11.9300397507593	4.83894108846693e-24	9.55223236211569e-22	44.018337312853	Down	Zfp563
Slc7a10	-0.535060641487686	8.94173040051335	-11.8600135145002	7.59705967603645e-24	1.48718774041477e-21	43.573114752941	Down	Slc7a10
Rps25	0.630495638896468	9.53985497648565	11.8397280073166	8.65724270219446e-24	1.68072139105165e-21	43.4441730780678	Up	Rps25
Thbs1	1.10679648175655	6.11962380197452	11.8368530105852	8.81900928457244e-24	1.69809300904829e-21	43.4258998340903	Up	Thbs1
5430416N02Rik	0.605211502700312	8.24218866382365	11.8267756449776	9.41024855695449e-24	1.79720446220665e-21	43.361851361706	Up	5430416N02Rik
Cdk11b	0.309484861908156	10.3631611976873	11.8149015908333	1.01579186742345e-23	1.92435215787454e-21	43.2863886419639	Up	Cdk11b
Mt1	0.539303025697402	12.9822527232282	11.8022029546154	1.10232999794439e-23	2.07158671853694e-21	43.2056914698354	Up	Mt1
Clic1	0.83560724591728	9.89736988910434	11.7960720153893	1.14670976195918e-23	2.13788563636374e-21	43.1667328781746	Up	Clic1
Eif4ebp1	0.707022179463676	7.78312870362821	11.785975716522	1.22371710217671e-23	2.26349121631756e-21	43.102579928607	Up	Eif4ebp1
Litaf	0.830405703385494	10.5038127822065	11.7597729268231	1.44854325958178e-23	2.65841638365903e-21	42.9361036694223	Up	Litaf
Ccl7	1.40508919768621	5.96088700565826	11.7485631290596	1.55691558209046e-23	2.83515534409977e-21	42.8648921313854	Up	Ccl7
Lonrf3	0.519041193227475	9.69168047054877	11.7368441980089	1.67887908908666e-23	3.0337345139796e-21	42.7904518579233	Up	Lonrf3
Tagln2	0.84915944548216	8.12690261802382	11.7327680717748	1.7235012351471e-23	3.09059294006416e-21	42.7645610939603	Up	Tagln2
Flna	0.594540801714736	9.21343599189058	11.6822273690905	2.38583421563227e-23	4.24588117874377e-21	42.4435959514473	Up	Flna
Rsc1a1	0.379540145382758	8.44112487953226	11.67876955783	2.43950026308316e-23	4.27658960299153e-21	42.421640805459	Up	Rsc1a1
Ddi2	0.379540145382758	8.44112487953226	11.67876955783	2.43950026308316e-23	4.27658960299153e-21	42.421640805459	Up	Ddi2
Ctla2b	1.99833593100913	9.93815218262993	11.6658825494025	2.65034995056741e-23	4.57789490358669e-21	42.3398203598964	Up	Ctla2b
Ctla2a	1.99833593100913	9.93815218262993	11.6658825494025	2.65034995056741e-23	4.57789490358669e-21	42.3398203598964	Up	Ctla2a
Relb	0.578637718155447	6.7006926607945	11.6620178930847	2.71706020727642e-23	4.65886579044747e-21	42.3152848854152	Up	Relb
Plek	0.933339239714736	8.40958985557953	11.6542918630232	2.85549431792275e-23	4.8607548566901e-21	42.2662368382305	Up	Plek
Itga5	0.799059360332718	7.51438463170012	11.642756019368	3.07541381325292e-23	5.19744934439744e-21	42.1930076717641	Up	Itga5
Cnn3	0.346987705094606	12.2083948003682	11.59926684127	4.06775487484231e-23	6.82540212606576e-21	41.9169966046217	Up	Cnn3
Ctla2b	1.7870472618435	7.82006769783402	11.564200128958	5.09631414335463e-23	8.49060393911657e-21	41.6945076331895	Up	Ctla2b
Pdlim4	0.768753939565679	9.07635916234867	11.5617589968581	5.17690884178715e-23	8.56413842270577e-21	41.6790216081308	Up	Pdlim4
Tlr13	0.878177489904235	6.2667437952328	11.5289780864593	6.39093749281976e-23	1.04985673177503e-20	41.471096279931	Up	Tlr13
Gm5879	0.51689533676395	7.05940554670016	11.5269618017812	6.47427884624479e-23	1.05616169706345e-20	41.4583090664662	Up	Gm5879
Acot1	0.438235093000074	8.41976248933918	11.5255658642012	6.53261373586391e-23	1.05832847771848e-20	41.4494562007007	Up	Acot1
S100a8	1.83591791239851	7.55111583680337	11.4850754947303	8.47349071494308e-23	1.36336144099129e-20	41.1927167629147	Up	S100a8
Ptpn1	0.336367372128655	9.1480862373177	11.4814851046552	8.6711832887245e-23	1.38534319057152e-20	41.1699552988781	Up	Ptpn1
Dusp5	0.70466297004397	9.6593003926295	11.4804673240689	8.72805722210993e-23	1.38534319057152e-20	41.1635031557561	Up	Dusp5
Errfi1	0.670188171232248	11.7349712807151	11.4790682039078	8.80684910808171e-23	1.38846773421441e-20	41.1546336328864	Up	Errfi1
Cdt1	1.00710448925968	7.73279201754135	11.4769309664376	8.92858179411848e-23	1.39163550354042e-20	41.1410851301986	Up	Cdt1
Tnfsf9	1.07742076392219	6.19503749857024	11.4766375607272	8.94542424905721e-23	1.39163550354042e-20	41.139225175104	Up	Tnfsf9
1700040D17Rik	-0.459011379683527	6.05192345223817	-11.4696333653133	9.35704415637657e-23	1.44609423866738e-20	41.09482566042	Down	1700040D17Rik
Dnajb1	0.741901818279902	11.3208003042597	11.4307331519466	1.2012320467815e-22	1.83871564570328e-20	40.8482881283045	Up	Dnajb1
Mmp19	0.680954106190417	6.66452905305887	11.4301927439916	1.20540721739519e-22	1.83871564570328e-20	40.8448638009244	Up	Mmp19
Adamts9	1.41512988983394	8.93327483359887	11.4282624222702	1.22043949209998e-22	1.84963510380133e-20	40.8326323402295	Up	Adamts9
Lekr1	-0.480925188164054	7.95536919149369	-11.4107401917554	1.36574818826084e-22	2.05658914682278e-20	40.721612895471	Down	Lekr1
Pln	-0.645038342385536	6.22692997483879	-11.4079326663755	1.3905854772804e-22	2.08065244884037e-20	40.703826319565	Down	Pln
Gm2824	-0.380947700178293	5.27584558582468	-11.3978668945973	1.48339999575342e-22	2.20547780381288e-20	40.6400602669655	Down	Gm2824
Fpr2	0.860364292834903	6.44624213729211	11.3955323030423	1.50579587622674e-22	2.22469502694606e-20	40.6252716349032	Up	Fpr2
Cd68	0.966394469174975	8.49380866675162	11.3901940955335	1.55828250577062e-22	2.28785089644109e-20	40.5914576176765	Up	Cd68
Edn1	1.04117732118123	7.58406377645159	11.3891898006655	1.56835927159785e-22	2.28834333224255e-20	40.5850962648188	Up	Edn1
Sf3b4	0.342414984796611	9.21870677741072	11.3861456385209	1.59930267384811e-22	2.31908759946704e-20	40.5658144612489	Up	Sf3b4
Plin2	1.20303296445184	9.09404016261592	11.3644250344757	1.83851179217764e-22	2.6496000312911e-20	40.4282519237712	Up	Plin2
Bcl3	1.19452129647775	6.83944994311616	11.2885468191213	2.99118100763146e-22	4.28450201526041e-20	39.9479261346082	Up	Bcl3
Fam129b	0.585983440079808	8.81968496478054	11.282128015218	3.11685476912858e-22	4.43745668979391e-20	39.9073107239618	Up	Fam129b
Zadh2	-0.251734922241429	9.39670070997632	-11.2767735006196	3.22571451245524e-22	4.56477467542687e-20	39.8734317577954	Down	Zadh2
Piezo1	0.643643198193546	7.52063480750554	11.2648931589733	3.48099368227076e-22	4.89652829881572e-20	39.7982695326562	Up	Piezo1
Hmgb2	0.741218122856039	8.20212678476889	11.2628669569668	3.52650252716119e-22	4.93101612294901e-20	39.7854514956084	Up	Hmgb2
Iqgap1	0.44196741774964	10.3205653864929	11.2602822539752	3.58541859514227e-22	4.98373184724776e-20	39.7691007035415	Up	Iqgap1
Capg	1.09899937830549	7.46082595356058	11.2507324482154	3.81174937680342e-22	5.2671649770876e-20	39.7086926836523	Up	Capg
Msn	0.970286821927871	10.8771801128548	11.2257471683249	4.47368328450657e-22	6.14568970972771e-20	39.5506757906922	Up	Msn
Ctla2a	1.97786470922128	10.0461114685283	11.1963270543481	5.40164572283662e-22	7.37732905088111e-20	39.3646666984148	Up	Ctla2a
Aff1	0.610576659146752	10.4903100665982	11.1478608098787	7.36759475321453e-22	1.00041715807955e-19	39.0583725973085	Up	Aff1
Nop14	0.373947337922852	9.10143564424846	11.1440842686902	7.54790514727904e-22	1.01901057364788e-19	39.0345130128358	Up	Nop14
Ehd2	0.601036842968854	7.99893851511006	11.1177323441052	8.93481885487695e-22	1.19935902697094e-19	38.8680552276517	Up	Ehd2
Dpm3	1.04496085639293	7.90418051964569	11.1129366937274	9.21330562280346e-22	1.22971455900725e-19	38.8377680303652	Up	Dpm3
Cd86	0.93455852287963	6.37409648805273	11.0894525456799	1.070730299799e-21	1.42104663686883e-19	38.6894777983156	Up	Cd86
Acot2	0.393809268714547	7.85656609807881	11.0831204831956	1.11499887880618e-21	1.46326472972268e-19	38.6495013332859	Up	Acot2
Acot1	0.393809268714547	7.85656609807881	11.0831204831956	1.11499887880618e-21	1.46326472972268e-19	38.6495013332859	Up	Acot1
Nfkbia	0.590663549659794	12.1741711552831	11.0820740403592	1.12248866093979e-21	1.46491006300759e-19	38.6428950815519	Up	Nfkbia
Ms4a6d	1.63403879286002	7.75810517045121	11.0710337101609	1.2046343392256e-21	1.56342902004136e-19	38.5732020369188	Up	Ms4a6d
Anxa2	1.20504930106828	10.0020415596592	11.0623210234852	1.27367555012229e-21	1.64395122790784e-19	38.5182091503836	Up	Anxa2
Tead1	0.545830407228496	9.22354979472276	11.0601772250268	1.29126040254863e-21	1.64882666160062e-19	38.5046787979288	Up	Tead1
Gm13889	0.545742144200456	10.0078213676641	11.0601493297314	1.29149080811593e-21	1.64882666160062e-19	38.504502742164	Up	Gm13889
Tmem236	0.690300567230259	5.63710328503155	11.0516295824468	1.36381628029458e-21	1.73175179677837e-19	38.4507348719254	Up	Tmem236
Ifi30	0.820875914894027	8.51102973610186	10.975407221032	2.22004905606285e-21	2.80382647182647e-19	37.9699574860592	Up	Ifi30
AA467197	1.14022010066116	6.07598353723746	10.9516581184292	2.58376488782135e-21	3.24573374223591e-19	37.8202564531221	Up	AA467197
Myd88	0.748306873544247	7.85574753859126	10.913865180056	3.28901177557558e-21	4.10969019255563e-19	37.5821300244615	Up	Myd88
Spsb1	0.664471727217869	10.2906021508123	10.9075038686508	3.42532945680494e-21	4.25737641639179e-19	37.5420607108875	Up	Spsb1
D7Bwg0826e	0.838349873791135	6.72031458878322	10.8859606855238	3.93025140087944e-21	4.85923871884521e-19	37.4063885872493	Up	D7Bwg0826e
Ranbp3l	-0.598669364463405	7.80586453432004	-10.8837362235656	3.98644323019313e-21	4.90290774452705e-19	37.3923819700327	Down	Ranbp3l
Ppan	0.347038653684683	8.86552189095315	10.8779125305439	4.13738065607743e-21	5.06204213499556e-19	37.3557144071889	Up	Ppan
Map6d1	-0.46507481749118	8.88388252373611	-10.8325660414854	5.52529667634988e-21	6.69045073320283e-19	37.0703050272246	Down	Map6d1
Clec4d	1.38776183352347	6.19942638575584	10.8289006260494	5.65596871328133e-21	6.81355697659958e-19	37.0472432071246	Up	Clec4d
Suv420h1	-0.273560263795599	10.1607470961195	-10.8270378859091	5.72355251250426e-21	6.84965841504565e-19	37.0355238157398	Down	Suv420h1
1500012F01Rik	0.371935243693605	10.9225654794752	10.8264717017914	5.7442540026563e-21	6.84965841504565e-19	37.0319617434543	Up	1500012F01Rik
Mdm2	0.284875104165354	10.9815247402996	10.770830798209	8.1895754867526e-21	9.71622816966189e-19	36.6820505653095	Up	Mdm2
Fas	0.975539304700056	7.37457337325076	10.7687835847867	8.29709816987144e-21	9.77496173625903e-19	36.6691817622879	Up	Fas
Htra4	0.750528947219456	5.31004202650167	10.7683075073608	8.32230363650677e-21	9.77496173625903e-19	36.6661891926343	Up	Htra4
9330184L24Rik	-0.437460999681394	6.28232618611437	-10.6854861134177	1.4101732105068e-20	1.64807855164255e-18	36.14591975731	Down	9330184L24Rik
Gpr12	-0.36356405061072	9.60962031549531	-10.6797612733313	1.46249016422355e-20	1.7007602201869e-18	36.10998251531	Down	Gpr12
Ltbr	0.497577730185955	7.55909983396802	10.65428403635	1.71981535064551e-20	1.99015676857211e-18	35.9500915740324	Up	Ltbr
Prkx	0.310936981897293	9.59110369493386	10.650599764163	1.76059093955327e-20	2.02735498828656e-18	35.9269751944579	Up	Prkx
Scara5	1.10900943659251	5.89385307605024	10.643752698382	1.83894931161546e-20	2.10725650142238e-18	35.884018091876	Up	Scara5
Pqlc1	0.283773416725235	8.54179133748637	10.6321224729978	1.98010054282334e-20	2.24205595058286e-18	35.8110635577133	Up	Pqlc1
Sdc1	0.688406753777843	7.30442826724122	10.6318832612013	1.98311443932034e-20	2.24205595058286e-18	35.8095631683382	Up	Sdc1
Hspb8	0.607601211884883	9.58155984395872	10.6317164911056	1.98521832923773e-20	2.24205595058286e-18	35.8085171528892	Up	Hspb8
Gnl3	0.411869908604289	10.7079554041752	10.6273651147314	2.04090707324621e-20	2.29392095969506e-18	35.7812254752078	Up	Gnl3
Unc45a	0.30319792870975	9.47666420016227	10.6215459907277	2.11782272690955e-20	2.36903684180154e-18	35.7447312335604	Up	Unc45a
D630004N19Rik	-0.339212857250782	8.75908066854915	-10.6060209835899	2.33747086886144e-20	2.6023473071291e-18	35.6473846325406	Down	D630004N19Rik
Gpr84	1.08134499162291	6.53425180249114	10.5935787498192	2.52979363545452e-20	2.80317840992745e-18	35.569386400221	Up	Gpr84
Zfp623	0.348259024784608	8.63240831082765	10.5867957870665	2.64120574396297e-20	2.91289033480912e-18	35.5268721210357	Up	Zfp623
LOC100862446	0.369261913309452	11.9812953802603	10.575699508925	2.83411325819089e-20	3.11103525925992e-18	35.4573334682336	Up	LOC100862446
S100a9	1.72490976870807	7.82515126628275	10.5702945717623	2.93310469846556e-20	3.20472383589091e-18	35.4234663713725	Up	S100a9
Gm5637	0.906276578075442	9.23586259317761	10.5678617261314	2.97878059880249e-20	3.2246329514502e-18	35.4082232995991	Up	Gm5637
Arpc1b	0.906276578075442	9.23586259317761	10.5678617261314	2.97878059880249e-20	3.2246329514502e-18	35.4082232995991	Up	Arpc1b
Il1r2	1.00059487358707	6.28729219984148	10.564808138457	3.03711606284803e-20	3.27270153359464e-18	35.3890918567203	Up	Il1r2
Kdelr3	0.514077163391992	6.33808805985416	10.5561428761471	3.20893497972178e-20	3.44205897756367e-18	35.3348074747279	Up	Kdelr3
Angpt2	0.817302373634357	6.84437785268663	10.5416834475533	3.51749560650424e-20	3.75588587692687e-18	35.244243235904	Up	Angpt2
Icosl	0.525652258638856	8.21588028182904	10.5365851036188	3.63320760935398e-20	3.86188597064861e-18	35.2123160783993	Up	Icosl
Tgif1	0.948973015447279	6.38122192413937	10.518008196779	4.08788240535536e-20	4.32560565694608e-18	35.0960069827534	Up	Tgif1
St6galnac2	0.715116440221959	7.90870348823613	10.5165751515287	4.12522826537794e-20	4.34554875255575e-18	35.0870363514102	Up	St6galnac2
Prkab2	0.415660501307601	10.7487123968819	10.5150759154768	4.16466333577587e-20	4.36750475092459e-18	35.0776516217671	Up	Prkab2
Ubxn4	0.301044091927817	11.0617466071543	10.4753044883737	5.35983753169235e-20	5.5466054386337e-18	34.8287878111705	Up	Ubxn4
Arfgap3	0.311658506858709	9.14551908257417	10.4744245703054	5.38982889143142e-20	5.55317853020244e-18	34.823283883526	Up	Arfgap3
Nek6	0.535404856246612	8.94222274638709	10.4662728727138	5.67575341589712e-20	5.82223246693621e-18	34.7722988586358	Up	Nek6
Id1	0.740946705133067	8.92279800383846	10.4623058942716	5.82031938186068e-20	5.94457054779519e-18	34.7474900381583	Up	Id1
A430046D13Rik	-0.379040839727574	8.09667648073942	-10.4599196779878	5.90904136026142e-20	6.00906019887018e-18	34.73256791263	Down	A430046D13Rik
P2ry13	-0.546037116188753	7.59155330101314	-10.4572201775095	6.01103847155731e-20	6.08643554893762e-18	34.7156874660884	Down	P2ry13
Cxx1c	-0.39258300022826	10.8327878080493	-10.4544443412381	6.11775090367853e-20	6.16790070722371e-18	34.6983305560144	Down	Cxx1c
Epha2	0.48507662573743	6.48000213462224	10.4459390407478	6.45662832491277e-20	6.48173743506521e-18	34.6451536736931	Up	Epha2
Zfp961	-0.366792886298433	7.53345519407476	-10.4238489492541	7.42677738849899e-20	7.42393309077574e-18	34.5070812586469	Down	Zfp961
Tyrobp	0.511806101571737	9.77391020062107	10.4198248887985	7.6185534609514e-20	7.58336607420378e-18	34.4819353389442	Up	Tyrobp
Cecr6	-0.479794662691065	9.35029730650964	-10.4188226640697	7.66707998005265e-20	7.59946733381506e-18	34.4756728415086	Down	Cecr6
Sgpl1	0.342787948964968	8.98622895085843	10.4080519416376	8.20844522267412e-20	8.07346639099819e-18	34.4083784407547	Up	Sgpl1
Ptges	0.819696630271493	7.9841411528647	10.4079445057944	8.21403289535808e-20	8.07346639099819e-18	34.4077072615154	Up	Ptges
Rela	0.410127684067905	8.85083566192509	10.4063763059187	8.29602706599952e-20	8.0990699136517e-18	34.3979104710543	Up	Rela
1200015M12Rik	1.28202777397295	10.8602481336588	10.4054751312388	8.34351419311102e-20	8.0990699136517e-18	34.3922808236965	Up	1200015M12Rik
1200003I10Rik	1.28202777397295	10.8602481336588	10.4054751312388	8.34351419311102e-20	8.0990699136517e-18	34.3922808236965	Up	1200003I10Rik
Fcgr3	0.704597951691012	9.15839431004903	10.3940428926746	8.96999043425936e-20	8.6713598885262e-18	34.3208719073478	Up	Fcgr3
Lif	1.32339915675726	6.62857645086665	10.3844331103994	9.53273290895089e-20	9.17759953951498e-18	34.260858641999	Up	Lif
Zfp85	-0.426210436436285	7.65343677885178	-10.3807419502078	9.75812363896022e-20	9.31821473182173e-18	34.2378102271327	Down	Zfp85
Zfp273	-0.426210436436285	7.65343677885178	-10.3807419502078	9.75812363896022e-20	9.31821473182173e-18	34.2378102271327	Down	Zfp273
Trib3	0.681814543362692	6.61832173414758	10.3776734523257	9.94953226651022e-20	9.46252884504419e-18	34.2186511015553	Up	Trib3
Atp5s	-0.270080739515129	9.35129915806454	-10.3744047690484	1.01575475845153e-19	9.62140928660686e-18	34.198243305582	Down	Atp5s
Glipr2	0.859862225787055	7.74891075594173	10.3726630017351	1.02701568584413e-19	9.6890062153271e-18	34.1873692301644	Up	Glipr2
Map3k6	1.17738968770753	7.91267237096605	10.3665791094417	1.0673351421082e-19	1.00291079293055e-17	34.1493895971986	Up	Map3k6
Cish	0.416693794470533	7.7952647034248	10.3553021339505	1.14629016755483e-19	1.07280885761078e-17	34.0790032374436	Up	Cish
Spidr	0.688675090178089	7.32718270874468	10.3510902300934	1.17725063954816e-19	1.0974124910169e-17	34.0527182008669	Up	Spidr
5430439M09Rik	-0.39398849895222	7.96735464355429	-10.3454673182688	1.21988628296338e-19	1.13157197482195e-17	34.0176309365534	Down	5430439M09Rik
Myh9	0.485555557250964	11.8520112253374	10.3449959813233	1.22352935849804e-19	1.13157197482195e-17	34.0146899454988	Up	Myh9
Ccnd3	0.307647603674581	8.30764405123648	10.3439802213423	1.23141732874785e-19	1.13440095959277e-17	34.0083520224404	Up	Ccnd3
Osm	0.547867932114737	5.76754267349766	10.3411229975375	1.25387828603425e-19	1.14682747891011e-17	33.9905248052272	Up	Osm
Rab20	0.69669919580676	5.11289866665907	10.3410231473027	1.25467056353453e-19	1.14682747891011e-17	33.9899018228986	Up	Rab20
Ankrd13a	0.366750083565351	10.3704596378273	10.3374228013914	1.28357399854527e-19	1.16869910076849e-17	33.9674394824082	Up	Ankrd13a
Flrt2	-0.333143704975624	10.6287882493723	-10.333222822885	1.31813116856066e-19	1.19552970195593e-17	33.9412380905236	Down	Flrt2
D8Ertd56e	0.756032044554396	5.26904936595506	10.3320249463278	1.32815614554433e-19	1.1999890774993e-17	33.9337655866021	Up	D8Ertd56e
Zfp133-ps	-0.408857264414213	7.06432424969491	-10.329323638181	1.35104314988353e-19	1.21599059900054e-17	33.9169151396827	Down	Zfp133-ps
Spp1	1.93931908543595	9.84501469605009	10.321068507433	1.42345077821763e-19	1.27627031416452e-17	33.8654261978641	Up	Spp1
Gm11175	-0.294794204703787	8.92088522311396	-10.3188990717632	1.44311305158483e-19	1.28897979828058e-17	33.8518963882109	Down	Gm11175
Ipo5	0.280336971723522	11.4896129587596	10.2991520969081	1.63500812172632e-19	1.45484756770731e-17	33.728770283474	Up	Ipo5
Hpx	0.493814511230043	5.63541125880574	10.2901728283102	1.73048409704694e-19	1.53399252542376e-17	33.6727990543657	Up	Hpx
Fosl1	1.29268357276352	6.07028507768095	10.2822339104839	1.81951660622025e-19	1.60685205250826e-17	33.6233212216295	Up	Fosl1
A130006I12Rik	-0.351256283081814	6.70104464180329	-10.2747508495818	1.90761290593298e-19	1.67207965571909e-17	33.5766917592171	Down	A130006I12Rik
Zfp113	-0.36950269193004	7.14400287697642	-10.2645039785427	2.0351844047475e-19	1.7706858093305e-17	33.5128516548928	Down	Zfp113
Ifitm2	0.86432512291949	9.26663394039939	10.2481198738668	2.25706332835575e-19	1.95648245927694e-17	33.4108033208029	Up	Ifitm2
Mrps6	0.53271562772705	11.1938939282428	10.242829708464	2.33373229004652e-19	2.01550386858392e-17	33.3778609425555	Up	Mrps6
Srgn	1.09002429217224	10.4114090091878	10.233080191167	2.48189421693225e-19	2.13561088095075e-17	33.3171592542569	Up	Srgn
Nfe2l2	0.453508463953652	9.21856623609688	10.231612620011	2.50499437412171e-19	2.14762127162384e-17	33.3080230474163	Up	Nfe2l2
Ucp2	1.01478461141963	9.5686275491316	10.2275068451682	2.57076574732546e-19	2.19599484256082e-17	33.282464478942	Up	Ucp2
Tes	0.437193166940846	6.82870311120265	10.2247832988551	2.61534172462857e-19	2.22597798743658e-17	33.2655115383638	Up	Tes
Gpr97	0.518309735890826	4.64120138591441	10.2233290186777	2.63945844968145e-19	2.23839416756198e-17	33.2564596478377	Up	Gpr97
2900012M01Rik	-0.47006399904842	6.78275296569195	-10.2216243200128	2.66801029563461e-19	2.25446869981124e-17	33.2458494276293	Down	2900012M01Rik
Pabpc1	0.281993614362673	11.6907199084163	10.2142893153679	2.79441766484059e-19	2.35281954712438e-17	33.20019995192	Up	Pabpc1
Tiparp	0.64299585693276	9.5911370751678	10.2109639459693	2.85367510977858e-19	2.39413150013602e-17	33.1795068120082	Up	Tiparp
Cd9	0.567433059157965	10.7618839688589	10.2063484122369	2.93800431840276e-19	2.45610887699642e-17	33.150787640915	Up	Cd9
Calhm2	-0.374951575968768	6.24077858202361	-10.1990883431612	3.07570537875018e-19	2.55305282870037e-17	33.1056191115419	Down	Calhm2
Itpkc	0.496638735022375	7.83235835909912	10.1973586867745	3.10944936722484e-19	2.5719744748408e-17	33.0948590818832	Up	Itpkc
Rasl11a	0.578912660204145	6.85504074911527	10.186149218007	3.33726069241955e-19	2.75072248861851e-17	33.0251356706865	Up	Rasl11a
Riok3	0.260012835113725	10.7217755970067	10.1803801681742	3.46091415640302e-19	2.84266903664557e-17	32.9892584459885	Up	Riok3
1110007C09Rik	0.340112837396208	7.19961080629331	10.1779255882177	3.51490055417756e-19	2.87695222711446e-17	32.9739949746338	Up	1110007C09Rik
Clic4	0.57242962029625	11.5455254790593	10.1711831457352	3.66755324802773e-19	2.98112433735015e-17	32.9320721723988	Up	Clic4
Tmem42	-0.279475439138671	9.48675784456686	-10.1610389321385	3.90976198127455e-19	3.16704202421105e-17	32.869009543346	Down	Tmem42
Cp	1.03698247888978	9.18634590566944	10.1588203733743	3.96482244939538e-19	3.20060632847928e-17	32.8552194780686	Up	Cp
Zfp493	-0.324878751374349	6.5302067300392	-10.1491352420265	4.21438328937478e-19	3.36734958675861e-17	32.7950266779266	Down	Zfp493
Gli3	-0.318028720331297	9.43028659798462	-10.1484952097007	4.23141624254809e-19	3.36949826961685e-17	32.7910493449443	Down	Gli3
Jun	0.649794556237284	11.2858575651067	10.1398088984431	4.46948179096764e-19	3.54704718755476e-17	32.7370757888293	Up	Jun
Eif6	0.300375906326132	10.1118011639232	10.1323850218027	4.68349775327623e-19	3.70437864384552e-17	32.6909547080823	Up	Eif6
Nedd9	0.501324335824576	9.40986608716293	10.1190276383076	5.09460666925461e-19	4.00258880493178e-17	32.6079905721232	Up	Nedd9
2900018E21Rik	-0.424487022994516	8.51905752269239	-10.0979168788153	5.81888713646861e-19	4.55638259075947e-17	32.4769196860268	Down	2900018E21Rik
6330526H18Rik	-0.418441078922805	6.31538537574976	-10.0922593508323	6.0298502266064e-19	4.70588743100369e-17	32.4418041922875	Down	6330526H18Rik
Slitrk2	-0.537493548089795	8.85866477415714	-10.0893701634837	6.14050770734768e-19	4.77637968719551e-17	32.423873132669	Down	Slitrk2
Itprip	0.472215668676824	5.52013578849536	10.0873556714976	6.21885909717789e-19	4.82136036474607e-17	32.4113713554033	Up	Itprip
Wwtr1	0.456902550131691	10.3282688887347	10.0840830520445	6.34827342010118e-19	4.90550299051306e-17	32.391062952645	Up	Wwtr1
Zfand2a	0.374470010508485	10.8815532261138	10.0818032316843	6.44001060465276e-19	4.96007505291469e-17	32.3769163030279	Up	Zfand2a
Hspb6	0.878251738956017	8.4166667974363	10.0743021358958	6.75127188335645e-19	5.17231968465311e-17	32.3303759687125	Up	Hspb6
Ky	-0.481967678627596	6.22943553131999	-10.0741057526094	6.75961918687371e-19	5.17231968465311e-17	32.3291576207931	Down	Ky
C4b	0.913916023054936	9.54853841330537	10.0640162670569	7.20260204724281e-19	5.47560921332624e-17	32.2665705084782	Up	C4b
C4a	0.913916023054936	9.54853841330537	10.0640162670569	7.20260204724281e-19	5.47560921332624e-17	32.2665705084782	Up	C4a
Dcun1d2	-0.256679582408905	10.0742915334163	-10.0610340420898	7.33899345991552e-19	5.56129985054437e-17	32.2480739281056	Down	Dcun1d2
5730407O05Rik	-0.311440593183789	6.1562400293646	-10.0469870550524	8.01685500222064e-19	6.05543218190241e-17	32.1609676713007	Down	5730407O05Rik
Zfp408	0.396662236156865	8.76045636580516	10.0283757586655	9.01197740723881e-19	6.75972133936554e-17	32.045601352898	Up	Zfp408
Slc14a1	0.867132705880724	9.75721187105054	10.027959304474	9.03559874233017e-19	6.75972133936554e-17	32.0430204379618	Up	Slc14a1
Tnc	1.31500041615204	7.41564475814901	10.0259726699385	9.14913281034631e-19	6.82292948723318e-17	32.0307089010058	Up	Tnc
Csf1	0.591990618835159	8.68085204459026	10.0147447927413	9.81803565038049e-19	7.29724072545346e-17	31.9611384341144	Up	Csf1
Nes	0.671417098066218	7.68995761450714	10.0142714198479	9.8472832572847e-19	7.29724072545346e-17	31.9582057103582	Up	Nes
Irf8	0.442519280446346	7.00806555319334	10.0060742125147	1.03677444600804e-18	7.65876368275937e-17	31.9074260886444	Up	Irf8
Nuak2	0.424839462836938	6.65392941533383	10.0024668573041	1.060538475501e-18	7.80975214043701e-17	31.8850825422295	Up	Nuak2
Psme4	0.295677163342756	10.551422241255	9.99717317437511	1.09639747434059e-18	8.04858533429209e-17	31.8522975193524	Up	Psme4
Cyp1b1	1.16607692689626	8.62178340495158	9.99630738772946	1.10237612474695e-18	8.06726403315599e-17	31.8469358896139	Up	Cyp1b1
Pmaip1	1.12382317293333	7.97630772695475	9.9944145081979	1.11556070582962e-18	8.13839644119365e-17	31.8352140782883	Up	Pmaip1
Nfil3	0.888440481796485	8.0455437939516	9.99168247271003	1.13486782625296e-18	8.25361613204591e-17	31.8182966523119	Up	Nfil3
2900046F13Rik	-0.54096048577921	7.99938508131844	-9.98296540852987	1.19872461713426e-18	8.67823567314311e-17	31.7643258175438	Down	2900046F13Rik
Pdpn	0.723929786227071	10.5126028731326	9.98271096641455	1.20064134935571e-18	8.67823567314311e-17	31.7627506327151	Up	Pdpn
Klf4	0.78222284803786	8.81239737497327	9.95740212375727	1.40737943758509e-18	1.00794970635096e-16	31.6061181131134	Up	Klf4
Gpr35	0.800090957564061	5.19261772426399	9.95194122326356	1.45644354585315e-18	1.03991839925946e-16	31.5723339527658	Up	Gpr35
Plekhg2	0.475030366005828	7.24959020494819	9.93253140809611	1.64503640856914e-18	1.16747886023256e-16	31.4522902924283	Up	Plekhg2
Cndp2	0.302642217721393	11.2688150384869	9.9304113450246	1.6670558933987e-18	1.1795424696334e-16	31.4391818026391	Up	Cndp2
Zfp322a	-0.289969165577312	9.51307785289506	-9.92828444651762	1.68944142712868e-18	1.19179184878919e-16	31.4260317321712	Down	Zfp322a
Ncf2	0.394779988975383	7.67285504791546	9.91419799729799	1.84545201351013e-18	1.29794949848403e-16	31.3389561386275	Up	Ncf2
Fam19a1	-0.777662779991717	8.86201571211269	-9.91296579041076	1.85976318751963e-18	1.30411035934399e-16	31.3313406694297	Down	Fam19a1
Pim1	0.72846478185304	8.30525301174471	9.90117904059136	2.00236906573316e-18	1.39993011080767e-16	31.2585061585741	Up	Pim1
Ripk1	0.447612884119383	7.35657265144226	9.89081936828939	2.13667444950145e-18	1.48939523718809e-16	31.1945076566031	Up	Ripk1
2410131K14Rik	0.483826335750352	8.4857095995683	9.88542006304821	2.21019205069677e-18	1.52704769008582e-16	31.1611591525156	Up	2410131K14Rik
Rel	0.696356094650128	5.3756168846767	9.88334836257648	2.23906480602128e-18	1.54245957062305e-16	31.1483646065458	Up	Rel
Mlh3	-0.289223232115968	8.75043157097332	-9.88262053045488	2.24929735259721e-18	1.54497789794915e-16	31.1438697699049	Down	Mlh3
Lrrc4	-0.37795199651257	10.0197631301888	-9.87404333078615	2.373450673369e-18	1.62550232560091e-16	31.0909061655359	Down	Lrrc4
Ccl6	1.08705068999811	7.77786350434711	9.8731599771541	2.38661851498752e-18	1.62976905626662e-16	31.0854521672647	Up	Ccl6
Ptx3	2.09421549462594	7.11564387082625	9.87234138847115	2.39888588527979e-18	1.6333979226408e-16	31.0803981487092	Up	Ptx3
Frrs1	0.507838045368803	8.06709762890527	9.86886224314756	2.45172904096667e-18	1.66455395668636e-16	31.0589188469745	Up	Frrs1
1300002E11Rik	-0.441160226992866	6.33002308879709	-9.86660614124601	2.48661409250413e-18	1.68337324631166e-16	31.0449912914639	Down	1300002E11Rik
Htr4	-0.587725724464924	6.28868248323366	-9.86568715180227	2.50096532413142e-18	1.68822346060837e-16	31.0393183368956	Down	Htr4
Kcnip2	-0.421676525665099	10.5005309147631	-9.86480768834574	2.51477655868348e-18	1.69268241088922e-16	31.033889500964	Down	Kcnip2
Bdkrb2	0.985610506608171	5.80372650177657	9.86354770876082	2.53469597910317e-18	1.70121552128893e-16	31.0261119890277	Up	Bdkrb2
Blnk	0.675081848089138	7.92141398561181	9.85747708168683	2.63289344882604e-18	1.76208831926987e-16	30.9886431314931	Up	Blnk
Ugdh	0.269168119078451	10.5464329777693	9.85346826486794	2.69980772553508e-18	1.80173816137911e-16	30.9639032497174	Up	Ugdh
Gm27040	-0.320329976294392	7.04076998648601	-9.84602627546447	2.82855101208402e-18	1.87699129448773e-16	30.9179826830448	Down	Gm27040
Gm27040	-0.320329976294392	7.04076998648601	-9.84602627546447	2.82855101208402e-18	1.87699129448773e-16	30.9179826830448	Down	Gm27040
Vstm4	-0.42136259848292	7.07853567042233	-9.844921381035	2.84817964808641e-18	1.88469262290698e-16	30.9111657081672	Down	Vstm4
Tirap	0.528290657351242	7.72588839993849	9.84291665967392	2.88414092814635e-18	1.90312793660354e-16	30.8987974740958	Up	Tirap
Ninj1	0.331249875244514	9.61577262556577	9.8407542508282	2.92343803914537e-18	1.92365498536594e-16	30.885457088725	Up	Ninj1
Ccl9	1.52048142946279	8.02228164770706	9.84006121968823	2.93614489148352e-18	1.92661954317987e-16	30.8811817801469	Up	Ccl9
Slc19a2	0.402973423394283	9.69519848925153	9.82165104748825	3.29460088610957e-18	2.15580694750974e-16	30.7676372612934	Up	Slc19a2
Kcnd2	-0.368277244158279	11.0587233698422	-9.81202108532891	3.49913715455625e-18	2.28328419160224e-16	30.7082660370729	Down	Kcnd2
Gabra2	-0.523176836654279	10.2158473486789	-9.79668951405586	3.85117912034064e-18	2.50604013063496e-16	30.6137735142371	Down	Gabra2
3930401B19Rik	1.09236033064695	11.6549690487098	9.79251616316064	3.95297139336508e-18	2.56517267960053e-16	30.5880585892658	Up	3930401B19Rik
Gpr65	0.659929404483897	4.33169095889819	9.79060563389286	4.00046105719837e-18	2.5888383111473e-16	30.5762874229361	Up	Gpr65
S100a4	0.923498400232044	7.52288596310436	9.78541546973477	4.1323601130866e-18	2.66684811583839e-16	30.544312722153	Up	S100a4
Ano6	0.396037080141364	9.77358843037298	9.78325303959829	4.18858461613976e-18	2.69572715665039e-16	30.5309920672344	Up	Ano6
Col4a1	0.731694473473689	10.1002253117086	9.77392914940011	4.43986706453871e-18	2.84964254680543e-16	30.4735652152484	Up	Col4a1
Selp	1.42895854280557	7.18303825201662	9.76934725030632	4.56879745853516e-18	2.91645709506656e-16	30.4453499773423	Up	Selp
Bach1	0.542630160554983	10.4616781530497	9.76526349796466	4.68684969371592e-18	2.9837069418721e-16	30.4202051992607	Up	Bach1
Socs2	0.34955745070497	9.75783690391867	9.75641711727084	4.95310024785972e-18	3.14468318709385e-16	30.3657449601194	Up	Socs2
C230007H23Rik	0.795583354376205	6.36413071543057	9.74306047130784	5.38390314706325e-18	3.40898298726854e-16	30.2835428649643	Up	C230007H23Rik
Spry1	0.368228601204007	7.84756175039046	9.73668599832496	5.60246277228595e-18	3.53783475762821e-16	30.2443221875117	Up	Spry1
Mir92-1	0.752765080439999	5.88231366496282	9.72634890202902	5.97582307086096e-18	3.74383608756502e-16	30.180734681661	Up	Mir92-1
Mir17hg	0.752765080439999	5.88231366496282	9.72634890202902	5.97582307086096e-18	3.74383608756502e-16	30.180734681661	Up	Mir17hg
Gnai3	0.364840208388795	9.94624791075021	9.7263308740391	5.97649539328629e-18	3.74383608756502e-16	30.180623799952	Up	Gnai3
1700017B05Rik	0.342485382096276	7.33332422108113	9.72399198307661	6.06436215991273e-18	3.78877477389654e-16	30.1662388367748	Up	1700017B05Rik
Vasp	0.38710939305138	9.01976154256444	9.7200883707146	6.21388642160438e-18	3.87189405649625e-16	30.1422323389095	Up	Vasp
Tmem252	1.20677453778009	8.22803770192422	9.71513653853112	6.40885537957582e-18	3.97230664173128e-16	30.1117831342682	Up	Tmem252
Trim16	0.479347743488602	7.30770019690672	9.70592773898373	6.78777534322559e-18	4.19609554178191e-16	30.0551683934155	Up	Trim16
2900064F13Rik	-0.441901262542539	8.9568714185536	-9.70392463854341	6.8731076461586e-18	4.23769479569322e-16	30.0428554204913	Down	2900064F13Rik
Tlr7	0.651927393212418	6.90854322045962	9.69571306438584	7.23423179490034e-18	4.44867379827235e-16	29.9923862662669	Up	Tlr7
Eif2s2	0.290229764720942	11.7688033901937	9.69478082018591	7.27640562737446e-18	4.46292544628338e-16	29.9866573171793	Up	Eif2s2
Mvp	0.596349915183679	7.55524686748238	9.69177619662896	7.41400520055767e-18	4.52369860172208e-16	29.9681939076418	Up	Mvp
BB212172	-0.302098095063431	8.18985856579249	-9.6768091772267	8.13900599313687e-18	4.95319662654866e-16	29.8762443062311	Down	BB212172
Tmem44	-0.617590799121773	8.84712862767409	-9.67355342805235	8.30583254558418e-18	5.0416618172692e-16	29.8562476998827	Down	Tmem44
Il6	2.31534062576064	5.45777365817791	9.6655424277659	8.73096021643443e-18	5.28605635165621e-16	29.8070523182441	Up	Il6
Fmo1	-0.37774782128114	8.12092210166226	-9.66237579082493	8.90492130204785e-18	5.37751944232406e-16	29.787609085587	Down	Fmo1
Herpud1	0.317184733955831	10.5415947297593	9.64273494163703	1.00636816648697e-17	6.0616909228065e-16	29.6670521202587	Up	Herpud1
Ctsl	0.449375383434384	11.9041792960509	9.63981868646448	1.02480854070155e-17	6.15697632471105e-16	29.649157586909	Up	Ctsl
Rhoc	0.545571284954146	10.4987794571842	9.62871350120906	1.09816253029497e-17	6.58085102019367e-16	29.5810281269233	Up	Rhoc
Jph4	-0.343356866846024	10.3806163079859	-9.62677619644834	1.11148443146075e-17	6.64373556728869e-16	29.569145098028	Down	Jph4
Nrep	-0.562248054946359	10.6921453539361	-9.62199323949446	1.14506755141675e-17	6.82710199246976e-16	29.5398102135325	Down	Nrep
Ddx39	0.360554217365559	9.65865848879751	9.6052833840217	1.27052317733264e-17	7.55591391360026e-16	29.437356417672	Up	Ddx39
Slc22a8	-0.796290842395829	7.62699628022329	-9.60074880690336	1.30686846761051e-17	7.75243615470668e-16	29.4095618065446	Down	Slc22a8
Ada	0.872851446509503	5.58580408360624	9.586567064107	1.42735282626629e-17	8.42460935724156e-16	29.3226583809556	Up	Ada
Mbd2	0.286307202027402	10.7358935697633	9.57518420172342	1.53200900041702e-17	9.01965499468578e-16	29.2529317170787	Up	Mbd2
D18Ertd232e	0.964611815883965	5.56283499560567	9.57041650849083	1.57808231619891e-17	9.26768292245714e-16	29.2237336417003	Up	D18Ertd232e
A130040M12Rik	1.19541792965569	10.736083134005	9.55747390428636	1.71022827821769e-17	1.00186963799531e-15	29.144491569683	Up	A130040M12Rik
Rgs16	0.726699631764701	7.62657572531399	9.54245899407402	1.87739081725121e-17	1.09433716347514e-15	29.0525991741327	Up	Rgs16
Lrrtm3	-0.409930374469843	9.3021483361961	-9.53958255969045	1.91122371930036e-17	1.11130090074467e-15	29.034999797059	Down	Lrrtm3
LOC552873	-0.492649259199325	7.73293293152629	-9.53462998411248	1.97090457075447e-17	1.14317331534798e-15	29.0047011052734	Down	LOC552873
Ier2	0.732397020982908	7.63847868102581	9.53138513254202	2.01100880169198e-17	1.16070289337952e-15	28.9848522667761	Up	Ier2
Efna1	0.456339424540578	7.29442417601674	9.52615592190574	2.07735468102565e-17	1.19605732382288e-15	28.9528690593987	Up	Efna1
Adm	0.8151519370081	9.67444984027103	9.52182730454503	2.13391925125419e-17	1.22562095675335e-15	28.9263978601645	Up	Adm
Prtg	-0.346839573295828	6.95316112201271	-9.50695179508484	2.34025102261055e-17	1.34084967736938e-15	28.8354542203543	Down	Prtg
Akap12	1.00567859577928	11.658689193726	9.49813904104972	2.47173461878591e-17	1.40930868761893e-15	28.7815951805308	Up	Akap12
Igfbp3	1.40524505350204	8.14712875826079	9.49541102587767	2.51390715429062e-17	1.42889474243067e-15	28.7649258312818	Up	Igfbp3
Spata5	0.297102427372979	8.83585200940289	9.49513260545968	2.51825134462687e-17	1.42889474243067e-15	28.7632246392142	Up	Spata5
LOC102634103	-0.329062701427335	6.14039475803901	-9.48700863548643	2.64835306122722e-17	1.49909546412744e-15	28.713592188613	Down	LOC102634103
Pvr	0.568714042776903	8.63421422167356	9.47838995165772	2.79369708530739e-17	1.57756582285952e-15	28.660950626625	Up	Pvr
Mustn1	0.478068739431274	7.02546519445257	9.47655312661693	2.82568480563357e-17	1.59180244050691e-15	28.6497333616138	Up	Mustn1
AI607873	0.823794000421437	4.63101652586829	9.46942645301437	2.95328225101426e-17	1.65642825366489e-15	28.6062175518297	Up	AI607873
Zfp708	-0.308947902514352	6.3539522776496	-9.46935949665193	2.9545078467736e-17	1.65642825366489e-15	28.6058087577039	Down	Zfp708
Jmjd1c	0.292129902885263	10.9112426864147	9.46884201965958	2.96399704154054e-17	1.65779177387688e-15	28.6026493913805	Up	Jmjd1c
Fam107b	0.641380708129288	9.5568538188754	9.45597756797042	3.20989973945406e-17	1.79106305889585e-15	28.5241237016803	Up	Fam107b
Pim3	0.444188139204769	11.4050508493717	9.45226722796862	3.28452279273662e-17	1.8283584105255e-15	28.5014812037271	Up	Pim3
Atp10d	0.551658568484366	7.67034776932745	9.44614153406624	3.41152085602505e-17	1.89456350895708e-15	28.464104541716	Up	Atp10d
Slc39a2	-0.457415070089436	7.18517476181432	-9.44400881434927	3.45687384942899e-17	1.91522225464473e-15	28.4510931428201	Down	Slc39a2
Kcne4	0.674620762047957	7.37511135705777	9.43041545786742	3.76037867330347e-17	2.07359285010732e-15	28.3681822068993	Up	Kcne4
AI746446	-0.288011966505158	6.25467348265684	-9.41268008250248	4.19656704738945e-17	2.30330739509873e-15	28.2600599537012	Down	AI746446
Slc11a1	0.616198037539673	7.21699724583156	9.41031505160477	4.25841646203451e-17	2.33180562027163e-15	28.2456462415047	Up	Slc11a1
Vps25	-0.365617859026545	7.04243140857453	-9.4091158667735	4.29012285474495e-17	2.34370409257706e-15	28.2383381997347	Down	Vps25
Slc35f6	0.327893785672395	9.70883655247138	9.40019373398692	4.53351791054742e-17	2.45966899014902e-15	28.1839737591757	Up	Slc35f6
Fblim1	0.581876517630525	6.41751812372394	9.39650270886519	4.63818300481662e-17	2.51049670428911e-15	28.1614880023717	Up	Fblim1
Plcb1	-0.28471784136816	11.5193246274217	-9.37062923982457	5.44254958227522e-17	2.93910189051097e-15	28.0039399294045	Down	Plcb1
Ggta1	0.85018265484262	7.35928619795077	9.36153506361503	5.75707470082394e-17	3.10182205956549e-15	27.9485945441047	Up	Ggta1
Exd2	-0.403388563224574	9.90192352348732	-9.34274291956889	6.4654599327918e-17	3.47551760368907e-15	27.8342800796183	Down	Exd2
Hspa9	0.267866035103121	11.9564943965546	9.33571477068607	6.75212361613192e-17	3.60714103157276e-15	27.7915448538075	Up	Hspa9
C330018D20Rik	-0.304276172106414	8.6587103176021	-9.33561258439399	6.75638352514587e-17	3.60714103157276e-15	27.7909235731233	Down	C330018D20Rik
Plscr1	0.740077722891199	7.52195282696026	9.33120847222366	6.94254445352517e-17	3.69812498316915e-15	27.764149032221	Up	Plscr1
Zfp52	0.510514411417288	7.50618082069164	9.32973659329885	7.00589140910851e-17	3.72342522831149e-15	27.7552016792115	Up	Zfp52
Mthfr	0.346268347619461	8.55780639092972	9.32750648719113	7.10296855960903e-17	3.76649739128162e-15	27.7416459763374	Up	Mthfr
Iffo2	0.36769955262279	8.5589524164167	9.32414821798839	7.25168596217955e-17	3.83669718327838e-15	27.7212345772176	Up	Iffo2
Zyx	0.395905470675165	8.88359266137392	9.32257987742113	7.32219557760568e-17	3.86529654637157e-15	27.7117030386404	Up	Zyx
Sox2ot	-0.470171399700423	7.91909525640328	-9.32186789785476	7.35442955447699e-17	3.87360772789729e-15	27.7073761659258	Down	Sox2ot
Tgfbi	1.14893684961121	8.19925632931056	9.31198232201006	7.81685263122552e-17	4.09878761518122e-15	27.6473094523368	Up	Tgfbi
Gpr61	-0.286866680753939	7.61703245709067	-9.30789472576175	8.01641163728293e-17	4.19406516194684e-15	27.6224780529415	Down	Gpr61
Nat1	-0.556834028232141	6.69017454122236	-9.29922214159875	8.45675555530355e-17	4.41461432776968e-15	27.5698046584702	Down	Nat1
Tmem14a	-0.316242933191014	10.1508080902713	-9.29816202348403	8.5122069013349e-17	4.43370847714541e-15	27.5633669999994	Down	Tmem14a
5730478J17Rik	-0.433444831427404	8.17586614501859	-9.29292001297298	8.79176189314342e-17	4.56918758035027e-15	27.5315377268004	Down	5730478J17Rik
Gm9954	-0.497351760406072	6.93506441858712	-9.28667489435323	9.13675868289456e-17	4.7380043757147e-15	27.4936247712886	Down	Gm9954
Cyba	0.589402995866144	8.07329104445039	9.27597767141911	9.75927799916522e-17	5.04967399732137e-15	27.4287020313336	Up	Cyba
Icam1	1.4180758111757	8.27224797198867	9.27521937496131	9.80497541421022e-17	5.06216873527939e-15	27.4241007086571	Up	Icam1
Csf2rb	0.987912974934405	6.50985705026072	9.26432034683839	1.04857975388166e-16	5.38997527318033e-15	27.3579784629395	Up	Csf2rb
Serpinh1	0.709394691619065	8.77479219911988	9.26163854710789	1.06604063381452e-16	5.46776430762815e-15	27.3417121814181	Up	Serpinh1
Crispld2	0.731924097206086	8.25306773665681	9.25618627822037	1.1024365499341e-16	5.64212134956469e-15	27.3086462755419	Up	Crispld2
Kptn	-0.300976416123188	8.2212356390529	-9.24343105131383	1.19248339071408e-16	6.07649182890771e-15	27.2313142513738	Down	Kptn
Gjc1	0.479659539946734	7.91217276991944	9.23536109100553	1.25319520301569e-16	6.37203647490077e-15	27.1824049935285	Up	Gjc1
Rps27l	0.467102289580076	10.502703575374	9.2301111414386	1.29433246797917e-16	6.55283707010749e-15	27.1505939778205	Up	Rps27l
Tlcd1	-0.397374720970413	9.37565260034812	-9.22821631543013	1.30950744663932e-16	6.61540632881811e-15	27.1391140421672	Down	Tlcd1
Prg4	1.45293584396481	8.33683762020883	9.22593357927431	1.32802427252649e-16	6.68335559094568e-15	27.1252849006618	Up	Prg4
9430008C03Rik	0.47072113235574	6.76470217456949	9.2255094703476	1.33149308950772e-16	6.68335559094568e-15	27.1227157056656	Up	9430008C03Rik
A230072C01Rik	-0.400489412973396	6.71213784060992	-9.21779681203649	1.39617132581908e-16	6.99306196477952e-15	27.0759998839585	Down	A230072C01Rik
LOC102633199	-0.472592103148586	7.35395286082748	-9.21411795069973	1.42811378038648e-16	7.13783421596995e-15	27.0537212005531	Down	LOC102633199
Cml1	-0.462204263313666	8.64216783626574	-9.21184529907671	1.44820871082635e-16	7.22290251083263e-15	27.0399597217365	Down	Cml1
Ccl12	1.94945250284484	7.47936154647988	9.21071139553948	1.45833968326466e-16	7.25802065668859e-15	27.033094047138	Up	Ccl12
Ampd3	0.534503175338599	10.042019102501	9.20929782012147	1.47106818926206e-16	7.30589066256978e-15	27.0245353574042	Up	Ampd3
Wfdc17	0.578882364387896	6.51571177601523	9.20614413602767	1.49986515529592e-16	7.43319248165747e-15	27.0054424203684	Up	Wfdc17
Pla1a	0.734372486490376	6.61545003420512	9.20278679002385	1.53113822721286e-16	7.57220380956996e-15	26.9851187336321	Up	Pla1a
Rhbdf1	0.387991579419866	8.55026376522137	9.19375284164904	1.61854581547604e-16	7.9709139939932e-15	26.9304433124724	Up	Rhbdf1
Zc3h12c	0.522944549011958	7.14712427582034	9.1931045751224	1.62500565147839e-16	7.98598488679474e-15	26.926520511996	Up	Zc3h12c
Slc2a5	-0.44483827636595	7.27105357710435	-9.19174033193575	1.63868393290249e-16	8.03639337532619e-15	26.918265466986	Down	Slc2a5
Myl12a	0.400101822047288	10.6541594151194	9.18643723475405	1.69295080360927e-16	8.28523069324696e-15	26.8861800570502	Up	Myl12a
Elmsan1	0.431797869322778	9.13402543134963	9.18428121065483	1.71552125978855e-16	8.37823490929164e-15	26.873137101746	Up	Elmsan1
Gemin8	-0.371479628057218	7.62219512353093	-9.17789994647825	1.78409281134508e-16	8.69504652101811e-15	26.8345390533058	Down	Gemin8
AW493563	-0.35554996344352	7.96498767009785	-9.17596954942309	1.80536853761569e-16	8.78052014847417e-15	26.8228644242949	Down	AW493563
Rsl1	-0.344971592851678	7.2258279365085	-9.17442573923161	1.82256498650491e-16	8.84584175578238e-15	26.8135283495643	Down	Rsl1
P2ry12	-1.00739682612067	7.92207005850496	-9.17325867444658	1.83567292904531e-16	8.89109129406257e-15	26.8064709442655	Down	P2ry12
Gtpbp4	0.355338570305395	9.93431061323349	9.17080674202462	1.86351815313841e-16	9.00738784678484e-15	26.7916446900577	Up	Gtpbp4
Gm17388	-0.436911860596873	7.9012686673059	-9.16656982423048	1.91262818951687e-16	9.22578004105558e-15	26.7660280155113	Down	Gm17388
D430030G11Rik	-0.256602925384961	7.95950969740327	-9.15188153751151	2.09306066268363e-16	1.00548237274235e-14	26.6772508441106	Down	D430030G11Rik
Gm20186	0.91195626831385	10.5729731194875	9.14977706402529	2.12026272968494e-16	1.01440105464417e-14	26.6645349544721	Up	Gm20186
BC057675	0.91195626831385	10.5729731194875	9.14977706402529	2.12026272968494e-16	1.01440105464417e-14	26.6645349544721	Up	BC057675
A830082K12Rik	-0.415300769253611	7.959195632282	-9.14340433048132	2.20479865563391e-16	1.05270173210358e-14	26.6260345935528	Down	A830082K12Rik
Dcc	-0.380775042041134	9.46232388545939	-9.13534679136587	2.31649820435991e-16	1.10379024987056e-14	26.5773679002918	Down	Dcc
Dnttip2	0.332489494003527	9.20176059176326	9.12093808038932	2.5304534399213e-16	1.20329720156258e-14	26.4903751249646	Up	Dnttip2
Dgkb	-0.467837575628302	10.7204233028025	-9.11412288119222	2.63838926049048e-16	1.25208893168044e-14	26.4492436713756	Down	Dgkb
4930447I22Rik	0.57069974872468	5.48673792759705	9.10804881168425	2.73843958250116e-16	1.29694927888175e-14	26.4125934865479	Up	4930447I22Rik
4930553P18Rik	-0.29220847265258	6.49940565467747	-9.10670570167353	2.7610673244961e-16	1.30503485955207e-14	26.4044903928401	Down	4930553P18Rik
Adam8	0.943432409548468	7.17208344092355	9.09968506216427	2.88240711939967e-16	1.35965111730557e-14	26.362140589939	Up	Adam8
Gfer	0.337321922060131	9.0089396642088	9.09632045083866	2.94242401049927e-16	1.38240964861277e-14	26.3418483807485	Up	Gfer
LOC102639375	-0.50935979788425	6.01562214947878	-9.08996503961044	3.05920084595243e-16	1.43154755124041e-14	26.30352509268	Down	LOC102639375
Rplp0	0.317939215353467	12.1415437547458	9.08911224123464	3.07521723405329e-16	1.43618147207049e-14	26.2983833595626	Up	Rplp0
Galnt15	0.951789240502633	6.75164079796206	9.08200540093861	3.21197493118328e-16	1.49183352611189e-14	26.2555405612118	Up	Galnt15
Mir127	-0.488824228747562	7.37452082116923	-9.08193121527828	3.21343392879236e-16	1.49183352611189e-14	26.2550933987507	Down	Mir127
6430411K18Rik	-0.488824228747562	7.37452082116923	-9.08193121527828	3.21343392879236e-16	1.49183352611189e-14	26.2550933987507	Down	6430411K18Rik
Pawr	0.522698291013823	8.46121540093985	9.07400319139277	3.37321252708625e-16	1.56292180421663e-14	26.2073132059289	Up	Pawr
Car11	-0.333574331128154	10.8804354544797	-9.07163207305186	3.42251624548017e-16	1.58264427406643e-14	26.1930257231848	Down	Car11
Tspan4	0.747721423645429	8.67598649636163	9.06987429879534	3.4595283439591e-16	1.59661650938985e-14	26.1824348131319	Up	Tspan4
Sept6	-0.327679550095121	10.2717603053733	-9.06695873810358	3.52179865969134e-16	1.6221680846041e-14	26.1648695094962	Down	Sept6
Rnf125	1.22012288635433	7.3493979066483	9.06273750674916	3.61393543152884e-16	1.66134945640008e-14	26.1394412425814	Up	Rnf125
Osgin2	0.352669252929032	9.43180592610258	9.05772895901647	3.72637066204144e-16	1.70969088324249e-14	26.1092752986921	Up	Osgin2
S100a6	0.792835381047461	10.1916780737538	9.05420825887574	3.80748094472814e-16	1.74010768234647e-14	26.0880737776217	Up	S100a6
Cxcl2	2.14169744297873	6.25975052112954	9.0501125434688	3.90404982389822e-16	1.78077736724647e-14	26.0634129462328	Up	Cxcl2
A330102I10Rik	-0.250551487765027	8.15044581765326	-9.04507138536642	4.02625990451951e-16	1.82941724210963e-14	26.03306452463	Down	A330102I10Rik
Gas5	0.320850960256779	12.1535558375012	9.04207972656129	4.10057584695028e-16	1.85958739808318e-14	26.0150569877737	Up	Gas5
Slc39a14	0.646628152524623	9.35770288752992	9.03997717634207	4.15361998127256e-16	1.88001323661028e-14	26.0024023919853	Up	Slc39a14
Wdr19	-0.299610969793622	9.51728954412216	-9.02646350524856	4.5112148035596e-16	2.03794128750805e-14	25.9210910298577	Down	Wdr19
Hsd3b7	0.466989817058641	7.80871696276041	9.02151962824823	4.6495494541617e-16	2.09640242279678e-14	25.8913539338258	Up	Hsd3b7
Aspg	0.945993324394685	7.60726196152195	9.01223988497791	4.9206929699933e-16	2.21017205656047e-14	25.8355514979331	Up	Aspg
Ccnl1	0.338055142126825	11.1652519173374	9.0078438236331	5.05457260930857e-16	2.2573567521914e-14	25.8091230697195	Up	Ccnl1
Emp3	0.668739570051491	8.19332188674772	9.00614009494811	5.10742705701642e-16	2.27663318778696e-14	25.7988816766037	Up	Emp3
Ptgs2	1.05219114247363	9.75683745636706	9.00239613987993	5.22551345031693e-16	2.32485864510218e-14	25.7763784175892	Up	Ptgs2
Cd109	1.08649173700365	6.5578079445545	8.99602144803722	5.43285283096763e-16	2.41253583841702e-14	25.7380701527992	Up	Cd109
Purg	-0.250077084961222	11.1516331029401	-8.99410435644631	5.49679202146469e-16	2.43632342219296e-14	25.7265512995409	Down	Purg
Gnl2	0.265532433692837	11.0188451928968	8.97918799984914	6.02052278629323e-16	2.65842294685741e-14	25.6369544171493	Up	Gnl2
6430709C05Rik	-0.34393286980434	7.7707115104765	-8.97334340888055	6.23900465539345e-16	2.74972717373072e-14	25.601861804527	Down	6430709C05Rik
Ubxn2b	-0.376442759193245	9.01475014258646	-8.97233251003095	6.27758559943404e-16	2.76154987483717e-14	25.5957928559592	Down	Ubxn2b
Cry1	0.405737639291051	9.328030894085	8.97020389934152	6.3596012462564e-16	2.78951187853087e-14	25.5830144583524	Up	Cry1
Mybbp1a	0.284713158298595	10.324435377048	8.97006734909309	6.36489875651333e-16	2.78951187853087e-14	25.582194759783	Up	Mybbp1a
Gm6556	-0.664998270617497	6.97370097944609	-8.96306618984502	6.64247145289028e-16	2.90574109683139e-14	25.5401730859545	Down	Gm6556
Edn3	-0.438988438061364	6.96073302190513	-8.96103533532666	6.7252166160499e-16	2.93646958229792e-14	25.5279857621853	Down	Edn3
1110064A23Rik	-0.440086367789509	7.54748544006399	-8.95618656988842	6.92694192282735e-16	3.01893864024373e-14	25.4988917008281	Down	1110064A23Rik
Ephb1	-0.375068283737296	9.15351071127564	-8.95555845696464	6.95350984684753e-16	3.02490555207954e-14	25.4951232227851	Down	Ephb1
Chac1	0.710227977421163	8.41875335078498	8.95102629719777	7.1482372557369e-16	3.09243538442938e-14	25.4679343566856	Up	Chac1
Rnh1	0.324905045108235	10.014800549616	8.94984992065448	7.19966112708305e-16	3.10895660912331e-14	25.4608779220609	Up	Rnh1
Arrdc4	0.458039712066853	8.21875972068474	8.94591733096995	7.37425384361564e-16	3.1726849274794e-14	25.4372907672741	Up	Arrdc4
C2cd5	-0.303085015143195	9.85710499110825	-8.93914052069406	7.68505078488287e-16	3.30035700160299e-14	25.3966526131956	Down	C2cd5
Coq10b	0.33417973608885	11.0243557182362	8.93254471384387	8.00004301918362e-16	3.42311494651443e-14	25.3571099344055	Up	Coq10b
Pgd	0.377896453183049	10.3612620220613	8.92910829731029	8.16920550295768e-16	3.4891419358178e-14	25.3365121323836	Up	Pgd
Serp1	0.28560066173821	10.5341727528346	8.92611402074898	8.31949893370373e-16	3.54688474503873e-14	25.3185667116899	Up	Serp1
Lrg1	1.37606974298817	7.53007575231892	8.92080313537798	8.59286297862112e-16	3.65679246794907e-14	25.2867423533405	Up	Lrg1
Ldoc1l	-0.275162429901416	9.49456223356454	-8.91779500759492	8.75164022829704e-16	3.71762713567678e-14	25.2687196562912	Down	Ldoc1l
C030039L03Rik	-0.282471772377591	8.01458360813616	-8.91499452692823	8.90207717494424e-16	3.77470568441544e-14	25.251942912501	Down	C030039L03Rik
Esr1	0.652781725919871	7.30562782729117	8.91329117556242	8.99483252786331e-16	3.80716416057725e-14	25.2417395864762	Up	Esr1
1810011O10Rik	1.07405298211854	8.33178067504069	8.9096987357983	9.19361884691117e-16	3.88430396281997e-14	25.2202225335347	Up	1810011O10Rik
Omd	-0.420901229082399	6.39045732817518	-8.90678170442121	9.35823937282051e-16	3.94675765003459e-14	25.2027530538296	Down	Omd
Ptbp1	0.386437785286134	8.80152054725434	8.90529758601745	9.44311570937278e-16	3.97541632847448e-14	25.1938657386105	Up	Ptbp1
Pabpc1l	0.517351421676535	6.22618427704056	8.90014604085185	9.74371241065077e-16	4.09462519210371e-14	25.1630207981368	Up	Pabpc1l
Esyt1	0.345679998322671	7.77389882116836	8.89898134375972	9.81298083572784e-16	4.11637022878719e-14	25.1560480106869	Up	Esyt1
Lcp1	0.594347278808774	8.94119648027204	8.89328966034748	1.01585886577287e-15	4.25375055541363e-14	25.1219776634737	Up	Lcp1
D17H6S56E-5	0.573705471001644	7.01745743818351	8.89200419174777	1.0238303925303e-15	4.27884352094503e-14	25.1142839040096	Up	D17H6S56E-5
Btg1	0.311369207405959	11.5255741858355	8.89173711286104	1.02549440308716e-15	4.27884352094503e-14	25.1126854372238	Up	Btg1
Slco1c1	-0.46701071819531	11.5667621049224	-8.89079157742548	1.03140710832921e-15	4.28828042155072e-14	25.1070265419736	Down	Slco1c1
Pigz	-0.299287883571215	7.36767185685823	-8.8849600100134	1.06862987094776e-15	4.43519157216144e-14	25.0721300308171	Down	Pigz
Eif1a	0.42837940550455	10.3824940745225	8.88273155933089	1.08320399112457e-15	4.48775043307006e-14	25.0587969134985	Up	Eif1a
Tnip2	0.319989416896258	7.76221483121058	8.87992174649993	1.1018621242086e-15	4.54585806914788e-14	25.0419870775788	Up	Tnip2
Parp3	0.707749148419685	8.26827730199398	8.87966308788734	1.10359567958935e-15	4.54585806914788e-14	25.0404397328881	Up	Parp3
Gm10125	-0.356597423493219	7.94954038023432	-8.87917041570898	1.10690511921697e-15	4.54585806914788e-14	25.0374925179857	Down	Gm10125
Gm10125	-0.356597423493219	7.94954038023432	-8.87917041570898	1.10690511921697e-15	4.54585806914788e-14	25.0374925179857	Down	Gm10125
Kpna4	0.375379347689057	8.72820868290855	8.87515160100141	1.13427181243767e-15	4.63394419929972e-14	25.0134536759888	Up	Kpna4
9630025H16Rik	0.375379347689057	8.72820868290855	8.87515160100141	1.13427181243767e-15	4.63394419929972e-14	25.0134536759888	Up	9630025H16Rik
Gm11517	0.316020847533999	7.80712117047581	8.87306120166143	1.1487714840574e-15	4.68503314791535e-14	25.000951286178	Up	Gm11517
Gatad2a	0.279999895265865	10.9248289502162	8.86491982342012	1.20701992544473e-15	4.91405633771616e-14	24.9522685682546	Up	Gatad2a
1700001L19Rik	-0.328305364314926	7.4987648541146	-8.85921966055167	1.24954034063562e-15	5.07836542246909e-14	24.9181927456633	Down	1700001L19Rik
2900019E01Rik	-0.389061158117409	8.60810418233299	-8.85877375311498	1.25292870086114e-15	5.08334164282022e-14	24.9155274131835	Down	2900019E01Rik
Pcdh10	-0.25335420689874	10.7781406032777	-8.85620799888581	1.27260353946769e-15	5.15426374924751e-14	24.9001919809937	Down	Pcdh10
Sirt4	-0.298726378320636	8.36992666680011	-8.85458332695079	1.28522038539958e-15	5.19640483191419e-14	24.8904821683508	Down	Sirt4
Mthfd2	0.523198788341419	9.05992783886777	8.84904823844362	1.32914519181652e-15	5.35556598644286e-14	24.8574065095193	Up	Mthfd2
Skida1	-0.546981275658819	6.8799545693977	-8.84541277720465	1.35880361972786e-15	5.46569449161423e-14	24.8356862554026	Down	Skida1
Selplg	-0.571859192376214	8.11978694520012	-8.84043281267914	1.40050091138744e-15	5.62378921528246e-14	24.8059382604966	Down	Selplg
5830428H23Rik	-0.577336705016635	9.74073913462989	-8.83926972790303	1.41042117634744e-15	5.64432774336929e-14	24.7989913767079	Down	5830428H23Rik
Mcl1	0.332915666166392	11.6808635834769	8.83183766252719	1.47548089073805e-15	5.89229861124014e-14	24.754608628002	Up	Mcl1
Col2a1	0.261854940563988	5.88046696978235	8.83162324383204	1.4774015078202e-15	5.89229861124014e-14	24.7533283584395	Up	Col2a1
2900005I04Rik	-0.37791837413249	7.36211634557275	-8.82954766552173	1.49612203390975e-15	5.9503666238979e-14	24.7409358810871	Down	2900005I04Rik
Fcgrt	-0.310318399534049	8.73469358726188	-8.82944795967182	1.4970272337166e-15	5.9503666238979e-14	24.7403406016618	Down	Fcgrt
Tram2	0.369895747569051	7.27071219891591	8.82559554043498	1.53242211859977e-15	6.08076486284243e-14	24.7173420952723	Up	Tram2
Usp36	0.373319021853654	8.86584563687791	8.81926916843821	1.59235988962918e-15	6.30794707711282e-14	24.6795820281025	Up	Usp36
Haghl	-0.309157137389155	10.308676566628	-8.81225370406603	1.66155358211242e-15	6.57096888845166e-14	24.6377201438997	Down	Haghl
Adipor2	0.274982175115147	10.0097060984684	8.81130102841101	1.67117741221297e-15	6.59792077147813e-14	24.632036351681	Up	Adipor2
Cst7	0.652919612313143	5.18329772527068	8.80668435537763	1.7186049303918e-15	6.7737832919184e-14	24.6044957273728	Up	Cst7
Per1	0.421379619054214	9.63742520216962	8.80397754450678	1.74703176067649e-15	6.874291974883e-14	24.5883507002955	Up	Per1
LOC102635638	-0.356711674744726	5.38022994116273	-8.80129588174805	1.77565516280587e-15	6.96359189139777e-14	24.5723574025087	Down	LOC102635638
2010007H06Rik	-0.356711674744726	5.38022994116273	-8.80129588174805	1.77565516280587e-15	6.96359189139777e-14	24.5723574025087	Down	2010007H06Rik
Clec7a	0.749245541372969	4.9792315134624	8.79914400238523	1.79896040594887e-15	7.04322981602414e-14	24.5595249525635	Up	Clec7a
Mknk2	0.258529492851761	10.5386690994834	8.79796485900755	1.81185938905366e-15	7.08192827092504e-14	24.5524937571803	Up	Mknk2
Smad1	0.329166046774617	11.395498029318	8.79723677057299	1.81987000603083e-15	7.10142297536051e-14	24.5481523551283	Up	Smad1
Gprc5a	0.77103041580854	5.77146310513341	8.79562935874662	1.83767999534167e-15	7.15902832016106e-14	24.5385682271391	Up	Gprc5a
Rcan1	0.308284706307443	10.8243957332405	8.79294781638974	1.86777753291752e-15	7.26423212347109e-14	24.522581021345	Up	Rcan1
Rnf217	0.303409958950673	9.95877041534635	8.78403048331955	1.9714321657568e-15	7.65469636459387e-14	24.4694288279237	Up	Rnf217
Ccdc30	-0.318988316085409	8.23235177749716	-8.78093328340922	2.00875522759088e-15	7.78177515690951e-14	24.4509723050044	Down	Ccdc30
Fos	1.04355214089776	11.7055958997603	8.78052729425858	2.01369939686037e-15	7.78177515690951e-14	24.4485531469228	Up	Fos
Fam83d	0.311265845074077	6.33801278175941	8.7804945474565	2.01409871670043e-15	7.78177515690951e-14	24.4483580210526	Up	Fam83d
Plaur	0.782650146914128	7.82907760121552	8.77529252082897	2.07854247472973e-15	8.00443299571741e-14	24.4173643935732	Up	Plaur
Igf2bp2	0.690012520188594	7.69621027661298	8.76858762497337	2.16463478591542e-15	8.32232991095566e-14	24.3774263483838	Up	Igf2bp2
Dis3	0.449048720969386	8.64543634013458	8.76620407341989	2.19608617222902e-15	8.42945429278298e-14	24.3632312317539	Up	Dis3
Zc3hav1l	-0.303995404441333	7.66777827396742	-8.76531075039882	2.20799034609319e-15	8.46132156934342e-14	24.3579114485691	Down	Zc3hav1l
Ptgir	0.43772939112696	5.30878907482285	8.76353649574178	2.23182402575769e-15	8.52484198196325e-14	24.3473462484019	Up	Ptgir
Tmem175	-0.40766785952886	8.57145475519683	-8.75574949761678	2.33948652687309e-15	8.90711150774323e-14	24.3009858635438	Down	Tmem175
0710007G10Rik	-0.40766785952886	8.57145475519683	-8.75574949761678	2.33948652687309e-15	8.90711150774323e-14	24.3009858635438	Down	0710007G10Rik
5730422E09Rik	-0.281689070501227	7.73272659264923	-8.7497483348638	2.42596528505554e-15	9.20651866094342e-14	24.2652676437352	Down	5730422E09Rik
Birc3	0.715893824256095	7.61863915236464	8.74869363859628	2.44148864644207e-15	9.25048545057591e-14	24.258991123007	Up	Birc3
Slc44a3	0.763968149233286	6.22143657114293	8.74390186839365	2.5132674735358e-15	9.50711211285497e-14	24.23047861695	Up	Slc44a3
Dusp15	-0.406408979993083	8.96173575359807	-8.73828967473181	2.60000563766297e-15	9.80364886586531e-14	24.197091485025	Down	Dusp15
Riok2	0.296137106125834	10.1440542407623	8.73587436582587	2.63824434906191e-15	9.9318907057393e-14	24.1827251062808	Up	Riok2
Palld	0.346036821827743	9.17831945561981	8.73560346614482	2.64256787769511e-15	9.93224992238972e-14	24.1811138706452	Up	Palld
Cxcl16	0.52401648150196	7.38391969933017	8.72855522460437	2.75756486282865e-15	1.03479163247137e-13	24.1391992350771	Up	Cxcl16
Rab32	0.5891362806624	6.87081935629589	8.71886919007655	2.92375113896793e-15	1.09101054508989e-13	24.0816180639896	Up	Rab32
Ybx3	0.337641018870492	11.7859227559992	8.71874431534111	2.92595735986818e-15	1.09101054508989e-13	24.0808758644742	Up	Ybx3
Npy5r	-0.367920061986802	7.05319146756116	-8.71266819668618	3.03532895940558e-15	1.12999861466555e-13	24.0447667907294	Down	Npy5r
Samsn1	0.390287666148454	6.02182365717	8.70916916230427	3.10014539072987e-15	1.1523024584436e-13	24.0239769216702	Up	Samsn1
Tinf2	0.336924830500823	8.89622566318305	8.70883931082558	3.10632605391633e-15	1.15277575564848e-13	24.0220172319161	Up	Tinf2
Crybb1	-0.526688932929391	7.58479056653789	-8.70307373057368	3.21635837494412e-15	1.19172672848284e-13	23.9877675401404	Down	Crybb1
Ecm1	0.610504271832364	8.51130971180477	8.69514964993025	3.37392782397475e-15	1.2422717635265e-13	23.9407090228294	Up	Ecm1
Zfp781	-0.38797424358586	6.94591228665485	-8.69297354245099	3.41852580512885e-15	1.25405558155079e-13	23.9277885680906	Down	Zfp781
Gm3055	-0.38797424358586	6.94591228665485	-8.69297354245099	3.41852580512885e-15	1.25405558155079e-13	23.9277885680906	Down	Gm3055
Msc	-0.252375903737347	5.98093899394061	-8.69280776369078	3.42194724692034e-15	1.25405558155079e-13	23.9268043190295	Down	Msc
Ezh2	0.366536801918668	7.88701301883576	8.68739646963919	3.53551613856004e-15	1.29365747057498e-13	23.8946805572702	Up	Ezh2
A930025H08Rik	-0.387113912314809	6.42561986799922	-8.6864410588723	3.55595308007651e-15	1.29911187875704e-13	23.889009588166	Down	A930025H08Rik
A130040M12Rik	1.43484123280744	10.1074787192507	8.6836312639996	3.61673921319527e-15	1.31926740461444e-13	23.8723329940617	Up	A130040M12Rik
Sec24d	0.511072626192071	8.70620491717649	8.6816138972333	3.66101774951632e-15	1.32922670716983e-13	23.8603608079436	Up	Sec24d
Msr1	1.42314353587812	7.39994414381009	8.68095259792877	3.67564926256895e-15	1.33247958066369e-13	23.8564365084058	Up	Msr1
Dyrk3	0.455554048772477	7.83304795510056	8.67856778135254	3.72889839000551e-15	1.34970034020985e-13	23.842285376807	Up	Dyrk3
Cdk19	-0.268480015641383	10.458270186638	-8.67796511181415	3.74247588805028e-15	1.35198827525009e-13	23.8387094546419	Down	Cdk19
Tax1bp3	0.346965335292866	7.9535881665678	8.6742721082949	3.82675435005735e-15	1.37874672449689e-13	23.8167991131248	Up	Tax1bp3
Dnaja1	0.256484820172441	12.3414111848867	8.6666591134463	4.00648632787473e-15	1.4390882313166e-13	23.7716425244271	Up	Dnaja1
Ezr	0.41713750379847	9.80110482576615	8.662433472929	4.10984092866114e-15	1.47395837030807e-13	23.746584363782	Up	Ezr
Pou3f2	-0.353809726739998	8.55285111418821	-8.65972627199737	4.17744356641175e-15	1.49591961613687e-13	23.7305329529777	Down	Pou3f2
Ctnna1	0.281609621429779	11.2213772451354	8.65421455959915	4.3185111857714e-15	1.54408137389583e-13	23.6978588731435	Up	Ctnna1
Cpsf4l	-0.367839700767068	6.74218530102936	-8.64699099716287	4.51057943502718e-15	1.61030427824048e-13	23.6550483629694	Down	Cpsf4l
Tex30	0.324816321235376	9.20063764646797	8.64181630552869	4.65336334759747e-15	1.65875809405785e-13	23.6243886240412	Up	Tex30
Sesn2	0.518134072465463	7.86384364555762	8.63992447250473	4.70667732959475e-15	1.67522056287137e-13	23.6131813209862	Up	Sesn2
Gm15663	-0.386819417342018	7.31027078645604	-8.63891818474558	4.73528237920294e-15	1.68285201769828e-13	23.607220397528	Down	Gm15663
Nufip1	0.252216555823017	8.99352092501946	8.61734185961222	5.39190592944497e-15	1.90182075358246e-13	23.4794712171681	Up	Nufip1
D330050G23Rik	-0.282461718620257	6.95643439686053	-8.61683699102244	5.40830706960128e-15	1.9047457477062e-13	23.4764834116959	Down	D330050G23Rik
Cxcl1	1.42151113707447	7.90149831034066	8.60824612206389	5.69510740547634e-15	1.9997573701352e-13	23.4256527694418	Up	Cxcl1
Zfp697	-0.291883548220134	9.3409885872693	-8.60748989903251	5.72106526477713e-15	2.0058737930579e-13	23.4211792383452	Down	Zfp697
Mob3a	0.29398861466707	8.17166434971598	8.60378447481883	5.84996478380819e-15	2.04801077103485e-13	23.3992614640978	Up	Mob3a
Emd	0.319278363567738	10.0668010194422	8.59651903670038	6.11113581067858e-15	2.13335926478138e-13	23.3562962700441	Up	Emd
Arpp19	-0.264180968839628	12.1363581823358	-8.59649772891081	6.1119185441142e-15	2.13335926478138e-13	23.3561702834037	Down	Arpp19
Cntnap5a	-0.396141163790761	9.15036410091391	-8.59572028043027	6.1405460068987e-15	2.14017160605426e-13	23.3515735410979	Down	Cntnap5a
Dcdc2b	-0.294319446064422	6.49233325853086	-8.59032201412436	6.3430288779122e-15	2.20546413248433e-13	23.3196600461872	Down	Dcdc2b
Itgb2	0.656929405185429	6.71665604684349	8.5902267934355	6.34665937405563e-15	2.20546413248433e-13	23.3190971875687	Up	Itgb2
Pros1	0.660866774290396	10.2973656285362	8.58837014915138	6.41786181565578e-15	2.22691273133781e-13	23.3081228531082	Up	Pros1
Fam167a	0.438050493851408	5.17480303164404	8.58801204854228	6.43168598228151e-15	2.22841792639786e-13	23.3060062787412	Up	Fam167a
Zfp354b	-0.353222148845933	6.67580151627139	-8.58672966192072	6.48143442405959e-15	2.24234721731346e-13	23.2984269302029	Down	Zfp354b
Pdrg1	0.303195302970911	10.6860582842478	8.57926273890685	6.77878735908621e-15	2.34177196841609e-13	23.2543032808679	Up	Pdrg1
Stc2	0.636647142349129	6.96581764660056	8.57390024876073	7.00065674708471e-15	2.41486677893931e-13	23.2226240879478	Up	Stc2
Nfkbid	0.418680916059024	6.37122744264561	8.56944835616176	7.19031814105674e-15	2.47665342304346e-13	23.1963299685812	Up	Nfkbid
Cd53	0.623390827942432	9.83688022621304	8.56595343847355	7.34277782062155e-15	2.5217718389506e-13	23.1756916199406	Up	Cd53
Ska3	0.343618891948858	5.30855441792645	8.56565504935638	7.35594230336311e-15	2.52260497296792e-13	23.1739297060645	Up	Ska3
Snrpa1	0.301918546426743	10.1056767478868	8.56165365748582	7.5347588530398e-15	2.58016064455915e-13	23.1503047179302	Up	Snrpa1
Lox	0.840442765704875	6.45306338820856	8.56040838675788	7.59128400550351e-15	2.59573293410892e-13	23.1429532510624	Up	Lox
Zfp935	-0.32345064438739	6.53810714715645	-8.55849223115785	7.67908540172384e-15	2.62193888331243e-13	23.1316419993181	Down	Zfp935
Gm9866	-0.321744654514443	7.42798489646408	-8.55813516667188	7.69555779624505e-15	2.62374961090845e-13	23.1295343190289	Down	Gm9866
Igfbp7	0.698670390129205	10.7853456573781	8.55671375297685	7.76148021578492e-15	2.64239031520295e-13	23.1211443280293	Up	Igfbp7
Vmn2r29	-0.437768613626728	7.98058098295187	-8.55539364337996	7.82320645483361e-15	2.65570726633665e-13	23.1133527638561	Down	Vmn2r29
Arr3	-0.389676258782258	6.8561478998449	-8.55400963146255	7.88844413666042e-15	2.67398905071125e-13	23.1051845236022	Down	Arr3
Atf5	0.44380671712433	8.64200519772571	8.55355965643766	7.90977059839861e-15	2.67735477128216e-13	23.1025289432366	Up	Atf5
Rhobtb2	-0.294502448271102	9.47638741883115	-8.55282037066217	7.94493324637284e-15	2.68538743727402e-13	23.0981660764706	Down	Rhobtb2
Rest	0.375411501280415	9.25692908215378	8.55036851089687	8.06266582917607e-15	2.72126556024677e-13	23.0836975427814	Up	Rest
Ccdc80	0.458832600498821	8.75725172192818	8.54621585858288	8.26603119444375e-15	2.78590156081317e-13	23.0591961456158	Up	Ccdc80
Sh3glb1	0.397640896063089	8.18125204683246	8.54191739200767	8.48190293102101e-15	2.85047756441509e-13	23.033839177766	Up	Sh3glb1
Exoc6	0.397640896063089	8.18125204683246	8.54191739200767	8.48190293102101e-15	2.85047756441509e-13	23.033839177766	Up	Exoc6
Loxl2	0.481824049050602	5.86529567877385	8.53945546226629	8.60805426743806e-15	2.88461915544062e-13	23.0193182580765	Up	Loxl2
Gm21451	0.481824049050602	5.86529567877385	8.53945546226629	8.60805426743806e-15	2.88461915544062e-13	23.0193182580765	Up	Gm21451
Chn1	-0.279328451883532	12.2396394243496	-8.53834679551849	8.66546997893388e-15	2.89069694716588e-13	23.0127796550931	Down	Chn1
Gm5068	1.00736758420887	10.3940507877083	8.53791914062638	8.68771889106088e-15	2.89069694716588e-13	23.0102575537737	Up	Gm5068
S100a11	1.00736758420887	10.3940507877083	8.53791914062638	8.68771889106088e-15	2.89069694716588e-13	23.0102575537737	Up	S100a11
Gm12854	1.00736758420887	10.3940507877083	8.53791914062638	8.68771889106088e-15	2.89069694716588e-13	23.0102575537737	Up	Gm12854
Tsr1	0.342237488138814	10.0698938675399	8.53416944208687	8.88524339195143e-15	2.9522383666242e-13	22.9881457076902	Up	Tsr1
Tax1bp3	0.442239203867787	9.98062389907851	8.52769786242299	9.23669412384681e-15	3.06035517155551e-13	22.9499917251793	Up	Tax1bp3
Rpl13	0.442239203867787	9.98062389907851	8.52769786242299	9.23669412384681e-15	3.06035517155551e-13	22.9499917251793	Up	Rpl13
Gm12371	-0.604316426586681	7.04117502609818	-8.52654127546627	9.30094287383913e-15	3.07730209928669e-13	22.9431740890869	Down	Gm12371
Kdm6b	0.485751153151353	11.5119898420092	8.52482015386827	9.39737404845628e-15	3.10483423027126e-13	22.9330293913248	Up	Kdm6b
Srxn1	0.535056493752647	11.2742948756088	8.52458253522065	9.41076512378737e-15	3.10489162251249e-13	22.9316288722312	Up	Srxn1
4933431E20Rik	-0.301816512044843	10.2897301182049	-8.52367700773801	9.46197032248732e-15	3.11740736108765e-13	22.9262918497578	Down	4933431E20Rik
Negr1	-0.306935662158802	11.7767978225244	-8.52131463749943	9.59686210161282e-15	3.15300542138443e-13	22.9123694672748	Down	Negr1
Glycam1	0.736421159627506	5.68398590318681	8.5203612638508	9.65183913024865e-15	3.16663900850099e-13	22.9067512767786	Up	Glycam1
Ttc30a1	-0.431746178593818	6.54783670480239	-8.51457166258995	9.99248071375613e-15	3.27382656132281e-13	22.8726385646791	Down	Ttc30a1
Phlda3	0.364292336590604	8.90784483916249	8.51106058334051	1.02048482056444e-14	3.33874776042887e-13	22.8519553778632	Up	Phlda3
C030011L09Rik	-0.53589802084505	8.61079273058256	-8.5103040291121	1.02511919174497e-14	3.34924547055369e-13	22.8474990700549	Down	C030011L09Rik
Zfp11	-0.260892721219629	7.6247247267149	-8.50716260687232	1.04458695111471e-14	3.40811000953274e-13	22.8289968728751	Down	Zfp11
Ralgds	0.257951895471204	9.80359058249748	8.50288350713684	1.07169682104875e-14	3.49171012805219e-13	22.8037982537641	Up	Ralgds
1810026B05Rik	0.330149285481614	9.70405191192846	8.48939622493475	1.16179857655558e-14	3.7748008799263e-13	22.7244066890834	Up	1810026B05Rik
Mafb	0.321612521588296	8.35859615668692	8.48779408153024	1.17298945587971e-14	3.80589714199866e-13	22.7149790534197	Up	Mafb
Atp7a	0.329227738818324	9.13901069777494	8.48566866779004	1.18800066368063e-14	3.84398396563661e-13	22.7024733500663	Up	Atp7a
Tnfsf10	-0.957931541610168	6.7999461284291	-8.47659072899077	1.25429206202294e-14	4.05289887606339e-13	22.6490733556172	Down	Tnfsf10
Slc22a4	0.423915616758478	7.81347975289915	8.47236203683666	1.28641322384991e-14	4.15097981338712e-13	22.6242060739987	Up	Slc22a4
A830018L16Rik	-0.362324690722827	8.02024127605555	-8.46199584611796	1.36865111351692e-14	4.40424428871587e-13	22.563266903311	Down	A830018L16Rik
Ecscr	0.803548212559641	7.59474752619062	8.45110012758337	1.46071900105669e-14	4.68767077238014e-13	22.4992460516906	Up	Ecscr
Gm11266	-0.439747071469167	7.12454599802546	-8.45031246336515	1.46760814375116e-14	4.69694589984447e-13	22.4946191530067	Down	Gm11266
Gm11266	-0.439747071469167	7.12454599802546	-8.45031246336515	1.46760814375116e-14	4.69694589984447e-13	22.4946191530067	Down	Gm11266
Ndst1	0.309004694752312	10.7834544214557	8.44687644607982	1.4980397508858e-14	4.78781656980384e-13	22.4744372578137	Up	Ndst1
Rbm47	0.65638150674722	6.65672332323417	8.43361373383953	1.62149269239077e-14	5.16831544599072e-13	22.3965670227994	Up	Rbm47
Setd4	-0.294626196857116	8.48554324721242	-8.43101905440435	1.64680031536781e-14	5.24186804990585e-13	22.3813383022166	Down	Setd4
4930539E08Rik	-0.378285546972552	8.78700919796359	-8.42795178302432	1.6772235556915e-14	5.33148288859933e-13	22.3633382049259	Down	4930539E08Rik
5031415H12Rik	-0.309140167706045	6.80414877982954	-8.42759833496103	1.68076494122692e-14	5.33552016680562e-13	22.3612641810218	Down	5031415H12Rik
1200015M12Rik	1.09071336994782	10.6115698966616	8.41623587817989	1.7986527543077e-14	5.67905266820458e-13	22.2946077550143	Up	1200015M12Rik
Phlda1	0.416503601749056	10.0537241604997	8.41324383597258	1.83103779399914e-14	5.77354480789717e-13	22.2770611869565	Up	Phlda1
Cldn26	-0.3511951934322	6.15717644447124	-8.41038099978197	1.862565952301e-14	5.86508535998696e-13	22.2602746321282	Down	Cldn26
Tmem80	-0.282950125899126	8.86975633636096	-8.40700366494096	1.90045364946395e-14	5.97637974291266e-13	22.2404741475931	Down	Tmem80
Trhde	-0.460957356119684	8.40805213498999	-8.40563973047747	1.9159705276967e-14	6.00908727184556e-13	22.2324786223131	Down	Trhde
Tjp2	0.290677410878886	9.6332466018206	8.40356735718364	1.93978800497293e-14	6.07567466997588e-13	22.2203311331197	Up	Tjp2
Slc39a12	-0.323302661238895	10.6678819149748	-8.40172303243534	1.96123156183122e-14	6.12650141209804e-13	22.2095213731461	Down	Slc39a12
Ntf3	-0.36682166170956	5.74904044309687	-8.39808433306383	2.00423029401731e-14	6.25250648562559e-13	22.1881973593382	Down	Ntf3
Myoc	-0.824666780425428	7.78139165212115	-8.39680182604599	2.01960770685755e-14	6.29212263153722e-13	22.1806823013825	Down	Myoc
Sele	0.591951022615931	4.67101122248682	8.39622337963293	2.02658161224785e-14	6.30548723884958e-13	22.1772929490133	Up	Sele
Klhdc1	-0.312180411993034	8.87221918999387	-8.39256017493891	2.0713045086855e-14	6.43611299120782e-13	22.155830886587	Down	Klhdc1
Tmbim1	0.494780728437089	9.85945074227561	8.39195131365339	2.07883225561201e-14	6.45097074195267e-13	22.1522640356016	Up	Tmbim1
Tgm1	1.47996100573486	6.54389125580053	8.38453268651295	2.17276385742378e-14	6.7246898253942e-13	22.1088122137184	Up	Tgm1
Mtmr11	0.4822075221398	8.58783518162126	8.38343046176679	2.18707463123596e-14	6.76007502136366e-13	22.1023576440749	Up	Mtmr11
Slc22a6	-0.461575666257139	7.79081849286921	-8.3792781796648	2.24183093963386e-14	6.91113524972954e-13	22.0780451194107	Down	Slc22a6
C1galt1c1	-0.272097411980493	10.1870983362947	-8.3789520486946	2.2461888279958e-14	6.91549433269324e-13	22.0761357530987	Down	C1galt1c1
6430598H11Rik	-0.301484051327756	9.57774963714847	-8.37865451684382	2.25017189723755e-14	6.91868953377058e-13	22.0743938488909	Down	6430598H11Rik
Slc30a10	-0.428971006167488	7.26396453369034	-8.37831846931419	2.25467900740988e-14	6.92348556379941e-13	22.0724264836231	Down	Slc30a10
Myh7	-0.438356917916321	8.20236790796572	-8.37749187760339	2.26580351582407e-14	6.94856271412836e-13	22.0675873970985	Down	Myh7
Zfp455	-0.323827380832712	4.54025853291477	-8.3767372492683	2.27600707896115e-14	6.97075388420813e-13	22.0631697685881	Down	Zfp455
Tnf	0.252090348587405	5.47095246719007	8.37463866549024	2.30462305316034e-14	7.04920574762884e-13	22.0508853941439	Up	Tnf
Rdh10	0.485433933800164	9.70630668727749	8.37393881551808	2.314245272709e-14	7.06943247089821e-13	22.046788989169	Up	Rdh10
Pxn	0.335376738753529	10.4691424946276	8.37224967280493	2.33763381484464e-14	7.1316046681189e-13	22.0369025549703	Up	Pxn
Dnajb4	0.263483918645527	11.0212597425018	8.37113011837893	2.35326472535123e-14	7.16997946345339e-13	22.0303503177295	Up	Dnajb4
Cdr2	0.554783092509992	8.52273487183676	8.36995282878951	2.36981361567133e-14	7.20293032381038e-13	22.0234605586826	Up	Cdr2
Ctsz	0.396522623392444	10.7289861911513	8.36992458441473	2.37021205581091e-14	7.20293032381038e-13	22.0232952710851	Up	Ctsz
B3galt6	-0.274497687485536	9.65416195334146	-8.3690775957944	2.38219136650172e-14	7.22671791054807e-13	22.0183387512157	Down	B3galt6
Rmdn1	-0.29492765938978	8.93060671729251	-8.36893652586854	2.38419240588938e-14	7.22671791054807e-13	22.0175132389627	Down	Rmdn1
Tceal7	-0.302959665081272	5.96078879758514	-8.36630703228666	2.42179789761568e-14	7.32566012173929e-13	22.002126995007	Down	Tceal7
4933426M11Rik	0.280947650231191	9.95570119373039	8.35491588470665	2.59162355973093e-14	7.82517082797421e-13	21.9354949626874	Up	4933426M11Rik
Aen	0.36069392577254	10.6415823850096	8.35340490383949	2.61502028748224e-14	7.88567927769516e-13	21.9266592635141	Up	Aen
Ccl11	1.01402958993056	5.66598499276437	8.34358397392428	2.77228470542804e-14	8.34919743784746e-13	21.8692453856917	Up	Ccl11
Txnip	0.594855642128079	10.1315952301597	8.33734340665337	2.87705625596057e-14	8.65364001392698e-13	21.832776612099	Up	Txnip
Mmp3	1.74595000622307	6.08900451662204	8.3348219025068	2.92049536338135e-14	8.76185907805764e-13	21.8180444881784	Up	Mmp3
LOC102637366	-0.31815632997211	8.30411926286367	-8.33377336438603	2.93875002921098e-14	8.79416266703124e-13	21.8119188320951	Down	LOC102637366
Gm10037	-0.31815632997211	8.30411926286367	-8.33377336438603	2.93875002921098e-14	8.79416266703124e-13	21.8119188320951	Down	Gm10037
Necap2	0.323541762970731	9.07617523509705	8.33354400102818	2.94275822946262e-14	8.79495338019165e-13	21.8105789114785	Up	Necap2
AI426330	-0.340340248001443	9.10641995183057	-8.3320562141778	2.96888984030867e-14	8.8617777939887e-13	21.8018877504512	Down	AI426330
Kctd21	-0.367644841087402	8.88003309771375	-8.33115419598879	2.9848449497556e-14	8.89318711199764e-13	21.7966187603263	Down	Kctd21
9330199C07Rik	-0.334522105485772	9.09184746046412	-8.33089036451721	2.98952772500497e-14	8.89318711199764e-13	21.7950776756799	Down	9330199C07Rik
Ifitm1	0.873597738366954	8.26721516506155	8.31745619741332	3.23786096840592e-14	9.61575120212686e-13	21.7166323454419	Up	Ifitm1
Cyb5r1	0.48040911117051	9.75098455983047	8.31669221825084	3.25258282066447e-14	9.64727563639255e-13	21.712172818474	Up	Cyb5r1
Sowahc	0.312475210058554	9.0208719969606	8.31452759710918	3.2946566706032e-14	9.75974525209833e-13	21.6995383094915	Up	Sowahc
Aspa	-0.440721678305768	8.87265618975088	-8.31330058783239	3.31874546970687e-14	9.8187216409174e-13	21.6923770630313	Down	Aspa
Pantr1	-0.339079536270243	11.5088794049325	-8.30823565690823	3.42004424877694e-14	1.00807277267676e-12	21.6628209031138	Down	Pantr1
Chrm1	-0.287026571937271	9.90146717794737	-8.30801781441643	3.42446925459135e-14	1.00807277267676e-12	21.6615498568177	Down	Chrm1
Appl2	-0.296629602887848	11.033169929838	-8.30779967002726	3.42890608543778e-14	1.00811555510662e-12	21.6602770625231	Down	Appl2
Lyar	0.28297881078062	8.86204218443409	8.30662529305398	3.45288988619147e-14	1.01389795395655e-12	21.6534252258361	Up	Lyar
D630004N19Rik	-0.296816356853208	7.45909566819417	-8.30100235314445	3.57005130237171e-14	1.04699219905136e-12	21.6206239212688	Down	D630004N19Rik
2900034C19Rik	-0.350980539433362	8.44306569787779	-8.29422710549889	3.71647295138101e-14	1.08857439028543e-12	21.5811125901162	Down	2900034C19Rik
Havcr2	0.324758341414752	6.12306067406048	8.28977897365377	3.81582698865658e-14	1.11628383300787e-12	21.5551794483974	Up	Havcr2
Gkn3	-0.592080188833292	6.79585711061842	-8.28688150227293	3.88195809717318e-14	1.13140294864386e-12	21.5382898776198	Down	Gkn3
Tnpo1	0.28080784653032	11.2098480220076	8.28576216696657	3.90780890822236e-14	1.13752588677883e-12	21.5317658325946	Up	Tnpo1
Zscan22	-0.2788826017368	7.39362347961591	-8.28221233421654	3.99092659799231e-14	1.15884866147636e-12	21.5110780022559	Down	Zscan22
Snhg12	0.507750043122455	10.4308800245827	8.27538065528547	4.15585421200985e-14	1.20524902832498e-12	21.4712742644557	Up	Snhg12
Far2	-0.357732553993482	8.94509264321702	-8.26993045037208	4.29226545308744e-14	1.24327506483942e-12	21.4395290633672	Down	Far2
Hspa5	0.267780179319534	12.3708044862853	8.26632548499827	4.38492431136054e-14	1.26854996303166e-12	21.4185363072974	Up	Hspa5
Dab2	0.663286688077926	9.13487383922702	8.23789357538226	5.18874254665329e-14	1.49556749893782e-12	21.2531002969488	Up	Dab2
Dennd3	0.441805180508068	7.43083866621451	8.23679743921798	5.22249931444227e-14	1.5034525906319e-12	21.2467269174278	Up	Dennd3
Necab3	-0.369445134974859	9.17861058445291	-8.23309805196068	5.33804262235226e-14	1.53483426244403e-12	21.2252197557908	Down	Necab3
Tgm2	0.971476388917578	10.0303718819485	8.22875115249362	5.47705373984658e-14	1.56954850427422e-12	21.1999532259657	Up	Tgm2
Rlbp1	-0.459895265848787	8.48900260896934	-8.22869660629213	5.47882071220833e-14	1.56954850427422e-12	21.1996362088488	Down	Rlbp1
AU022479	0.593435472343149	4.80663853204724	8.22825286678909	5.49321625947155e-14	1.5706754193764e-12	21.1970572709918	Up	AU022479
Il20rb	0.278459127830798	4.55536763252125	8.22816328393126	5.49612700492701e-14	1.5706754193764e-12	21.1965366377407	Up	Il20rb
Abca9	-0.548612967766772	7.88562547271413	-8.22420418855199	5.62630627859427e-14	1.60397525231138e-12	21.173529694064	Down	Abca9
Fbxl2	-0.35235992427065	8.62691687872164	-8.2186480894305	5.81416997887036e-14	1.65351897062523e-12	21.1412500035776	Down	Fbxl2
Tm4sf1	1.06095791986441	9.7560781701434	8.21777956951161	5.84409360467081e-14	1.66001938170885e-12	21.1362049111526	Up	Tm4sf1
9130221J17Rik	0.562773522581145	6.91090021501128	8.2151808578678	5.93454396614414e-14	1.68367599406633e-12	21.1211107285436	Up	9130221J17Rik
2900011G08Rik	-0.276231401824054	6.38582705164876	-8.20945638850124	6.13871682754692e-14	1.73740478308319e-12	21.0878680649828	Down	2900011G08Rik
Dach1	-0.391117726389316	8.03010949761817	-8.20507878724565	6.29953919167381e-14	1.78077587426726e-12	21.0624532915749	Down	Dach1
Gm26532	0.354439627517938	6.89300630095979	8.20126592718446	6.44301509490988e-14	1.81478258506628e-12	21.0403217770379	Up	Gm26532
Gm26532	0.354439627517938	6.89300630095979	8.20126592718446	6.44301509490988e-14	1.81478258506628e-12	21.0403217770379	Up	Gm26532
Nme5	-0.34460839728062	8.92114763553775	-8.20033805158947	6.47841809504231e-14	1.82256909545675e-12	21.0349366246043	Down	Nme5
A830082K12Rik	-0.368272170207746	8.01226169758724	-8.19916052864306	6.52362429846573e-14	1.83136420816759e-12	21.0281029466379	Down	A830082K12Rik
Ccar1	0.268024821477216	10.9466276332072	8.19911774091105	6.52527283741124e-14	1.83136420816759e-12	21.0278546384768	Up	Ccar1
Aim1l	0.451974501220236	6.29390847109431	8.19176882049696	6.8146320754082e-14	1.9080157578476e-12	20.9852149523038	Up	Aim1l
Gabrg2	-0.303616593485746	10.6740841220339	-8.19000108788445	6.88611314180952e-14	1.92573433112199e-12	20.9749606368098	Down	Gabrg2
A730056I06Rik	-0.34659342806307	9.99599016613108	-8.18741285121316	6.99211618760386e-14	1.95200553233603e-12	20.9599483770624	Down	A730056I06Rik
A330102K18Rik	-0.346431513184276	6.53329994372092	-8.18730244255797	6.99667386755326e-14	1.95200553233603e-12	20.9593080299736	Down	A330102K18Rik
AA414903	-0.33853944838153	5.88196748511609	-8.17971332947191	7.3171186870955e-14	2.03898499500072e-12	20.9153013790038	Down	AA414903
LOC102635622	0.305998227147252	5.34200527863941	8.17846359332805	7.37126613417233e-14	2.05163996158581e-12	20.9080562202523	Up	LOC102635622
6330576A10Rik	-0.266099121122505	5.73601491014529	-8.17568687964522	7.49299967049252e-14	2.08268409326711e-12	20.8919602893359	Down	6330576A10Rik
Gm5544	0.479561915769442	4.49633241793121	8.16823271527783	7.82974661545018e-14	2.17046389045582e-12	20.8487616029041	Up	Gm5544
Robo2	-0.35414396876198	7.25458492357734	-8.1681158742111	7.83514273171229e-14	2.17046389045582e-12	20.848084611671	Down	Robo2
Slc22a3	-0.408736637412152	7.09685647217542	-8.16397735407118	8.02867118718222e-14	2.22145482753943e-12	20.8241081384973	Down	Slc22a3
Gm2904	0.322971778563708	11.7248292292307	8.15891340867527	8.27193487262691e-14	2.28338451342983e-12	20.7947771413631	Up	Gm2904
Esd	0.322971778563708	11.7248292292307	8.15891340867527	8.27193487262691e-14	2.28338451342983e-12	20.7947771413631	Up	Esd
BC059841	-0.266621437678747	9.50500840181962	-8.1544467988601	8.49256239005796e-14	2.34153501296774e-12	20.7689123138787	Down	BC059841
Trib1	0.596480147267288	8.4958413687057	8.15042343297596	8.69628651675925e-14	2.3948940980679e-12	20.7456192670645	Up	Trib1
1700080N15Rik	-0.358629827448213	5.76669259452715	-8.14960059043553	8.73854450648229e-14	2.40090232750614e-12	20.7408560614225	Down	1700080N15Rik
Cdh10	-0.271207010977453	10.6794112601313	-8.14062823133533	9.21275693997117e-14	2.52528440229711e-12	20.6889306956982	Down	Cdh10
Il11	1.35227572798349	6.58631938880845	8.13158678936546	9.71642819059392e-14	2.65714336001446e-12	20.6366298822936	Up	Il11
St3gal2	-0.265156311120052	9.81062723205079	-8.12962160444859	9.82946423798472e-14	2.68492958621511e-12	20.6252653823174	Down	St3gal2
4930486L24Rik	0.577831276737407	6.06811059915681	8.12332022474767	1.02007829935714e-13	2.77666967904966e-12	20.5888328497134	Up	4930486L24Rik
Fgf13	-0.305104094877259	11.2908259203843	-8.11729847016395	1.05686107022977e-13	2.86682718253666e-12	20.5540281741757	Down	Fgf13
Aars	0.255368232541522	11.0897843432608	8.11532006808957	1.06923047937362e-13	2.89703497012292e-12	20.5425957432611	Up	Aars
Tbrg4	0.301938692216058	9.11688170614203	8.11475887109262	1.07276526978297e-13	2.90326370420181e-12	20.5393530146476	Up	Tbrg4
Arrdc2	0.654745529940775	8.3804943404808	8.11288458656362	1.08465494174012e-13	2.92869301568012e-12	20.5285236447303	Up	Arrdc2
Tmem196	-0.45964203940548	7.51377554385074	-8.09683112295121	1.19199303976203e-13	3.20150571629599e-12	20.4358123108266	Down	Tmem196
Pttg1ip	0.28113410296355	11.4029125691528	8.09680129553035	1.19220196727412e-13	3.20150571629599e-12	20.4356401252694	Up	Pttg1ip
Mapkapk2	0.271630951096222	6.99418120864952	8.0964795630877	1.19445786608502e-13	3.20150571629599e-12	20.4337828688615	Up	Mapkapk2
Tfpi2	1.01319971006797	5.08504957516722	8.09636923431482	1.19523243505665e-13	3.20150571629599e-12	20.4331459840829	Up	Tfpi2
Upp1	0.532428710648267	7.01641831165435	8.08981750927297	1.24213326239943e-13	3.31579005307102e-12	20.3953320638239	Up	Upp1
C030017B01Rik	-0.456811021222842	9.31784339777989	-8.08805491614703	1.25505938034007e-13	3.34269840176516e-12	20.3851613107153	Down	C030017B01Rik
Krt10	-0.269509027847476	8.61593959934283	-8.08756092518661	1.25870596992106e-13	3.3486140361739e-12	20.382310986709	Down	Krt10
Gpr88	-0.454774522249073	10.5216896562911	-8.08385388926619	1.28640820901182e-13	3.41844063777112e-12	20.3609237863917	Down	Gpr88
Trim72	0.377065305123596	5.78442174664873	8.08354234799268	1.28876367104443e-13	3.42083021429432e-12	20.3591265851509	Up	Trim72
Atf4	0.260945334253446	11.9737128774793	8.08276074225262	1.29469197624385e-13	3.43268727019686e-12	20.3546178333127	Up	Atf4
Kcnv1	-0.584029902767017	8.91026286291313	-8.07963668509929	1.31865847815963e-13	3.49228932474046e-12	20.3365983313146	Down	Kcnv1
Slc25a28	0.273137885289305	10.1039486869478	8.07221065053735	1.37740801199796e-13	3.64377157768515e-12	20.2937770499951	Up	Slc25a28
Erich3	-0.303009379494289	7.52482841928064	-8.06378705801296	1.44719582315106e-13	3.82408066160198e-12	20.2452238722837	Down	Erich3
Wnt7a	-0.307351516942331	7.87885975595551	-8.05652045992388	1.51020701551652e-13	3.98316615005381e-12	20.2033570119663	Down	Wnt7a
Ankrd37	-0.367984642986248	7.94583287881014	-8.05645443761045	1.51079180950063e-13	3.98316615005381e-12	20.2029766954258	Down	Ankrd37
Rbm3	0.376129818917187	12.5841827674452	8.04801778167383	1.58739698963329e-13	4.17576065884386e-12	20.1543889968189	Up	Rbm3
Gm15453	0.376129818917187	12.5841827674452	8.04801778167383	1.58739698963329e-13	4.17576065884386e-12	20.1543889968189	Up	Gm15453
Rrbp1	0.319414765658264	10.0012112998995	8.04739108770469	1.59323867258619e-13	4.18643955902932e-12	20.1507806655348	Up	Rrbp1
Hp	0.372717457777188	5.6885323206352	8.04159285648965	1.64830731466775e-13	4.32630023786147e-12	20.1174017838152	Up	Hp
Fgfr1op	0.255259101713322	9.34600848350049	8.04044060282756	1.65947350858752e-13	4.35074689623097e-12	20.1107697988615	Up	Fgfr1op
4931423N10Rik	0.444452900178669	5.82777435699321	8.03788181011394	1.68453898693649e-13	4.41153905709311e-12	20.0960437125518	Up	4931423N10Rik
Col5a3	0.63654771339232	6.51077204358748	8.03185115273298	1.7451086920834e-13	4.55999424757856e-12	20.0613447261475	Up	Col5a3
Stx1a	-0.299597637505314	12.1911687548184	-8.02516938524026	1.81474147478827e-13	4.73667688713903e-12	20.0229125421338	Down	Stx1a
Grrp1	0.335590099247311	7.15355212920961	8.02395050827205	1.82773759656203e-13	4.76530342739607e-12	20.0159032982173	Up	Grrp1
Dedd2	0.288062928868064	7.52610508410543	8.02286577910942	1.83938094722968e-13	4.79034344028519e-12	20.0096658687425	Up	Dedd2
Senp8	-0.324798966826428	7.24856026878924	-8.01727114479633	1.90061072421037e-13	4.93885470380817e-12	19.9775012978395	Down	Senp8
Fam132a	-0.305080282230454	9.53310775929469	-8.01672319058823	1.90671529262343e-13	4.94924297668697e-12	19.9743515319604	Down	Fam132a
2900076A07Rik	-0.395191020176376	6.72976715670082	-8.00790531645159	2.00766797379797e-13	5.20553293294572e-12	19.9236772206435	Down	2900076A07Rik
Evi2a-evi2b	0.474589811170593	5.28058166433175	8.00111003480322	2.08906357060089e-13	5.40464673314819e-12	19.8846428120988	Up	Evi2a-evi2b
Cyp11a1	-0.347295744486713	7.11276346617502	-7.99840815949932	2.12232869077956e-13	5.47863992034095e-12	19.8691263257613	Down	Cyp11a1
Ehbp1l1	-0.252137729387323	8.00678816256358	-7.99590254735172	2.15364641499761e-13	5.54121664126055e-12	19.8547389894519	Down	Ehbp1l1
Sox9	0.333962647908296	10.108838455419	7.98907441402957	2.24133558619944e-13	5.73542638947833e-12	19.8155415139944	Up	Sox9
Slc15a1	0.581062954841965	4.67009547647723	7.98782117069057	2.25781028598753e-13	5.76502406827534e-12	19.8083487508721	Up	Slc15a1
Bid	0.321166399745167	8.24612263469112	7.98465746669842	2.29993509622123e-13	5.86620796366264e-12	19.7901934356835	Up	Bid
Cap2	-0.297623900891307	11.6498119274402	-7.98014317132969	2.36139514124998e-13	6.00341269081206e-12	19.7642930201014	Down	Cap2
LOC102636048	0.383881479061189	6.52323840837225	7.97760917232094	2.39660480663707e-13	6.07976711800339e-12	19.7497572050761	Up	LOC102636048
Foxo3	0.383881479061189	6.52323840837225	7.97760917232094	2.39660480663707e-13	6.07976711800339e-12	19.7497572050761	Up	Foxo3
Slc38a3	-0.345563659017573	9.29544260828867	-7.97613429577763	2.41733711515749e-13	6.12343043280614e-12	19.7412977790684	Down	Slc38a3
Galnt13	-0.375595987947087	8.97287426008275	-7.97552510012364	2.42595235017326e-13	6.12343043280614e-12	19.7378038249105	Down	Galnt13
Gm3448	0.438193674322036	5.89951261532614	7.97537443136755	2.42808779494754e-13	6.12343043280614e-12	19.7369397039166	Up	Gm3448
Tcte3	0.438193674322036	5.89951261532614	7.97537443136755	2.42808779494754e-13	6.12343043280614e-12	19.7369397039166	Up	Tcte3
Gm3417	0.438193674322036	5.89951261532614	7.97537443136755	2.42808779494754e-13	6.12343043280614e-12	19.7369397039166	Up	Gm3417
Rtn4r	-0.282708669682196	8.90493436681165	-7.97527790287984	2.42945688279568e-13	6.12343043280614e-12	19.7363860939363	Down	Rtn4r
Zfp825	-0.259804142836812	7.89321733493509	-7.97461267633494	2.43891278586824e-13	6.13529278051956e-12	19.732570967789	Down	Zfp825
Trip6	0.299925573993361	7.90705377513375	7.97457939880728	2.4393867681262e-13	6.13529278051956e-12	19.7323801222289	Up	Trip6
Apold1	1.13820877853832	9.85186779259284	7.9720200662726	2.47611498442135e-13	6.22100717636812e-12	19.7177034762724	Up	Apold1
Prrg1	-0.287463261268166	7.7911712393875	-7.96732817858158	2.544875865294e-13	6.36652597993839e-12	19.6908029244701	Down	Prrg1
Zfp760	-0.309870197378552	8.2298225273429	-7.96698666332871	2.54995411870628e-13	6.3724438513329e-12	19.6888451458918	Down	Zfp760
Dnajc25	0.379620945158137	7.86394933146847	7.956879802817	2.70487337306559e-13	6.70255067581052e-12	19.6309229874704	Up	Dnajc25
1700019G17Rik	-0.384655041474037	7.6230178300378	-7.95637657494792	2.71282609214485e-13	6.71517362809007e-12	19.6280398454499	Down	1700019G17Rik
Zfp882	-0.316550623813112	7.42659757331853	-7.94486435929296	2.90122218064195e-13	7.13639897858222e-12	19.5621048546394	Down	Zfp882
Aldh1a2	0.851850324359914	7.88115013730261	7.94371596099568	2.92071228498047e-13	7.17682555297868e-12	19.5555298319995	Up	Aldh1a2
Gpnmb	0.517629363782207	7.02732978140792	7.9389562800645	3.00288432386114e-13	7.37102984867525e-12	19.5282832938971	Up	Gpnmb
Slitrk4	-0.305201641013824	9.4851532458762	-7.93815867225591	3.01687675227963e-13	7.39764632440509e-12	19.5237181356627	Down	Slitrk4
Thbd	0.919234072083623	10.0086835908816	7.93662364652667	3.04398777733258e-13	7.45634169732217e-12	19.5149328895937	Up	Thbd
Cx3cl1	-0.382367954684393	10.6992559194832	-7.93373379252121	3.09568400516865e-13	7.57507426723092e-12	19.498395737941	Down	Cx3cl1
Junb	0.560711027502823	7.72605256387192	7.93324694257078	3.10447842870591e-13	7.58868915387415e-12	19.4956100073601	Up	Junb
Tle3	0.291251982773803	10.473103561307	7.92694898422319	3.22050087622519e-13	7.86411497748503e-12	19.4595802244348	Up	Tle3
Epha7	-0.32270663408425	9.29946137956036	-7.9267390411498	3.22444161703655e-13	7.86556158108055e-12	19.458379386017	Down	Epha7
Abcb1b	0.55277460117959	6.22423722305005	7.92624569558764	3.23372078760989e-13	7.88001400640497e-12	19.4555575893108	Up	Abcb1b
Gm5085	-0.298094472776317	7.52322281536317	-7.92184016368434	3.3177649243459e-13	8.07643687438441e-12	19.4303626441335	Down	Gm5085
H13	0.265658748920718	9.0550520180975	7.91545583074528	3.44341337109262e-13	8.37362562115288e-12	19.393862084483	Up	H13
0610037L13Rik	-0.274336826327537	10.5162875493396	-7.91297350996294	3.49353045254407e-13	8.48671394629915e-12	19.3796736650635	Down	0610037L13Rik
Mcee	-0.375220040506106	9.72904648816119	-7.91133356071235	3.52703618081344e-13	8.55925691358353e-12	19.3703011465831	Down	Mcee
Apod	0.628940247217982	12.3765970007319	7.90971412723757	3.56043517950872e-13	8.63139141401851e-12	19.3610467250866	Up	Apod
Rars	0.285206251524511	10.4406501767905	7.90779500603564	3.60042083961637e-13	8.7193284477761e-12	19.3500807967323	Up	Rars
Flt4	0.442203054591708	7.24780933958287	7.89440059377641	3.89216370611673e-13	9.39679523333897e-12	19.2735776139796	Up	Flt4
Ccl27a	-0.365472182313808	10.9402012372289	-7.89371167613364	3.90778655119881e-13	9.42482688646932e-12	19.2696443718875	Down	Ccl27a
Prdm2	0.405580278251662	9.75084022572245	7.89307801750005	3.92221111645717e-13	9.44991398325082e-12	19.2660267555729	Up	Prdm2
Tubb3	-0.335824508851957	10.7011508371155	-7.89096387220165	3.97072008599119e-13	9.5569862233626e-12	19.2539578397653	Down	Tubb3
9330102E08Rik	-0.252670465770918	9.35917972758585	-7.88318539426303	4.15436896547114e-13	9.98876984318143e-12	19.2095656571104	Down	9330102E08Rik
Tnfaip6	0.509051088073885	9.13859610150241	7.88088476978297	4.21028152426692e-13	1.01128551417745e-11	19.1964396213658	Up	Tnfaip6
Cdc25a	0.303110530823121	7.4125175942837	7.88026409966963	4.22549307952433e-13	1.01286793807251e-11	19.1928987293171	Up	Cdc25a
Btg2	0.647038013250207	8.59878876100784	7.87805633055845	4.28004434091772e-13	1.02385459890528e-11	19.1803045278523	Up	Btg2
Smim3	0.665763083431062	10.3041440053397	7.87598614175725	4.3318298047091e-13	1.03518834122504e-11	19.1684965870339	Up	Smim3
Irs2	0.40051811688016	8.54822079161274	7.87442695402792	4.37124204762679e-13	1.04338132479212e-11	19.1596042109881	Up	Irs2
Slc16a1	0.359417067017558	11.3829258883277	7.87427912175673	4.37499725392806e-13	1.04338132479212e-11	19.1587611333309	Up	Slc16a1
Abcb9	-0.342060284388175	8.68051949369652	-7.87342170840863	4.39684020975873e-13	1.04752711326007e-11	19.1538715015749	Down	Abcb9
Shc1	0.303712559627986	7.93898187319813	7.86898806743074	4.51152457395454e-13	1.07267432962314e-11	19.1285912708907	Up	Shc1
Brd2	0.255374016653567	10.3264011047378	7.86573633184419	4.59751592873358e-13	1.09201462772377e-11	19.1100542202254	Up	Brd2
Chil3	1.14334346518284	4.56919899264567	7.86490389686697	4.61978927559846e-13	1.09619666538468e-11	19.1053093411883	Up	Chil3
Kbtbd8	-0.468942112345268	8.40987909985842	-7.86221479598312	4.69247419664662e-13	1.11231999347554e-11	19.0899830078246	Down	Kbtbd8
Zkscan8	-0.259872182056251	9.67689917201795	-7.85997051502459	4.75400235353177e-13	1.12576884361708e-11	19.0771936952914	Down	Zkscan8
Utp18	0.250428240811449	8.51174338756458	7.85860578844635	4.79180713953289e-13	1.13357846439846e-11	19.0694174343841	Up	Utp18
Sde2	0.255056950162059	10.5951129685431	7.85682335102945	4.84163192979391e-13	1.14421303483691e-11	19.0592619563507	Up	Sde2
Stard8	-0.308823366630328	9.16845157790536	-7.85344293792607	4.93753907448409e-13	1.16545833709361e-11	19.0400048212711	Down	Stard8
Ccdc8	-0.271299215895514	6.80413553771478	-7.85330640289695	4.94145206140748e-13	1.16545833709361e-11	19.0392271031124	Down	Ccdc8
LOC102640253	-0.367760229501096	6.82650476868162	-7.85088311144697	5.01141504694832e-13	1.18077383016914e-11	19.0254247880085	Down	LOC102640253
Cdc42ep4	0.29819975646751	10.4699440212035	7.84735559114491	5.11501566914221e-13	1.20397628340501e-11	19.0053365575375	Up	Cdc42ep4
E130107B13Rik	0.319574911602025	6.34747138113643	7.84521725368715	5.17884700056867e-13	1.21778072963322e-11	18.9931613111757	Up	E130107B13Rik
A230009B12Rik	-0.348298692786518	5.80897620075478	-7.83867765680693	5.37899750735477e-13	1.26231798646624e-11	18.9559355029394	Down	A230009B12Rik
Nupl1	0.270833345601363	11.306218008962	7.83693083055843	5.43374528424907e-13	1.27262323501789e-11	18.9459942924968	Up	Nupl1
Nptx2	0.748849700302255	8.67622061739267	7.83351750982116	5.5423211374747e-13	1.29675961992448e-11	18.9265719299583	Up	Nptx2
Abca1	0.31587656118415	10.3693507699289	7.83327615257985	5.55007942994604e-13	1.29728274516281e-11	18.9251987118983	Up	Abca1
Plin4	1.26596167867782	7.66476264477943	7.83201537585999	5.59078159957429e-13	1.3054975204334e-11	18.9180257499704	Up	Plin4
Hist2h2be	-0.339033209325399	9.24614262086748	-7.82955926245951	5.67092426574639e-13	1.3215841460977e-11	18.9040536350757	Down	Hist2h2be
Zbtb34	-0.321841804606323	8.99615341514418	-7.82707767331828	5.75305387349417e-13	1.3367456829105e-11	18.8899386102072	Down	Zbtb34
Hsph1	0.288794900168852	13.3621094232411	7.82652784010558	5.77140975949155e-13	1.33968563893494e-11	18.8868114893275	Up	Hsph1
3110052M02Rik	-0.343042034125717	7.2533499148349	-7.82512292839444	5.81857590229813e-13	1.3493007553888e-11	18.8788216476738	Down	3110052M02Rik
Wls	-0.335422628703079	8.78883113593655	-7.8151538337583	6.16440835248435e-13	1.42247658750697e-11	18.8221453128618	Down	Wls
Pvt1	0.321672936021585	7.41753352576639	7.81373544944253	6.2152394961616e-13	1.43279873409551e-11	18.8140841729287	Up	Pvt1
6330419E04Rik	-0.324033133374967	6.97155214056195	-7.80683821937382	6.46839756000015e-13	1.48678206538125e-11	18.7748944452804	Down	6330419E04Rik
Ifitm6	0.534015617797558	5.72599221350809	7.80605946123747	6.49761536489796e-13	1.49203795246156e-11	18.7704705678065	Up	Ifitm6
AA474331	-0.286067784509304	8.09331501266282	-7.80511404014941	6.53326183408099e-13	1.49729613409167e-11	18.7651002008794	Down	AA474331
AA474331	-0.286067784509304	8.09331501266282	-7.80511404014941	6.53326183408099e-13	1.49729613409167e-11	18.7651002008794	Down	AA474331
Aatf	0.258436165314409	8.60545958774371	7.80118695345122	6.68341499029228e-13	1.53021541459021e-11	18.7427959590699	Up	Aatf
Rab26os	0.360570642918233	5.476654270475	7.80049022482255	6.71040933075059e-13	1.53340686370294e-11	18.7388393600257	Up	Rab26os
2610019E17Rik	0.360570642918233	5.476654270475	7.80049022482255	6.71040933075059e-13	1.53340686370294e-11	18.7388393600257	Up	2610019E17Rik
Hmga1-rs1	0.513835315027156	10.148052219446	7.79330824669924	6.99504257863956e-13	1.59225334510486e-11	18.6980635595161	Up	Hmga1-rs1
Hmga1	0.513835315027156	10.148052219446	7.79330824669924	6.99504257863956e-13	1.59225334510486e-11	18.6980635595161	Up	Hmga1
Plce1	0.570496360760478	8.28235564173612	7.79085284719636	7.09507122103652e-13	1.6118986272086e-11	18.6841269175236	Up	Plce1
Ddit4	0.479593692804773	11.8564172996486	7.78830915163487	7.20019098369085e-13	1.63419986857857e-11	18.6696912286835	Up	Ddit4
Zfp709	-0.281070477044162	6.3978226091134	-7.77769880575723	7.6555613150891e-13	1.73086420455012e-11	18.6094998528243	Down	Zfp709
Apobec1	0.439277902585039	7.2429933020799	7.76940909476977	8.03108299401453e-13	1.81227829598843e-11	18.562499338073	Up	Apobec1
Zfp937	-0.27993835416164	6.1298750593608	-7.76858606600762	8.06934696274164e-13	1.81916535030483e-11	18.5578342320058	Down	Zfp937
5930409G06Rik	-0.444583067478937	8.02165345721526	-7.76757458397435	8.11661980492941e-13	1.8280682247133e-11	18.5521012423329	Down	5930409G06Rik
Wdr31	-0.263609674352894	8.23676319660038	-7.76256564702604	8.35479102098987e-13	1.87990800645664e-11	18.5237160858099	Down	Wdr31
Mreg	0.32747483805372	8.8148819484615	7.76007534393915	8.47576596613779e-13	1.90348201061704e-11	18.5096069114343	Up	Mreg
3110039C02Rik	-0.31442454296148	7.1376313551746	-7.75924729030106	8.51637453293643e-13	1.90895185260696e-11	18.5049159140051	Down	3110039C02Rik
Gpr171	-0.251185923621705	6.96503081748879	-7.75907565931975	8.52481556126823e-13	1.90902232935893e-11	18.5039436380368	Down	Gpr171
Col24a1	-0.37965344997332	6.04296190237132	-7.75437670707096	8.75916218813085e-13	1.95867591330275e-11	18.4773282866555	Down	Col24a1
Tmem119	-0.366328129821889	8.41212265238014	-7.75429641236151	8.76322159499891e-13	1.95867591330275e-11	18.4768735535769	Down	Tmem119
Stat5a	0.379695078865741	7.71670863355447	7.7518218330686	8.88924487161198e-13	1.9830698127164e-11	18.4628603297932	Up	Stat5a
Chek1	0.340532445014987	6.42249577675762	7.75118081731121	8.92218159211854e-13	1.98852910607644e-11	18.4592306759278	Up	Chek1
Csf2rb2	0.710362757926219	5.87967594535714	7.74988615496892	8.98907300454672e-13	2.00153852085125e-11	18.4519002696108	Up	Csf2rb2
Pcdh20	-0.585763560654753	8.40546433694447	-7.74073234613825	9.47640388479147e-13	2.09811690535001e-11	18.4000873107547	Down	Pcdh20
5330438D12Rik	-0.271406232035771	8.09192996076595	-7.7393580544046	9.55179291041221e-13	2.11281701749994e-11	18.3923108983167	Down	5330438D12Rik
Olfml1	-0.364576765212802	7.95008289511801	-7.73829742624447	9.61038117534436e-13	2.12377670921932e-11	18.386309783125	Down	Olfml1
Grm4	-0.345870121237999	8.05400694657592	-7.73664525851193	9.70235527153313e-13	2.1380678019098e-11	18.3769624485773	Down	Grm4
Utp14b	0.627165559224439	6.90289469069705	7.71769431068018	1.08217469841094e-12	2.36477821770897e-11	18.2698112809014	Up	Utp14b
Trmt10c	0.260588113761343	8.42471930710214	7.71495142026493	1.09940215944911e-12	2.39573804523369e-11	18.2543127061455	Up	Trmt10c
Il1rapl1	-0.391802288961521	8.54136047850265	-7.71445985335454	1.1025181447056e-12	2.40030155118436e-11	18.25153540038	Down	Il1rapl1
LOC102642487	-0.368296959114486	7.74602008399087	-7.7113150519144	1.12266062054693e-12	2.43963188133838e-11	18.2337695193434	Down	LOC102642487
Tm7sf2	-0.266534653408231	9.30771300688074	-7.70674885853183	1.1525573479844e-12	2.50228508886335e-11	18.2079797816813	Down	Tm7sf2
Tinagl1	0.432547783974994	7.9353496810254	7.70657632735519	1.15370230322245e-12	2.50245806140338e-11	18.2070054694721	Up	Tinagl1
Pnpla3	-0.267561348038125	7.92594973413442	-7.70503456796468	1.16398388508586e-12	2.52010557092645e-11	18.198299348551	Down	Pnpla3
Hrct1	0.389727064134716	7.07605614317941	7.70301092342229	1.17761682718301e-12	2.54727411485783e-11	18.1868733129528	Up	Hrct1
C1qtnf2	-0.253290134950423	5.13144407488186	-7.70156975792574	1.18742197528585e-12	2.56612048035326e-11	18.1787369607281	Down	C1qtnf2
Dazl	-0.32910200234975	6.80998375234463	-7.70033994684615	1.19585303519682e-12	2.57959445820096e-11	18.1717944073965	Down	Dazl
Uaca	0.362693847988173	7.04189869843526	7.69624952747065	1.22432388137608e-12	2.63616794659995e-11	18.1487068085575	Up	Uaca
Prdm10	-0.458678502841919	6.52249015288202	-7.69222246748885	1.25300907372152e-12	2.69546118596999e-11	18.1259824166205	Down	Prdm10
1500035N22Rik	-0.290800044109619	6.25990309967932	-7.69040099051326	1.26620124133346e-12	2.7188604533971e-11	18.1157057835309	Down	1500035N22Rik
Ak7	0.507988676660238	7.51416638430827	7.6810122243762	1.33641226170738e-12	2.86177396898523e-11	18.0627531180031	Up	Ak7
Fabp4	0.780582121109622	5.13654567030131	7.67662610423547	1.37052021394917e-12	2.93213937576321e-11	18.0380257552742	Up	Fabp4
Fcer1g	0.4910366323366	8.86488838353029	7.67380701286362	1.392895912842e-12	2.97729917093462e-11	18.0221362259508	Up	Fcer1g
Chid1	-0.308582651598022	8.96473126131475	-7.6708556686345	1.4167088616425e-12	3.02544616989491e-11	18.0055041960376	Down	Chid1
Tet1	-0.366237994878704	8.47441725729886	-7.66955921539685	1.42729629111312e-12	3.04215521234707e-11	17.9981991005882	Down	Tet1
Marveld2	0.420592120893261	6.01075657422568	7.66944379070835	1.42824269040208e-12	3.04215521234707e-11	17.9975487477957	Up	Marveld2
3222402N08Rik	-0.279014513480807	6.26538157070596	-7.66942239325062	1.42841820238339e-12	3.04215521234707e-11	17.9974281857359	Down	3222402N08Rik
Lpxn	0.492375760054609	5.10255760419774	7.66681265920346	1.44998535137193e-12	3.08529038850344e-11	17.9827250558465	Up	Lpxn
Fat3	-0.441232608950922	9.14817197192436	-7.66522417761806	1.46327024440432e-12	3.11074039016306e-11	17.9737767679309	Down	Fat3
Ctsc	0.768409932127808	9.16917035221263	7.66384614063264	1.47489269122117e-12	3.13261340049517e-11	17.966014668532	Up	Ctsc
Capn3	-0.426920650980806	7.1787185558423	-7.66169847723581	1.49318865709233e-12	3.16860837793639e-11	17.9539187837589	Down	Capn3
Ppp2r1b	0.300940967629596	9.65419158918429	7.65689257996382	1.53494802201349e-12	3.25428375316957e-11	17.9268571930681	Up	Ppp2r1b
Faah	-0.320725002181104	9.14534944328762	-7.65650086431456	1.53840223328976e-12	3.25866608315687e-11	17.9246518280008	Down	Faah
Etv3	0.308531058821156	10.4403100637652	7.65417644071463	1.55905824775023e-12	3.29944480161266e-11	17.9115663793797	Up	Etv3
Fxyd7	-0.489454951912326	9.49085717714473	-7.65306494218883	1.56903238640958e-12	3.31472513137387e-11	17.9053098083251	Down	Fxyd7
Pde12	0.302914338608763	8.62121606783051	7.65305735871732	1.56910065390479e-12	3.31472513137387e-11	17.9052671228018	Up	Pde12
Lamp5	-0.415733170120593	11.1925270742644	-7.64984547049958	1.59828046290027e-12	3.36728308107535e-11	17.8871899723217	Down	Lamp5
2810002D19Rik	-0.361808351631662	6.81335141247695	-7.64212386146161	1.67064706315968e-12	3.51659230830501e-11	17.8437458382068	Down	2810002D19Rik
Cbln2	-0.474741251982135	9.86982360794604	-7.63830292829981	1.70764688650334e-12	3.58804409757156e-11	17.8222557524649	Down	Cbln2
Gm13111	-0.323841263845297	6.07631442642672	-7.63799407443658	1.71067284856371e-12	3.59118998084094e-11	17.8205188863407	Down	Gm13111
Eif1ad	0.255293839737406	9.72307042834043	7.63486899817201	1.7415905578777e-12	3.64636966489407e-11	17.8029466181033	Up	Eif1ad
A730056A06Rik	-0.451263291176562	5.77044178820959	-7.63486659345243	1.74161456047471e-12	3.64636966489407e-11	17.8029330977003	Down	A730056A06Rik
Arsb	-0.253064985969304	10.8300766779867	-7.62581796340859	1.83429147471152e-12	3.81997704188372e-11	17.7520719335835	Down	Arsb
Lrrc8a	0.394837764191513	11.5802445984343	7.62145830817221	1.88066961714733e-12	3.91309211482799e-11	17.7275770725164	Up	Lrrc8a
LOC102636147	-0.37883888755683	8.39221896028852	-7.61517858768952	1.94952023093278e-12	4.0491759279259e-11	17.692305932514	Down	LOC102636147
Bcl10	0.267450463454088	10.326047243698	7.6141599928866	1.9609208089424e-12	4.06925713099522e-11	17.6865861177751	Up	Bcl10
Mctp2	0.51810308703733	6.27545561217312	7.61329603626773	1.97064230656191e-12	4.08582157311966e-11	17.6817349424992	Up	Mctp2
Mrpl36	-0.300800148116545	9.1325872753157	-7.61044484729007	2.00306444081634e-12	4.14938155019547e-11	17.6657271764072	Down	Mrpl36
Hcar2	0.38863145267528	5.16889909909563	7.60708348441531	2.0419666152239e-12	4.22624121217839e-11	17.6468587389496	Up	Hcar2
Lypd1	-0.389418511507353	9.0464785004812	-7.6064857983961	2.0489617148662e-12	4.23698588414805e-11	17.6435041451427	Down	Lypd1
AU041133	-0.283193362167874	7.45987519809457	-7.602345511302	2.09807359731836e-12	4.33091800304092e-11	17.6202696636734	Down	AU041133
Lgals1	0.605751316349997	11.7732058009372	7.60202385139613	2.10193752311225e-12	4.33508466685073e-11	17.6184648230747	Up	Lgals1
D130037M23Rik	0.415831567918758	6.32673331920872	7.60136389889265	2.10988723526417e-12	4.343852852199e-11	17.6147619292379	Up	D130037M23Rik
Ankrd63	-0.592987207628962	9.04773258501611	-7.59945791826473	2.13301390702413e-12	4.3876208134767e-11	17.6040686187287	Down	Ankrd63
St6gal2	-0.417893980951182	8.96680744556451	-7.59721163428059	2.16059196191786e-12	4.44046069793634e-11	17.5914677097765	Down	St6gal2
Slc40a1	-0.555796120799628	8.02791521569149	-7.59607417202636	2.17469108973468e-12	4.46163042698317e-11	17.585087600024	Down	Slc40a1
Piwil2	0.334836346224209	6.46225868078481	7.59368648407483	2.2045839232843e-12	4.51901229859263e-11	17.5716963625882	Up	Piwil2
Eaf1	0.294231613615563	9.4716086465403	7.59295270092892	2.2138519991336e-12	4.53405381967282e-11	17.5675813768138	Up	Eaf1
1810058I24Rik	-0.281790365612001	8.50846933870894	-7.59166223283499	2.2302449341718e-12	4.55571163031563e-11	17.5603450149076	Down	1810058I24Rik
1810058I24Rik	-0.281790365612001	8.50846933870894	-7.59166223283499	2.2302449341718e-12	4.55571163031563e-11	17.5603450149076	Down	1810058I24Rik
Sstr3	-0.313117210284511	8.14598398308716	-7.58454387182006	2.32285255256865e-12	4.73664316947831e-11	17.5204390097653	Down	Sstr3
Zc3h12d	0.257781125619432	4.10208289167299	7.57489356448454	2.4545029269574e-12	4.99642359247455e-11	17.4663673065654	Up	Zc3h12d
Hcls1	0.420106237521014	5.21393081497274	7.57235394103253	2.49035891239524e-12	5.05626803898674e-11	17.4521429989412	Up	Hcls1
Zfp182	-0.313384526437414	6.77053584901258	-7.56960029676047	2.5298224066006e-12	5.13195666264721e-11	17.4367225520139	Down	Zfp182
Lst1	-0.285779747165338	8.42943528976763	-7.56437470558308	2.60642132827155e-12	5.27822788124371e-11	17.4074665578271	Down	Lst1
1700047M11Rik	-0.480423861834072	8.72907003334509	-7.56362467634533	2.61760228372226e-12	5.29630450016535e-11	17.403268239263	Down	1700047M11Rik
Neu2	-0.372413944093803	6.53426626739448	-7.56199112090271	2.64211879930943e-12	5.33884042153833e-11	17.3941250387405	Down	Neu2
Id4	-0.267373327828982	11.8896893775204	-7.56192139278564	2.64317032491127e-12	5.33884042153833e-11	17.3937347834168	Down	Id4
Emx2	-0.328364984538527	8.7489516602756	-7.55417421802611	2.76261673567121e-12	5.57531183313165e-11	17.3503860471278	Down	Emx2
Tstd1	-0.279179834340813	6.55307150530062	-7.55338470134479	2.77508541758895e-12	5.59566794374095e-11	17.3459695644045	Down	Tstd1
Bcs1l	-0.261650789109185	9.36592253586537	-7.55145388315538	2.80581354350069e-12	5.65277581049526e-11	17.3351696825506	Down	Bcs1l
Ms4a6b	0.864239180842063	6.86303330840051	7.54534428484987	2.90528032431506e-12	5.84815253628835e-11	17.3010048710715	Up	Ms4a6b
Rfx3	-0.283861370442791	10.9930295609418	-7.54499326249701	2.91109992348508e-12	5.85485002590651e-11	17.2990423620553	Down	Rfx3
Adcy4	0.416823862834438	7.36493446769579	7.54201733141368	2.96090354472191e-12	5.94992174243476e-11	17.2824061813582	Up	Adcy4
Osgep	-0.319027760630498	9.07869781806899	-7.53579167186599	3.06783563569338e-12	6.14902106809498e-11	17.2476134594235	Down	Osgep
Cd93	0.919600495177598	9.29547573054935	7.53448165056288	3.09081855382835e-12	6.1898055113369e-11	17.240294039423	Up	Cd93
Gpr34	-0.902238889144283	6.98657413645679	-7.53396941656269	3.0998514050417e-12	6.20260727051402e-11	17.2374322256839	Down	Gpr34
Rras	0.269051794671044	8.92660200577073	7.53108010188518	3.15129355251398e-12	6.30017334826433e-11	17.2212915963184	Up	Rras
St6galnac5	-0.308560868106901	9.59157083778241	-7.52810705115033	3.20510823590483e-12	6.38602184644956e-11	17.2046863129479	Down	St6galnac5
LOC552874	-0.308560868106901	9.59157083778241	-7.52810705115033	3.20510823590483e-12	6.38602184644956e-11	17.2046863129479	Down	LOC552874
Mgst1	0.476395611620286	9.74786053827453	7.51879023106345	3.37970872915607e-12	6.71681368499198e-11	17.1526699221864	Up	Mgst1
Trmt2b	-0.322504361652624	8.56157110952855	-7.51831001606504	3.38895880818891e-12	6.72950391911799e-11	17.1499896967273	Down	Trmt2b
Panct2	-0.364853228006882	7.80180653558939	-7.5172271676948	3.40990905145268e-12	6.76538627767525e-11	17.143946296065	Down	Panct2
Lyn	0.336636017413768	9.21290576948564	7.51642010709345	3.42560682087191e-12	6.78506996872698e-11	17.1394423473169	Up	Lyn
Gm11787	0.336636017413768	9.21290576948564	7.51642010709345	3.42560682087191e-12	6.78506996872698e-11	17.1394423473169	Up	Gm11787
Ankrd28	0.250919127039858	9.52682247035877	7.51544161134289	3.44473501065588e-12	6.81147055011089e-11	17.1339819877525	Up	Ankrd28
2500004C02Rik	-0.269915329835278	5.5188781589064	-7.51276914418598	3.49751799587722e-12	6.89842109497496e-11	17.1190704119476	Down	2500004C02Rik
Rell1	0.388186029966815	10.8488712710657	7.50756551818789	3.60259926329843e-12	7.08189617524212e-11	17.0900431001786	Up	Rell1
Sox7	0.550583922559584	7.25674418798194	7.50680268184727	3.61826411583882e-12	7.10674267100082e-11	17.0857886016078	Up	Sox7
6330436F06Rik	-0.527255556115875	7.65379309015307	-7.50226704599685	3.71280457566731e-12	7.28025812078471e-11	17.0604967432498	Down	6330436F06Rik
S100a13	0.291876427345756	9.57780053507652	7.5012500679245	3.73433549768881e-12	7.31636990627255e-11	17.0548268344446	Up	S100a13
Timeless	0.361883268728715	7.67393260986573	7.49504613085653	3.86838283038799e-12	7.56008161968755e-11	17.02024641943	Up	Timeless
Prelp	-0.53233895768678	8.00860578506596	-7.49306032796387	3.91228708646338e-12	7.63952917274408e-11	17.009180601491	Down	Prelp
Dalrd3	-0.2730089811263	9.43422289676067	-7.48793356546423	4.02792711326828e-12	7.85368785460361e-11	16.9806184986342	Down	Dalrd3
Casq2	-0.327573691846911	6.97660915013996	-7.48790212327727	4.0286466582084e-12	7.85368785460361e-11	16.9804433580278	Down	Casq2
Tnfaip2	0.89093607252842	7.19224065176729	7.48523881465163	4.09005946008893e-12	7.9534388161323e-11	16.9656093846962	Up	Tnfaip2
Rbbp8	0.267205426979148	8.23111211632725	7.48509688287615	4.09335810680854e-12	7.9534388161323e-11	16.9648189318772	Up	Rbbp8
Mmp12	1.07892029604703	4.83517429618913	7.47955263371059	4.22429231820139e-12	8.20106205346024e-11	16.9339473736952	Up	Mmp12
Anxa3	0.72798576129197	9.09864334763811	7.47758861902238	4.27166170034077e-12	8.28617712656524e-11	16.9230140013353	Up	Anxa3
Gla	0.310770519804652	7.69437715355786	7.47707337046378	4.28417555729295e-12	8.29335664741951e-11	16.9201459228822	Up	Gla
Eaf2	0.333804728761048	6.50157481117473	7.4770085412076	4.28575263341342e-12	8.29335664741951e-11	16.9197850642906	Up	Eaf2
Efemp2	0.342393536015176	8.8036033677984	7.45692637285515	4.80297672851094e-12	9.23977381525344e-11	16.8080755617837	Up	Efemp2
Gm10791	0.510971355878727	5.10449218141697	7.45679619703431	4.8065231800433e-12	9.23977381525344e-11	16.8073519232537	Up	Gm10791
Evi2b	0.259982485612924	5.05349480419062	7.45313904599993	4.90722237318574e-12	9.42563865646003e-11	16.7870246034492	Up	Evi2b
Zfr2	-0.281328729961359	9.39853646969268	-7.45187581700713	4.94248781297038e-12	9.48561938026856e-11	16.7800044123295	Down	Zfr2
Rbpms	0.453707842005342	6.56462365258107	7.44444657447042	5.15501910295537e-12	9.87736979996123e-11	16.7387294300221	Up	Rbpms
LOC102636384	-0.256164041043132	6.73293795242884	-7.44386273310985	5.17209933237822e-12	9.90202000137707e-11	16.7354866138842	Down	LOC102636384
B830012L14Rik	-0.271615124760174	6.97327680011005	-7.44194638813452	5.22855615168513e-12	9.99381713256594e-11	16.7248435842075	Down	B830012L14Rik
B830012L14Rik	-0.271615124760174	6.97327680011005	-7.44194638813452	5.22855615168513e-12	9.99381713256594e-11	16.7248435842075	Down	B830012L14Rik
Slc30a3	-0.266824465496302	9.83318240662707	-7.43966732859847	5.29649266612143e-12	1.01154397739722e-10	16.7121878600967	Down	Slc30a3
Tsga10	-0.478759128078562	8.95673992897489	-7.43046179281214	5.57989894675174e-12	1.06221560906114e-10	16.6610885288774	Down	Tsga10
Rgs9bp	0.251869523031599	4.23588760609381	7.4292941623598	5.61690143088669e-12	1.06839377743287e-10	16.6546093177244	Up	Rgs9bp
Ncf4	0.513191347917789	6.20393300409771	7.42735376132801	5.67893063925604e-12	1.07882631634855e-10	16.643843094366	Up	Ncf4
Fzd2	-0.367945278637901	9.99225528842679	-7.42509268469713	5.75206596576617e-12	1.09145219387571e-10	16.6312993692421	Down	Fzd2
AI451458	-0.382049792283305	6.30423413211374	-7.42361711286932	5.80029532689377e-12	1.09971539567443e-10	16.6231143890194	Down	AI451458
Slc46a1	-0.298535711561396	8.3180971102879	-7.42321035653008	5.81366040796914e-12	1.10103859350213e-10	16.6208582575123	Down	Slc46a1
Taf1d	0.362755099738831	8.41781533803981	7.42311954324928	5.8166484804229e-12	1.10103859350213e-10	16.6203545571598	Up	Taf1d
Akr1c14	-0.671779845030041	5.0307417036982	-7.42238838765473	5.84076144358254e-12	1.10382403114399e-10	16.6162992774456	Down	Akr1c14
Chrna4	-0.305639351596155	7.94194204256235	-7.41827112917973	5.97840266993296e-12	1.12892811189224e-10	16.5934670112723	Down	Chrna4
AI464131	-0.450002555174036	8.09363232656216	-7.41560575758553	6.06921219472865e-12	1.14515553145679e-10	16.5786895282327	Down	AI464131
Slc2a1	0.310706064822295	12.6346764480689	7.41139443123012	6.21548027775193e-12	1.16993467311435e-10	16.5553462451839	Up	Slc2a1
Pik3r5	0.438102749636779	6.69787370121971	7.40837575096444	6.32246481932327e-12	1.18911946413709e-10	16.5386178127603	Up	Pik3r5
5031426D15Rik	-0.382002890983487	10.585454118081	-7.40108094330744	6.58857435928592e-12	1.23718785191036e-10	16.4982065813541	Down	5031426D15Rik
Tmem35	-0.360259004578395	10.0559037804239	-7.39753109216556	6.72204696334702e-12	1.25722615617822e-10	16.4785485278111	Down	Tmem35
Zfp618	-0.288361225770879	8.35349883919349	-7.39693855876137	6.74458482828506e-12	1.26043788545143e-10	16.4752677045841	Down	Zfp618
Fras1	-0.446874257274348	8.07170673013849	-7.39626215174664	6.77040429087148e-12	1.26242422414287e-10	16.4715226376077	Down	Fras1
Fstl1	0.462433201319089	9.80602860403059	7.39361330503821	6.87245886596252e-12	1.27924668161906e-10	16.4568583896278	Up	Fstl1
Npy1r	-0.323386709309988	7.87644871824146	-7.39204073166531	6.93376489151464e-12	1.28963635048749e-10	16.4481537206265	Down	Npy1r
Rian	-0.330678985426677	9.33210156085519	-7.39047427176373	6.99537012437716e-12	1.30006518664354e-10	16.4394838070017	Down	Rian
Casp4	0.68174680186042	6.04916449357779	7.38232844744665	7.32455703105726e-12	1.35643256556228e-10	16.3944137120203	Up	Casp4
Slc43a3	0.631417204185569	5.41004056472922	7.35882452631911	8.36270163527742e-12	1.54197978111697e-10	16.264507742502	Up	Slc43a3
Hes5	-0.522299090486947	7.65724001869477	-7.3568642038324	8.45558912165496e-12	1.55788426711213e-10	16.2536824170109	Down	Hes5
Sh3pxd2b	0.333906527481049	8.85789456472441	7.35274158543599	8.65427533782622e-12	1.59199359405541e-10	16.2309211399136	Up	Sh3pxd2b
Ccl27b	-0.326142643327086	11.5542845176178	-7.35114336075036	8.73253584767912e-12	1.60137392348033e-10	16.2220989449856	Down	Ccl27b
Gm2506	-0.326142643327086	11.5542845176178	-7.35114336075036	8.73253584767912e-12	1.60137392348033e-10	16.2220989449856	Down	Gm2506
LOC100861978	-0.326142643327086	11.5542845176178	-7.35114336075036	8.73253584767912e-12	1.60137392348033e-10	16.2220989449856	Down	LOC100861978
Ccl27a	-0.326142643327086	11.5542845176178	-7.35114336075036	8.73253584767912e-12	1.60137392348033e-10	16.2220989449856	Down	Ccl27a
Gm9895	0.284274435519112	6.3112818798176	7.35091018760789	8.74401200279459e-12	1.60222765957604e-10	16.2208119104042	Up	Gm9895
Eif4e2	0.287106786686317	10.0879168546561	7.340927125113	9.24958888137841e-12	1.68959636401602e-10	16.1657280999016	Up	Eif4e2
Gys2	0.251669014169179	4.46347254765524	7.33956504879778	9.32077260666236e-12	1.7012763737615e-10	16.1582154501468	Up	Gys2
Pparg	0.327988592542184	7.48952781923872	7.33813856815834	9.39590275680335e-12	1.71319751247647e-10	16.150348324029	Up	Pparg
Stx11	0.675825126083377	5.64364076499788	7.33804841791014	9.40067086791607e-12	1.71319751247647e-10	16.1498511658425	Up	Stx11
St14	0.258177637963445	5.70419545687761	7.33544254505009	9.53953597850304e-12	1.73715689667453e-10	16.1354816953212	Up	St14
Kctd4	-0.431661932387286	8.68432145097284	-7.33491740304263	9.56776493913178e-12	1.7409478403187e-10	16.1325862345504	Down	Kctd4
Pecam1	0.476708413977479	7.35188653550136	7.33416934807043	9.60811921121803e-12	1.74693752624398e-10	16.128461884918	Up	Pecam1
Gjb2	0.710608357396292	10.3306493575264	7.33364077116327	9.63673500741013e-12	1.75078532141587e-10	16.125547740127	Up	Gjb2
Cd244	0.74793961732241	5.29305284045719	7.32661860149618	1.00249870635823e-11	1.81430640300934e-10	16.0868432221327	Up	Cd244
6720489N17Rik	-0.317494727379126	5.41849265384341	-7.3228490899562	1.02397380672613e-11	1.84889843918551e-10	16.0660742844953	Down	6720489N17Rik
Sh3glb2	-0.256820851091701	10.3068990792013	-7.31310425471724	1.08162071066239e-11	1.94849326028912e-10	16.0124080093916	Down	Sh3glb2
Slc4a11	0.398718496784051	6.268140828224	7.31100433768007	1.09445700402169e-11	1.96859796948496e-10	16.0008481781143	Up	Slc4a11
Fgd2	-0.313325246212357	6.5798847851835	-7.30753353320153	1.11600409558237e-11	2.00428533710438e-10	15.9817454302896	Down	Fgd2
Il1rn	0.92612676921999	6.1895028585025	7.30728043050617	1.11759168424988e-11	2.00560322801482e-10	15.9803525733988	Up	Il1rn
Ms4a6c	0.789608768242688	6.75653257185058	7.30190118118331	1.15186591306526e-11	2.06395744956644e-10	15.9507556431232	Up	Ms4a6c
Tmem74b	-0.286913504059263	7.34662076848472	-7.29921652746682	1.16935792479904e-11	2.08733943856035e-10	15.9359886578925	Down	Tmem74b
Atp8b1	0.51771923362586	7.45963514459863	7.29628025112582	1.18879008500948e-11	2.11880636471606e-10	15.9198407693229	Up	Atp8b1
Fcgr4	0.822570831789559	6.21364706401963	7.29578558371372	1.19209504095307e-11	2.12308602024477e-10	15.917120697612	Up	Fcgr4
Cd163	0.553016562166583	6.39351120343723	7.29509060878886	1.19675363144117e-11	2.12815590887089e-10	15.9132993351661	Up	Cd163
Ascl2	0.427879951081516	6.20940122142776	7.29268277674441	1.21303352218862e-11	2.15547431692382e-10	15.9000611505883	Up	Ascl2
Gm5141	-0.255324243412782	7.03115157580852	-7.29183593164503	1.21881110169942e-11	2.16246915332485e-10	15.8954057500685	Down	Gm5141
Bcl2	-0.273807210351153	9.21979791792336	-7.28387893855979	1.27444315518844e-11	2.25606210689764e-10	15.8516768164354	Down	Bcl2
Siglech	-0.473247445067941	8.03356338623146	-7.28324723366154	1.27896580967088e-11	2.26236339118815e-10	15.8482062202149	Down	Siglech
Lyplal1	-0.282552105792343	8.2664645979708	-7.28235163939222	1.28540496151386e-11	2.27204273520859e-10	15.8432860741154	Down	Lyplal1
Foxp2	-0.293534291286161	9.22585250333241	-7.27745974976798	1.32114627742378e-11	2.33170903102646e-10	15.8164168238018	Down	Foxp2
2610034M16Rik	-0.726168062027129	7.70607986170529	-7.27700675837574	1.32450520656941e-11	2.33588226783198e-10	15.8139291827843	Down	2610034M16Rik
1810014B01Rik	-0.257406363594942	8.75935054176157	-7.27563012450367	1.33476482181369e-11	2.35044680878751e-10	15.8063697638343	Down	1810014B01Rik
1190007I07Rik	-0.257406363594942	8.75935054176157	-7.27563012450367	1.33476482181369e-11	2.35044680878751e-10	15.8063697638343	Down	1190007I07Rik
D2Ertd640e	-0.331592986063311	9.22101032526417	-7.2695119620867	1.38131988118724e-11	2.42769515836741e-10	15.7727823159678	Down	D2Ertd640e
Polr3e	0.364562257749629	9.35858107237148	7.26945861916427	1.38173276009417e-11	2.42769515836741e-10	15.7724895376688	Up	Polr3e
Plk5	-0.371712844522841	7.76720822141825	-7.2614322915451	1.44526738073472e-11	2.53742720783552e-10	15.7284486759334	Down	Plk5
Gdpgp1	-0.302354005303221	6.34228380768396	-7.25996345185934	1.45720298144199e-11	2.55647163831619e-10	15.7203917675235	Down	Gdpgp1
Kctd14	-0.292442243263505	7.53990194354318	-7.25979513167481	1.45857693456262e-11	2.55697244550825e-10	15.7194685474948	Down	Kctd14
Adcy7	0.484150988351462	9.33257896429087	7.25954325794309	1.46063530456338e-11	2.55867143471279e-10	15.7180870647159	Up	Adcy7
Ndnf	-0.508919508479254	7.57056287932964	-7.25703704887554	1.48127364191281e-11	2.59289114174171e-10	15.7043422863656	Down	Ndnf
Tenc1	0.303726045793813	7.89837598785323	7.25647952409951	1.48590382940855e-11	2.59905933407567e-10	15.7012849883781	Up	Tenc1
Slc19a3	-0.544997051145496	6.32257939002379	-7.25613260909172	1.48879213909506e-11	2.60217381990193e-10	15.6993826715385	Down	Slc19a3
Cuzd1	0.295066791589271	5.59746710395364	7.25184597188164	1.5249424811348e-11	2.65942270410821e-10	15.6758806305541	Up	Cuzd1
Amotl1	0.346217506640083	9.03426524277509	7.24841776446785	1.5544765226885e-11	2.70490429588708e-10	15.6570901556433	Up	Amotl1
8430408G22Rik	0.705644686496265	8.13373101653758	7.24747809423094	1.56267001413369e-11	2.71513914955728e-10	15.6519404884711	Up	8430408G22Rik
AB124611	0.603506228866609	6.04841207966199	7.2402420217876	1.62721126586076e-11	2.82310338599226e-10	15.612296159455	Up	AB124611
Slc39a1	0.286208009302633	10.4758818629048	7.23972301660027	1.63194041572656e-11	2.82504880661995e-10	15.6094534617896	Up	Slc39a1
Pf4	0.805203045450388	7.35961663020855	7.23661910687803	1.66050788819948e-11	2.87238518421901e-10	15.5924548949122	Up	Pf4
Sgk1	0.512544982375137	12.628928267402	7.23567242461042	1.66931880029395e-11	2.87914595724708e-10	15.5872711322713	Up	Sgk1
Milr1	0.475090221990919	4.40342318612567	7.2343933687899	1.68129657066608e-11	2.89767701698584e-10	15.5802679395739	Up	Milr1
Prkab1	0.254212672248175	8.94165049640743	7.23002161574375	1.72288073785117e-11	2.96716945842095e-10	15.5563361548951	Up	Prkab1
Hdac9	-0.437658075171959	9.01700448423259	-7.22839467371463	1.73861431826127e-11	2.99207245056962e-10	15.5474318711814	Down	Hdac9
Klf6	0.371282336391195	11.4150272658879	7.22603799382715	1.76165699493689e-11	3.0295083797996e-10	15.5345355456863	Up	Klf6
Ighm	-0.58868508748132	8.5326995648083	-7.22214805240882	1.80035309539465e-11	3.0915273804032e-10	15.5132535721938	Down	Ighm
Gm17739	-0.345437576375781	6.70146989333618	-7.22102745913512	1.81165543982338e-11	3.10866310715055e-10	15.5071238705727	Down	Gm17739
P2ry6	0.790037123941676	7.15116302530831	7.21888136356855	1.83349707618891e-11	3.14384524209881e-10	15.4953859867941	Up	P2ry6
Steap4	1.02907281658198	6.51941954911715	7.21475350748104	1.876241832867e-11	3.21479189612536e-10	15.4728140887223	Up	Steap4
Vps13c	-0.359343649363185	9.60888525480716	-7.21422295633144	1.88180670980028e-11	3.22197677987743e-10	15.469913417189	Down	Vps13c
1700052N19Rik	-0.275881156224151	8.91872479152123	-7.21360027136324	1.88835876827406e-11	3.23084019122549e-10	15.4665091645648	Down	1700052N19Rik
Frzb	-0.451263240187209	8.70700359219773	-7.21342588551539	1.89019773935082e-11	3.23163283079259e-10	15.4655558147932	Down	Frzb
Il21	0.42654878487236	4.38233959017436	7.21046749017317	1.92166621968159e-11	3.28065851501019e-10	15.4493843781482	Up	Il21
Crip3	-0.313056316598189	6.62044245877189	-7.2095941247991	1.93105477417481e-11	3.29429249819466e-10	15.4446109669549	Down	Crip3
Rnaseh2c	-0.273948676493344	9.53797008644415	-7.20449606469524	1.98676941936216e-11	3.38687956678059e-10	15.416753284144	Down	Rnaseh2c
Atp13a5	-0.457114819166929	8.41046345809548	-7.20157686228952	2.01938413656488e-11	3.43748932985838e-10	15.4008062666772	Down	Atp13a5
Syndig1	-0.280621669346649	8.96417634451036	-7.19440132693019	2.10181762552549e-11	3.57005045851188e-10	15.3616219570587	Down	Syndig1
Unc13a	-0.399356818609778	9.92091062444984	-7.19411554792569	2.10516863173621e-11	3.57315869422798e-10	15.3600617876842	Down	Unc13a
Phactr4	0.277371624315739	9.64949303838153	7.18928367084547	2.16263218471542e-11	3.66804279069675e-10	15.3336877074715	Up	Phactr4
Kcna4	-0.307466036487509	9.97534773372027	-7.18902835679837	2.16571125953264e-11	3.67061494932765e-10	15.3322943691098	Down	Kcna4
Taf4b	0.27258044623918	7.52436412705991	7.18769024640321	2.18191976811473e-11	3.69275772858669e-10	15.3249922503538	Up	Taf4b
Cers3	0.362198937373629	4.34553149979042	7.18026093517721	2.27411456276256e-11	3.84049066814201e-10	15.28446303901	Up	Cers3
5430435G22Rik	0.44009750451313	7.59292423591668	7.18005481583893	2.27672653814647e-11	3.84213959106312e-10	15.2833389036799	Up	5430435G22Rik
Sftpc	-0.254530654932231	6.57865312359339	-7.17905357766819	2.28945659948082e-11	3.85807926674347e-10	15.2778785810538	Down	Sftpc
Adora2a	-0.483363729487246	9.68789169424299	-7.17767709584047	2.30707247216797e-11	3.88219480255715e-10	15.270372486098	Down	Adora2a
Lyve1	0.704303642730497	6.4843416943854	7.17002171443403	2.40751488093702e-11	4.04252552309446e-10	15.2286405594088	Up	Lyve1
Insm2	0.384556669299449	6.23597744237453	7.16892046840252	2.42231473949095e-11	4.06156998896374e-10	15.2226392205516	Up	Insm2
C730049O14Rik	0.854717425969185	8.54315629671039	7.16234635412681	2.51255356072365e-11	4.20687068388876e-10	15.1868229757414	Up	C730049O14Rik
Spata13	0.367111967230436	8.86437873063505	7.15951516161502	2.55243106943999e-11	4.2675557474886e-10	15.1714037077554	Up	Spata13
4930422N03Rik	0.313147343978923	6.12130262988512	7.14970972568787	2.69543355367539e-11	4.49704755748499e-10	15.1180258181201	Up	4930422N03Rik
Fam46c	0.608133607125765	7.41373290337173	7.14470297731072	2.77147502034304e-11	4.61408360757465e-10	15.0907852909628	Up	Fam46c
Cxadr	0.381991159615595	8.77666844767017	7.143693860255	2.78705588578226e-11	4.63345575462923e-10	15.0852961323836	Up	Cxadr
Tnfsf12Tnfsf13	-0.349204498838275	7.07712185415125	-7.13733934648795	2.88717696302187e-11	4.78973686711489e-10	15.0507396528646	Down	Tnfsf12Tnfsf13
Tnfsf13	-0.349204498838275	7.07712185415125	-7.13733934648795	2.88717696302187e-11	4.78973686711489e-10	15.0507396528646	Down	Tnfsf13
Ahnak	0.492457605812961	11.335504115798	7.13575771997258	2.91264398344912e-11	4.8251706498733e-10	15.0421411111157	Up	Ahnak
Il6ra	0.415877118582825	7.74595388314209	7.13509804407263	2.92333139250804e-11	4.83946284294619e-10	15.0385550657229	Up	Il6ra
Gimap9	0.336813678191679	4.92258783527247	7.1226018084179	3.13325671160088e-11	5.16514620436605e-10	14.970657457594	Up	Gimap9
Ydjc	-0.260915123383504	8.29771483897409	-7.12198864121587	3.14393196937821e-11	5.1791098101447e-10	14.9673274541759	Down	Ydjc
5033404E19Rik	-0.25104526445601	6.22197761691465	-7.12144566584389	3.15341516562963e-11	5.18382614806198e-10	14.9643787758975	Down	5033404E19Rik
C81615	0.270823041922052	5.06993437499269	7.12043640056614	3.17111733844617e-11	5.20928093688384e-10	14.9588981804909	Up	C81615
Igsf6	0.495738993692564	5.93344046438206	7.11839693523645	3.20718891558732e-11	5.26485498365211e-10	14.9478245529465	Up	Igsf6
Zbtb42	0.36948164254039	6.58947233670584	7.1182134471502	3.21045402683759e-11	5.26653460505878e-10	14.9468283545398	Up	Zbtb42
Hao1	0.454092279029841	4.98178194361198	7.11626704433031	3.24529236975776e-11	5.31625962747417e-10	14.9362617231165	Up	Hao1
Cd72	0.626965290054728	6.64008816006081	7.11321635779591	3.30064860262874e-11	5.40317326302102e-10	14.9197032121861	Up	Cd72
Mettl23	-0.303231840689794	9.38199694233723	-7.11165205403153	3.32939426469241e-11	5.44264444480789e-10	14.9112139349454	Down	Mettl23
Ntng1	-0.362156006740582	9.76734844902745	-7.11032197141504	3.35403023247482e-11	5.47910460299485e-10	14.9039965185715	Down	Ntng1
Stk16	-0.257945410972487	8.81245305999462	-7.10911668585488	3.37651010906245e-11	5.50816659527681e-10	14.8974569008756	Down	Stk16
Rrad	0.477565763702091	6.05375895049547	7.10845984973125	3.38882337580444e-11	5.52441706599737e-10	14.8938932963127	Up	Rrad
Agpat2	0.318944204869227	6.00938862786744	7.10678917354848	3.42034259586385e-11	5.57193258803312e-10	14.8848299758979	Up	Agpat2
Gpr26	-0.376870185691849	7.48390675626985	-7.10561838815882	3.44260313873177e-11	5.60430979431379e-10	14.8784792021612	Down	Gpr26
Gm10421	-0.320966582025596	7.07796644407674	-7.10446485186026	3.46467561398179e-11	5.63243562962258e-10	14.8722225327794	Down	Gm10421
Scrt2	0.283984237850138	8.77453931986137	7.09462049950409	3.65881800956736e-11	5.92345236821136e-10	14.8188495008512	Up	Scrt2
Ftsj3	0.314863549865164	8.09688754349501	7.09305411510119	3.69068406334923e-11	5.97092695124909e-10	14.8103606495221	Up	Ftsj3
Rian	-0.304146672535876	9.61580129696984	-7.09143791818978	3.72385072038573e-11	6.01629829935221e-10	14.8016028819018	Down	Rian
Rian	-0.304146672535876	9.61580129696984	-7.09143791818978	3.72385072038573e-11	6.01629829935221e-10	14.8016028819018	Down	Rian
Pnma2	-0.267391391403591	9.85195950293076	-7.0890545059567	3.77329940310339e-11	6.09199836964274e-10	14.7886896891761	Down	Pnma2
LOC102643220	-0.266622222217145	7.56454840863944	-7.07800449440516	4.01115701411046e-11	6.45384174099102e-10	14.7288513378009	Down	LOC102643220
Cpm	0.429829336294561	7.43587460706123	7.06978727256307	4.19757761258556e-11	6.73073690766193e-10	14.6843852366451	Up	Cpm
Gsdmc4	0.374334523900257	5.05378991149493	7.06586860964443	4.28946568055721e-11	6.86870063408107e-10	14.663189701724	Up	Gsdmc4
Gsdmc2	0.374334523900257	5.05378991149493	7.06586860964443	4.28946568055721e-11	6.86870063408107e-10	14.663189701724	Up	Gsdmc2
Crhr1	-0.316887751977506	7.73240917241738	-7.06434251196609	4.32578570183852e-11	6.92214113909324e-10	14.6549369261654	Down	Crhr1
Cd300lb	0.325061819064168	4.53610119735174	7.06408373604066	4.33197441529669e-11	6.92732545879745e-10	14.6535376209461	Up	Cd300lb
Bambi	0.422432129685325	7.43393216273437	7.06323602363788	4.35230902320614e-11	6.95236572588839e-10	14.6489538905632	Up	Bambi
Rasgrp2	-0.456696482076113	8.30582806322883	-7.06318431576562	4.35355241700303e-11	6.95236572588839e-10	14.648674306434	Down	Rasgrp2
Rnpc3	-0.47679647707445	8.57200671951534	-7.06065122971309	4.41489558929843e-11	7.03597776717839e-10	14.6349792574783	Down	Rnpc3
Amy1	-0.47679647707445	8.57200671951534	-7.06065122971309	4.41489558929843e-11	7.03597776717839e-10	14.6349792574783	Down	Amy1
Col4a2	0.476317121505753	9.85134793548623	7.05882697071702	4.45960102552264e-11	7.10240594512219e-10	14.625118075732	Up	Col4a2
C230034O21Rik	-0.395078113686646	7.62901389421152	-7.05845231896247	4.46883743451624e-11	7.11229404974398e-10	14.623093032505	Down	C230034O21Rik
Dennd2c	0.282300975638254	5.19062220152083	7.05803177399835	4.47922776115987e-11	7.12400401742766e-10	14.6208199983381	Up	Dennd2c
Acvr1c	-0.383651445762495	9.47701364484703	-7.05737556122896	4.49548834760165e-11	7.14502819847838e-10	14.6172733298378	Down	Acvr1c
Cd84	0.440636789466822	6.90988762105752	7.05490496274409	4.55723278276352e-11	7.23293960792224e-10	14.6039219256279	Up	Cd84
Ehd1	0.278079861325298	9.67756341227938	7.05457832359471	4.56545845395808e-11	7.2366521283353e-10	14.6021569153665	Up	Ehd1
Nifk	0.251742501808376	8.70169855998111	7.05406813838687	4.57833565270872e-11	7.25217011583145e-10	14.5994001921584	Up	Nifk
Grid1	-0.343043937611874	9.41801717232378	-7.05047311310215	4.67009706240837e-11	7.39253706826381e-10	14.5799779209371	Down	Grid1
Rxrg	-0.444301217583498	7.11860226934146	-7.0450218885217	4.81271142009356e-11	7.5978094065469e-10	14.55053751304	Down	Rxrg
Neat1	0.540755323310363	10.836556407292	7.04206588213508	4.89183506834906e-11	7.70718293699448e-10	14.5345780936155	Up	Neat1
Ptpn20	-0.269566591020706	5.87242733655937	-7.03666128057971	5.03983448700188e-11	7.93503699290624e-10	14.5054079926025	Down	Ptpn20
Bak1	0.268601961924831	7.29523363545659	7.03198673614425	5.1714005533893e-11	8.13128315928166e-10	14.4801878479251	Up	Bak1
Esm1	0.655576513787308	4.28180014462862	7.02704021158423	5.31431385246159e-11	8.35040446208529e-10	14.4535100634274	Up	Esm1
Myf5	0.258667154945337	3.84766685764147	7.02528133450846	5.36606453553101e-11	8.42045571170066e-10	14.4440264392122	Up	Myf5
2810032G03Rik	-0.429555037197211	8.24696139874844	-7.01872268576915	5.56345973884388e-11	8.71856122249376e-10	14.4086743033156	Down	2810032G03Rik
Slamf9	0.435849201720812	6.77188790300739	7.01775843299573	5.59307875206944e-11	8.75913419765755e-10	14.4034783214599	Up	Slamf9
A530079E22Rik	-0.412582003539337	8.36042796548858	-7.01328394486966	5.7325713374956e-11	8.95966954684692e-10	14.3793720565429	Down	A530079E22Rik
Fmod	-0.58730385958486	9.93492378539282	-7.01191324870221	5.7759859125314e-11	9.02152161378159e-10	14.3719890919803	Down	Fmod
Cd151	0.320478060835051	10.367257465339	7.01016046334708	5.83197561595418e-11	9.09687511250861e-10	14.3625492123638	Up	Cd151
Dlx6os1	-0.505914271202741	6.67434476199528	-6.99995964848662	6.1686140691025e-11	9.60284381029072e-10	14.3076363841358	Down	Dlx6os1
Tmem151b	-0.25208523921251	10.0843984303776	-6.99875426164349	6.20963883329754e-11	9.65391302667058e-10	14.3011504068338	Down	Tmem151b
Mlf1	0.561134744275132	5.18909348074591	6.99698994296515	6.27017250755141e-11	9.73513697124192e-10	14.2916579970088	Up	Mlf1
Tlr1	0.703829563655193	5.36282811798143	6.99679108218504	6.27703182192179e-11	9.73934970467402e-10	14.2905881643962	Up	Tlr1
Nol4	-0.280973088639573	10.3981718551227	-6.99619412175453	6.297667318863e-11	9.7583767678832e-10	14.2873767307178	Down	Nol4
Glra3	-0.435677438404905	7.66273288644407	-6.99585763758979	6.30932826141493e-11	9.76366470282596e-10	14.2855666311561	Down	Glra3
Pitpnc1	-0.250468736283467	10.4070486401585	-6.99508838372042	6.33606704662542e-11	9.79858795209203e-10	14.2814286447213	Down	Pitpnc1
Cdh5	0.559291677303417	7.00695880159786	6.99091751124157	6.48300269063204e-11	9.9994889169821e-10	14.2589968631507	Up	Cdh5
Pcdhb19	-0.384235156629812	6.79205026451456	-6.98963415732979	6.5288867868426e-11	1.00636535111364e-09	14.2520961794318	Down	Pcdhb19
Pcdhb12	-0.309446833795468	6.99298034687383	-6.98824576248997	6.57888736880938e-11	1.01340749626689e-09	14.2446314515349	Down	Pcdhb12
Rnpc3	-0.366477240322611	9.47449628531683	-6.98689214891068	6.62799910591641e-11	1.02030358451561e-09	14.2373544946136	Down	Rnpc3
A130009I22Rik	-0.280467602625971	6.4158185185394	-6.98129852893042	6.83481192859551e-11	1.0514509955117e-09	14.2072915380859	Down	A130009I22Rik
Cmpk2	-0.353385510611385	8.8796711012102	-6.97708603735392	6.99475178815848e-11	1.07535153308659e-09	14.1846600397056	Down	Cmpk2
Tubd1	-0.357847354179	7.47891441664287	-6.97467448271224	7.08797015744353e-11	1.08776746190287e-09	14.1717073452578	Down	Tubd1
Efcab1	-0.391574326278037	7.41484633696447	-6.97463762427986	7.08940438539567e-11	1.08776746190287e-09	14.1715093937914	Down	Efcab1
Endou	0.434324268113553	7.71837671390583	6.96872763446005	7.32311595784908e-11	1.1206991333279e-09	14.1397765818044	Up	Endou
Cntn5	-0.354184730943274	6.41580557346883	-6.96642125078075	7.41637047823407e-11	1.13423150328253e-09	14.127396741793	Down	Cntn5
Adamtsl2	-0.367433636941081	7.94284243259556	-6.96597875948913	7.4343953284169e-11	1.13624841027873e-09	14.1250218606792	Down	Adamtsl2
Rnf219	-0.264980980956303	8.93465673381881	-6.96396394713316	7.51701658643809e-11	1.14738295407419e-09	14.1142092562671	Down	Rnf219
AU015741	-0.546161371736375	6.73017492484889	-6.96315037826562	7.55063473545475e-11	1.15176597773096e-09	14.1098436725846	Down	AU015741
Usp53	0.293940877366188	9.22917300967433	6.95934946319927	7.70967138582143e-11	1.17526210593336e-09	14.0894517457785	Up	Usp53
Gpr17	-0.589308774549454	7.95713510457261	-6.95905881220239	7.72196785609281e-11	1.17637319654654e-09	14.0878926499677	Down	Gpr17
BB166591	0.382786330862246	7.79044837327379	6.95797710026724	7.76790172452631e-11	1.18260388471061e-09	14.0820904937702	Up	BB166591
Slc5a3	0.452759492772622	11.2204758678949	6.95675005117362	7.82033361797484e-11	1.18981513613891e-09	14.0755093602266	Up	Slc5a3
Txnrd1	0.437972024703785	11.4379056436194	6.95601314268344	7.85198943045221e-11	1.19385814699516e-09	14.0715573404206	Up	Txnrd1
Klf2	0.509662205380336	7.93116185290195	6.9551757695649	7.88811444048348e-11	1.19780023478602e-09	14.0670668069633	Up	Klf2
Ttc26	-0.258326919979466	7.79651550971437	-6.95214553492422	8.02021711667177e-11	1.21471902184227e-09	14.0508191881023	Down	Ttc26
Gm19439	0.782906010272558	8.03007306147878	6.94245851820982	8.45733573057346e-11	1.26946500732844e-09	13.9989047732582	Up	Gm19439
Tgfb1i1	0.285247676231775	8.04782386196889	6.94021726866134	8.56177166467685e-11	1.28268225876865e-09	13.9868991254628	Up	Tgfb1i1
Cdh9	-0.339300456709212	7.91792932717519	-6.93911607184396	8.61354946404355e-11	1.28879548063597e-09	13.9810011426877	Down	Cdh9
Zmym1	-0.402471950919337	8.43284469010859	-6.93556493307319	8.78263591633525e-11	1.311588686018e-09	13.9619847982598	Down	Zmym1
Ccl17	0.442985103508853	8.05207926687181	6.93249689260565	8.93135349868558e-11	1.33210428595316e-09	13.9455597086297	Up	Ccl17
Cacna2d3	-0.327241306481572	10.9686103191886	-6.93228716850537	8.94160972270638e-11	1.33278777916304e-09	13.9444370721765	Down	Cacna2d3
Slc37a2	0.301775356807727	6.59897008297242	6.92939818950527	9.08407868659756e-11	1.35316482198391e-09	13.9289744786806	Up	Slc37a2
Sstr4	-0.256039266460852	9.08691775920333	-6.92607575377158	9.25069355892265e-11	1.37697605351562e-09	13.9111962481275	Down	Sstr4
Gm13446	-0.284677520955178	7.27578033070156	-6.92583450311977	9.26290862640608e-11	1.37718345913231e-09	13.9099055057326	Down	Gm13446
Micall2	0.343986921304863	6.05497971289291	6.92521830332763	9.2941804894765e-11	1.38095884806004e-09	13.9066088167568	Up	Micall2
Pole3	0.266251505555228	8.29516022842636	6.92456064435652	9.32767128695622e-11	1.38505895197148e-09	13.9030904961895	Up	Pole3
Cyp4x1	-0.272711639215514	8.22116560574747	-6.92416207120583	9.34802624002261e-11	1.3872045761489e-09	13.9009583123664	Down	Cyp4x1
Wnt9a	-0.369340727281544	8.73138701228789	-6.92327308251767	9.39358449156664e-11	1.39220626682266e-09	13.8962028710541	Down	Wnt9a
Robo4	0.494554366523523	7.60202622145925	6.92285390137187	9.41514230548433e-11	1.39452148737788e-09	13.8939606730462	Up	Robo4
Sdc4	0.478062143741862	12.0411411343321	6.9209063223368	9.51594504538478e-11	1.40767673212301e-09	13.8835440528969	Up	Sdc4
2010007E15Rik	-0.27715373385118	5.37302042597736	-6.91738240955819	9.7010487466326e-11	1.43145311625092e-09	13.8647004808681	Down	2010007E15Rik
E130309F12Rik	-0.380186139513066	8.63977384659528	-6.9133328038117	9.91815513163635e-11	1.45982069045908e-09	13.8430523176842	Down	E130309F12Rik
Golm1	0.274089569152126	10.0090952146887	6.91266150895414	9.95460460550992e-11	1.46426810762701e-09	13.8394644149548	Up	Golm1
Smc4	0.265752571335088	7.85249703024072	6.91230638655351	9.97394018735726e-11	1.46619417359956e-09	13.8375664517249	Up	Smc4
Stom	0.347186535966428	9.2336660980437	6.90984013171099	1.01092478304181e-10	1.48420895925167e-09	13.8243869423401	Up	Stom
Dlx1as	-0.428113907617465	7.58508886139978	-6.90947686923762	1.01293301143393e-10	1.48531893705333e-09	13.8224459079219	Down	Dlx1as
Chil4	0.589206159667038	5.10194221620413	6.90524561898257	1.03661654262827e-10	1.51720618086484e-09	13.7998410151233	Up	Chil4
Chil3	0.589206159667038	5.10194221620413	6.90524561898257	1.03661654262827e-10	1.51720618086484e-09	13.7998410151233	Up	Chil3
Ypel1	-0.279852724012952	8.49623732840197	-6.89503745224961	1.09602647517659e-10	1.59818484968177e-09	13.7453364427448	Down	Ypel1
Armcx5	0.330439590116671	8.35697306325381	6.89376973717627	1.10363491587597e-10	1.60828088144184e-09	13.7385708020517	Up	Armcx5
6430711C07Rik	-0.270661828067391	6.85011691954293	-6.89102291169393	1.12029970541629e-10	1.62953315046031e-09	13.7239136697873	Down	6430711C07Rik
Col15a1	-0.290310694775093	6.40253556671808	-6.8879654935433	1.1391408150176e-10	1.65591317361253e-09	13.7076029753113	Down	Col15a1
Slc1a4	0.252611076903067	11.8390071498754	6.88616218421976	1.15039974191959e-10	1.67021262901318e-09	13.6979845549658	Up	Slc1a4
1110008P14Rik	-0.269993923554106	11.2809596516959	-6.88500540871378	1.157679757089e-10	1.67974398849769e-09	13.691815319215	Down	1110008P14Rik
Brinp3	-0.321509620304392	9.09505574392067	-6.88455066605772	1.16055404594733e-10	1.68287500576226e-09	13.6893902727233	Down	Brinp3
AW495222	-0.266756972212002	6.70370138788431	-6.88381927356962	1.16519172401179e-10	1.68855760572246e-09	13.6854900956559	Down	AW495222
Slc47a1	-0.695853892949653	5.94178892541026	-6.88156131431088	1.17962481490904e-10	1.7084196379179e-09	13.6734508817776	Down	Slc47a1
C630043F03Rik	-0.345259369525968	8.01074058085041	-6.87085303568268	1.25051003291297e-10	1.80662553401959e-09	13.6163849808066	Down	C630043F03Rik
Chmp1b	-0.275942069042243	9.43714117830756	-6.86701535634046	1.27692343297484e-10	1.84025818184123e-09	13.5959453626145	Down	Chmp1b
2610002M06Rik	-0.275942069042243	9.43714117830756	-6.86701535634046	1.27692343297484e-10	1.84025818184123e-09	13.5959453626145	Down	2610002M06Rik
Sh3bp5	0.293505891424551	9.16474108289994	6.86219889791097	1.31085313344473e-10	1.88453188235925e-09	13.5703016369735	Up	Sh3bp5
Ptger4	0.467819377144871	8.72459082023299	6.8615546302502	1.31545859519013e-10	1.88999619936461e-09	13.5668721876502	Up	Ptger4
Dach2	0.481275519749637	6.34587635619678	6.85841000725704	1.33816752767738e-10	1.91910216072462e-09	13.5501358474219	Up	Dach2
N6amt2	-0.287862148688559	10.0696616815417	-6.85466343742663	1.36572852284332e-10	1.95623955671417e-09	13.5302013480717	Down	N6amt2
Fjx1	-0.295623642258696	10.11724077	-6.85280045290218	1.37964087141106e-10	1.97255895984888e-09	13.5202911430924	Down	Fjx1
2010315B03Rik	-0.295760977838021	9.52842887069885	-6.85173960293312	1.38762541085389e-10	1.98156282835069e-09	13.5146485831293	Down	2010315B03Rik
Fosl2	0.596211489000513	10.2968172039187	6.85097361334184	1.39341898180288e-10	1.98862729656934e-09	13.5105746575093	Up	Fosl2
A330008L17Rik	-0.298290690026117	7.30191386073933	-6.84787421714804	1.41710581044445e-10	2.02120416473288e-09	13.494093048583	Down	A330008L17Rik
6330510M09Rik	-0.25779337445626	6.12529045448842	-6.84670054973572	1.42617871537549e-10	2.02997073902195e-09	13.4878529327347	Down	6330510M09Rik
Fkbp5	0.736721848208999	9.65152634822227	6.84663220339461	1.42670882045262e-10	2.02997073902195e-09	13.4874895694071	Up	Fkbp5
Klhl40	0.526661632498385	7.71770167700645	6.83762776992162	1.49827467521199e-10	2.12921780976436e-09	13.4396350526056	Up	Klhl40
Ncf1	0.315763743796388	7.16519083908897	6.83673822009415	1.50553391936493e-10	2.13824046552609e-09	13.4349093878279	Up	Ncf1
Nfkbie	0.337452743395905	6.18187525922517	6.83526512345042	1.5176315852295e-10	2.1541198530892e-09	13.4270844248295	Up	Nfkbie
D2Ertd63e	0.292593652989065	6.95375473620018	6.83376688951715	1.53003399989797e-10	2.17041236060406e-09	13.4191268932879	Up	D2Ertd63e
Sema3a	-0.330772546271488	9.27360522344139	-6.83122541915989	1.55130128779679e-10	2.19925277921752e-09	13.4056306585598	Down	Sema3a
Tmem106a	0.31105762007169	6.41027614975785	6.82899528168204	1.57020323095067e-10	2.22202675290736e-09	13.3937900208572	Up	Tmem106a
Ripk3	0.266659467147666	5.55542099917787	6.82566387303557	1.5988629254057e-10	2.25850204333767e-09	13.376106316909	Up	Ripk3
Apln	-0.532698002020728	7.73188147368338	-6.824950892848	1.60506328211905e-10	2.2618201295896e-09	13.372322314736	Down	Apln
Myh14	-0.274527100174777	7.91830350721917	-6.82091295520866	1.64062871441564e-10	2.30640389768629e-09	13.3508958971396	Down	Myh14
Zfp36l1	0.26995761368006	11.2247267239909	6.82043097324574	1.644925491573e-10	2.3096798997335e-09	13.348338837732	Up	Zfp36l1
Spin4	0.346972067556877	6.76644636613558	6.81982603197972	1.65033413175808e-10	2.31589002921918e-09	13.3451295843136	Up	Spin4
Itgax	0.255763058553873	5.12506351658782	6.81904649572842	1.65732964684712e-10	2.32293142804807e-09	13.3409943262419	Up	Itgax
C1qb	0.3858821535521	11.2415465593839	6.81790947307264	1.66758567507716e-10	2.33591264718172e-09	13.3349631572827	Up	C1qb
Gm26936	-0.282195140566134	4.89622800277664	-6.81647544744423	1.68060995610102e-10	2.34881669650246e-09	13.3273573772165	Down	Gm26936
Gm26936	-0.282195140566134	4.89622800277664	-6.81647544744423	1.68060995610102e-10	2.34881669650246e-09	13.3273573772165	Down	Gm26936
AK076660	-0.282195140566134	4.89622800277664	-6.81647544744423	1.68060995610102e-10	2.34881669650246e-09	13.3273573772165	Down	AK076660
Apoc2	0.251253170305907	5.01589485409348	6.81546804074519	1.68981946921097e-10	2.36002075809957e-09	13.3220148291823	Up	Apoc2
Ctgf	0.532566960045915	10.5616651781232	6.8133797658521	1.70906882398992e-10	2.38548637815492e-09	13.3109415460952	Up	Ctgf
Paqr7	-0.290852338922133	9.9189830755583	-6.81159200683418	1.72571971312805e-10	2.40729701787952e-09	13.3014632781931	Down	Paqr7
Apobr	0.321032661941068	6.0468203459285	6.81034090494885	1.73746728948932e-10	2.42224594049813e-09	13.2948310606549	Up	Apobr
Ceacam2	0.451978052933929	7.82142955929917	6.8094587992186	1.74579742627116e-10	2.42953361022132e-09	13.2901553367159	Up	Ceacam2
Ceacam1	0.451978052933929	7.82142955929917	6.8094587992186	1.74579742627116e-10	2.42953361022132e-09	13.2901553367159	Up	Ceacam1
Dram1	0.361631675824308	6.87978775822795	6.80748775047675	1.76455350828577e-10	2.45272937651723e-09	13.2797087379335	Up	Dram1
Rasip1	0.405953923778996	7.38886475306203	6.80659549482754	1.77310920875077e-10	2.46316430649109e-09	13.2749803185578	Up	Rasip1
Nos3	0.411321505203325	7.75572807997495	6.80648262364026	1.7741944227605e-10	2.46321520006306e-09	13.2743821936165	Up	Nos3
Tcte2	-0.296883620196155	5.37130952861219	-6.80348580656831	1.8032483956192e-10	2.49799016028155e-09	13.2585035366777	Down	Tcte2
C78692	-0.252378641177022	8.31819340332216	-6.80222449808387	1.81561650051078e-10	2.5118166792402e-09	13.2518216500214	Down	C78692
Anxa4	0.334720019646631	8.50739867069558	6.8016973166476	1.82081066913966e-10	2.51751991929133e-09	13.2490290671759	Up	Anxa4
A430110A21Rik	-0.307197755674281	6.51778573511497	-6.79957617622718	1.84185811691668e-10	2.54471290415186e-09	13.2377941927124	Down	A430110A21Rik
Pde10a	-0.481828613423502	10.2958367228713	-6.79894676642727	1.84814957923124e-10	2.55081561490723e-09	13.2344608243197	Down	Pde10a
Gm27032	-0.298154416806371	7.61647518174614	-6.79668090973966	1.87097456747308e-10	2.57928776787031e-09	13.2224622221541	Down	Gm27032
Gm27032	-0.298154416806371	7.61647518174614	-6.79668090973966	1.87097456747308e-10	2.57928776787031e-09	13.2224622221541	Down	Gm27032
LOC102637400	-0.294124791865059	6.57099325159461	-6.79384272029627	1.89995728690935e-10	2.61463952119435e-09	13.2074360424267	Down	LOC102637400
Pla2g4b	-0.384668770864548	7.04938836935368	-6.79092597666185	1.93020326197726e-10	2.65315417361661e-09	13.1919976263024	Down	Pla2g4b
Jmjd7-pla2g4b	-0.384668770864548	7.04938836935368	-6.79092597666185	1.93020326197726e-10	2.65315417361661e-09	13.1919976263024	Down	Jmjd7-pla2g4b
Mob3b	-0.462071359648222	8.26738115529291	-6.78531163600758	1.98976487019624e-10	2.72863786139988e-09	13.1622911737586	Down	Mob3b
3110005L21Rik	-0.322263402675613	7.47911205951879	-6.78483871192119	1.99486399445556e-10	2.73400302392533e-09	13.1597894775376	Down	3110005L21Rik
2810405F17Rik	-0.252063355486687	6.82202869621891	-6.782732333942	2.01773210632848e-10	2.76215296676936e-09	13.1486482443291	Down	2810405F17Rik
Lcp2	0.380550549199619	6.67975319064462	6.78226694536772	2.02281939331589e-10	2.76750438953893e-09	13.1461869326383	Up	Lcp2
Blvrb	0.265942475166056	8.23756808764897	6.76882676342377	2.17531843232985e-10	2.96578092245273e-09	13.0751463395691	Up	Blvrb
Prkar2b	-0.294971582913724	10.67095818441	-6.76418946762723	2.23052143645542e-10	3.03575776731021e-09	13.0506533832305	Down	Prkar2b
Hvcn1	0.27455123525129	6.70269589194235	6.75657704052131	2.32414905960016e-10	3.15200814179569e-09	13.0104670194656	Up	Hvcn1
Ankrd29	-0.256899694164939	9.08087481373083	-6.75648305458429	2.32532889605889e-10	3.15200814179569e-09	13.0099710221733	Down	Ankrd29
Mmp9	0.271560239847632	6.27986703376828	6.75255104677886	2.37522117448772e-10	3.21407376785087e-09	12.9892238921994	Up	Mmp9
Samd14	0.253124676039146	8.05288261168023	6.75169409754902	2.38623401855306e-10	3.22711705986355e-09	12.9847031250992	Up	Samd14
Sox11	0.262792847909834	10.4593124094083	6.75065017776142	2.3997176707486e-10	3.24348491389846e-09	12.979196445992	Up	Sox11
9.13E+15	-0.312538799057007	10.3522032913372	-6.74163408554532	2.51934138816378e-10	3.3993020418929e-09	12.9316564967262	Down	9.13E+15
Sdcbp2	0.372554860088216	6.2368704728564	6.74105162236615	2.52726835994398e-10	3.40670965375285e-09	12.9285865226192	Up	Sdcbp2
Celf3	-0.262883094989123	9.09578802559947	-6.73742658551353	2.57715835502337e-10	3.47133181868429e-09	12.9094834939664	Down	Celf3
AL023051	-0.377840411401931	8.46825373788683	-6.72877960503342	2.70011566501404e-10	3.62448097639113e-09	12.863939508715	Down	AL023051
Emilin2	0.357668815985003	6.73377356605151	6.72628955910974	2.73658307449378e-10	3.67133483740339e-09	12.850830466479	Up	Emilin2
Aaas	0.316355131581616	8.1347474589375	6.7252858100929	2.75142012387353e-10	3.68913299828271e-09	12.845546926595	Up	Aaas
Spata2l	-0.26697510642213	8.7888013580805	-6.72150087981138	2.80808398153169e-10	3.75653193679731e-09	12.8256277996697	Down	Spata2l
Glis3	0.422973697018586	8.14183567592928	6.72047450306955	2.82364695284592e-10	3.77245076701952e-09	12.820227332853	Up	Glis3
Krt19	0.284957488114622	5.68532718484626	6.72039859154554	2.82480137039179e-10	3.77245076701952e-09	12.8198279291767	Up	Krt19
Zfp748	-0.280439426591232	7.1771712576239	-6.71992909772496	2.83195149436721e-10	3.77985071330568e-09	12.8173577738948	Down	Zfp748
Ttc30b	-0.289280835761901	8.58448015608006	-6.71423489082409	2.92010374733228e-10	3.88646782598201e-09	12.7874065315627	Down	Ttc30b
Homer2	-0.319510961285455	10.5132239374719	-6.71161008735799	2.96164354802138e-10	3.93729307224506e-09	12.7736050401224	Down	Homer2
2900064K03Rik	-0.332213271348635	6.68635812079481	-6.71116608409235	2.96872763100225e-10	3.94002151298723e-09	12.7712707268835	Down	2900064K03Rik
Wdpcp	-0.291966487688906	7.48081576124205	-6.70848150239618	3.01191722941436e-10	3.99508456443664e-09	12.7571586087753	Down	Wdpcp
Rad1	-0.345224044105177	7.61963202304325	-6.70472775793886	3.07334727501142e-10	4.06738032886159e-09	12.7374315614452	Down	Rad1
Scn2b	-0.317542950143579	11.9679017139607	-6.70235853452976	3.11275335344426e-10	4.11721221991888e-09	12.7249838107513	Down	Scn2b
Myrf	0.327187193598493	8.1119251769282	6.69841419863387	3.17946455250135e-10	4.19835872978129e-09	12.7042660594837	Up	Myrf
Filip1l	0.468193648113172	6.02605410859015	6.68932970607925	3.33851695083934e-10	4.39356312000935e-09	12.6565758400433	Up	Filip1l
Syde1	0.320669549663636	7.1543074854725	6.68715213922774	3.37779186761119e-10	4.43779131778828e-09	12.6451498915702	Up	Syde1
Rai14	0.444074722671474	9.39426722099664	6.68678237687145	3.38450601478439e-10	4.444126930872e-09	12.6432099154612	Up	Rai14
LOC102636686	0.289781205520389	6.71225541529633	6.67945256480687	3.52034735159706e-10	4.61733554641913e-09	12.604766312721	Up	LOC102636686
Kif18a	0.397033973916067	4.97907328300769	6.67910294172365	3.52695931941268e-10	4.62342641586625e-09	12.6029332001807	Up	Kif18a
Lin7b	-0.291379150165514	10.4330947405494	-6.67840276355828	3.5402376852388e-10	4.63565905596124e-09	12.5992622529976	Down	Lin7b
9430091E24Rik	-0.256228034889716	6.11015164720836	-6.67068214956692	3.68995879326508e-10	4.82095784274695e-09	12.5587985899845	Down	9430091E24Rik
Fhad1	0.442148154724328	7.24066127034017	6.66975728547894	3.70830726481269e-10	4.84223712938937e-09	12.5539531780218	Up	Fhad1
Cym	0.387826307523883	5.00471061959556	6.66890665380195	3.72526236050345e-10	4.85897490897205e-09	12.5494970122851	Up	Cym
3110049I03Rik	-0.283310391344233	5.91638323284056	-6.66161140995057	3.87384470726714e-10	5.04740827990429e-09	12.5112930842922	Down	3110049I03Rik
Thg1l	-0.270111345072241	7.02519262344687	-6.6616026237483	3.8740271289717e-10	5.04740827990429e-09	12.5112470868848	Down	Thg1l
Ptprc	0.511534804485695	6.48797262541138	6.65980691607338	3.91148827507021e-10	5.09339085752074e-09	12.5018469505454	Up	Ptprc
Kcns2	-0.264741096564644	9.09590406917269	-6.65898596784792	3.92873311380188e-10	5.11264714387812e-09	12.4975499492663	Down	Kcns2
Gm16532	-0.317412610333059	8.87807838575205	-6.65697430953947	3.9713072268758e-10	5.15699160124597e-09	12.4870218231849	Down	Gm16532
Cxcl3	0.772710298077626	4.03554863182371	6.65454209490631	4.02338907484673e-10	5.2159731102221e-09	12.4742951235499	Up	Cxcl3
Trim47	0.554429024372874	7.24574075657615	6.64808645887199	4.16491068136021e-10	5.3845854053843e-09	12.4405285642375	Up	Trim47
Cxcl10	1.59033390913122	7.62677663455303	6.64713333861388	4.18621635982789e-10	5.40617968712023e-09	12.4355448074934	Up	Cxcl10
Eda2r	0.727985191538039	5.12552448717091	6.64685486839825	4.19246141242549e-10	5.41126983732347e-09	12.4340887959358	Up	Eda2r
Ehd4	0.437881211148283	8.7283251465385	6.63999949006602	4.34912868839266e-10	5.59197493262354e-09	12.3982557449274	Up	Ehd4
Cttnbp2nl	0.251879146425858	10.1190828693182	6.63718312193577	4.41515004542644e-10	5.67065553401381e-09	12.3835407440763	Up	Cttnbp2nl
Rasd1	0.386946220393854	6.86405143437622	6.63668058102305	4.42703395791167e-10	5.68281173253022e-09	12.3809154379808	Up	Rasd1
Sh2b2	0.315368762388345	6.78709609647812	6.63559962945755	4.4527027841108e-10	5.70952189418923e-09	12.3752688643317	Up	Sh2b2
Phkg1	-0.371722034417979	7.92266135675377	-6.63341805218288	4.50495487176201e-10	5.77022327658459e-09	12.3638745545761	Down	Phkg1
Pcdhb20	-0.301123506428215	9.43376474306772	-6.63031317698154	4.58036415717651e-10	5.85723105150971e-09	12.3476616022717	Down	Pcdhb20
Gtf2ird1	0.271784897678675	9.47091643472473	6.6292842516721	4.60562724616897e-10	5.88633240695077e-09	12.3422897510735	Up	Gtf2ird1
Ifitm3	0.772076963026947	10.900402313169	6.62841081633021	4.62718025428914e-10	5.90745061703838e-09	12.3377300639054	Up	Ifitm3
Ido1	-0.570868046821854	7.36521422385972	-6.6281179372527	4.63442959186957e-10	5.91349188172776e-09	12.3362011935567	Down	Ido1
Tmed10	0.261745198181336	10.0509221534566	6.62764852006647	4.64607193377221e-10	5.91870259198715e-09	12.333750850285	Up	Tmed10
Gm4024	0.261745198181336	10.0509221534566	6.62764852006647	4.64607193377221e-10	5.91870259198715e-09	12.333750850285	Up	Gm4024
Ipw	-0.393600788073234	7.16805851718092	-6.62750931567351	4.64952997249012e-10	5.91989748421493e-09	12.3330242268292	Down	Ipw
Il1a	0.332351058144735	4.74325877940298	6.62576847063313	4.69298972661951e-10	5.97199467324046e-09	12.3239380508706	Up	Il1a
Pde6b	0.44694978284115	5.28374897914976	6.62529287645913	4.70493222774777e-10	5.98395034986588e-09	12.3214559709747	Up	Pde6b
Pamr1	-0.369481871055397	9.51870353246117	-6.62136861911114	4.80462214686914e-10	6.10560720571654e-09	12.3009795671169	Down	Pamr1
5330428N10Rik	-0.316766959542428	7.93852599620075	-6.62132334872104	4.80578422517981e-10	6.10560720571654e-09	12.3007433912606	Down	5330428N10Rik
Nupr1	0.588708545697813	10.3858646174139	6.62047171380267	4.82769710887499e-10	6.12681970743286e-09	12.2963005808618	Up	Nupr1
Rrp8	0.277454077192903	8.44984625331913	6.61972558333985	4.84697616790028e-10	6.14796528942471e-09	12.2924084368133	Up	Rrp8
Aldh18a1	0.292911211028652	9.52472553574273	6.61230342416194	5.04293123867796e-10	6.36900525418193e-09	12.2537049643465	Up	Aldh18a1
Mpped2	-0.256763024804122	10.1155444583381	-6.6089159306454	5.13493868162233e-10	6.47137772198037e-09	12.2360489183697	Down	Mpped2
Tmco5	-0.262475166587612	6.39495898573195	-6.60774467788481	5.16713397674368e-10	6.50837234572042e-09	12.2299454152494	Down	Tmco5
9630009C16	0.509955478031539	5.95527729173576	6.60259695490489	5.31100672169303e-10	6.67884683615048e-09	12.2031275761755	Up	9630009C16
Ptchd4	-0.258972128890361	9.7280351018436	-6.59862838197088	5.42460966478553e-10	6.81076994310406e-09	12.1824609418147	Down	Ptchd4
Stbd1	0.380857751836559	4.71376711375817	6.59708100673228	5.46954968063674e-10	6.85330752963276e-09	12.1744048186201	Up	Stbd1
BC030343	-0.309301642770325	6.99692581726247	-6.59707614528001	5.46969144657989e-10	6.85330752963276e-09	12.1743795100892	Down	BC030343
Fermt3	0.459842897694906	8.00703678850265	6.59706009655027	5.4701594730158e-10	6.85330752963276e-09	12.1742959611049	Up	Fermt3
Irak3	0.421126453017538	5.79280613071603	6.59518386084554	5.52514846982012e-10	6.91482486438702e-09	12.1645291705423	Up	Irak3
Pcdhb17	-0.288337365689731	8.46432181524481	-6.59295380639241	5.59121547000159e-10	6.99006080924999e-09	12.1529226586865	Down	Pcdhb17
Cited1	0.33363095647081	6.18056208524806	6.59182457663246	5.62496576904813e-10	7.02104521151486e-09	12.1470463509201	Up	Cited1
Gm10451	-0.252725609704825	6.04633134895473	-6.59066942900715	5.65969823502396e-10	7.0568986857191e-09	12.1410357742247	Down	Gm10451
A830010M09Rik	-0.339132100155651	9.76465383330373	-6.58954486057663	5.69371407501559e-10	7.08802529603558e-09	12.1351848961375	Down	A830010M09Rik
Dlx6os2	-0.396761825395067	8.3189147598752	-6.57951754162953	6.00605577401772e-10	7.44529056398155e-09	12.083040581371	Down	Dlx6os2
Tgfb1	0.326400729695036	6.21317016423414	6.57837390295188	6.04273347688952e-10	7.48680654565462e-09	12.0770963286322	Up	Tgfb1
Hebp1	-0.276979966523472	9.53121680535111	-6.56561526762969	6.46717070267993e-10	7.97900771936209e-09	12.010821891487	Down	Hebp1
Dcaf17	-0.277762462294413	7.99613702613748	-6.56317264920429	6.55171264127214e-10	8.07059683566460e-09	11.9981422969093	Down	Dcaf17
Ttpa	-0.281831199775218	6.97568499613831	-6.56044965221802	6.64724161049501e-10	8.17541113466693e-09	11.9840104976894	Down	Ttpa
Masp1	-0.250694059667876	8.04729826456053	-6.56008739166924	6.66005343947998e-10	8.1809852912698e-09	11.9821306965489	Down	Masp1
Pak7	-0.319736201633703	9.34210336112963	-6.55957346325212	6.67827091921734e-10	8.19640868146994e-09	11.9794639814715	Down	Pak7
2310014L17Rik	0.292667718685001	5.37529341267294	6.55916088653313	6.69293122290244e-10	8.21011213353531e-09	11.9773232566435	Up	2310014L17Rik
Carhsp1	0.271763102388475	10.1993447600979	6.54871816586902	7.07473011898072e-10	8.66036921443335e-09	11.9231655409141	Up	Carhsp1
8430401P03Rik	-0.291726051485292	7.53220002950009	-6.53734590311108	7.51491760685386e-10	9.1610238454906e-09	11.8642443386808	Down	8430401P03Rik
Fam78b	-0.252074748074849	8.19505872157236	-6.53214204045951	7.72522993687511e-10	9.38808588947474e-09	11.8373023933474	Down	Fam78b
Cd52	0.59467960091645	7.30194142280363	6.53204625081352	7.72915504246058e-10	9.38808588947474e-09	11.8368065794558	Up	Cd52
Midn	0.292931699395356	9.87704143575995	6.53173426586233	7.74195264459835e-10	9.39877052063359e-09	11.8351917530646	Up	Midn
Irgm1	0.630609426707434	8.43148377712252	6.52507034305061	8.02034096012155e-10	9.71112085249877e-09	11.8007102337722	Up	Irgm1
A230106O10Rik	-0.27693753731869	5.21665240659168	-6.52117054157295	8.18780238532384e-10	9.88892883463457e-09	11.7805408282476	Down	A230106O10Rik
Saa3	1.61210507197345	7.29063664802112	6.51903364615501	8.28101732479845e-10	9.9963709135067e-09	11.7694920036696	Up	Saa3
Yy2	0.337705650972556	7.52119944505061	6.5151566085035	8.45281402416544e-10	1.01776040103368e-08	11.7494511894521	Up	Yy2
Mbtps2	0.337705650972556	7.52119944505061	6.5151566085035	8.45281402416544e-10	1.01776040103368e-08	11.7494511894521	Up	Mbtps2
3-Mar	0.279294965193761	7.82251989010528	6.51458781863102	8.47831112631655e-10	1.02030741121056e-08	11.7465116432205	Up	3-Mar
Gm10699	-0.293833847213934	7.61024176759196	-6.51350291183166	8.52715420350457e-10	1.02565990473388e-08	11.7409051858106	Down	Gm10699
3021401N23Rik	-0.286103030064818	6.13871516305391	-6.51294886954706	8.55220418777069e-10	1.02814651266592e-08	11.7380422807609	Down	3021401N23Rik
4933439C10Rik	-0.260235738260602	8.99938404616543	-6.50406129233124	8.96407959672015e-10	1.07314335825912e-08	11.6921370143043	Down	4933439C10Rik
Mlip	-0.290522912640123	9.61957837454425	-6.50362627417066	8.98473305217899e-10	1.07464543853736e-08	11.6898910455097	Down	Mlip
Zc3h12a	0.262022196688887	5.85006258570794	6.50098643314791	9.11107340134658e-10	1.08864814481705e-08	11.6762636224407	Up	Zc3h12a
Ttc14	-0.261725926469628	10.8733432964349	-6.49806365333281	9.25299473580137e-10	1.10280111282958e-08	11.6611794048464	Down	Ttc14
Osgin1	0.41430195928428	6.47052592976483	6.49582566884686	9.36313291954428e-10	1.11479653022309e-08	11.649632055837	Up	Osgin1
Gpr6	-0.678839861472619	7.74980279519312	-6.4936002410766	9.47393202431808e-10	1.12627599789097e-08	11.6381518177149	Down	Gpr6
Otof	-0.449684256789299	7.25024210086048	-6.48810449830239	9.75310977828929e-10	1.1571227363727e-08	11.6098110442232	Down	Otof
6720460K10Rik	0.283604786289009	6.78510624996264	6.48519845576758	9.90398939538287e-10	1.17443016096385e-08	11.5948307076351	Up	6720460K10Rik
Plekhh1	-0.32621332197212	10.4715629261616	-6.48363434235048	9.98614529934929e-10	1.18238175013616e-08	11.5867695095483	Down	Plekhh1
C530014P21Rik	-0.256059122042629	8.53764310622961	-6.47671527092796	1.03576899695964e-09	1.22206175326865e-08	11.551123453518	Down	C530014P21Rik
Rorb	-0.272198387517429	9.74436090739678	-6.47554893285263	1.04216463712051e-09	1.228990436275e-08	11.5451168616065	Down	Rorb
Pcdhb3	-0.321761595937981	8.95525295358633	-6.47153294766257	1.06448501526754e-09	1.2546822626016e-08	11.524439596424	Down	Pcdhb3
Wdr78	-0.31911492862388	6.81022400001813	-6.46848016345051	1.08176604914975e-09	1.27377274489107e-08	11.5087266757595	Down	Wdr78
AA914427	-0.328313083881547	6.14766206570103	-6.4631432145461	1.11264260135389e-09	1.30750812148095e-08	11.4812675153033	Down	AA914427
Gm11128	-0.338860759267899	6.61672860067649	-6.46233557792359	1.11739004073786e-09	1.31111935299566e-08	11.4771133089224	Down	Gm11128
Gm4477	-0.338860759267899	6.61672860067649	-6.46233557792359	1.11739004073786e-09	1.31111935299566e-08	11.4771133089224	Down	Gm4477
Cml3	-0.338860759267899	6.61672860067649	-6.46233557792359	1.11739004073786e-09	1.31111935299566e-08	11.4771133089224	Down	Cml3
Dusp1	0.40562333941972	12.0981060099242	6.46189006970583	1.12001734380079e-09	1.31354605208309e-08	11.4748218986473	Up	Dusp1
AU024581	-0.303001441160254	7.1580818844576	-6.454894184163	1.16208022100192e-09	1.35880669345725e-08	11.4388517955396	Down	AU024581
Gm13308	-0.330092208730098	8.39667340453615	-6.45113914193823	1.18529444917809e-09	1.38182391591278e-08	11.4195543645086	Down	Gm13308
Arrdc3	0.324128143524483	10.6557796339538	6.44890253286416	1.19933764497187e-09	1.39680915310036e-08	11.4080634353395	Up	Arrdc3
Prrx2	0.313527203297851	5.28174643566239	6.44766226716046	1.20719542166767e-09	1.40526400646161e-08	11.4016923952336	Up	Prrx2
Galnt6	0.410807704989066	7.92461725597169	6.44647838578976	1.21474320350027e-09	1.41265012838737e-08	11.3956116705893	Up	Galnt6
6030422H21Rik	0.885650519398775	7.01161075664305	6.44363572591617	1.23305651686339e-09	1.43182059503895e-08	11.381013732307	Up	6030422H21Rik
A330023F24Rik	-0.379505859798692	9.25967982274199	-6.4401801895506	1.2556841808878e-09	1.45593667784972e-08	11.3632736336388	Down	A330023F24Rik
Irf6	-0.323762102211619	5.67510891561323	-6.43726725447542	1.27507564953469e-09	1.47623470099652e-08	11.3483235448354	Down	Irf6
AI593442	-0.331882652591899	11.5427875725235	-6.43605764027538	1.28321435788872e-09	1.48419441069246e-08	11.3421166101159	Down	AI593442
Sipa1	0.270221668396289	7.87984485107522	6.43150461727275	1.31430938697384e-09	1.51717158768562e-08	11.3187597484749	Up	Sipa1
Akap2	0.269879300494678	10.4580227071962	6.43002186468213	1.32459497968328e-09	1.52754347902503e-08	11.3111553985292	Up	Akap2
Sp100	-0.407888492323019	5.97957429133199	-6.42774557945954	1.34053941907813e-09	1.54517230095998e-08	11.2994834192347	Down	Sp100
Lima1	0.26748383544083	8.75129889871039	6.42341777188159	1.37137627006766e-09	1.57839294268297e-08	11.2772987537003	Up	Lima1
Ciart	0.382464696232698	8.90657580775793	6.42300906112801	1.37432425089894e-09	1.5810113113549e-08	11.2752041318847	Up	Ciart
Cntnap1	-0.304797272727723	7.41572537542574	-6.42094815162337	1.38928455396237e-09	1.5966577033821e-08	11.2646432858291	Down	Cntnap1
Vwf	0.775106338064379	8.45064959490794	6.42051398835485	1.39245654388608e-09	1.59952061967862e-08	11.2624187337888	Up	Vwf
Syt17	-0.291238347917539	10.1693028663131	-6.41905681007035	1.40315482421254e-09	1.60944872927621e-08	11.2549531454381	Down	Syt17
Nsdhl	-0.251683182360232	9.71830334634609	-6.41829866108921	1.40875291512498e-09	1.61508124593464e-08	11.2510693064753	Down	Nsdhl
Mex3b	-0.399672217808199	9.4887198571981	-6.41748354700577	1.41479613422342e-09	1.6212183409289e-08	11.2468939524248	Down	Mex3b
Endod1	0.286441166003197	11.2904199711488	6.4155101916288	1.42953227950243e-09	1.63730583997034e-08	11.2367869138702	Up	Endod1
Tnfrsf1b	0.256674383498316	7.09566349438553	6.41469795339014	1.43564147433053e-09	1.64350165075529e-08	11.2326273691878	Up	Tnfrsf1b
Asf1b	0.268778599981476	6.96385443515532	6.40119919289449	1.54101240579004e-09	1.75472236667057e-08	11.1635450741031	Up	Asf1b
Gpd1	0.306752398065153	10.0952121357318	6.40063806279947	1.54555342162219e-09	1.75818864054851e-08	11.1606752750014	Up	Gpd1
Sox4	0.353602274961223	10.9759858896136	6.39964525916944	1.55362006877204e-09	1.76650963385886e-08	11.1555981278534	Up	Sox4
Tnfaip3	0.528943361883383	7.49212298244207	6.39813067096479	1.56600609913071e-09	1.77973145982968e-08	11.1478535088737	Up	Tnfaip3
A930011O12Rik	-0.2718870872494	11.4035305128127	-6.39229210697435	1.61466801635102e-09	1.8297234139943e-08	11.1180091600783	Down	A930011O12Rik
Casp8	0.47483538216537	7.12592656197835	6.39204006386919	1.61680183337663e-09	1.83028952314412e-08	11.1167211863471	Up	Casp8
Plk3	0.262011667072299	7.25469375534281	6.39197309629434	1.61736925229253e-09	1.83028952314412e-08	11.1163789782643	Up	Plk3
Nop58	0.405118382693221	8.96324156182983	6.39195707584461	1.61750502322046e-09	1.83028952314412e-08	11.1162971131813	Up	Nop58
Nlgn3	-0.256110565388953	10.4024441086768	-6.39013506283958	1.63301965280576e-09	1.8460666344591e-08	11.1069873623213	Down	Nlgn3
2900075N08Rik	-0.256110565388953	10.4024441086768	-6.39013506283958	1.63301965280576e-09	1.8460666344591e-08	11.1069873623213	Down	2900075N08Rik
L1cam	-0.259082929132385	10.4295121419254	-6.37870613040421	1.73373014069298e-09	1.95427325983775e-08	11.0486264413618	Down	L1cam
Rdm1	-0.290620793262335	8.2072764158534	-6.3778575026796	1.74144712087863e-09	1.96108985218408e-08	11.0442954931279	Down	Rdm1
Cd7	0.485948631558126	6.96511762322576	6.37732113719734	1.74634195812916e-09	1.96492701186666e-08	11.0415583451269	Up	Cd7
Pdlim1	0.25885341968375	8.3167077496669	6.37730084197873	1.74652743637035e-09	1.96492701186666e-08	11.0414547785051	Up	Pdlim1
Arhgap11a	0.516683287418435	7.68700821428348	6.37203049808422	1.79535459455585e-09	2.01696196942666e-08	11.0145668849049	Up	Arhgap11a
C130030K03Rik	-0.32963390955098	7.66526777089425	-6.35859069339283	1.92602476518043e-09	2.1524380475192e-08	10.946061108246	Down	C130030K03Rik
Itga4	-0.332140011785283	7.76994913095758	-6.34581136641392	2.05892471104763e-09	2.29550073029046e-08	10.8810027930976	Down	Itga4
Sik2	0.350797591981726	7.66117584308508	6.34235749343501	2.09636494645966e-09	2.3350265034274e-08	10.8634330209421	Up	Sik2
Slit2	-0.335898168763399	10.1110603625082	-6.34122407473821	2.10879651694741e-09	2.34664798577032e-08	10.8576686053564	Down	Slit2
Zfp866	-0.28093465852591	8.850688928467	-6.34049683156513	2.11681120511309e-09	2.35445132667195e-08	10.8539702718871	Down	Zfp866
C030045M22Rik	-0.258698491250797	6.42160596074057	-6.33869376556369	2.13681152221245e-09	2.37220413366223e-08	10.8448020383399	Down	C030045M22Rik
5830490A04Rik	-0.302401576120331	7.29366360923471	-6.33703669815937	2.15535609495514e-09	2.39166131443511e-08	10.8363775687254	Down	5830490A04Rik
Lax1	0.350552774112445	4.87388345952685	6.33596628988912	2.1674192524307e-09	2.40391150419497e-08	10.8309363605317	Up	Lax1
2900084O13Rik	-0.33929785499687	9.10684832894467	-6.33411674856973	2.18841957910439e-09	2.42262791388979e-08	10.8215358941097	Down	2900084O13Rik
1-Mar	-0.257929501214769	8.02749416426776	-6.33119834004664	2.22196362283479e-09	2.4562892924241e-08	10.8067061874683	Down	1-Mar
Slc16a4	-0.357097529971326	9.24206741314033	-6.32503721593367	2.29444755681967e-09	2.5328415205475e-08	10.7754124164981	Down	Slc16a4
3110080E11Rik	-0.329597618550932	7.50552748228471	-6.32474280631363	2.2979687810636e-09	2.53434669652419e-08	10.7739175040888	Down	3110080E11Rik
2610019N06Rik	-0.262237672332693	8.41260608277735	-6.3203261831181	2.35143476660819e-09	2.58723906802778e-08	10.7514964481016	Down	2610019N06Rik
Nudt5	-0.251433587082947	8.04304824920286	-6.31946862094478	2.36195693333144e-09	2.59759973412401e-08	10.7471441212516	Down	Nudt5
Fzd5	0.361849053956203	6.83229521913619	6.31604160670205	2.40446984293259e-09	2.64188031245695e-08	10.7297548054162	Up	Fzd5
C1qtnf4	-0.328566090403337	9.19358602881938	-6.30332753619814	2.56886282057462e-09	2.81329401016869e-08	10.6652912603002	Down	C1qtnf4
4831440E17Rik	-0.302130167718952	6.2876442027809	-6.30197994919388	2.58692145738297e-09	2.83175079009242e-08	10.6584632812196	Down	4831440E17Rik
Mir675	0.744232256097951	5.12594649395955	6.30068546315496	2.60438595389807e-09	2.84688834076406e-08	10.6519051911994	Up	Mir675
H19	0.744232256097951	5.12594649395955	6.30068546315496	2.60438595389807e-09	2.84688834076406e-08	10.6519051911994	Up	H19
Cyb5r3	0.272877873017183	9.26072547720517	6.29560271454319	2.67408721838701e-09	2.91494119940275e-08	10.626163036829	Up	Cyb5r3
Zmynd11	-0.358421730686079	7.46070181763804	-6.29202601010071	2.72423117355354e-09	2.96272752305306e-08	10.6080559949634	Down	Zmynd11
AK215297	-0.358421730686079	7.46070181763804	-6.29202601010071	2.72423117355354e-09	2.96272752305306e-08	10.6080559949634	Down	AK215297
Fam208a	-0.286276393270711	10.3481113540685	-6.29142061249789	2.73280955114361e-09	2.96930754698958e-08	10.6049917939281	Down	Fam208a
Ceacam1	0.306813896351968	8.0495108891919	6.28774800899953	2.78542151876633e-09	3.02227884052378e-08	10.5864068771501	Up	Ceacam1
Ptchd1	-0.265538076267945	8.96204956960139	-6.28653816423546	2.80297014340868e-09	3.03991558812619e-08	10.5802860027691	Down	Ptchd1
Stfa2l1	0.331270313008323	3.98054062598783	6.28592029932259	2.81197404558656e-09	3.04686726498495e-08	10.5771603634542	Up	Stfa2l1
C130071C03Rik	-0.271789497680824	10.9965327023639	-6.28354606872716	2.84683795583392e-09	3.08180048020713e-08	10.5651514092969	Down	C130071C03Rik
Cldn10	-0.34287231614745	10.6494088081601	-6.28054888165622	2.89145654646558e-09	3.1229060107137e-08	10.5499954684893	Down	Cldn10
Cyyr1	0.653710912140076	8.80417547920975	6.27811468869294	2.92819895747469e-09	3.15968404731456e-08	10.5376896798612	Up	Cyyr1
Hs3st4	-0.273523531288628	9.60779834998282	-6.27669594822198	2.94982503198934e-09	3.18009820222402e-08	10.5305187405135	Down	Hs3st4
Mthfd1l	0.314077830618234	8.92220219311116	6.27571030405219	2.96494165728046e-09	3.19346375383656e-08	10.5255374433258	Up	Mthfd1l
Gpr39	-0.284466532481635	7.43873301963408	-6.27197350507087	3.02294657919268e-09	3.25252742387732e-08	10.5066565647509	Down	Gpr39
Kcng1	-0.345537855830936	7.08888631499704	-6.27185587173286	3.02479054289775e-09	3.25252742387732e-08	10.5060623117889	Down	Kcng1
Nalcn	-0.282367794134483	10.2438960156025	-6.27182229303357	3.02531710917881e-09	3.25252742387732e-08	10.5058926822023	Down	Nalcn
Atp2a3	-0.267178292881838	6.76826304671482	-6.27122243034633	3.03473907960226e-09	3.25481160849181e-08	10.5028624481214	Down	Atp2a3
Zkscan4	-0.294462401752871	6.93365129431168	-6.27074365022965	3.04227990344633e-09	3.25481160849181e-08	10.5004439953714	Down	Zkscan4
Aspn	-0.339487647820775	5.01703589364953	-6.26299212850814	3.16695994221768e-09	3.37698847038745e-08	10.4613045990713	Down	Aspn
Casp1	0.365435456789429	6.77815573395162	6.26288626776215	3.16869694807972e-09	3.3773076228376e-08	10.4607702863825	Up	Casp1
Il34	-0.262692463514872	7.68279554101596	-6.26148153349553	3.19183519983844e-09	3.40042633466688e-08	10.4536806713685	Down	Il34
9030425L15Rik	-0.284834089349544	7.84722819282688	-6.25994762252916	3.21729080285791e-09	3.42599176110313e-08	10.4459402209134	Down	9030425L15Rik
Galnt18	-0.254365259302403	8.46264279466194	-6.25671683321062	3.27156067077383e-09	3.47747654828724e-08	10.4296407505909	Down	Galnt18
Bcl6b	0.396700959326284	7.41029228440683	6.25395152392335	3.31872505901487e-09	3.52441999825128e-08	10.4156937420117	Up	Bcl6b
Gm2694	-0.262233258599387	4.91994772504423	-6.2511165459384	3.36777100795425e-09	3.5717626038048e-08	10.4013992787563	Down	Gm2694
Itm2a	-0.592799537545237	9.976080816262	-6.24678334410222	3.44411564767356e-09	3.64768803784939e-08	10.3795581864397	Down	Itm2a
Fam60a	-0.253843444882185	8.78807763026034	-6.24266356593623	3.51827540246785e-09	3.71283950940576e-08	10.3588014559742	Down	Fam60a
Bche	-0.349231076215776	6.33234600559976	-6.23892860574625	3.58686230720444e-09	3.77842970666097e-08	10.3399908272713	Down	Bche
Nid1	0.542732501965917	8.69083888326632	6.23653007132682	3.63159850555011e-09	3.82384045243737e-08	10.3279145763205	Up	Nid1
Spns2	0.307452904055763	9.24324827561593	6.2357542745516	3.64618521570273e-09	3.83747925188498e-08	10.3240091701049	Up	Spns2
B230220N19Rik	-0.356804535273705	7.97723221302173	-6.23465454496675	3.66696123975304e-09	3.85416494331269e-08	10.3184735790704	Down	B230220N19Rik
LOC102635707	-0.271998902628244	7.22974966875355	-6.23142061451546	3.72873250275245e-09	3.91383624763887e-08	10.3021987688665	Down	LOC102635707
2600014E21Rik	-0.271998902628244	7.22974966875355	-6.23142061451546	3.72873250275245e-09	3.91383624763887e-08	10.3021987688665	Down	2600014E21Rik
AW046200	-0.291558509049002	6.44102307651474	-6.2313023807492	3.73101014465193e-09	3.9144778610102e-08	10.3016038538435	Down	AW046200
Fgfr1	0.261283610115931	9.60232299081083	6.22960208847934	3.76391590424855e-09	3.94371759619548e-08	10.2930492875255	Up	Fgfr1
Chd7	0.337618189921605	9.1738593058773	6.22463973383307	3.86159090344268e-09	4.03525942672474e-08	10.268090743593	Up	Chd7
Itgb1	0.293484099048218	9.48680853506507	6.22347350044206	3.88490494435094e-09	4.05781689852148e-08	10.2622268606947	Up	Itgb1
Pknox2	-0.281648159662162	10.4303292607352	-6.22180343746049	3.9185318897869e-09	4.08930398147419e-08	10.2538308748062	Down	Pknox2
Atcayos	0.306482697206936	6.40158153704123	6.21565893034815	4.04473107539675e-09	4.21725600053906e-08	10.2229522629213	Up	Atcayos
1700012D14Rik	-0.368720765965847	7.24883608442065	-6.21510693168684	4.05626179794808e-09	4.22740221364678e-08	10.2201791693571	Down	1700012D14Rik
Gpr37	-0.313496324524629	10.1147863194337	-6.20655777326514	4.23902221309857e-09	4.39836001801672e-08	10.1772498941233	Down	Gpr37
Anxa1	0.57686120331712	7.65574963180087	6.20635705552335	4.24340881246642e-09	4.40096761208162e-08	10.1762424359861	Up	Anxa1
Eml2	0.279570316979967	10.523142796044	6.19846718335598	4.41941531572032e-09	4.54936394310193e-08	10.1366569286371	Up	Eml2
Plekhf1	0.376384408593248	7.95998352230464	6.19762088957183	4.43871478947182e-09	4.5672294839896e-08	10.1324127052622	Up	Plekhf1
Mgp	0.450645113987242	10.7720453810241	6.19491360266556	4.50101115452584e-09	4.62525166364682e-08	10.1188378774766	Up	Mgp
Gabrd	-0.345198531233639	9.33227428257053	-6.19355142738451	4.53267951116029e-09	4.65372265719695e-08	10.1120090715165	Down	Gabrd
Cacng3	-0.357954883171393	9.65589282044296	-6.1924672559652	4.55804100424746e-09	4.6728730233228e-08	10.1065746084642	Down	Cacng3
Myh7	-0.322457586243319	7.01529711707854	-6.18962668587388	4.6251517162695e-09	4.72799995504294e-08	10.092338903679	Down	Myh7
Myh6	-0.322457586243319	7.01529711707854	-6.18962668587388	4.6251517162695e-09	4.72799995504294e-08	10.092338903679	Down	Myh6
Fbn1	0.336336240614456	7.16525676760341	6.18901289477357	4.6397799864906e-09	4.74089045944544e-08	10.0892633805165	Up	Fbn1
Ogn	-0.65948993677718	7.45238509643779	-6.1882251781352	4.6586199398264e-09	4.75807134810704e-08	10.0853166454714	Down	Ogn
Il15	-0.327335109191177	5.39065564092793	-6.18706711286416	4.68645404769544e-09	4.77572274172982e-08	10.0795148997896	Down	Il15
LOC102636808	-0.250991110387833	6.88934339407448	-6.18662001536739	4.69724367340249e-09	4.78227939192571e-08	10.0772751836431	Down	LOC102636808
Lrrn1	-0.254709244915563	10.4508295853031	-6.18656353880626	4.6986083336446e-09	4.78227939192571e-08	10.0769922738155	Down	Lrrn1
4833411I10Rik	0.32210169455639	6.30797965996509	6.18606082161897	4.7107728084203e-09	4.79258397759209e-08	10.0744740672091	Up	4833411I10Rik
Fosb	1.0348376917733	7.94288008555751	6.18424389122845	4.75499628454235e-09	4.83338891043637e-08	10.0653737727931	Up	Fosb
Sntb1	-0.305937570119178	8.36152098813273	-6.18027497153113	4.85302100933923e-09	4.91601192455317e-08	10.0455007701044	Down	Sntb1
1110059G02Rik	-0.305937570119178	8.36152098813273	-6.18027497153113	4.85302100933923e-09	4.91601192455317e-08	10.0455007701044	Down	1110059G02Rik
Sirpb1a	0.323188170962792	4.67777164368278	6.17760190299084	4.92015600182257e-09	4.96901911602812e-08	10.0321207574871	Up	Sirpb1a
Sirpb1b	0.323188170962792	4.67777164368278	6.17760190299084	4.92015600182257e-09	4.96901911602812e-08	10.0321207574871	Up	Sirpb1b
LOC100038947	0.323188170962792	4.67777164368278	6.17760190299084	4.92015600182257e-09	4.96901911602812e-08	10.0321207574871	Up	LOC100038947
Cybb	0.533673277900047	5.72150114576775	6.17697328071259	4.93607600747421e-09	4.98081449706086e-08	10.0289747178865	Up	Cybb
Tex15	0.344062334364033	5.7890334379995	6.1757171483839	4.96803949970778e-09	5.01091523776881e-08	10.0226888002962	Up	Tex15
Kif23	0.324211183691618	6.4864109582988	6.17515006731039	4.9825359160583e-09	5.02122484788183e-08	10.0198512821471	Up	Kif23
LOC102633357	-0.32287817566297	7.40438360613991	-6.17322650453098	5.03201839715439e-09	5.06674428493587e-08	10.010227506799	Down	LOC102633357
Pla2g7	-0.260034470590889	10.6460188562798	-6.17200545955137	5.06367903508562e-09	5.0942562832204e-08	10.0041194638483	Down	Pla2g7
Gm7969	-0.277168022074732	5.56104748668146	-6.16944898252592	5.13060096976456e-09	5.15386618809027e-08	9.99133360965047	Down	Gm7969
Trim17	-0.305417292411663	10.3675225864339	-6.16940700514836	5.131707042673e-09	5.15386618809027e-08	9.99112369326643	Down	Trim17
Hist3h2a	-0.305417292411663	10.3675225864339	-6.16940700514836	5.131707042673e-09	5.15386618809027e-08	9.99112369326643	Down	Hist3h2a
Prok2	0.428388060474855	5.88104407115781	6.16412012608095	5.2729000897539e-09	5.28437269660447e-08	9.96469268124213	Up	Prok2
Fam163a	-0.375119254033874	7.99454571964965	-6.16339295308493	5.29261615895325e-09	5.30186977355952e-08	9.96105838395652	Down	Fam163a
Tln2	-0.269998159171723	9.59679975025218	-6.1623463184521	5.32112099794187e-09	5.32815231724861e-08	9.95582793541612	Down	Tln2
Filip1	-0.349631933196063	7.51624888628007	-6.16131037616307	5.34948302557618e-09	5.34971076006003e-08	9.95065146496912	Down	Filip1
Alpl	-0.382404153931201	7.50285113918272	-6.16046629198165	5.37270203881634e-09	5.37064440824829e-08	9.94643408520265	Down	Alpl
Eng	0.316628717319662	8.46713462243532	6.15867397681271	5.42233348938951e-09	5.41104655901652e-08	9.93748015939072	Up	Eng
Rhou	0.288752547728924	11.1206669274204	6.14620603785157	5.78026139476985e-09	5.74382912117338e-08	9.87523860154472	Up	Rhou
Diras2	-0.289591642094673	12.088104003938	-6.14544480750804	5.80285055272479e-09	5.76140162020533e-08	9.8714409887383	Down	Diras2
Gm15417	0.301065237890638	7.25202949488235	6.14228732260953	5.89747616222808e-09	5.84300348067903e-08	9.85569211594991	Up	Gm15417
Tspo	0.442133921954025	7.3804119423362	6.13248200877054	6.20108666289322e-09	6.11800616539373e-08	9.80681748636579	Up	Tspo
Ccnf	0.301297712013407	6.49814757921628	6.12903844102068	6.31131114843064e-09	6.21631069969745e-08	9.78966458722429	Up	Ccnf
4833444G19Rik	0.314462702231624	5.44632391903022	6.1277804481669	6.3520556622259e-09	6.25381976367765e-08	9.78339984920209	Up	4833444G19Rik
Hck	0.43280736015375	6.31623857030533	6.1226880558955	6.51964467737393e-09	6.41075651386317e-08	9.75804822673398	Up	Hck
Ak4	-0.367349416310308	10.9237913437995	-6.12181354847094	6.54885778596913e-09	6.43678737448539e-08	9.7536959653484	Down	Ak4
Hspa1l	0.273541952576975	5.24920531801391	6.12122547734872	6.56857462668573e-09	6.45346660625155e-08	9.75076946326331	Up	Hspa1l
Cspg5	-0.252200096583255	11.0279687364313	-6.11844005395503	6.66275854553449e-09	6.5432634194461e-08	9.73691035640789	Down	Cspg5
Spty2d1	0.268270050550413	8.10150766212249	6.1159229960735	6.74900729862469e-09	6.62242817259786e-08	9.72438992401436	Up	Spty2d1
LOC102633703	0.307600688455149	9.32176094106332	6.11269814820429	6.8611115715426e-09	6.718398162864e-08	9.70835349852829	Up	LOC102633703
9530057J20Rik	0.307600688455149	9.32176094106332	6.11269814820429	6.8611115715426e-09	6.718398162864e-08	9.70835349852829	Up	9530057J20Rik
AU021001	-0.2782199666548	6.44336192296856	-6.10955945815628	6.9719747341581e-09	6.80992342952632e-08	9.69275060975965	Down	AU021001
BE949265	-0.286453492377505	6.57456748582496	-6.10471563066742	7.14652423003965e-09	6.96043553330773e-08	9.66868110158281	Down	BE949265
Cnot3	-0.316627843119077	8.73691724853337	-6.10470780609816	7.14680963191786e-09	6.96043553330773e-08	9.66864223013805	Down	Cnot3
Dbndd2	0.257993184969104	11.3067766149343	6.10440997452189	7.15768138473186e-09	6.96813482837696e-08	9.66716266477107	Up	Dbndd2
Akap5	-0.327402823552801	10.0344682558902	-6.10374378759893	7.18205800150176e-09	6.9889695324473e-08	9.66385335069124	Down	Akap5
Trp53inp1	0.34053526556578	10.5748825425025	6.10352670881024	7.19001877040495e-09	6.99381908635953e-08	9.66277505085048	Up	Trp53inp1
Edn2	0.261176077590892	5.30068937574095	6.10122591575723	7.27492806809293e-09	7.06763173066878e-08	9.65134775578174	Up	Edn2
Fgl2	0.569206066393531	6.58828530704863	6.1003606692339	7.3071133656124e-09	7.09303306080995e-08	9.64705105642094	Up	Fgl2
8030445P17Rik	-0.343178503707781	8.01450915711335	-6.09933717670177	7.34536549094707e-09	7.12427666176043e-08	9.6419690227341	Down	8030445P17Rik
Smarca1	-0.256933670907352	9.43686595212593	-6.09539664943754	7.49448232642661e-09	7.25393013308972e-08	9.62240779509443	Down	Smarca1
Lypd6	-0.260733040653806	9.13232623822757	-6.09378071411433	7.55648748810115e-09	7.30792291407921e-08	9.61438840569762	Down	Lypd6
Cadps2	-0.278480031239115	11.4382236875759	-6.09134993555201	7.65070822767941e-09	7.39295709487524e-08	9.60232771946029	Down	Cadps2
Cdkl3	0.276631130909167	6.66532085041575	6.09058454712173	7.68061378209629e-09	7.41812775326684e-08	9.59853075235051	Up	Cdkl3
Mfge8	-0.2560902188361	11.339276336203	-6.08857662052248	7.75961446242127e-09	7.48895247891282e-08	9.58857118333673	Down	Mfge8
Etv5	-0.339675079452835	10.9093635174386	-6.07889216342828	8.15197907306426e-09	7.84828444284232e-08	9.54056410316225	Down	Etv5
Tmem204	-0.328079152210352	9.15963987886959	-6.07643360004405	8.25464585655959e-09	7.93736740959645e-08	9.52838435949081	Down	Tmem204
B3gnt5	0.598699239485067	5.51315986197616	6.07536587768969	8.29962679279948e-09	7.97735405031311e-08	9.52309582174802	Up	B3gnt5
Hist3h2a	-0.305967911002447	10.6096577697381	-6.07410358315425	8.35311490341055e-09	8.0219834330471e-08	9.51684430440162	Down	Hist3h2a
Chrm3	-0.282507147641187	5.82063476258333	-6.0719479618391	8.44523948205737e-09	8.08753039841051e-08	9.50617047866188	Down	Chrm3
C030004M13Rik	-0.375085888405385	6.4766735969131	-6.07148056460952	8.46534569238159e-09	8.10348148572681e-08	9.50385641886026	Down	C030004M13Rik
Lrrc24	-0.255039887438072	8.3595846414209	-6.07112028698339	8.48087593882789e-09	8.11504100525482e-08	9.50207277947915	Down	Lrrc24
Gm17690	0.270183913499887	7.45515898378408	6.06984153606198	8.5362241882699e-09	8.15140009783123e-08	9.49574256081959	Up	Gm17690
AK090257	0.270183913499887	7.45515898378408	6.06984153606198	8.5362241882699e-09	8.15140009783123e-08	9.49574256081959	Up	AK090257
Rgs14	-0.261412956654018	8.44264579066368	-6.06871504081106	8.58527581520995e-09	8.19490914973982e-08	9.49016675305825	Down	Rgs14
F2r	0.257977235348491	9.23875795699617	6.0664105682556	8.68648374566648e-09	8.27470355512778e-08	9.47876235318379	Up	F2r
Zbtb26	-0.275196266306488	8.43653484740825	-6.06493704232068	8.75181060534462e-09	8.32680368287365e-08	9.47147158547626	Down	Zbtb26
Gm5089	-0.366587071574882	7.5288591195055	-6.0622235097916	8.87337484816878e-09	8.42729059714978e-08	9.45804839424538	Down	Gm5089
Chil1	0.421268150093659	8.98754922495553	6.06217941823795	8.87536372966181e-09	8.42729059714978e-08	9.45783031530619	Up	Chil1
Ephb3	-0.26418086161364	7.85595601304041	-6.0595963794614	8.9926457931248e-09	8.52831014639866e-08	9.44505623182032	Down	Ephb3
Rpl12	0.287324637485999	8.25021987842821	6.05750495523859	9.08871884287057e-09	8.61246850899042e-08	9.43471588669085	Up	Rpl12
Fga	0.751073528909825	4.41020402557706	6.05678047680549	9.12223317991654e-09	8.63725834862634e-08	9.43113447277906	Up	Fga
Id3	0.312067146969485	9.95106680079933	6.05465791191921	9.22112231138587e-09	8.72385760035302e-08	9.42064326603859	Up	Id3
Gamt	-0.345216819733402	7.53840253906734	-6.05271248411579	9.31268180711113e-09	8.80693270253009e-08	9.41102963926335	Down	Gamt
Hapln1	-0.35866846399562	9.81490331389016	-6.05080534553521	9.40330461950918e-09	8.88547983977837e-08	9.40160712303608	Down	Hapln1
Il1b	0.469470768659497	6.19538130036837	6.04400893484448	9.73334307593750e-09	9.16784130701073e-08	9.36804369054168	Up	Il1b
Eppk1	0.616891275447329	5.99842002217566	6.04132103226478	9.86698158889722e-09	9.28254963975909e-08	9.35477633526428	Up	Eppk1
Tuft1	0.25393984818748	6.65106286661193	6.03758195381523	1.00558802032246e-08	9.44135419080528e-08	9.33632665288221	Up	Tuft1
Plxnc1	-0.284963661676946	10.3690690842383	-6.03616054123435	1.01286166915908e-08	9.50205010791376e-08	9.32931489802811	Down	Plxnc1
Mall	0.302186540384174	5.28891852574744	6.02710324566819	1.06043656313958e-08	9.92458777080153e-08	9.28466035291499	Up	Mall
Csf3	0.781369101381567	5.83547989483208	6.02434005141058	1.07538209038819e-08	1.00524475468798e-07	9.27104565434401	Up	Csf3
Akr1b8	0.545214667191451	6.79196436898505	6.02299871924078	1.08271135000279e-08	1.01062943017414e-07	9.26443812818814	Up	Akr1b8
Rarb	-0.400075616295427	7.90466501923848	-6.02167491152357	1.08999287482839e-08	1.01647568966232e-07	9.25791784666258	Down	Rarb
Aass	-0.290424784503915	7.46145860704313	-6.01997544968962	1.09941109155219e-08	1.02444529756654e-07	9.2495486552733	Down	Aass
Neurod1	-0.295524030035615	8.49209880489157	-6.01891765907056	1.10531348696695e-08	1.0295368406955e-07	9.24434020509877	Down	Neurod1
Stmn2	-0.296603796000206	11.8808597120003	-6.01511615130497	1.12678324552474e-08	1.04745806175788e-07	9.2256267885461	Down	Stmn2
Arid5b	0.287670001269745	10.6414529263746	6.00956421124401	1.1588754533297e-08	1.07601356814893e-07	9.19831017138614	Up	Arid5b
3632451O06Rik	-0.371402389507005	8.23047818093195	-5.99690720823701	1.23542523203526e-08	1.14437595133045e-07	9.13609541600773	Down	3632451O06Rik
Pvrl3	-0.299341674467565	9.16499064428992	-5.99505277722019	1.24704944579525e-08	1.1546881565304e-07	9.12698710185891	Down	Pvrl3
Ggcx	-0.287762023681598	7.4506299538408	-5.99418209325459	1.25254412038349e-08	1.15931890984746e-07	9.12271122863799	Down	Ggcx
Il13ra1	0.550390347521695	8.26304032224032	5.9891999666702	1.28444461070761e-08	1.18604120873162e-07	9.09825195695331	Up	Il13ra1
Nwd2	-0.40792428741853	8.13575507466724	-5.98697339741295	1.29895755595266e-08	1.19850007646834e-07	9.08732503316882	Down	Nwd2
Olfm3	-0.283662700021599	10.7088066066836	-5.98575627576721	1.30695867689963e-08	1.20488492482056e-07	9.081353087954	Down	Olfm3
Cxcl5	0.251375868014792	3.71677242178783	5.98568688089313	1.30741631832089e-08	1.20488492482056e-07	9.08101261754792	Up	Cxcl5
Msln	0.393642018014251	5.40879077463971	5.98428678388549	1.31668323015374e-08	1.21294924547221e-07	9.07414389463478	Up	Msln
Trib2	-0.323949208469175	10.6828281578252	-5.97896327934837	1.35250978080014e-08	1.24205657782549e-07	9.04803675253151	Down	Trib2
Nrn1	-0.252195246722638	12.3336912076802	-5.97636747060804	1.37032414141837e-08	1.255961155133e-07	9.03531197311151	Down	Nrn1
AU042950	0.362939344915975	5.60116662673706	5.97606058118883	1.37244538749849e-08	1.25728104387405e-07	9.03380782037707	Up	AU042950
Gimap6	0.463032518325135	7.18979244754547	5.97236778646491	1.39822407673655e-08	1.28003436424857e-07	9.01571225948067	Up	Gimap6
Smad6	0.357561439623377	5.53591155422747	5.9703320501064	1.41263748844447e-08	1.29171923865508e-07	9.00573973928585	Up	Smad6
Ugt1a10	0.599144504889117	8.23900733191669	5.96670230665447	1.43869898145925e-08	1.30892632739966e-07	8.98796402051135	Up	Ugt1a10
Ugt1a2	0.599144504889117	8.23900733191669	5.96670230665447	1.43869898145925e-08	1.30892632739966e-07	8.98796402051135	Up	Ugt1a2
Ugt1a5	0.599144504889117	8.23900733191669	5.96670230665447	1.43869898145925e-08	1.30892632739966e-07	8.98796402051135	Up	Ugt1a5
Ugt1a6a	0.599144504889117	8.23900733191669	5.96670230665447	1.43869898145925e-08	1.30892632739966e-07	8.98796402051135	Up	Ugt1a6a
Ugt1a6b	0.599144504889117	8.23900733191669	5.96670230665447	1.43869898145925e-08	1.30892632739966e-07	8.98796402051135	Up	Ugt1a6b
Ugt1a7c	0.599144504889117	8.23900733191669	5.96670230665447	1.43869898145925e-08	1.30892632739966e-07	8.98796402051135	Up	Ugt1a7c
Ugt1a9	0.599144504889117	8.23900733191669	5.96670230665447	1.43869898145925e-08	1.30892632739966e-07	8.98796402051135	Up	Ugt1a9
Ugt1a1	0.599144504889117	8.23900733191669	5.96670230665447	1.43869898145925e-08	1.30892632739966e-07	8.98796402051135	Up	Ugt1a1
Cela1	0.45192757493368	7.09393718508223	5.96331770533495	1.46342464458182e-08	1.32987653098149e-07	8.97139507063429	Up	Cela1
Pltp	-0.420053512085591	11.2202379230033	-5.9550054970011	1.52592920196141e-08	1.38239887710279e-07	8.93072917490267	Down	Pltp
6330415B21Rik	-0.403859052136856	7.92580797030405	-5.95447447566008	1.53001000406524e-08	1.38502755319832e-07	8.92813249273572	Down	6330415B21Rik
Emx2os	-0.283429560513675	6.84007606924828	-5.95079821527925	1.55855621045254e-08	1.40869734281418e-07	8.91015974703199	Down	Emx2os
Fkbp7	0.266775910619383	8.41603934590801	5.94964131932091	1.56764702251018e-08	1.41528040760133e-07	8.90450531395834	Up	Fkbp7
Npas4	0.850760341990254	6.27717026437345	5.94787678855422	1.58161275240329e-08	1.42734019080698e-07	8.8958823731135	Up	Npas4
Cort	-0.310127681926573	7.91419584978464	-5.94571197669941	1.59891322474299e-08	1.44184531909549e-07	8.88530557972253	Down	Cort
A630026N12Rik	-0.311250966830819	8.75049935982549	-5.93626914558751	1.67657123075782e-08	1.50955671834925e-07	8.83919898752879	Down	A630026N12Rik
Snrnp35	-0.261746008675828	7.87009199324291	-5.93405980785452	1.69526770458271e-08	1.52288847603642e-07	8.82841825279173	Down	Snrnp35
Pnpla2	0.372313496384678	8.13622202716213	5.93306500358042	1.70375277868764e-08	1.52992570810976e-07	8.82356482807284	Up	Pnpla2
Hk2	0.471060815297741	8.07777190830849	5.93117749416185	1.71996662545009e-08	1.54212732818504e-07	8.81435753972173	Up	Hk2
Cfh	0.452437041100506	7.95967272998056	5.91742936862746	1.84271265939495e-08	1.64153064398357e-07	8.74735112226162	Up	Cfh
B230334C09Rik	-0.25352315276735	9.54538628360745	-5.91375640412902	1.87693284759155e-08	1.6701147546505e-07	8.72946662322903	Down	B230334C09Rik
Scgb3a1	0.672583288025089	6.98269408217746	5.90820917915471	1.92979847413095e-08	1.71261412753344e-07	8.7024695425051	Up	Scgb3a1
Ddo	-0.309148625613959	7.42110814765796	-5.90308983067807	1.97987911942799e-08	1.75506944884841e-07	8.67756939374328	Down	Ddo
Mdfic	0.375781929656921	8.52863107928375	5.90021443574187	2.00856412114319e-08	1.77915459162046e-07	8.66358980925392	Up	Mdfic
Fhdc1	0.27236835707777	7.01839827939673	5.89978271459623	2.01290598635107e-08	1.78232847815202e-07	8.66149125012081	Up	Fhdc1
Plp2	0.309864655280328	8.88066443290968	5.89624963961348	2.04878571482684e-08	1.81105576715491e-07	8.64432101957111	Up	Plp2
Mmp8	0.282595071190202	4.53161078034379	5.89503549606301	2.0612598631173e-08	1.82102502611841e-07	8.63842199846455	Up	Mmp8
H6pd	0.260698391195326	7.49099329683973	5.89379039467436	2.07412933724134e-08	1.83170572410287e-07	8.63237338447788	Up	H6pd
Gadd45a	0.546464502349152	8.81011784090825	5.88779971463556	2.13715817528614e-08	1.88312013111953e-07	8.6032826801504	Up	Gadd45a
Tslp	0.307051105269097	4.93317217096284	5.88477012409064	2.16974343267669e-08	1.91039891218171e-07	8.58857832173113	Up	Tslp
Cmtm5	-0.404213081782736	9.71420325058603	-5.88434521724117	2.17435232737832e-08	1.91373962242203e-07	8.58651639569586	Down	Cmtm5
Caap1	-0.251572204914865	8.74775947573616	-5.88279383107555	2.19126152387939e-08	1.92789979241388e-07	8.57898887643043	Down	Caap1
Kcnt2	-0.375162300234808	8.87732272574509	-5.87969872300986	2.22538208271354e-08	1.95718646593125e-07	8.56397488025091	Down	Kcnt2
1700016K19Rik	-0.323452580371628	6.15016281806862	-5.87923126128163	2.23058042343602e-08	1.96029048735262e-07	8.56170772624678	Down	1700016K19Rik
Tlr4	0.503188120544325	6.25234810543099	5.87878509704901	2.23555302068773e-08	1.96319162650375e-07	8.55954397280334	Up	Tlr4
AI480526	-0.312779732146894	10.0117425197488	-5.87692050995277	2.2564520134234e-08	1.97637264158572e-07	8.55050247907933	Down	AI480526
AI480526	-0.312779732146894	10.0117425197488	-5.87692050995277	2.2564520134234e-08	1.97637264158572e-07	8.55050247907933	Down	AI480526
St6galnac5	-0.258191747362378	9.69387725393911	-5.87437295527531	2.28531557291184e-08	2.00090749620843e-07	8.53815225098152	Down	St6galnac5
Irf9	0.379755544072661	7.99300182791092	5.87379138018265	2.29195529180618e-08	2.0052261363061e-07	8.53533333577465	Up	Irf9
5830469G19Rik	0.255894597191668	9.17616268579459	5.87327241472501	2.29789615967141e-08	2.00967530479676e-07	8.53281804504697	Up	5830469G19Rik
Gch1	0.526862351985801	6.18230910051039	5.87229641517105	2.3091098164318e-08	2.01873087822104e-07	8.52808802061561	Up	Gch1
Adamts5	0.377939778707396	7.12230043971855	5.87196453644594	2.31293510348877e-08	2.02132286146037e-07	8.52647974047109	Up	Adamts5
Rhcg	-0.29911569073379	5.69736276957708	-5.87051473254453	2.3297186788307e-08	2.03372060514351e-07	8.51945470278579	Down	Rhcg
LOC548102	-0.348585999102736	7.16472557681058	-5.87007211126681	2.33486638461556e-08	2.03745714119629e-07	8.5173102024875	Down	LOC548102
Dock8	-0.274317218417833	6.40397894649798	-5.86874410304117	2.35037812432556e-08	2.04947039786681e-07	8.51087663387915	Down	Dock8
AA407881	-0.419078102616737	7.85144067822068	-5.86277861908914	2.42131173388698e-08	2.10663088669404e-07	8.48198839781153	Down	AA407881
Gm17750	-0.324099955801757	7.14755759568454	-5.85878959054685	2.46990920666265e-08	2.14494037610766e-07	8.46268195773615	Down	Gm17750
Higd1b	-0.287918186604315	6.89603374198112	-5.85603235877478	2.50405693096652e-08	2.1705830762116e-07	8.44934228215559	Down	Higd1b
Pde7b	-0.354271096654879	8.43570435073933	-5.85443884408623	2.52400262686247e-08	2.18448307065367e-07	8.44163461754942	Down	Pde7b
Col26a1	-0.290869420826017	6.1199924022926	-5.85361467927909	2.53437948466679e-08	2.19201430317774e-07	8.43764875534393	Down	Col26a1
Nova1	-0.259789181003357	9.51198367637683	-5.85159712888905	2.55995860079991e-08	2.21088189306584e-07	8.42789293514772	Down	Nova1
Ucn2	0.400730942209178	5.07935607545684	5.84949454582495	2.58688477862937e-08	2.23249486902213e-07	8.41772827816158	Up	Ucn2
Slc13a4	-0.335271903146311	8.34567981666412	-5.84705924605135	2.61841854154255e-08	2.25556545505596e-07	8.40595812908366	Down	Slc13a4
Nnmt	0.25208279992098	5.52873071765597	5.84517138989878	2.64312236313404e-08	2.27517726025584e-07	8.3968360562032	Up	Nnmt
Slc6a13	-0.365513460744135	7.67659255006967	-5.84341161937118	2.66635553693293e-08	2.29433545487515e-07	8.38833462363253	Down	Slc6a13
C030046G05	0.355321510281438	7.53018843717655	5.84269122303545	2.67592406868139e-08	2.30172582560947e-07	8.38485487940356	Up	C030046G05
Tyro3	-0.28502100828068	9.77396458286639	-5.84252001631595	2.67820303049617e-08	2.30284287662466e-07	8.38402793755677	Down	Tyro3
Irx3	0.469154735284454	5.27600627415671	5.84126005382317	2.69503316189928e-08	2.31646630099437e-07	8.3779427075427	Up	Irx3
Syngr2	0.266733959757369	8.15573529262608	5.84118386431616	2.69605418795583e-08	2.31649630319204e-07	8.37757476325389	Up	Syngr2
Gpr151	0.329661973777813	5.73441201642286	5.83606676846961	2.76550301946427e-08	2.36669476016877e-07	8.35286980427041	Up	Gpr151
Decr2	-0.31127533607233	8.31408397359925	-5.83538120078922	2.77493953990534e-08	2.37385669089281e-07	8.34956101064542	Down	Decr2
Doc2b	-0.330438651185774	7.27436497172775	-5.83357050261201	2.80001481194841e-08	2.39379069919355e-07	8.34082316030444	Down	Doc2b
Unc5d	-0.277423842847876	8.99759518224556	-5.83355146595584	2.8002796140581e-08	2.39379069919355e-07	8.34073130491995	Down	Unc5d
Mmp14	0.295123781592199	7.91240342699382	5.82665175807057	2.89788799545468e-08	2.4718332208143e-07	8.30745187118794	Up	Mmp14
Gas2l3	0.374911930921321	7.46413550456301	5.82639295219858	2.90161334126581e-08	2.4741124863766e-07	8.30620407223794	Up	Gas2l3
Kif20b	0.341898890238111	5.10474102552125	5.82513097357201	2.91984599658916e-08	2.48875552633803e-07	8.30012012641936	Up	Kif20b
Lrrk2	-0.338510208216976	8.83536990814418	-5.81385315339522	3.08784352073036e-08	2.62433184317933e-07	8.24578861726944	Down	Lrrk2
Tm6sf2	-0.367874322912835	5.71792542859734	-5.81349768191054	3.09328970553033e-08	2.62773939712419e-07	8.2440772376323	Down	Tm6sf2
Nudt6	0.392711128921917	7.93294026338175	5.81180918253642	3.11928791217457e-08	2.64626913488237e-07	8.23594907557372	Up	Nudt6
Aif1l	-0.39618904911382	8.18399863089729	-5.80526439743059	3.22209603854335e-08	2.72659430984949e-07	8.20445820368516	Down	Aif1l
2610034E01Rik	0.373769340727148	6.73129351878398	5.80347756251204	3.25073599877538e-08	2.74884950853969e-07	8.1958647267482	Up	2610034E01Rik
Krtdap	0.344809740755828	5.01593523431606	5.80067929623931	3.29608887614822e-08	2.78519510034524e-07	8.18241043989331	Up	Krtdap
Zfp467	-0.263309821040079	8.10076838101354	-5.79957545563181	3.31414919768165e-08	2.79844280383679e-07	8.17710426061603	Down	Zfp467
Tyw3	-0.261384748360202	7.09986656953375	-5.79214011714206	3.43835004284942e-08	2.89499214539698e-07	8.14137979234014	Down	Tyw3
Robo3	-0.321595972176005	8.27612050522987	-5.78522318214182	3.55797493649795e-08	2.98714757802978e-07	8.10817320266978	Down	Robo3
Camk4	-0.299438758098169	11.0556659717254	-5.78395012528051	3.5804313483548e-08	3.00063905830191e-07	8.10206440456701	Down	Camk4
Muc1	0.254608538828252	5.96227735510876	5.78205247129344	3.61416320502525e-08	3.0267489429322e-07	8.09296010630149	Up	Muc1
Dap	0.298396626048654	9.1750493155066	5.77603840860296	3.72313415917746e-08	3.11246065954582e-07	8.06411970577971	Up	Dap
Apobec3	0.332439224760518	7.8769482403323	5.77400347063249	3.76072890575176e-08	3.14165301298061e-07	8.0543656604969	Up	Apobec3
Plod2	0.264034459902983	7.17251365646516	5.77294045678919	3.78051515757141e-08	3.15705942291184e-07	8.04927123095251	Up	Plod2
Dmkn	0.621064095706915	7.29717428194547	5.75904153347865	4.0487852612109e-08	3.35603438853582e-07	7.98271855507174	Up	Dmkn
Bst1	0.344044617456213	5.00389180210975	5.75670811239262	4.09561386531402e-08	3.39006572621887e-07	7.9715557651661	Up	Bst1
Asb4	0.634864852119363	6.51314327799498	5.75324256217991	4.16614223521723e-08	3.44480278942231e-07	7.95498254301368	Up	Asb4
Col19a1	-0.257885900474971	8.49551394212599	-5.74693061298044	4.29766407372095e-08	3.54980403501332e-07	7.92481404667966	Down	Col19a1
Zswim5	-0.257328081146667	8.53298153438135	-5.74417149169518	4.35642368113725e-08	3.59454684557763e-07	7.91163349078144	Down	Zswim5
Smyd4	0.344542780690512	8.30492656341875	5.73146726444862	4.63727725216344e-08	3.80091695500947e-07	7.85099854803818	Up	Smyd4
Exph5	-0.305036049161422	8.91904436275855	-5.73058782462733	4.65736154369926e-08	3.81604743714821e-07	7.84680444448868	Down	Exph5
Vamp8	0.266966533593576	8.8724488946168	5.72499526586525	4.78708772276986e-08	3.91960535711351e-07	7.82014319698775	Up	Vamp8
Qrfpr	-0.333624484677399	6.37530325034743	-5.71693246268059	4.98035545726111e-08	4.06509833379155e-07	7.7817361183944	Down	Qrfpr
Dcx	-0.336594207146101	9.48032044661806	-5.71121875814873	5.12191372799834e-08	4.17194436145662e-07	7.75454077782288	Down	Dcx
Serping1	0.543640777099807	8.67333185526256	5.71092638489899	5.12926220883021e-08	4.17503459970999e-07	7.75314966551019	Up	Serping1
Ifi204	0.636505526443952	4.49257930708115	5.70444077068297	5.2949479397491e-08	4.29353200043652e-07	7.72230331845236	Up	Ifi204
AU015263	0.299376483503991	5.58378084864315	5.70242084357666	5.34761099210493e-08	4.33324352588951e-07	7.71270108306955	Up	AU015263
Fibin	0.322127062605892	6.33091467102557	5.70163184574225	5.36832036872164e-08	4.34702563880179e-07	7.7089509984556	Up	Fibin
Snai1	0.257933010654006	5.08804899384391	5.6984084676011	5.45374436710046e-08	4.41011734690385e-07	7.69363397184604	Up	Snai1
9430087N24Rik	-0.28502041648388	4.73633823026381	-5.69531518520714	5.53696981588405e-08	4.46972364071932e-07	7.67894058190747	Down	9430087N24Rik
A330009N23Rik	-0.269182431721682	7.87747094890247	-5.688162999842	5.73418507770964e-08	4.62098599178309e-07	7.64498743318583	Down	A330009N23Rik
Snord7	-0.262729095077783	7.31784528880353	-5.68241244060275	5.89771812294519e-08	4.73871958382445e-07	7.61770884283906	Down	Snord7
AI450353	-0.262729095077783	7.31784528880353	-5.68241244060275	5.89771812294519e-08	4.73871958382445e-07	7.61770884283906	Down	AI450353
Esam	0.401459659552821	8.64065795720827	5.68238754130597	5.89843602362721e-08	4.73871958382445e-07	7.61759076966296	Up	Esam
Fbln5	0.417197878670854	8.17566414477555	5.68052360023386	5.95242077661932e-08	4.77718880982454e-07	7.60875289153082	Up	Fbln5
Serpina3m	0.379980408249987	4.82592506820618	5.6785022809972	6.01150963045134e-08	4.82131692485259e-07	7.59917099942133	Up	Serpina3m
Gm13298	-0.335460916241592	8.88943963340465	-5.67761308020129	6.03768474636143e-08	4.83241064316103e-07	7.59495654208943	Down	Gm13298
Gm20938	-0.335460916241592	8.88943963340465	-5.67761308020129	6.03768474636143e-08	4.83241064316103e-07	7.59495654208943	Down	Gm20938
Gm21598	-0.335460916241592	8.88943963340465	-5.67761308020129	6.03768474636143e-08	4.83241064316103e-07	7.59495654208943	Down	Gm21598
LOC100862043	-0.335460916241592	8.88943963340465	-5.67761308020129	6.03768474636143e-08	4.83241064316103e-07	7.59495654208943	Down	LOC100862043
LOC100862324	-0.335460916241592	8.88943963340465	-5.67761308020129	6.03768474636143e-08	4.83241064316103e-07	7.59495654208943	Down	LOC100862324
Gm12429	-0.335460916241592	8.88943963340465	-5.67761308020129	6.03768474636143e-08	4.83241064316103e-07	7.59495654208943	Down	Gm12429
Fign	-0.263831138074119	7.5417988672793	-5.67734394454556	6.04562914923869e-08	4.83712106078903e-07	7.59368103352982	Down	Fign
Zfp658	-0.317961428961077	6.26574852969256	-5.67607688592586	6.08316797744018e-08	4.86218778353342e-07	7.58767663545603	Down	Zfp658
Gm266	-0.329068327528487	6.95338256445063	-5.66147261691654	6.53263969579875e-08	5.14960533872512e-07	7.51853411902057	Down	Gm266
Mmrn2	0.395334769958474	8.22913920366289	5.65843850890854	6.63001274189791e-08	5.22110725175742e-07	7.50418442656189	Up	Mmrn2
C030013G03Rik	-0.433512797729713	6.1218572895298	-5.6554363662035	6.72775581902453e-08	5.28771958850517e-07	7.4899909997712	Down	C030013G03Rik
Nipsnap3b	0.260581457088977	8.79755278029243	5.64713478093926	7.00542780810964e-08	5.4964764408919e-07	7.45076941872499	Up	Nipsnap3b
4932439E07Rik	-0.273415217527641	4.78203135265842	-5.64699613635802	7.01015901215372e-08	5.49835209864785e-07	7.45011470908171	Down	4932439E07Rik
Fam84a	-0.276167615934006	10.3363054351514	-5.62856612429596	7.66768074528271e-08	5.98012909652842e-07	7.36318062212322	Down	Fam84a
Pfkfb3	0.30985410650757	9.32757453533001	5.62633183511456	7.75137783042473e-08	6.04139404825837e-07	7.35265453901161	Up	Pfkfb3
Ninj2	-0.371588176618392	6.53938999236877	-5.61956466548928	8.01036185086422e-08	6.22259954492895e-07	7.32079056886534	Down	Ninj2
Dapk2	-0.279155081383436	6.77174532268113	-5.61919002259951	8.02494406610576e-08	6.23186648121952e-07	7.31902727787966	Down	Dapk2
Zfp91	0.25558906666629	6.72516013144319	5.61658719059911	8.12697257668486e-08	6.29445146056393e-07	7.30677900445442	Up	Zfp91
Cntf	0.25558906666629	6.72516013144319	5.61658719059911	8.12697257668486e-08	6.29445146056393e-07	7.30677900445442	Up	Cntf
Zfp418	-0.306831717597294	5.46999405866053	-5.61138989981006	8.33450782721433e-08	6.44515463738427e-07	7.28233333854854	Down	Zfp418
Cd300lf	0.277671389109691	6.36398316294698	5.61137107806358	8.33526873627066e-08	6.44515463738427e-07	7.28224483752137	Up	Cd300lf
Klk6	0.69766910887574	7.67080449258419	5.61030338607386	8.37854376353434e-08	6.47222530579366e-07	7.27722481189879	Up	Klk6
Bco2	-0.279261194934781	7.05858092408416	-5.60202713585618	8.72151997396933e-08	6.71948920001685e-07	7.23833384630543	Down	Bco2
Shmt2	0.256061172324461	8.44804177382161	5.5952352056127	9.0131984112415e-08	6.92495996141891e-07	7.20644691054416	Up	Shmt2
Ppp1r3g	-0.412506114184074	7.91613861093372	-5.59136766110739	9.18352527647544e-08	7.04540144577676e-07	7.18830117808281	Down	Ppp1r3g
Tesc	-0.268301835788532	10.3480828811953	-5.59082371990219	9.20773128934292e-08	7.059360826304e-07	7.1857497991623	Down	Tesc
Acvrl1	0.419388708409284	7.17453763674587	5.58836133278781	9.31809232951903e-08	7.13233323273808e-07	7.17420197650199	Up	Acvrl1
Prmt8	-0.295977228276198	9.61403932536926	-5.58088864977142	9.66097816798133e-08	7.37077096927734e-07	7.1391785829534	Down	Prmt8
Neurod6	-0.461111978266465	8.8401387052987	-5.57921316253171	9.73953325968999e-08	7.42829142218758e-07	7.1313301833019	Down	Neurod6
Ipcef1	-0.312690496376997	10.1797573338251	-5.57758911986167	9.81627167665029e-08	7.47953415362284e-07	7.1237242912487	Down	Ipcef1
Stt3a	0.290669095851624	10.9223974028383	5.57637990170366	9.8737922686597e-08	7.51405201803617e-07	7.11806212765149	Up	Stt3a
AU020206	0.461494874813483	7.74343488166882	5.57570142402357	9.9062104195272e-08	7.53584161156455e-07	7.11488552165828	Up	AU020206
Sgms2	0.544196271448636	7.24226353602224	5.5747711090723	9.95083059115279e-08	7.55999228385414e-07	7.11053025060421	Up	Sgms2
Kcna6	-0.268642951592402	6.38991230590395	-5.57371323784922	1.00018072129971e-07	7.59135551665637e-07	7.1055784250874	Down	Kcna6
Gm26673	-0.268642951592402	6.38991230590395	-5.57371323784922	1.00018072129971e-07	7.59135551665637e-07	7.1055784250874	Down	Gm26673
2900006B11Rik	-0.280706077432357	7.05217676237515	-5.56652464481268	1.03550293253451e-07	7.8316160296742e-07	7.07194602858303	Down	2900006B11Rik
5830474E16Rik	-0.301214222316702	9.69419680611198	-5.56504745143143	1.04291079195006e-07	7.88510377009942e-07	7.06503852255562	Down	5830474E16Rik
Hist2h2bb	0.344970895595779	6.6172737453614	5.56173217416994	1.05972523545092e-07	7.99935909575117e-07	7.0495404951472	Up	Hist2h2bb
Fxyd5	0.403824934472024	9.70643746503681	5.55853502041966	1.07619120425004e-07	8.09503925041229e-07	7.03460062283613	Up	Fxyd5
Avpr1a	0.398791751221501	6.07765991798981	5.55759632369775	1.08107294267375e-07	8.12915636886977e-07	7.03021533022941	Up	Avpr1a
Cxcr4	0.410643672614881	7.11424253542946	5.55745114877817	1.08182986025065e-07	8.13224487908735e-07	7.0295371642391	Up	Cxcr4
Cpne4	-0.359587187912467	9.34431067874995	-5.55198003573501	1.11073567101943e-07	8.32821310179299e-07	7.00398836794427	Down	Cpne4
Klkb1	0.328344522772541	5.91294091393016	5.54563680119148	1.1451939839279e-07	8.55381617693175e-07	6.97438846473073	Up	Klkb1
Kcnj16	-0.282328099022345	9.23474435364191	-5.54525202624977	1.14731744320538e-07	8.5642307144384e-07	6.97259370409512	Down	Kcnj16
Naip2	0.32077432850138	5.7538976012528	5.54448689000712	1.15155143405295e-07	8.59310506268674e-07	6.96902502266355	Up	Naip2
Fam129a	0.258559920189307	7.03631227616919	5.53724882559143	1.192366545766e-07	8.88356566019322e-07	6.93528252120391	Up	Fam129a
Stab1	0.34287145134891	7.80385853432943	5.5367017265468	1.19550839334661e-07	8.90414954600672e-07	6.93273327237889	Up	Stab1
Rcn1	-0.267114224554388	9.19313488265628	-5.53480103125787	1.20648653680022e-07	8.97737574785364e-07	6.92387817927176	Down	Rcn1
Fcgr2b	0.479367523743103	8.81733728792878	5.53399109407821	1.21119446812035e-07	9.00955327758552e-07	6.92010541860091	Up	Fcgr2b
5830418K08Rik	-0.254984509582987	7.45154498087947	-5.53092344889834	1.22918896669097e-07	9.13183997992967e-07	6.90581947376998	Down	5830418K08Rik
Bcl2l11	0.28790528699224	9.04546109395215	5.52709999859085	1.25198261689986e-07	9.28063226683328e-07	6.88802135194306	Up	Bcl2l11
Pirb	0.268756330298827	5.70770246550891	5.52455080594263	1.2674084548789e-07	9.38861331682887e-07	6.87615956785822	Up	Pirb
Ddit4l	-0.418055828223706	9.90324853181248	-5.52359668629557	1.27322967432484e-07	9.42029552112275e-07	6.87172086662908	Down	Ddit4l
Notch4	0.340349440968082	7.18216360541726	5.51777836738107	1.30929709777173e-07	9.65976699866701e-07	6.84466458168796	Up	Notch4
Mpzl2	0.401516419514417	6.94618348273056	5.51225972882735	1.34442738391237e-07	9.89719325461786e-07	6.81901993124885	Up	Mpzl2
Dnmt3l	0.268544518997923	5.18012736788973	5.50792692107087	1.37265214170069e-07	1.00980041187344e-06	6.79889807390737	Up	Dnmt3l
Car10	-0.293311221950173	9.85140345379249	-5.50363870102417	1.40115558473888e-07	1.02761616737749e-06	6.77899397981509	Down	Car10
Cpa2	0.26936022178788	6.6639826333792	5.50220352059401	1.4108235096221e-07	1.03438374109029e-06	6.77233486036289	Up	Cpa2
5830456J23Rik	-0.25040784076481	7.6579814381114	-5.49974083761889	1.42756500958767e-07	1.0450274116617e-06	6.76091099371786	Down	5830456J23Rik
Hapln2	0.306963577126121	7.82217032527528	5.49141068767474	1.48564360144185e-07	1.08315499197612e-06	6.72229524727136	Up	Hapln2
4732460I02Rik	-0.30077979244279	7.45494253435984	-5.49116181174151	1.48741379441623e-07	1.08377287359279e-06	6.72114216231686	Down	4732460I02Rik
Abca8a	-0.373680768288211	7.13217784093798	-5.48927896470337	1.50087287569888e-07	1.09324045652844e-06	6.71241977363194	Down	Abca8a
4930426D05Rik	-0.335917272752513	6.99519714731532	-5.48702707867611	1.51712606888318e-07	1.10405230743912e-06	6.70199049585139	Down	4930426D05Rik
Clec4n	0.295781656959175	4.88769759927941	5.48326300823768	1.54467786241582e-07	1.12167009786739e-06	6.68456433773388	Up	Clec4n
Runx2	0.264834854237169	8.81125453068631	5.48143865441148	1.55820662547611e-07	1.13044570225631e-06	6.67612126412803	Up	Runx2
9630005C17Rik	-0.262331012355925	7.42587319295049	-5.4793536028073	1.57381024083702e-07	1.14106099899699e-06	6.66647405682671	Down	9630005C17Rik
Cxcl12	-0.313010088579812	9.32196919211406	-5.47882259558534	1.5778083625727e-07	1.14360679559381e-06	6.66401757365054	Down	Cxcl12
4632409D06Rik	0.334266880167174	5.22015500138735	5.47533263476258	1.60433309403562e-07	1.16032600714257e-06	6.64787681100152	Up	4632409D06Rik
Trim59	-0.361568706930438	9.16655947590884	-5.46583775561469	1.6787183327971e-07	1.20854343719696e-06	6.60399973824996	Down	Trim59
Fam46a	0.363944218417491	7.35815427206009	5.46488607933494	1.68635693189683e-07	1.21329894907162e-06	6.59960481660902	Up	Fam46a
H2-D1	0.425199390429733	10.0874473659681	5.45879043715831	1.73609380484757e-07	1.24641135604139e-06	6.5714671621152	Up	H2-D1
Cmtm3	0.292220061603422	8.29727074457797	5.45798260456701	1.74279170665852e-07	1.25062798697691e-06	6.56773981274694	Up	Cmtm3
Cald1	0.263123950839699	10.0677473830185	5.45391844821622	1.77687272545661e-07	1.27218888124661e-06	6.54899353192861	Up	Cald1
Morn2	-0.273129504011985	9.00981080159137	-5.45204229768957	1.79282417382375e-07	1.28243704833416e-06	6.54034287964688	Down	Morn2
9530019H20Rik	-0.350500642362127	7.16693095190289	-5.44916872769907	1.81752707852247e-07	1.29576718062432e-06	6.52709726617336	Down	9530019H20Rik
Itpripl2	0.32064307468527	8.40451249145122	5.44909986640756	1.81812310584712e-07	1.29579884343006e-06	6.52677991190917	Up	Itpripl2
Clec5a	0.39336239025448	5.05604528541303	5.44694969392691	1.83683009651867e-07	1.30873447974887e-06	6.51687201990957	Up	Clec5a
Aldh1a7	-0.306710104029913	6.01447219752066	-5.44575025579093	1.84734692329202e-07	1.31463273477894e-06	6.51134624251287	Down	Aldh1a7
Car13	0.438596150007468	5.56807311254816	5.4449210589248	1.85465174090227e-07	1.31880581675835e-06	6.50752664871233	Up	Car13
Hn1l	0.413230354060492	6.71788339684707	5.44275515209637	1.87386548509211e-07	1.33148742015423e-06	6.49755156437508	Up	Hn1l
E130110O22Rik	-0.252732405236157	7.99538428581947	-5.44034912798369	1.89543696326406e-07	1.34559412825736e-06	6.48647384309342	Down	E130110O22Rik
Fzd4	0.314402245798059	8.69450997804132	5.43979827140311	1.90040969947046e-07	1.34871674472086e-06	6.48393808839374	Up	Fzd4
Alox5ap	0.276059762875514	7.79618011963489	5.43959057280365	1.90228795421659e-07	1.34964199131688e-06	6.48298203690207	Up	Alox5ap
Gpc2	-0.286150984167875	7.39465108498961	-5.43893240242187	1.90825187154686e-07	1.3530559829311e-06	6.47995259870744	Down	Gpc2
Gal3st4	-0.286150984167875	7.39465108498961	-5.43893240242187	1.90825187154686e-07	1.3530559829311e-06	6.47995259870744	Down	Gal3st4
Pld4	-0.352899290454636	7.30345983155851	-5.43796497649532	1.91705118025566e-07	1.35806541843745e-06	6.47550017481837	Down	Pld4
Arl4d	0.471263250936556	7.61677789037322	5.43595363758432	1.93547234757976e-07	1.36905091589871e-06	6.46624506482142	Up	Arl4d
Skor1	0.296685105191932	6.11342726497821	5.4347668134813	1.94642293589113e-07	1.37555418733509e-06	6.46078504625233	Up	Skor1
Pllp	-0.342619978656693	8.89958096667927	-5.42135123727463	2.07448558325185e-07	1.45728890060315e-06	6.39912383667116	Down	Pllp
Ryr1	-0.295436678348144	8.28551654848896	-5.42124622584262	2.07551971415918e-07	1.45757947997947e-06	6.398641596316	Down	Ryr1
Prkg1	-0.293403206804308	8.81279685884422	-5.42106784874518	2.07727748733689e-07	1.45837792752632e-06	6.39782245623542	Down	Prkg1
Ano3	-0.311665548381403	8.11584939523287	-5.41685212144147	2.11924547871291e-07	1.48517886457174e-06	6.37846852181589	Down	Ano3
Psd2	-0.257547707497432	9.84883761525162	-5.41458905664011	2.14211439547692e-07	1.49896959380841e-06	6.36808336070881	Down	Psd2
Pik3ap1	0.271738858146737	5.96427650285903	5.41371974160575	2.15096289298189e-07	1.50337010767741e-06	6.3640948928277	Up	Pik3ap1
Elovl1	0.286319341541923	10.0068696048885	5.41060485160065	2.18296202843499e-07	1.52346883570904e-06	6.34980725403798	Up	Elovl1
Tfcp2l1	0.277839392058625	8.00974118661099	5.40914907425162	2.1980758731905e-07	1.53310571072203e-06	6.34313173404868	Up	Tfcp2l1
Ppp1r13l	0.307781352642378	8.30972695178498	5.40782744232668	2.21188535072578e-07	1.54182192207416e-06	6.33707242538589	Up	Ppp1r13l
Grin3a	-0.261218824562668	8.77974456680161	-5.40540652287444	2.23740079401036e-07	1.55822063599458e-06	6.32597586734024	Down	Grin3a
Sema5b	-0.291403955096786	8.37644725304002	-5.40289998737116	2.26412092646097e-07	1.57636232019842e-06	6.31449052377328	Down	Sema5b
LOC102638647	-0.302760115748858	7.04525916715686	-5.40181067105087	2.27582999047208e-07	1.58357589769489e-06	6.3095002600245	Down	LOC102638647
Tst	-0.365670868533037	8.79832564833033	-5.39824959921411	2.31452140614908e-07	1.60859237727361e-06	6.2931915363612	Down	Tst
Rilp	0.286438393787036	7.23126088964699	5.39814952697714	2.31561791358264e-07	1.60887845039839e-06	6.29273334146697	Up	Rilp
C3	0.559041567283719	5.63696340455265	5.39772692341096	2.32025403600681e-07	1.61114654329991e-06	6.29079845653965	Up	C3
Npl	0.321464247341344	7.93588575865239	5.39130127719656	2.39187068456233e-07	1.65305778908661e-06	6.26139173106692	Up	Npl
Gm17597	-0.250136765108668	6.05243507671424	-5.39073764398892	2.3982544456801e-07	1.65698221127856e-06	6.25881345056379	Down	Gm17597
Dusp10	0.302814255401646	8.64859476044534	5.39055556064894	2.40032028548035e-07	1.65792190021226e-06	6.25798056976918	Up	Dusp10
Pglyrp1	0.562905615281923	8.87917579086766	5.38420474339734	2.47346941155535e-07	1.70393753509815e-06	6.2289431150572	Up	Pglyrp1
Rspo1	-0.324302361032673	6.49374429999237	-5.38038356503349	2.51852427833289e-07	1.73294240838659e-06	6.21148329132865	Down	Rspo1
Anln	0.319305388963555	8.46077799149371	5.37984817571615	2.52490051369782e-07	1.73682102393193e-06	6.2090376686774	Up	Anln
6430537K16Rik	-0.292161179978536	8.9438920774817	-5.37795977494032	2.54751635423016e-07	1.74991243982798e-06	6.20041293774107	Down	6430537K16Rik
3110035E14Rik	-0.336400353369184	11.0146363819289	-5.37469112524871	2.58712983958035e-07	1.7739132242143e-06	6.18548931631711	Down	3110035E14Rik
Mas1	-0.254237323274824	7.30434341326744	-5.36920441528591	2.65497817499219e-07	1.81619371894996e-06	6.1604529973045	Down	Mas1
G530011O06Rik	0.522181348991839	9.11338999238568	5.36781720601867	2.67240511826854e-07	1.82705089153802e-06	6.15412587810932	Up	G530011O06Rik
9530086O07Rik	-0.282057403340205	9.00946555469514	-5.36675575300734	2.68581495746084e-07	1.83568458439664e-06	6.14928531944431	Down	9530086O07Rik
Igsf21	-0.27497313393391	9.50258936471872	-5.36373416342817	2.72434818609871e-07	1.8598565312306e-06	6.13550959221712	Down	Igsf21
Ccr1	0.493131233277648	5.4876446842192	5.36235050603297	2.74217280516358e-07	1.87039434860911e-06	6.12920317396098	Up	Ccr1
Sik1	0.338297938185242	7.48164430668783	5.35616462539171	2.82326045269629e-07	1.91846142014141e-06	6.1010231755543	Up	Sik1
2310010G23Rik	0.277741221839329	6.97062572415601	5.35388262181084	2.85376022508132e-07	1.93692051157049e-06	6.09063318364314	Up	2310010G23Rik
Trim25	0.318769148478644	8.92806869873128	5.35364317780746	2.85697902798181e-07	1.93801023235116e-06	6.08954317193572	Up	Trim25
Saa1	0.528830361712943	6.24661987699286	5.34880176827822	2.92282535163743e-07	1.97981806041854e-06	6.06751114498221	Up	Saa1
Gm11627	-0.410425604082912	8.30532281845692	-5.34699409925468	2.9477880341928e-07	1.9950011152758e-06	6.05928848732129	Down	Gm11627
Slc7a11	0.40230729380298	8.37781691415107	5.34410036466997	2.98818158867115e-07	2.0188488265595e-06	6.04612963602997	Up	Slc7a11
Btbd17	-0.296363537754932	7.48760704842675	-5.33776278785232	3.07854065536595e-07	2.07452663612167e-06	6.01732787222103	Down	Btbd17
Arg1	0.539059926150993	5.28595814930323	5.33648783566565	3.09703747286861e-07	2.08400192710274e-06	6.01153662319767	Up	Arg1
Vps13a	-0.261851550579284	8.48138295893894	-5.33368642054392	3.13806112021043e-07	2.10738118281485e-06	5.99881509696664	Down	Vps13a
Slc35d3	-0.471951708483077	7.43862976751776	-5.332296287312	3.1586141468613e-07	2.11936603610165e-06	5.99250409648671	Down	Slc35d3
D230040J21Rik	-0.286131378197017	8.33171961179349	-5.33068458674921	3.18260722033434e-07	2.13241945843907e-06	5.98518866106058	Down	D230040J21Rik
Hrh1	-0.300155677894884	8.46177186619052	-5.31669954684957	3.39839148856592e-07	2.26665571998586e-06	5.92177656205451	Down	Hrh1
Zfp189	0.34897790094805	7.01506664349658	5.31458386641579	3.43225276389738e-07	2.28794125075804e-06	5.91219369147357	Up	Zfp189
Gusb	0.306207427970011	8.36166829792863	5.31445888095332	3.4342633924806e-07	2.28863209511381e-06	5.91162766006004	Up	Gusb
A130078K24Rik	0.263854260067014	6.07652257738406	5.30863622674003	3.52921424930685e-07	2.34658284547034e-06	5.88526855660376	Up	A130078K24Rik
Neto2	-0.355726050579405	9.7392986834583	-5.30853292688097	3.53092164650995e-07	2.34705377470756e-06	5.88480110305812	Down	Neto2
Ppp1r14b	0.251669494914249	9.26271557434947	5.30437960268012	3.6002405191571e-07	2.38637838700676e-06	5.86601175635592	Up	Ppp1r14b
Arhgdib	0.279319123124097	7.96881065596752	5.30145240796584	3.64988968343016e-07	2.41724157184826e-06	5.85277556958889	Up	Arhgdib
Kank3	-0.273922798603047	7.85700577336727	-5.29821079941973	3.70564989201209e-07	2.45278730947467e-06	5.83812368745397	Down	Kank3
Elk3	0.362761346301536	8.48214140183839	5.29776179847705	3.71343845306926e-07	2.45655822869755e-06	5.83609472844288	Up	Elk3
Padi2	-0.385473553593078	9.84664224865795	-5.28427909000394	3.9548861574317e-07	2.60454809992229e-06	5.77522529945805	Down	Padi2
Sypl2	-0.261541856758399	6.59861138171832	-5.28219414015361	3.99356279846203e-07	2.628342609211e-06	5.76582232135904	Down	Sypl2
Arap3	0.268116630296166	7.40620821950826	5.28117942595341	4.0125191345695e-07	2.63954318090653e-06	5.7612469816261	Up	Arap3
9630002A11Rik	-0.331731354102774	7.96433310770187	-5.27633539208013	4.1042267911824e-07	2.69609596061705e-06	5.73941384406775	Down	9630002A11Rik
Trp53	0.261142204915484	8.064386793938	5.2727365128339	4.17367911535322e-07	2.73789154143431e-06	5.72320208654502	Up	Trp53
Crtam	0.336899044650849	5.1660015268584	5.27181437833886	4.19165810451569e-07	2.748917937833e-06	5.71904943828822	Up	Crtam
Plekha2	0.25332389389026	9.34224661810091	5.26672689606264	4.29221315280262e-07	2.80858994909433e-06	5.69614823890604	Up	Plekha2
Igfbp4	0.253501273487732	10.5118163686211	5.26355289604759	4.35613330696632e-07	2.84724339215208e-06	5.68186848759083	Up	Igfbp4
Slc2a4rg-ps	-0.314588923044304	6.54582769499684	-5.26153353726271	4.39728181905844e-07	2.87014579637404e-06	5.67278661999322	Down	Slc2a4rg-ps
Klhl6	0.351050073573145	6.67939575667258	5.25898075828843	4.44984161826773e-07	2.90283891848729e-06	5.66130928841845	Up	Klhl6
Ppbp	0.30300686214485	4.32962951772188	5.24959700532755	4.64835294551243e-07	3.02393960241021e-06	5.61915380852188	Up	Ppbp
Slc13a3	-0.25702804684806	9.63547065365021	-5.24917949197055	4.65738277155718e-07	3.0281366921298e-06	5.61727941911166	Down	Slc13a3
Tcf23	0.291271035038924	5.51690967726037	5.24078334417853	4.842637882468e-07	3.14336575012588e-06	5.57960816640568	Up	Tcf23
Fam19a2	-0.354918115034	10.2384326257604	-5.23959623502059	4.86940254706345e-07	3.15812079605377e-06	5.57428539059778	Down	Fam19a2
AU023762	-0.296660426475632	6.98764965478021	-5.23690974712953	4.93050494420673e-07	3.19598486877374e-06	5.56224285076844	Down	AU023762
Aloxe3	0.271365923566059	7.69449003378837	5.23068359030469	5.07499717474149e-07	3.27878874125007e-06	5.53435018935083	Up	Aloxe3
Cck	-0.262209705625095	11.1029786715262	-5.22907077096492	5.11309321049125e-07	3.29977122548489e-06	5.52712875026154	Down	Cck
Stc1	0.450870210321794	7.38296294182052	5.22838341631813	5.12941349295834e-07	3.30848319841381e-06	5.5240515851048	Up	Stc1
Gins1	0.275498972213373	6.74585313309958	5.22590885827236	5.18858922359523e-07	3.34114993013913e-06	5.51297581519967	Up	Gins1
Lyz2	0.455198732423128	8.70968432833365	5.22507236247217	5.20874271753865e-07	3.35320841813375e-06	5.50923262472736	Up	Lyz2
Sprr1a	0.289376435885234	5.62548773171178	5.22225962648191	5.2770695034348e-07	3.39440415403031e-06	5.49664919794677	Up	Sprr1a
Lbp	0.527547132793397	7.24395214435498	5.21693242886126	5.40887529413871e-07	3.47347975764386e-06	5.47282999803458	Up	Lbp
Camkk2	-0.370627909485101	11.7420396569135	-5.21610989189812	5.42950993433943e-07	3.48577802316391e-06	5.46915378163122	Down	Camkk2
AI314604	-0.29864540373311	7.16020008992966	-5.21352637299642	5.49482087821659e-07	3.52578085905998e-06	5.45760979002866	Down	AI314604
Serinc2	0.268453981076093	7.15962434397448	5.20214005356515	5.79188757440041e-07	3.70526228241394e-06	5.40678077787877	Up	Serinc2
Cacng4	-0.318820479945048	8.69742567971817	-5.20163015019885	5.80555001586454e-07	3.71299143541176e-06	5.40450640715952	Down	Cacng4
Lama1	-0.261248531834453	5.97502210965699	-5.20028129845917	5.84184271572104e-07	3.73213835286927e-06	5.39849076403396	Down	Lama1
LOC102638053	0.274251481275612	5.17489839692716	5.19880771410347	5.88174376632379e-07	3.75558692075869e-06	5.39192011150976	Up	LOC102638053
Gtse1	0.252900374789748	6.48727525535167	5.19799101183351	5.903972106495e-07	3.76773183248232e-06	5.38827904352096	Up	Gtse1
Pycard	0.486962625295142	7.76896948260142	5.19481680779015	5.99114355253683e-07	3.81817561564413e-06	5.37413151808517	Up	Pycard
Hba-a2	0.673657169278487	9.68275179150575	5.18365512148892	6.30772415277623e-07	3.99923823071254e-06	5.32443271365521	Up	Hba-a2
Hba-a1	0.673657169278487	9.68275179150575	5.18365512148892	6.30772415277623e-07	3.99923823071254e-06	5.32443271365521	Up	Hba-a1
Zc3hav1	0.374153059324095	7.98183588855966	5.17521160636135	6.55795890317601e-07	4.14566772321065e-06	5.28688785191299	Up	Zc3hav1
9630021D06Rik	-0.340915238670979	7.33521418500909	-5.17402240063664	6.59396915595278e-07	4.16506935849655e-06	5.28160346997254	Down	9630021D06Rik
Gm715	-0.257609949872841	7.4471803275763	-5.1720421550479	6.65435992597936e-07	4.19982721711932e-06	5.27280594053724	Down	Gm715
Drd2	-0.44780041743885	7.76800419754837	-5.16665520929405	6.8213777959479e-07	4.29715703418107e-06	5.24888589434204	Down	Drd2
Zfp516	0.262618150495019	8.95408873222733	5.16459719674627	6.88625490943305e-07	4.33566714698677e-06	5.23975228198946	Up	Zfp516
Tmem107	-0.337380216005085	8.65432690960857	-5.16448237862796	6.88989206917612e-07	4.33566714698677e-06	5.23924278771812	Down	Tmem107
Antxr2	0.265270690802325	5.89622025703671	5.16272416627985	6.94582182286664e-07	4.36735279552891e-06	5.23144190822343	Up	Antxr2
AW112010	-0.576955201283218	6.99880053420798	-5.16256317483889	6.95096505859689e-07	4.36941718468022e-06	5.23072771293143	Down	AW112010
Plau	0.272137641376175	5.28454777096752	5.15709841452123	7.12776216980865e-07	4.47456603770644e-06	5.20649427467464	Up	Plau
Ocln	-0.340808152016751	7.57752932302371	-5.15641899897742	7.15004600229179e-07	4.48615733546572e-06	5.20348270247955	Down	Ocln
Dnaic1	-0.261381671620811	7.0608188107636	-5.15170057123368	7.30668281267834e-07	4.57588072387701e-06	5.18257571669112	Down	Dnaic1
Mrc1	0.384672914123074	7.69282924713896	5.14997671151971	7.36473738704239e-07	4.60609813522399e-06	5.17494086663174	Up	Mrc1
Grm7	-0.289789156333162	10.7675547391918	-5.14610880415524	7.49663374023871e-07	4.67862442061497e-06	5.15781688445287	Down	Grm7
Cml5	-0.362398618542145	6.52172632514741	-5.1379405549132	7.78276062556897e-07	4.83591798961174e-06	5.12168492895034	Down	Cml5
Ddias	0.366603080121439	5.5104776160903	5.13144806232317	8.0177323748335e-07	4.96558268434521e-06	5.09299516673831	Up	Ddias
A230061C15Rik	-0.288782545837307	9.40352140221562	-5.13127904055635	8.02394066244724e-07	4.9680692679789e-06	5.09224862399252	Down	A230061C15Rik
Mettl7a2	-0.261649903393766	9.19188282460435	-5.11713809694693	8.56023095277343e-07	5.27791037563256e-06	5.02985323090515	Down	Mettl7a2
Mettl7a1	-0.261649903393766	9.19188282460435	-5.11713809694693	8.56023095277343e-07	5.27791037563256e-06	5.02985323090515	Down	Mettl7a1
Cd83	0.2894922587368	9.81261456585395	5.11391106260482	8.6874106427617e-07	5.35070695881266e-06	5.01563174192334	Up	Cd83
Ly6e	-0.282751264775754	11.7042178527367	-5.11061508900367	8.81920194407989e-07	5.42192810438055e-06	5.00111314216424	Down	Ly6e
Efcab6	0.295865303459271	6.589738967498	5.10981126532659	8.85163675183441e-07	5.44044476549822e-06	4.99757336682864	Up	Efcab6
9330177L23Rik	-0.315020513135457	7.98880108916355	-5.10762863443405	8.94029305527821e-07	5.48919038582176e-06	4.9879638116499	Down	9330177L23Rik
Slc26a7	-0.3591368550056	6.37281319303582	-5.10503536589175	9.04675089969325e-07	5.55020175985098e-06	4.97655019201498	Down	Slc26a7
Kcnh5	-0.270895365262029	6.03315240758497	-5.10439183907393	9.07335885290609e-07	5.56216787091902e-06	4.97371852091374	Down	Kcnh5
Hamp	0.307566819853506	4.49044857917468	5.098814893173	9.3071562582666e-07	5.69360436622241e-06	4.94918947065233	Up	Hamp
Lmna	0.307553117540156	10.152333743173	5.08565970928392	9.88207242469098e-07	6.01866122189307e-06	4.89140617902721	Up	Lmna
Ccdc25	-0.341565246649596	6.25937656477586	-5.08270884324336	1.00156924268751e-06	6.0842676700213e-06	4.8784595772325	Down	Ccdc25
Gm9925	-0.33139280904372	5.92494721353924	-5.08044087663637	1.01195807104458e-06	6.14419928842291e-06	4.86851283327985	Down	Gm9925
Grm3	-0.273944054196642	11.0845787168572	-5.07516780832985	1.0365184915696e-06	6.28195456281258e-06	4.84539892846357	Down	Grm3
Zfand4	0.346771225942095	8.28544146014357	5.07346171736395	1.04458820820832e-06	6.32759711166106e-06	4.8379242076711	Up	Zfand4
Slc22a21	0.300064014925208	6.78683471311191	5.07138090891125	1.05451293319176e-06	6.38049396863407e-06	4.82881025080441	Up	Slc22a21
1700018L02Rik	0.251219819898222	6.87613464062236	5.05426772012154	1.13968513975988e-06	6.85065087464159e-06	4.75395765844513	Up	1700018L02Rik
C77534	0.403806457524998	6.13626505804803	5.05331856877622	1.14459963144524e-06	6.87491432939917e-06	4.74981149629972	Up	C77534
Pcdh1	0.290681099145659	5.65929249172361	5.04604518942863	1.18294861206582e-06	7.09074913142079e-06	4.71805817411852	Up	Pcdh1
Snord104	0.268486384190852	7.20878967749981	5.03685233000558	1.23320585682273e-06	7.36072969458654e-06	4.67797278397554	Up	Snord104
Il17d	-0.271969362351816	6.96618043554214	-5.03651412897105	1.23509378262582e-06	7.36946610303863e-06	4.67649907971693	Down	Il17d
Mycn	-0.376196889697825	8.75901865907747	-5.0304340844405	1.2695166583423e-06	7.56141374774823e-06	4.6500177505762	Down	Mycn
Col5a2	0.273568347996102	6.78491104118501	5.02401406140531	1.30687481572194e-06	7.76816707897875e-06	4.62208106604095	Up	Col5a2
Neurog2	-0.265551897398146	5.38835382046508	-5.02360464688607	1.30929305438272e-06	7.77663796220089e-06	4.62030038747664	Down	Neurog2
Moxd1	-0.334120915891993	6.73566602307529	-5.01994124264743	1.3311254071212e-06	7.89433651569907e-06	4.60437176586812	Down	Moxd1
Phf13	0.252860478803125	9.55294826389915	5.01609386657033	1.35443444502388e-06	8.0161073630025e-06	4.58765239235074	Up	Phf13
Epha3	-0.328118521283433	7.49782824070641	-5.0079764302436	1.40492003012369e-06	8.29012218729858e-06	4.55240763699639	Down	Epha3
Cdc6	0.304237088183503	4.51202971838987	5.00363914866527	1.43263899928838e-06	8.43673169523273e-06	4.53359294171666	Up	Cdc6
Fmo2	0.292944162646147	6.75523403541052	5.00260928607302	1.4392982596756e-06	8.46533685979955e-06	4.52912725821429	Up	Fmo2
Vegfa	-0.287033195110284	9.48639282727189	-5.00183086423834	1.44435158317454e-06	8.49293192499451e-06	4.5257523182998	Down	Vegfa
Hmcn1	-0.263650224470011	4.85215077163872	-4.99905846690881	1.46248952251661e-06	8.58454307182354e-06	4.51373539445941	Down	Hmcn1
Zfp40	-0.326651299002337	9.95313876912251	-4.99883949961852	1.46393145807914e-06	8.59086032519036e-06	4.51278649178037	Down	Zfp40
Rerg	-0.275082383988758	7.45372531495087	-4.9892346522474	1.52855625691127e-06	8.94076371113546e-06	4.47119359313503	Down	Rerg
Synj2	-0.260315763478115	8.87192888436572	-4.98383470902078	1.56609554821739e-06	9.14470557374467e-06	4.44783547315473	Down	Synj2
Fn3k	-0.332807018239858	10.0022532041985	-4.98120125597354	1.58472568409702e-06	9.23741713278488e-06	4.43645089926093	Down	Fn3k
Adcyap1	-0.288854925427271	8.69489539259982	-4.97013889836798	1.66536084653557e-06	9.67383571858728e-06	4.38867607940126	Down	Adcyap1
Aspm	0.377490557831346	5.87281548530492	4.96593477359012	1.6970372051149e-06	9.84323481119856e-06	4.37054032453773	Up	Aspm
Slc7a7	0.250421660016517	6.54848375664492	4.96044345876517	1.73929315835299e-06	1.00684414940537e-05	4.3468689390219	Up	Slc7a7
Inhbb	0.304064051892683	8.22965521184763	4.95775595133023	1.76034380217761e-06	1.01677492640654e-05	4.33529095751117	Up	Inhbb
Flnc	0.379378823394273	7.5888472451621	4.95734063299516	1.76361885928623e-06	1.01841619035135e-05	4.33350214849943	Up	Flnc
Gm9757	0.257671011799758	5.27700502056834	4.9407918907973	1.89903457879967e-06	1.09178221464961e-05	4.26231552380058	Up	Gm9757
Il33	0.485620996395973	10.5668191673254	4.93196902477734	1.97529620985935e-06	1.13285359535659e-05	4.22443475666201	Up	Il33
Erap1	0.26344224095613	6.42071052218357	4.92960451939083	1.99623338395431e-06	1.14318669971894e-05	4.21429132715406	Up	Erap1
F13a1	0.469990609546615	7.119496135757	4.9275829235147	2.01430461570138e-06	1.15325444132199e-05	4.20562179379785	Up	F13a1
Hist1h3c	-0.259359350829735	8.16890328786748	-4.9260631351597	2.0279944557269e-06	1.1591147873353e-05	4.19910597717711	Down	Hist1h3c
Hist1h3d	-0.259359350829735	8.16890328786748	-4.9260631351597	2.0279944557269e-06	1.1591147873353e-05	4.19910597717711	Down	Hist1h3d
Hist1h3e	-0.259359350829735	8.16890328786748	-4.9260631351597	2.0279944557269e-06	1.1591147873353e-05	4.19910597717711	Down	Hist1h3e
Hist1h3f	-0.259359350829735	8.16890328786748	-4.9260631351597	2.0279944557269e-06	1.1591147873353e-05	4.19910597717711	Down	Hist1h3f
Hist2h3b	-0.259359350829735	8.16890328786748	-4.9260631351597	2.0279944557269e-06	1.1591147873353e-05	4.19910597717711	Down	Hist2h3b
Hist2h3c1	-0.259359350829735	8.16890328786748	-4.9260631351597	2.0279944557269e-06	1.1591147873353e-05	4.19910597717711	Down	Hist2h3c1
Hist2h3c2	-0.259359350829735	8.16890328786748	-4.9260631351597	2.0279944557269e-06	1.1591147873353e-05	4.19910597717711	Down	Hist2h3c2
A730054J21Rik	-0.253767470118548	7.51298688070963	-4.92084740636373	2.07566553578434e-06	1.18492002675844e-05	4.17675581875076	Down	A730054J21Rik
Bach2	-0.264850890928386	8.68528475188988	-4.91535747881086	2.12701557644124e-06	1.21099667731898e-05	4.15324965022158	Down	Bach2
Cbln4	-0.400988773707378	9.22591725671708	-4.91342672081416	2.14536588090971e-06	1.21967061733906e-05	4.14498737104454	Down	Cbln4
Atp2c2	0.285544740039475	5.18685110891641	4.90644236576303	2.21303657398701e-06	1.25389392570016e-05	4.11511940034845	Up	Atp2c2
Gna14	0.300461216369674	5.60011869358366	4.90606815543024	2.21672004686248e-06	1.25537537658743e-05	4.11352001402799	Up	Gna14
Npnt	-0.261337271852627	8.61501037045233	-4.90441659723419	2.23304795827108e-06	1.26401276115051e-05	4.10646228700054	Down	Npnt
Gdf15	0.329384077421204	5.95109366884156	4.89285678500839	2.35063949999099e-06	1.32324161261175e-05	4.05711234535294	Up	Gdf15
C1qc	0.326208411505666	9.32408481898239	4.88265158524006	2.45941971945272e-06	1.37853086684953e-05	4.01361741733214	Up	C1qc
5330423I11Rik	-0.380789649834299	7.32343489611095	-4.87850457200299	2.50500367021867e-06	1.40140607804494e-05	3.99596203215307	Down	5330423I11Rik
Shisa9	-0.251197737193494	10.5797545678815	-4.87193937527074	2.57884621897226e-06	1.43860547446871e-05	3.96803440936067	Down	Shisa9
Il2rg	0.57897151674464	6.87593200654706	4.86977178998357	2.60368600316573e-06	1.45039572920005e-05	3.95881990167931	Up	Il2rg
Slc25a24	0.324829509452875	8.74170564803655	4.86459488578517	2.66395277514812e-06	1.48045693496581e-05	3.93682502220291	Up	Slc25a24
Pappa	0.292353043541877	5.46317051322065	4.8643141599956	2.66725916252032e-06	1.48180887360463e-05	3.93563281449046	Up	Pappa
Adamts4	0.44778540396221	10.0297879359638	4.84160168814398	2.94834938853337e-06	1.62657763001497e-05	3.83934622326411	Up	Adamts4
Lrrc75b	-0.26496651364884	7.77922094557725	-4.83625479478004	3.01857983993566e-06	1.66258989495729e-05	3.81672781295838	Down	Lrrc75b
C78516	0.261685863036653	5.48506758389618	4.83383541806247	3.05088752798221e-06	1.67723844886099e-05	3.80649952791947	Up	C78516
Cd1d1	0.289182597307538	6.55313114041587	4.82675378547963	3.14738913937168e-06	1.72705718927774e-05	3.77658289948791	Up	Cd1d1
A730059M13Rik	-0.320184609687842	7.22208715681751	-4.82666924617473	3.14855881565792e-06	1.72729554270481e-05	3.77622595865944	Down	A730059M13Rik
Mettl4	-0.264769157057274	6.79846721788521	-4.82497535979884	3.17208410188357e-06	1.7381718599801e-05	3.76907504070944	Down	Mettl4
Cd24a	0.417653240667439	9.91073644829085	4.82226920410759	3.210021553009e-06	1.75732035193975e-05	3.75765463080871	Up	Cd24a
Cks1b	0.310287147725827	9.05841887332094	4.81931338533749	3.25196076366931e-06	1.77945050778839e-05	3.74518609858003	Up	Cks1b
Uhrf1	0.374955679625624	6.52443310463208	4.81266561049937	3.34823050484001e-06	1.82617327116779e-05	3.71716476555301	Up	Uhrf1
Nexn	-0.335040353819766	7.17804639062924	-4.80817562474361	3.41480652754461e-06	1.85624724381545e-05	3.69825527280788	Down	Nexn
Mnda	0.504826702898433	5.29539531875269	4.8081477979261	3.41522310151563e-06	1.85624724381545e-05	3.6981381220485	Up	Mnda
Ifi205	0.504826702898433	5.29539531875269	4.8081477979261	3.41522310151563e-06	1.85624724381545e-05	3.6981381220485	Up	Ifi205
Kcnj8	0.329678404461177	7.75422351253494	4.80750559983808	3.42485063110797e-06	1.85975881126577e-05	3.69543461303182	Up	Kcnj8
Gm11738	0.289220772199894	6.31742151279588	4.80515241661342	3.46035336031515e-06	1.87513635033825e-05	3.68553056351413	Up	Gm11738
Islr	-0.394256688384509	8.26334563554314	-4.80048215515926	3.53187176876828e-06	1.90948675995709e-05	3.66588522735332	Down	Islr
Fam111a	0.382502978585461	6.70194616599761	4.79672947612633	3.59037297648905e-06	1.93632012196376e-05	3.6501100964878	Up	Fam111a
Entpd1	0.258884804955659	8.01753845193879	4.79613159743744	3.59977957790524e-06	1.93950509322413e-05	3.64759765256089	Up	Entpd1
St8sia6	0.304731956009516	6.51041020849705	4.79283959119959	3.65200228326266e-06	1.96538798708186e-05	3.63376799887376	Up	St8sia6
Serpina9	-0.318259401115362	6.19355609072813	-4.79054897152063	3.68877111863328e-06	1.98335825927705e-05	3.62414937080884	Down	Serpina9
Gabrr2	0.441375994323289	5.80946869270187	4.78990044829829	3.69924604085487e-06	1.98853521157258e-05	3.62142676161743	Up	Gabrr2
Echdc2	-0.274571799211384	7.97714831274754	-4.78856888714815	3.72084363434667e-06	1.99877287478705e-05	3.61583751539621	Down	Echdc2
Itih2	0.306344577810594	7.66590020340011	4.78478021063717	3.7829644149979e-06	2.029358690859e-05	3.59994090187116	Up	Itih2
Ddx21	0.269427665257496	10.4842064893644	4.78358774002414	3.80272340417656e-06	2.03809663444014e-05	3.59493946990521	Up	Ddx21
1700007K13Rik	0.314978836832574	6.7404114888937	4.78317939573527	3.80951250058547e-06	2.041269574618e-05	3.59322701805276	Up	1700007K13Rik
Dcn	0.564379478462513	9.173666135688	4.77399405199199	3.96536218528199e-06	2.11321059651677e-05	3.55473607479318	Up	Dcn
Serpinb1a	-0.421739684254804	7.4415891061087	-4.76142816497712	4.18859127165689e-06	2.21858393602012e-05	3.50216957219023	Down	Serpinb1a
Pla2g4a	0.500588683054889	6.94910164719689	4.75553588339192	4.2974050734434e-06	2.26854702427548e-05	3.47755664128697	Up	Pla2g4a
Fmnl1	-0.259243885245692	8.45075073124936	-4.7456705076478	4.48573743629183e-06	2.3587653644562e-05	3.43639915648706	Down	Fmnl1
Ugt8a	-0.556882737659721	10.2092297616588	-4.73621414403973	4.67373619062315e-06	2.44849992983783e-05	3.39700882496872	Down	Ugt8a
Rsph10b	0.282126029390229	7.56271838972074	4.72602060125673	4.88491660399068e-06	2.54833613023196e-05	3.35461453909348	Up	Rsph10b
Parp9	0.325807134952929	7.52610473177331	4.72506617595564	4.90515508090259e-06	2.55548897772195e-05	3.35064869596348	Up	Parp9
Zbtb1	0.252713353379916	9.67563477985221	4.71785465653234	5.06071554032314e-06	2.63186337741269e-05	3.32070294502246	Up	Zbtb1
C1ra	0.347018637670248	6.4639301285051	4.71425282091179	5.14018565006868e-06	2.66610954086472e-05	3.30575938147616	Up	C1ra
Xdh	0.456387064608781	7.01046551286408	4.7131714271078	5.16427972704649e-06	2.67683351871247e-05	3.3012745081854	Up	Xdh
Hs3st3b1	0.251642255011971	7.6111367608262	4.701842653972	5.42334095108295e-06	2.80060897520091e-05	3.25433765799603	Up	Hs3st3b1
DXErtd242e	-0.319999127748895	7.18133405487453	-4.69645541718366	5.55089582863986e-06	2.863959892611e-05	3.23204768207062	Down	DXErtd242e
Cdh19	0.273939645740812	8.91396834362063	4.69155416162681	5.66945798154172e-06	2.92064117202624e-05	3.211785396502	Up	Cdh19
D030041H20Rik	0.358863992335395	6.15360341927864	4.66575801985442	6.33490766322535e-06	3.23926823571459e-05	3.10540774083714	Up	D030041H20Rik
Sema4c	0.358028740688793	7.86455550583806	4.6574015616112	6.56620606818874e-06	3.34519077744137e-05	3.07104368083629	Up	Sema4c
Bhlhe22	-0.250832426748689	10.7454426353782	-4.65688934750889	6.58064573010634e-06	3.35182022649453e-05	3.06893884861191	Down	Bhlhe22
LOC75771	0.314831832306993	6.87569046293566	4.65656864281033	6.58970221230422e-06	3.35497821129689e-05	3.06762107275833	Up	LOC75771
Thsd7a	-0.269461727135559	10.30322622199	-4.64368436596944	6.96366428866941e-06	3.52322717650513e-05	3.01473707193039	Down	Thsd7a
Tnfsf11	0.325873309503354	4.61297389890412	4.6237161254706	7.58401314589283e-06	3.80919505687767e-05	2.93299879969334	Up	Tnfsf11
Btc	0.311237922469178	5.28350453682624	4.61931839783051	7.72763172040117e-06	3.8713968168894e-05	2.91503343810756	Up	Btc
Steap1	0.444075749552161	5.84295123775877	4.61922094408229	7.7308438405003e-06	3.87218022723225e-05	2.9146354741099	Up	Steap1
5930412G12Rik	-0.263656460104208	7.23506291028985	-4.60338998525581	8.27009917814324e-06	4.11595126681701e-05	2.85007363684072	Down	5930412G12Rik
Pkib	-0.263765286081291	7.9337698967379	-4.59504570254574	8.56875440501871e-06	4.25557314436141e-05	2.81611267833061	Down	Pkib
Slc17a6	-0.332573172763843	9.36473546540987	-4.57120709067628	9.4803933743655e-06	4.6688452988935e-05	2.71935229688299	Down	Slc17a6
Syndig1l	-0.356180715160081	8.39245133340198	-4.5708641811645	9.4941656979546e-06	4.67464779733078e-05	2.71796327172671	Down	Syndig1l
B230303O12Rik	0.280010778712289	6.00385062485156	4.56340899766308	9.79840132851147e-06	4.80731507117926e-05	2.68778444802844	Up	B230303O12Rik
Coch	-0.252084121471019	8.82708044999942	-4.55833266483432	1.0010914015981e-05	4.90032050738506e-05	2.66725710409463	Down	Coch
Ppfibp2	0.251015057902149	8.02397901152546	4.54047386956067	1.07944161950661e-05	5.24884352801281e-05	2.59518156703882	Up	Ppfibp2
Fads2	-0.253820336208957	11.1334977012009	-4.52156822311951	1.1688129788688e-05	5.64834101761098e-05	2.51912038352183	Down	Fads2
Cartpt	-0.374454205463899	8.48881481855491	-4.52065070244376	1.17332689252198e-05	5.66782274979102e-05	2.51543528961654	Down	Cartpt
Ptrf	0.306177718273105	8.26364038401988	4.51978517904274	1.17760038248216e-05	5.68729658406422e-05	2.51195956851581	Up	Ptrf
B3galt2	-0.330969500150806	7.31928177996174	-4.51462811990261	1.203375623217e-05	5.80342778997959e-05	2.49126086587506	Down	B3galt2
Gdf10	-0.334951343624914	7.8455169968944	-4.51358799609342	1.20863965291703e-05	5.82522652578454e-05	2.48708838626432	Down	Gdf10
Postn	0.29570443936703	7.02060189344042	4.51206292893455	1.21639807660126e-05	5.86021476977853e-05	2.48097189840898	Up	Postn
Itpka	-0.267456069299716	9.98223821765913	-4.50452848039153	1.25543690955655e-05	6.02974206550665e-05	2.45077758965005	Down	Itpka
Serpine1	0.553977703565916	6.80196473879988	4.49939315836779	1.28273333375763e-05	6.14827356525207e-05	2.43022030913214	Up	Serpine1
Hbb-b2	0.686092713461248	10.7759506770078	4.49836414065497	1.28827130398626e-05	6.16852450100719e-05	2.42610323152803	Up	Hbb-b2
Hbb-bs	0.686092713461248	10.7759506770078	4.49836414065497	1.28827130398626e-05	6.16852450100719e-05	2.42610323152803	Up	Hbb-bs
Hbb-bt	0.686092713461248	10.7759506770078	4.49836414065497	1.28827130398626e-05	6.16852450100719e-05	2.42610323152803	Up	Hbb-bt
Hbb-b1	0.686092713461248	10.7759506770078	4.49836414065497	1.28827130398626e-05	6.16852450100719e-05	2.42610323152803	Up	Hbb-b1
4432414F05Rik	0.281472059831371	8.43375172783192	4.48921773645574	1.33851753777504e-05	6.37920784740787e-05	2.38954093939747	Up	4432414F05Rik
9330112F22Rik	0.253258900491934	5.59456575561519	4.47275139774619	1.43376982070124e-05	6.78909229149219e-05	2.32386403388579	Up	9330112F22Rik
Zdhhc23	-0.250032020452298	9.21311020634165	-4.47202482699208	1.43811963538472e-05	6.80549569980426e-05	2.32097041021227	Down	Zdhhc23
LOC102636806	-0.326148442734575	8.96212388119162	-4.4470181258227	1.5958141424135e-05	7.46758366921026e-05	2.22160359323755	Down	LOC102636806
AI413582	-0.270918408776047	8.49830941493097	-4.44385436058039	1.6169126064816e-05	7.56179455282883e-05	2.2090631429175	Down	AI413582
Hbb-b2	0.437278335797222	7.47082279642549	4.43966982426348	1.645230806305e-05	7.68505008369673e-05	2.1924873390279	Up	Hbb-b2
Gata2	0.260378322766363	8.50129273157593	4.43527223860192	1.67550461137515e-05	7.80783154648156e-05	2.17508080831117	Up	Gata2
Ifi27l2a	0.513414456170046	7.04228261988219	4.42465970887472	1.75078562960866e-05	8.11998128827978e-05	2.13313006894208	Up	Ifi27l2a
Lincpint	0.283905249966418	6.8996955058542	4.41310873145492	1.83641787981378e-05	8.48196862263181e-05	2.08755949150162	Up	Lincpint
Trf	0.382267928692497	11.192746710283	4.41060587891137	1.85549620932483e-05	8.55998850220925e-05	2.07769766432779	Up	Trf
Srprb	0.382267928692497	11.192746710283	4.41060587891137	1.85549620932483e-05	8.55998850220925e-05	2.07769766432779	Up	Srprb
Mpeg1	0.262325055352512	8.6754491778796	4.40674192078422	1.88532434451534e-05	8.68483340793795e-05	2.06248140934038	Up	Mpeg1
Nlgn3	-0.380234417651276	8.73516875150719	-4.38638616620036	2.05022806751336e-05	9.37366826273966e-05	1.98249406377521	Down	Nlgn3
Myl9	-0.367843502791136	8.98654003207984	-4.38603604026087	2.05318224966126e-05	9.38534816633443e-05	1.9811208094409	Down	Myl9
Loxl1	0.321749290254205	6.53726913075078	4.37703772274713	2.13052390658996e-05	9.71054270269786e-05	1.94585755277175	Up	Loxl1
[truncated: 148 more rows]
