# Supplementary material for: Exosome-related genes influence the progression of stroke through neuroinflammatory responses
Source: Front Neurol. 2025 May 19;16:1517588. doi: 10.3389/fneur.2025.1517588 (PMC12127164; doi:10.3389/fneur.2025.1517588)
Supplement: Supplementary file 1 [file Data_Sheet_1.ZIP › Table Supplimetary/Table S10 GSVA of hubgenes.txt]

GSM760501	GSM760504	GSM760506	GSM866333	GSM866334	GSM866335	GSM866336	GSM711835	GSM805656	GSM805657	GSM805658	GSM805659	GSM805667	GSM805674	GSM805675	GSM805677	GSM805694	GSM805696	GSM805697	GSM805702	GSM805703	GSM805704	GSM805705	GSM805710	GSM805711	GSM805713	GSM805718	GSM805719	GSM805720	GSM805721	GSM805726	GSM805727	GSM805730	GSM805731	GSM805732	GSM805733	GSM805734	GSM805735	GSM805736	GSM805746	GSM805748	GSM805749	GSM805750	GSM805751	GSM760493	GSM760494	GSM760495	GSM760496	GSM760497	GSM760498
HALLMARK_TNFA_SIGNALING_VIA_NFKB	-0.307995474534241	-0.371055891908775	-0.260839787126102	-0.480653189073701	-0.175120959701802	0.387375196556098	0.353475033578314	-0.406222734544612	0.281226161988958	0.344406263148535	0.51912359933315	0.383927270423515	-0.393914297474176	0.332683306694404	0.287956391274961	0.178138235165698	0.148860762568781	-0.224286231737022	0.274084133176655	0.309564021700137	0.43969915168102	0.474406809690819	0.205936144297263	-0.526775888446882	-0.54166598735547	-0.58476745080964	-0.505170275756207	-0.37207481806676	-0.572393395028787	-0.502086589626628	-0.261429695861867	0.305571391600375	0.228849327561485	0.346685845962263	0.266064831121789	0.20801984768059	0.230517509795106	-0.382623577169384	0.395123076360898	-0.574699666988122	-0.52882087166052	-0.463847365857503	-0.355276203795243	-0.356727336562195	0.226807514930906	0.234182307766648	0.24822673306378	0.501929149950151	-0.147855412556579
HALLMARK_HYPOXIA	-0.448543975135131	-0.38360840706691	-0.429981936119553	-0.205968606771872	-0.39899122641904	0.261687319203795	-0.297460647681415	-0.60681841129616	0.217396170594299	0.181511210989398	0.260581357195063	0.22578028059637	0.241043282986925	-0.190362735626552	-0.330461703026416	-0.269083791795618	-0.256438626505526	-0.214315169613278	-0.241837120101344	-0.234827515011637	-0.191162781646399	0.144240803154561	-0.155738811757498	-0.546173124422456	-0.573276875180914	-0.411462306323987	-0.529412505083609	-0.381620368808098	-0.453497289747501	-0.48593849563842	-0.376924252126183	0.140405616224651	-0.271814462771154	-0.150650672758849	-0.258294266770669	-0.162561543647906	0.119297598251236	-0.392090468165532	-0.193554745799938	-0.538970789600817	-0.539338576424903	-0.327108501107967	0.356300640850915	-0.193443759125151	0.330101784946271	0.307307348316341	-0.141036019486144	0.587555112675712	0.154887755744956
HALLMARK_CHOLESTEROL_HOMEOSTASIS	-0.685047165014745	-0.668727501247185	-0.438987336265908	0.270706444930595	-0.434752261948615	0.308915793299452	-0.233339869921886	0.260871641832272	0.475928245805882	0.503209863728332	0.558561366230703	0.254405055780394	0.243106660977097	0.262293591138192	0.227094684618269	-0.221539811362139	-0.390537623655104	-0.188004592388703	0.368852840942956	0.493798527780581	0.451118785608942	0.629888409314083	0.284300991701224	-0.655470208129594	-0.322266299307476	-0.644909912757279	-0.693792574173046	-0.571067173334227	-0.640453873036073	-0.620487069374288	-0.286642225112176	-0.39737261227493	0.55693462655488	-0.414269140501295	0.324710095382512	0.606089463454088	0.271841602604401	-0.584315787422156	0.238601823708207	-0.475087530298946	-0.391261698105081	-0.543237261142691	-0.370278859678939	-0.297872734655578	0.29635258358663	-0.21111129330636	-0.241551186494112	0.362865915764019	-0.403242147922995
HALLMARK_MITOTIC_SPINDLE	0.537537537537535	0.61111111111111	-0.539039039039042	0.590090090090089	-0.56606606606607	0.569069069069067	0.743243243243244	-0.512012012012015	-0.924924924924934	-0.767267267267274	-0.638138138138143	0.567567567567566	0.56156156156156	0.734234234234235	-0.897897897897907	-0.576576576576581	-0.903903903903913	0.539039039039037	0.600600600600599	-0.578078078078082	-0.872372372372381	0.521021021021018	-0.936936936936946	-0.83183183183184	-0.878378378378387	-0.701201201201207	-0.719219219219225	-0.765765765765772	-0.675675675675681	-0.906906906906916	-0.995495495495506	-0.860360360360368	0.717717717717718	0.800300300300301	0.6996996996997	-0.707207207207213	-0.572072072072076	-0.879879879879888	0.543543543543541	-0.549549549549553	-0.590090090090094	0.734234234234235	0.662162162162162	0.732732732732733	0.557057057057055	0.615615615615614	-0.683183183183189	0.957957957957958	-0.558558558558562
HALLMARK_WNT_BETA_CATENIN_SIGNALING	-0.701201201201207	-0.735735735735742	-0.623123123123128	-0.774774774774782	-0.779279279279286	-0.737237237237244	-0.500000000000003	-0.897897897897907	0.858858858858859	0.912912912912913	0.876876876876877	0.807807807807808	-0.72372372372373	0.644144144144143	0.768768768768769	-0.719219219219225	0.531531531531529	0.695195195195195	0.864864864864865	0.845345345345346	0.921921921921922	0.927927927927928	0.773273273273274	-0.879879879879888	-0.848348348348356	-0.855855855855864	-0.960960960960971	0.548048048048046	-1.00000000000001	-0.959459459459469	-0.581081081081085	0.866366366366367	0.834834834834835	0.705705705705706	0.524024024024021	0.603603603603602	0.870870870870871	-0.72372372372373	0.828828828828829	-0.839339339339347	-0.912912912912922	-0.863363363363371	-0.737237237237244	-0.872372372372381	-0.821321321321329	-0.824324324324332	0.896396396396397	-0.68468468468469	-0.725225225225231
HALLMARK_TGF_BETA_SIGNALING	-0.522575413744099	-0.412839946091199	-0.684191487737515	-0.56741513390132	-0.384181347908837	-0.222390317700453	-0.380189841500858	-0.386633226036808	0.409241901357265	0.660425244101323	0.602922028251373	0.533577912254159	-0.278690841852717	0.598888154453037	0.560475925929485	0.559128196466078	0.366633565400693	0.419062027231467	0.612708018154311	0.417997283843362	0.361851901080209	0.467973787834893	-0.291099204192251	-0.608092209352014	-0.745839636913771	-0.61207076648267	-0.739719109606803	-0.67644157730648	-0.661119515885026	-0.717095310136161	-0.470148738108365	-0.499526699270252	0.360097073687913	-0.375554317717793	0.499829595517947	0.629101611268598	-0.409574088082031	-0.72988960048544	0.432909404737013	-0.565981114020391	-0.683812405446297	-0.333435601211696	0.272022417824233	-0.481200851495415	0.404363151954521	0.535328043964755	0.483178745777811	0.648911377779082	-0.331316187594554
HALLMARK_IL6_JAK_STAT3_SIGNALING	-0.463773378867718	-0.374411016489178	-0.310446505435935	-0.492930560593762	-0.410704140208644	-0.178212771072169	-0.280591327104587	-0.443444940461692	-0.196540880503145	-0.201863860996508	0.311747685379853	0.187106918238994	-0.30456217834544	-0.236021643223375	-0.270208841848603	-0.242958524082504	-0.292979695464321	-0.295997697450456	-0.237822475115357	-0.261006289308176	-0.157232704402516	0.193218313476877	-0.273573532589534	-0.452479060948708	-0.399420556571435	-0.38227601942354	-0.56421605811756	-0.54309079171607	-0.433452231475069	-0.553192908087332	-0.387416499404368	0.210982299163587	-0.260821787854432	-0.243710691823899	-0.377675817584563	-0.213894637339629	0.139937106918239	-0.453632901009972	-0.177672955974843	-0.232152176872196	-0.533771785502547	-0.392899886814498	-0.225832810840276	-0.177049225687687	0.24647519068469	0.305740628455256	0.275002739505458	-0.16678788004127	0.208787602608443
HALLMARK_DNA_REPAIR	-0.413094298916453	-0.688930759202038	-0.740963834926677	0.727819548872181	-0.828571428571424	-0.954887218045107	-0.754988359222924	-0.538463345864658	-0.769924812030071	-0.711366101821712	-0.819548872180446	-0.678195488721801	0.527142093813213	-0.864957121237593	-0.785213032581447	-0.757894736842101	-0.533594624860018	-0.574436090225561	-0.519669172932327	0.550375939849626	0.747368421052632	-0.381954887218043	-0.568421052631576	0.371368489717444	-0.442223776495499	0.546348012889368	0.625563909774438	-0.61963036425419	0.806015037593986	0.8099486521181	0.474564552083728	-0.437593984962404	0.489048318006171	0.631174757703508	-0.807518796992476	0.536615435647943	-0.7497784804309	0.726844678235513	0.57293233082707	-0.455189836292856	0.581954887218047	0.611849890999688	0.648120300751881	0.780275454992622	-0.465020263424515	-0.648065015479872	0.579335349048779	-0.671050445882142	0.821619346874649
HALLMARK_G2M_CHECKPOINT	0.300150829562595	-0.363499245852186	-0.518715672045303	0.290046010634247	-0.280542986425339	0.449994436614495	0.736677826463829	-0.613848881084108	0.408901416808843	-0.457447061198796	0.377315774608955	0.325540044349545	-0.642533936651582	-0.357466063348415	-0.405811751869322	-0.408748114630466	-0.698121486356778	-0.46580535048027	-0.372855743904908	0.27768464258339	0.394784371367362	0.418151638133445	-0.499980154004919	-0.655957969906871	-0.409438733687453	-0.678754232616739	-0.60693519690383	-0.544311160060683	-0.751131221719455	-0.898782254682911	-0.402028539781295	-0.360785042370718	0.492718528234622	-0.300663846916604	-0.447963800904976	-0.536487254772157	0.366883213194507	0.277526395173456	0.675522516698988	-0.693815987933633	-0.612837652543533	-0.834087481146302	-0.596163043078393	-0.484677087618262	-0.325240952900525	-0.427170868347336	0.783934068885721	-0.262366214177977	-0.350026497085318
HALLMARK_APOPTOSIS	-0.356124299407564	-0.379150103973629	-0.353834958928193	-0.249677258421232	-0.274673232788951	0.300828035092311	0.131933442535184	-0.543455618529356	0.192396523266626	-0.231432552282336	0.241010955492855	0.210305850480029	-0.213660416919828	0.184636921721065	-0.250616467281701	-0.188390576632529	-0.203253797513427	-0.244508302652365	-0.15397168843205	-0.260555341599732	-0.146848020796455	0.169312909966292	-0.260860254890561	-0.414231570879926	-0.338890920177343	-0.365983631063908	-0.411563384770286	-0.544637129679693	-0.358579469040442	-0.491046974697968	-0.460867266690968	-0.202956126049128	-0.152684131120559	-0.377501718242615	-0.182175222080259	-0.174431832117325	-0.239583957513166	-0.556136003850977	-0.227920989101679	-0.285357290016583	-0.36735308856832	-0.397022971330525	-0.185059457045641	-0.312374720504504	0.300788221058524	0.266796538863811	0.251444738648929	0.425693990324932	0.388194764782908
HALLMARK_NOTCH_SIGNALING	0.792792792792793	0.638138138138137	-0.951951951951961	0.854354354354355	0.720720720720721	0.918918918918919	0.833333333333334	0.764264264264265	0.746246246246247	-0.88138138138139	-0.741741741741748	-0.788288288288295	-0.764264264264271	0.56156156156156	-0.561561561561565	0.593093093093092	-0.746246246246253	-0.975975975975986	-0.791291291291298	0.690690690690691	0.716216216216216	-0.738738738738745	-0.926426426426435	0.612612612612611	0.785285285285286	-0.641141141141146	0.878378378378379	0.573573573573572	-0.920420420420429	0.578078078078076	0.797297297297298	0.632132132132131	-0.750750750750757	-0.884384384384393	-0.582582582582587	-0.68468468468469	-0.840840840840849	0.725225225225226	0.759759759759761	-0.780780780780788	-0.563063063063067	-0.983483483483493	-0.533033033033036	-0.755255255255262	-0.579579579579584	-0.525525525525529	0.887387387387388	-0.542042042042046	0.657657657657657
HALLMARK_ADIPOGENESIS	-0.516541265901334	-0.470008074868525	-0.65354419855419	-0.166441399930373	0.5040813121323	0.505911171086599	0.229058232323588	-0.479278728435114	-0.282637997432606	-0.289617203135092	-0.240855776725901	-0.200148889144984	0.408975796875794	-0.220130780365723	-0.464730914881783	-0.457689358655084	0.269319973046795	-0.625000361658415	-0.439715175925738	-0.166158536585366	-0.278917135478279	0.161262158245915	-0.352915572831871	-0.443750648252312	-0.387609525949225	-0.298380521917108	-0.321032511516882	-0.410198164072074	0.343326209651394	-0.455309227834436	-0.500402825295222	-0.535735603787036	0.405730987537531	-0.293251222371544	-0.225609756097561	-0.412283187380659	-0.663205690831506	-0.456255666364461	-0.462044200811852	-0.493845841406818	0.426433887849675	0.463980162988312	0.610117587856477	0.573337754312221	0.274103299856528	0.374860172041488	0.421461275483369	0.337025321484645	-0.134146341463415
HALLMARK_ESTROGEN_RESPONSE_EARLY	0.32848276162372	0.267892703048693	-0.558361323155219	-0.390027471681854	-0.43020559368786	0.234873443149859	-0.4173523980677	-0.322218924685946	-0.300096140904112	-0.336896083388562	-0.323512944373699	-0.409064986898789	0.319515204820384	-0.365855092480267	-0.267304609261974	-0.281383255524902	-0.322232084738746	-0.496104581629194	-0.526763130910338	-0.229790730446679	-0.178978273634763	-0.323192338064675	-0.313189601815558	-0.42337217774866	-0.381084182992586	-0.262184529313675	-0.453819676411844	-0.319270103524002	-0.437347355237163	-0.487146735482982	0.240162769999657	-0.40711528452464	-0.19598944215307	-0.437206386327205	-0.390963328683505	-0.345859589801394	-0.176246203484233	-0.300212960602291	-0.349642723688528	0.320157044216509	0.298864525552522	-0.249643142794981	0.349529939550337	0.373954585450575	0.443852388712582	0.396438018176235	0.439645143431917	0.407703916426132	0.412895466287406
HALLMARK_ESTROGEN_RESPONSE_LATE	-0.413906307697757	-0.33802856632089	-0.63842164137345	0.264915056609218	0.196071977177968	0.435016718947103	-0.278779284140671	-0.402753505775111	0.341086445206514	0.251898650422944	0.206537713488803	-0.29364560122296	-0.212445741775567	0.283777733397665	0.157184265576505	-0.178451555157753	-0.318491846771125	-0.317236175981588	-0.378446564309201	0.242089819128082	0.198067898363844	-0.246518150578614	-0.259951466016742	-0.442679284467904	-0.3124630903352	-0.250625680039542	-0.357409395878277	0.227041776517089	-0.380354300740435	-0.342024911281858	-0.390654670869983	-0.328400603160411	-0.226625594872598	-0.276175330333611	0.23523853413131	-0.18348623853211	0.346020120711746	-0.434075799943736	0.268519663361276	0.234921254250456	-0.281076582162166	-0.270908942561309	0.450152420993216	0.293986705488106	0.35309072123742	0.301365730021125	0.2990210564797	0.447684493599988	0.223241590214067
HALLMARK_ANDROGEN_RESPONSE	0.436825939092214	0.420422546820772	-0.588617992128302	-0.526416018621272	-0.461736687428411	0.467648950586061	-0.378731989688163	0.291258656587647	-0.338824891828786	-0.621900236979078	0.339135652317554	-0.281686295047918	0.416996336200726	-0.671302109786154	-0.295091427868362	-0.693693242459432	-0.508573042544	-0.518451512785381	-0.74235331495211	0.541566658398506	0.365309785942595	0.277047623373015	-0.456536096281323	-0.348863208954255	-0.456571799748648	-0.40055971406823	-0.519526668592266	0.25796533337096	-0.375152009787271	-0.372298922477352	0.49202944589422	0.535811836115327	0.251896813353567	-0.303483446854104	-0.565355865411414	-0.200054417053925	0.256630512759654	0.306578323678275	0.57117060287869	-0.474935080734047	-0.437906970205177	-0.302730893327877	0.460303056860581	0.283489792021684	-0.262928622120161	0.55257966616085	0.326833525592273	-0.329366849492454	-0.28679817905918
HALLMARK_MYOGENESIS	0.334011024705384	0.337072991237199	-0.633047253982716	-0.285743255840322	0.189353480385869	0.443564053581427	0.201945586083369	-0.33278984183215	-0.358257601981872	-0.247402779223669	-0.300723709529636	-0.308883893306164	0.363862502493245	-0.299128892164725	-0.457681115929576	-0.582752690889844	-0.252846897013889	-0.512224561658254	-0.44115319299674	0.318834790932429	0.231583665441442	-0.180767319942506	-0.235733314683648	-0.387373018821757	-0.4007881381296	-0.377869981878273	-0.420332230760056	-0.509584758047091	-0.218651240550876	-0.479727508894396	-0.651411185829945	-0.469206673532952	-0.180398141657269	-0.25798054244775	-0.219325153374233	-0.275701902640304	-0.318947120186935	-0.570651310563936	-0.213038940430419	-0.309757140517289	-0.281676511779214	0.343980571256537	0.45739958516301	-0.213640340301161	0.495662256612344	0.422791166384759	0.286621784012841	0.486187813263102	0.164886531936349
HALLMARK_PROTEIN_SECRETION	0.738345864661656	0.738345864661655	0.374436090225566	-0.879699248120295	-0.653567324424594	-0.542932330827064	-0.766122641934171	0.58496240601504	-0.846616541353378	-0.812030075187965	-0.724965823650029	-0.613533834586463	-0.754887218045108	-0.748819993428295	-0.434586466165411	-0.807227443609016	-0.486053215941404	-0.679036273115215	-0.707344064386312	-0.723797589211117	-0.453151737101371	-0.632820976491858	-0.40141700404858	0.568421052631581	0.622556390977445	-0.483750762040232	-0.722653715507036	0.822556390977444	-0.275187969924811	-0.321804511278194	0.365413533834588	-0.496767147225859	0.339501531606796	-0.869586736625731	-0.847231715652762	-0.798496240601499	0.454591086655186	0.49323308270677	-0.294736842105262	0.411835143414091	-0.530161010466609	0.596992481203009	-0.360902255639096	0.610526315789475	-0.448993151194816	0.555429681586517	0.75639097744361	-0.448840852130322	0.383458646616543
HALLMARK_INTERFERON_ALPHA_RESPONSE	-0.24042620219366	-0.281186064932431	0.342621908965314	0.455169428485646	0.26457882415886	0.260959046137894	0.325001805703257	-0.434111921647653	-0.470033110921585	-0.350407220580753	-0.398914814972623	-0.46384125592104	-0.564646524581126	-0.563833026385752	-0.560648127844326	-0.312088777261222	0.369909317636459	0.152410575427683	0.367704670403667	-0.626596295669169	-0.477656287248411	-0.519230438147182	-0.492530513101796	0.394295986612187	0.439545613624551	0.452115904068102	-0.277112169885653	-0.236391912908243	-0.261322213618727	-0.194401244167963	-0.379391421789309	0.142454571018211	-0.548582021660924	-0.503508919147728	-0.603981129157738	-0.460505730298561	-0.360960654975777	-0.48220076488289	-0.558993743349428	-0.133120033124529	-0.34870135097648	-0.461088847424043	-0.423220022476756	-0.414173086777118	-0.293080101167193	-0.287157333411602	-0.446238946041033	-0.275209895033741	0.275554717973082
HALLMARK_INTERFERON_GAMMA_RESPONSE	-0.293192911563617	-0.290047781839893	0.25335395486146	0.285911423903296	-0.201689539552988	0.2631509768438	0.304639224136235	-0.439666565372704	-0.331747281292485	-0.2842008596252	-0.231730589023334	-0.153958431251676	-0.435762957396231	-0.371629117162517	-0.380701866632546	0.111905927993279	0.22107311206097	0.137201294710669	0.309114383924918	-0.459969764866019	-0.361492391474285	-0.388034953527204	-0.428903312508045	-0.190107012874751	0.179479406152074	0.200610364331658	-0.365590523882345	-0.278133717135317	-0.327157616580008	-0.332016319136116	-0.332245510827633	-0.145725166059506	-0.379894311396737	-0.232767980749841	-0.469697727224913	-0.329725770796677	-0.268821917289152	-0.381822329569864	-0.386006465012656	-0.240634834922417	-0.337677851630921	-0.396367758821444	-0.318147522082228	-0.257471486365068	-0.256012229840106	-0.192103257504399	-0.260557463765372	-0.186121855152187	0.198117211858041
HALLMARK_APICAL_JUNCTION	0.255821773854561	-0.191489247226751	-0.141347810572463	-0.249614717523757	-0.207851364321954	-0.315263518558294	-0.161248295619936	0.259343089992232	-0.295033368458027	0.203166325200224	-0.361539878952816	-0.260187270803439	-0.474863001378981	0.32509176591277	-0.310107019042357	-0.265423800858096	-0.271910126136069	0.191294073196284	0.291681327593736	-0.218256850445693	-0.315479905837246	-0.401273527834256	-0.459307448696683	0.159913689762647	0.361895535832951	0.225764309112327	-0.188832789742022	0.225310986573569	0.308334806955496	0.324018681141239	-0.171414258679094	-0.17784008057606	-0.243358746707181	-0.246726908978612	-0.207127119849537	-0.356105476673429	-0.302343181084945	-0.222547331196183	-0.281025549006889	0.349844887622665	0.277362789644099	0.342885021954789	-0.451071047407018	-0.317400090002469	0.306531856518645	0.227793672484474	0.280805553313423	0.226607736192087	0.273635841316925
HALLMARK_APICAL_SURFACE	-0.677589834277449	-0.724122438562731	-0.505273776871494	-0.625839306992498	-0.902108433734947	-0.784638554216873	-0.739457831325307	-0.5210843373494	0.695783132530117	0.718373493975903	0.637048192771081	0.747506053808329	-0.605818008877619	0.634403503225731	-0.340361445783133	0.630823101749224	0.63774917853231	0.519765452341912	0.682228915662647	0.617469879518072	0.696680623382986	0.470505253336579	0.516187379099202	-0.69427710843374	-0.840158059892309	-0.71255020080322	-0.844879518072296	-0.652108433734944	-0.493213990714637	-0.920686125737107	-0.649943110656394	-0.661813922356098	0.261194634445564	0.619848922836705	0.562117939364899	0.702741226425003	-0.375000000000001	-0.507033499853073	-0.328313253012049	-0.823234140702043	-0.547651420729946	-0.720757697456499	-0.549119555143658	0.452568167406468	0.534638554216865	0.224397590361447	0.271084337349398	0.533610254973381	0.390060240963855
HALLMARK_COMPLEMENT	-0.41841435057026	-0.366963484514411	-0.291913527944749	-0.219724622566546	0.250264940181756	0.306970552684228	-0.346373269769891	-0.373562675172255	-0.152729889798073	-0.144799528301886	-0.257549944725204	-0.256084874504623	0.153821668308906	-0.187847077606552	-0.203544541336017	-0.176580324788618	-0.305779183438758	-0.256411545562441	-0.15027243992955	-0.445859328579923	-0.312513113152944	-0.480218225401302	-0.364148625015077	-0.486590288495791	-0.323386279031004	-0.302497478274364	-0.29556602733686	-0.308204564954877	0.207042052188378	-0.2480756164893	-0.260504982800484	-0.235401384848867	-0.25166577701448	-0.282191855400697	-0.285449283534561	-0.280257627918355	-0.237858299566259	-0.264534249563699	-0.328833849048389	-0.320439429664562	-0.336107470281486	-0.274317017538679	-0.191560950355008	0.266467700708726	0.383292811209908	0.524351056552143	0.33271611610746	0.200108231193073	0.254281061584841
HALLMARK_UNFOLDED_PROTEIN_RESPONSE	-0.674114310736699	-0.733088119627273	0.752076253418699	-0.327157294635915	0.292609351432882	0.549756271549163	0.401206636500756	-0.33182503770739	0.35105580693816	0.351508583102873	0.674450100553042	0.454385385715858	-0.563242525672016	-0.347407966035414	0.346734504563833	-0.381068533182502	-0.431867458521868	0.405731523378584	0.433720367682632	0.59027317443391	0.698999119434346	0.717587741634618	0.626235964471259	-0.727382630227372	-0.635577270077448	-0.759927287944966	-0.785303820133539	-0.375680815578512	-0.829801351378768	-0.915535444947207	-0.542939777021036	-0.39202212425409	0.562594268476623	0.628674925203373	0.607866852594934	0.389140271493215	0.538350270751428	-0.576168929110104	0.283827078947856	-0.472917299564564	-0.668502650556486	-0.575785673664167	0.499245852187029	0.609913173480536	0.633204169895753	0.692769282779425	-0.31464825298714	0.687782805429865	-0.727875765690889
HALLMARK_PI3K_AKT_MTOR_SIGNALING	-0.461392164321038	-0.490938843791755	0.447713583610453	-0.565095034625019	-0.814871132621318	0.271909194839131	-0.430951351870531	0.301923506047217	-0.301515151515153	-0.405774618791238	-0.36818181818182	0.362121212121211	0.328821904647531	-0.533499974362922	-0.313498622589533	-0.515316486490599	-0.385278007644719	-0.314396183587891	-0.306060606060607	-0.322727272727274	-0.296969696969698	-0.248079918123973	0.237231869254341	-0.558225629791896	-0.693870173819409	-0.42736702241653	-0.672131552046243	-0.542309349418356	-0.581852304373191	-0.618674786138895	-0.269388698086924	-0.491832067303769	-0.349918951776309	-0.307575757575759	-0.69360301088533	0.316067709594614	0.242424242424242	-0.264440193278369	-0.454937204747095	0.287133768625481	0.316123165329142	0.284826870704189	0.377475343404547	0.599911876741144	0.516656093383238	-0.29309384433215	0.32767753874624	0.284848484848485	0.279417362026057
HALLMARK_MTORC1_SIGNALING	-0.261788041149568	-0.19607776014129	0.227576730106342	-0.470299370368718	-0.314159170559495	-0.362262603851396	-0.416092997594278	-0.222246465322058	-0.257045732652821	-0.280688955038974	-0.258723002587528	-0.35612262928496	-0.303395152088402	-0.420394296674053	-0.329091019566206	-0.325946146134101	-0.509489157978795	-0.27052185608795	-0.38073873787647	-0.332746409146117	-0.221222279569308	-0.289734147480988	-0.425334517066971	-0.235033409561401	-0.238025396656039	-0.222995698163831	-0.398606059390568	-0.471012086386437	-0.37808487963162	-0.325954114936257	-0.497629749024592	-0.509966947538277	-0.337345623300476	-0.501096660840156	-0.480473001400639	-0.313950145636072	-0.486774168621888	-0.65105652624006	-0.555132695505387	0.554343823666052	-0.311867650757255	-0.241785747273584	0.336745148332332	0.394402999217346	0.254211332312404	0.253280027782325	0.182235834609495	0.356006174874668	-0.16560739971919
HALLMARK_E2F_TARGETS	-0.302255639097743	-0.361338345864658	0.39139761167625	-0.775939849624055	-0.780451127819544	-0.73834586466165	-0.756508322830192	-0.809022556390973	0.690243838763576	0.562546105830614	0.645804879170403	0.697129186602871	0.630802225828889	-0.356390977443607	0.73347481607244	-0.720300751879695	-0.469172932330825	-0.393678213939754	0.443046452235101	0.681203007518798	0.706766917293235	0.697744360902257	0.629739842564157	-0.881203007518792	-0.849624060150371	-0.795488721804506	-0.953383458646611	-0.888121582364997	-0.73834586466165	-0.822556390977439	-0.631880252100835	0.551039363113666	0.797948535130931	0.673684210526317	-0.476691729323306	-0.396992481203006	0.801127819548872	-0.724812030075184	0.70827067669173	-0.708270676691725	-0.496824508078704	-0.373728719261152	0.626650673793692	0.533323094592609	-0.377042214912278	-0.397198448248277	0.59969804831227	0.510452807997648	0.275187969924814
HALLMARK_MYC_TARGETS_V1	0.470366708866161	0.582553402013853	0.378012048192771	-0.597520217857736	-0.349397590361446	-0.337821466169812	-0.343941724344185	-0.751729420203525	-0.478142951553049	-0.456271192554653	0.498261277495644	0.354470513633482	-0.278614457831325	-0.58708027988242	0.641355263435528	-0.588855421686751	-0.768858165108258	-0.416513027197761	-0.462632113034581	0.693866626727906	0.637061588156948	0.611543178702835	0.564347411337324	-0.798502304147473	-0.639436908269842	-0.819140197152252	-0.78589266155532	0.564707728710433	-0.549596830903383	-0.874766801760827	-0.74982229274668	-0.421609585643583	-0.553685656754444	0.328740970410478	-0.582755873192174	-0.802245519010123	0.614842829966482	-0.695783132530125	0.561746987951804	-0.650397351353118	-0.549854991092615	-0.641982508622192	-0.453812706295923	-0.335037530853067	-0.554917180385621	-0.583936274197325	0.677472815931377	0.280426032353037	-0.54819277108434
HALLMARK_MYC_TARGETS_V2	0.351556921253741	0.358215032503094	-0.497940061575701	-0.679216867469884	-0.680585598206787	-0.72666975594687	-0.689636536576936	-0.68925263737165	-0.39665683681195	0.525305150733938	0.312759276481468	-0.482385551633086	0.41669575025543	-0.356932082466296	-0.390989126574326	-0.712349397590367	-0.660650215073499	-0.305722891566265	-0.324661747241705	-0.421146464687889	0.394398753704996	-0.391449804505532	-0.591525818431409	-0.670312327534243	-0.675516445827335	-0.719892515044001	-0.81930651020569	-0.403614457831327	-0.711229946524073	-0.58443775100402	0.514530293525989	0.391205531039302	0.771018299751991	-0.445578668436353	0.45109970081669	0.266566265060242	0.454284089146284	0.324307522614837	0.529788824969548	-0.562916336002697	-0.401519703032969	-0.366601442265413	0.491383103985537	0.343101165378584	-0.299403620805667	-0.475018900702949	0.348607861729209	0.523400192269512	0.553326870452748
HALLMARK_EPITHELIAL_MESENCHYMAL_TRANSITION	0.324194237318496	0.278462503018933	-0.420319182288336	-0.199833089422942	-0.202755110514304	0.329956168934291	-0.158870563157883	-0.318496418762453	-0.140149523329393	0.173119678576371	-0.166672309233891	-0.196413411061409	-0.190621840074876	-0.181137521222411	-0.425146782469836	-0.181693486034052	-0.313474404386865	-0.272059345604074	-0.269543873411048	-0.129032258064516	-0.23711339576199	0.16604527995976	-0.16962503142514	-0.344414321427852	-0.317807521641084	-0.253243895999766	-0.307443165362651	-0.220406251573071	-0.204973158669198	-0.359853405637327	-0.498528754554765	-0.456686910113832	-0.162346469772582	-0.197570313351741	-0.245455106600991	-0.191373187333531	-0.309542582414296	-0.449356379802265	-0.300631068924679	-0.217389011534905	-0.397274423301059	-0.239878803762524	-0.170717719834709	-0.14919955174898	0.301837876272905	0.238113792554553	-0.116129032258065	0.366212816284702	-0.113388070302452
HALLMARK_INFLAMMATORY_RESPONSE	-0.320751105088495	-0.322243193524721	-0.358115794291284	-0.374454630526949	-0.387880122879065	-0.177465628610627	-0.143655507012707	-0.381736547331403	-0.214841471754953	0.221538983552835	0.286820880348241	0.224419248775719	-0.247444843468159	-0.153914551630292	-0.220839353449572	-0.158076677414218	-0.17194070192173	-0.28985173637536	0.201673539923707	-0.210232683407687	0.114584359752341	0.151656535637049	-0.151450288858038	-0.471611788368189	-0.401118372924091	-0.442829157830774	-0.465610114031813	-0.375534983801262	-0.384269801532778	-0.451111567337325	-0.334292584249254	0.223864198439587	-0.260437107904095	-0.154340836012862	-0.180732848889701	-0.190310561142217	-0.137506614975078	-0.378482481181611	0.132426091433105	-0.401933462226905	-0.409087346056164	-0.339088005557274	-0.244060806402064	-0.227804182961496	0.217334927103658	0.249545388252496	0.313552806764776	-0.182288726554632	0.20511841309435
HALLMARK_XENOBIOTIC_METABOLISM	0.279601174215025	0.288094656480353	-0.492279570023473	-0.614499567037087	-0.714475679332822	-0.42585576880359	-0.57711086960624	-0.36419795215946	-0.147865853658537	-0.322963414634147	0.202563010049364	-0.30760836081615	-0.246683078206804	-0.324402507017902	-0.248061181217714	-0.313490780628024	-0.276919828284324	-0.38148673220441	-0.264079163860496	-0.18845208354856	-0.328287334861718	0.269765936295726	0.279354871933517	-0.409832798865284	-0.581307465112733	0.267304308721011	-0.469950584755921	-0.351307542919514	-0.274514596956643	-0.374427584282573	-0.463209419188135	-0.306270329478642	-0.385762732552632	-0.359236250287154	-0.205792682926829	0.343675764988122	-0.122659559566359	-0.427127780158627	-0.218936089553002	-0.414343226382003	-0.199050468619996	-0.227056456426932	0.342555588565865	0.265148167786025	-0.31186277211353	0.234304394142999	-0.171611881150209	0.256140779435529	0.265899864021069
HALLMARK_FATTY_ACID_METABOLISM	0.763217817219746	0.738898150353259	-0.499535467887065	0.719677893687246	0.654600301659126	0.765365761689291	0.739064856711916	0.327870700253552	-0.414781297134237	-0.429227635109986	-0.431372549019607	-0.550886170696936	-0.776900026558026	-0.619553248387601	-0.429203798078841	-0.541028650094219	-0.832621567380923	-0.566113161131609	-0.658319131848541	-0.460030165912517	-0.581064425770306	-0.514069452103428	-0.8654450305409	-0.295204695434395	0.340874811463049	-0.520450023768859	0.346870187084374	-0.410844990085059	0.507396241529369	0.350355144785684	-0.510457928442496	-0.536317663051719	0.532820820635948	-0.666805127097442	-0.360482654600301	-0.663728090705775	-0.666468920967633	-0.458579219930146	-0.408921814702551	0.280069451752079	-0.698340874811461	-0.667208458082621	-0.657458765143772	-0.445080596341098	0.654636118705652	0.42836585905192	0.730857761164667	0.393633330327352	0.55679427641502
HALLMARK_GLYCOLYSIS	0.289869662762267	0.33243226999273	-0.534057782030194	-0.249542640022517	0.291608102521703	0.381432347149319	-0.1875	-0.57652885573859	0.188809248816722	0.236971982070795	-0.214939024390244	-0.309594653472181	0.320040146567361	-0.538214517303186	-0.514072948392023	-0.548382337004898	-0.344712273497481	-0.428389030186081	-0.441390748884666	-0.394234494443096	-0.184451219512195	-0.326488486921105	0.25621559056677	-0.354086697025329	-0.395117644784116	-0.455006407092826	-0.454843174873595	-0.524947322846009	-0.43220737160932	-0.471603172890137	-0.427566809503642	-0.217256916025537	-0.285379607555475	-0.309152606773002	-0.483153927690271	-0.301829268292683	-0.295731707317073	-0.451976427802923	-0.227054436962685	-0.32546681168508	-0.566121013133207	-0.201159032826341	0.308054882791504	-0.380680325715787	-0.264253287849389	-0.293529479096121	-0.52385209381271	0.38872990314099	0.419581652170271
HALLMARK_REACTIVE_OXIGEN_SPECIES_PATHWAY	-0.215619119307491	0.281410137335761	-0.257681311192011	-0.466651587270372	-0.394781144781147	-0.250762623673952	-0.272408517813334	-0.448450800136195	-0.496743542588269	-0.478897542634621	-0.301515151515153	-0.625996409031622	-0.273494103337036	-0.350905504751661	-0.567340541232168	-0.627354404893059	-0.345153101697606	-0.727093836396158	-0.588288904078375	-0.386468563753886	-0.308981478007481	-0.564131884886603	-0.684689669776096	0.374531305270604	0.465182917255454	0.572280491173921	-0.398996531923364	-0.626516052318667	0.370516116809657	-0.206073838824931	-0.551158645276294	-0.565109404214464	-0.529538061158103	-0.64032518493485	-0.324082073434127	-0.368147160315238	-0.442754093991041	-0.662362522622855	-0.304545454545456	0.201729513787392	0.48244514106583	0.440932774177151	0.618303281212579	0.433926276318056	0.470053984842717	0.445008365867262	0.237659478661129	-0.271737475255064	-0.537466560285354
HALLMARK_P53_PATHWAY	0.18744306796324	0.193039484822385	-0.320842915626886	-0.275257599521105	-0.476231460143335	-0.230518948293094	-0.384131312566032	-0.372292795044063	0.209303375344268	0.214016613206044	0.418362092202719	-0.25619599363472	-0.238216850094274	-0.284942753252998	-0.279846757868882	-0.326272565357486	-0.247090547424966	-0.352379842466573	-0.173836950053798	-0.169781931464174	0.250356461892327	0.236978221470685	0.221665787409812	-0.433261482085944	-0.382195414685836	-0.450112995637705	-0.49711056158188	-0.507318216934255	-0.342888083953161	-0.373545611649164	-0.42322272198428	-0.173375222995316	0.223619076036514	-0.221147556424838	-0.272983134600924	0.18060256051997	-0.25794186656607	-0.530634999494849	-0.254900347323434	0.242488343367396	-0.380339647336559	-0.430489499699557	-0.194684975948232	0.243305919407301	-0.224116845207433	-0.375587137244104	0.24766103936166	0.37262262341302	0.402740781341461
HALLMARK_UV_RESPONSE_UP	-0.541497289972899	-0.427353309403146	-0.270699750530896	-0.387227706136192	-0.199156636046881	0.426267162009368	0.47644229844218	-0.482282218062445	-0.292709489676172	0.390881311080619	0.480164746390788	0.440486851021907	-0.365751940048973	0.565227422544496	0.473425139087772	0.229229774121341	0.318002457202675	-0.286522879376852	0.379608459160457	0.374799263001796	0.388982098333191	0.445857598199752	0.263751354200217	-0.334700463555106	-0.324780735131845	-0.397996014482585	-0.40596892472247	-0.344129270092038	-0.412920782100384	-0.529214683463701	-0.283970439386959	0.333808552143421	0.402349998010584	0.38647205696449	0.392971452658507	0.230411366858	0.333487883073701	-0.480153544593271	0.556081325927999	-0.497287153046778	-0.443570304955924	0.231069200226886	-0.352392003397646	-0.342833576281334	0.366820929381004	0.460898352907703	-0.520096192292314	0.487251255777347	-0.47903060475697
HALLMARK_UV_RESPONSE_DN	0.467088307645489	0.433468799575272	-0.489309471016789	0.327620473430017	0.263223808837121	0.366324213583432	0.393184412713369	-0.278963414634147	0.247963794234497	0.271247831171511	-0.36970496967103	-0.195121951219512	-0.23301393728223	-0.242378048780488	-0.373728541908748	-0.313252355462979	-0.249547515287833	-0.295914558937449	0.189024390243902	-0.259115760215836	0.327457478547043	0.221036585365853	0.496417534350782	-0.42761808285337	-0.27699554737168	-0.257244063194935	-0.520637269731732	-0.28743580379685	-0.19866925176344	-0.360833236170725	-0.507584759033786	-0.433284893923768	-0.260389210176693	-0.434282434424065	-0.163109756097561	-0.286966361216308	-0.434590936685356	-0.461764234920774	-0.520333296967052	-0.164451876877476	-0.44407214580672	-0.301571998429859	-0.261568214615221	-0.236489757388478	0.30905428514367	0.506512227673842	0.44681738445276	0.404411999707792	0.29082645259462
HALLMARK_ANGIOGENESIS	0.194591024397087	0.213438373506813	-0.576320330219739	0.506279551029917	0.387189934279336	0.387158388685105	-0.424436553791848	-0.366951708214158	0.287353655274582	0.157251908396946	0.228053435114503	-0.16793893129771	0.459806853860689	-0.223612761069097	-0.314292425132123	-0.268705499151603	-0.204376659194911	0.346311063966813	-0.231580203827596	0.338931297709921	0.182685465243437	-0.25496183206107	0.302290076335873	-0.271274620990588	-0.39588577832814	-0.256145966709349	-0.286335788161214	-0.631587880720023	-0.42148034026884	-0.361992677282307	-0.333023330824645	-0.5429703352981	0.2789987779175	-0.279892946075034	-0.319041667467845	0.369109254220144	-0.482332237957867	-0.334444642322297	-0.599341562250811	0.221363745608112	-0.456173806539825	-0.358697581338915	0.43669449494932	-0.420838495663646	0.505796275423944	0.459684048251967	-0.306870229007635	0.491544918097568	0.269893258375358
HALLMARK_HEME_METABOLISM	0.29787140496066	-0.336281910222908	-0.24473248785924	-0.440068423745209	0.374269431190763	0.378181937775439	0.258746747352498	0.256301083966189	0.269165477250718	0.380832239272494	-0.169440242057488	0.334565057342815	0.312596832109072	0.40247066106044	0.272177363659852	-0.608362800445468	0.257186081694404	-0.482534909096662	-0.623254174441235	0.385885147428051	0.495954007265349	0.362551004688679	0.465232850943546	0.344827172616287	-0.34172809202338	0.305803946641693	0.252297705096495	-0.269395426906067	-0.339191160579209	-0.332661428964378	-0.347524773975924	0.332869404356642	0.434887095130272	0.228960174219721	0.339758482818241	0.618925500904026	-0.526691720482728	-0.334683608486341	-0.383312533793563	-0.296898319257994	0.394542623286951	0.408741662300596	0.275689015798273	0.283011542164341	0.264597475039293	0.281097706930836	0.361647486059622	-0.372218594074477	0.470839937084264
HALLMARK_COAGULATION	-0.269289284938059	-0.20988977061273	-0.500323033284701	-0.280717054263568	0.220787608722962	0.247883974346478	-0.258618877396148	-0.371384083605849	0.185156419037386	-0.201047236506598	-0.191873973855396	-0.16124031007752	-0.243738170642582	-0.159016291506032	0.178294573643411	-0.234330236617928	-0.25422902755392	0.137745015300843	0.190697674418604	-0.270444349328645	-0.360778270400346	-0.31729924118354	-0.292582906518494	-0.322946500171844	-0.312709302325583	-0.259384173774539	-0.225868688554838	-0.493085313390767	0.348953909257176	-0.235281183932348	-0.463291008212	-0.408174810802762	-0.195638640429339	-0.329590435756082	-0.176744186046512	-0.204253459062289	-0.368859724122211	-0.547476156467143	-0.404937272538333	-0.258287410898926	-0.242315586007195	-0.220248971681697	-0.236425738108194	-0.382621791811592	0.44052285622952	0.460766550141415	0.238779236488148	0.202498402541379	0.227906976744182
HALLMARK_IL2_STAT5_SIGNALING	-0.385715646669195	-0.3953554865531	-0.334666949493018	-0.259848362203874	-0.302281645441156	0.225824677317578	0.14381913800399	-0.413236973210044	-0.281065685314739	0.136090621540658	0.167402293880241	-0.297256023248341	-0.235146214673892	-0.305088135302688	-0.346574945166494	-0.224279750850493	-0.222811699440253	-0.30613749118394	-0.234049616687028	-0.262736035756257	-0.204118677093581	-0.256825327821196	-0.204621691501667	-0.410634104419601	-0.344729330201177	-0.326273779953409	-0.457471071463925	-0.29367547001084	-0.363806471782226	-0.494559905051393	-0.389861766193923	-0.326350928992274	-0.300237287251677	-0.2703222363032	-0.52955819872439	-0.376022447742426	-0.207026883523361	-0.452710166670401	-0.173652198195367	-0.261517996870109	-0.335937313361525	-0.395403401992962	-0.331884014632737	-0.236625263391371	-0.224986855170624	0.175273865414711	0.158533559743018	0.238011314505138	0.174637782953187
HALLMARK_BILE_ACID_METABOLISM	0.324258138458238	0.333501217986701	0.570414477492926	0.426743442098528	-0.458140336724872	-0.468833515881713	-0.435206221072859	0.492815297888803	0.665024463826413	0.642686972539143	0.650147024382628	0.609840518141931	0.649096385542165	0.393352031022408	-0.487967357914584	0.615963855421682	0.511848231500424	0.488254684375998	-0.473115450306977	0.497980882520618	0.693353753279503	0.573952734012975	0.584402975028606	0.4994892613934	-0.357419410702359	0.459281622326494	-0.392330383480829	0.56881978174478	0.66015347563889	-0.428846935000692	0.410964316556413	0.353214306501369	0.432333563862701	0.56676706827309	-0.522290136951389	0.325301204819278	0.426644474543688	0.703943149021943	-0.383209307819514	0.402576122672507	0.462640113823956	0.729640241844357	0.40210843373494	0.563731875035915	0.603539522521573	0.52448558278056	-0.414451647479569	-0.646474312924618	0.454415266961029
HALLMARK_PEROXISOME	-0.444184902876816	-0.573127277679073	-0.37198795180723	0.469708206476012	-0.402108433734941	0.338855421686747	0.51957831325301	-0.587013219394234	-0.71525664143706	-0.872422259010605	-0.341867469879519	-0.665525739320928	0.712441881293759	-0.81626506024097	-0.814188713617364	0.359939759036144	-0.823795180722898	-0.872570364445341	-0.790250535559649	-0.399806910716094	-0.765792157668439	-0.786917884303178	-0.459337349397592	0.380856760374833	0.27549630699454	0.561995870807172	0.280065055173375	-0.555722891566268	0.744185123728447	-0.242333100518013	-0.444958208244617	-0.700301204819282	-0.673192771084342	-0.49300914232068	-0.872205420873787	-0.64006024096386	-0.68072289156627	-0.365819084079979	-0.779062494455	0.517864373023427	0.599397590361446	0.537738066603984	0.415173621061288	0.623409578538311	0.533132530120479	0.49246987951807	0.56423185779329	0.471629956580498	0.522220863148024
HALLMARK_ALLOGRAFT_REJECTION	-0.402405915143111	-0.422947818985664	-0.245502645502644	-0.261227675066923	-0.143004669130506	-0.291850099102651	-0.211886438595356	-0.324149991975748	-0.442652454018846	-0.358094194716777	-0.278519721353099	-0.299727526236242	-0.282565762773658	-0.189832542928709	-0.263455687527554	0.166666666666667	-0.427892805862315	-0.155433455433455	0.175912338752219	-0.3060289684582	-0.369826433802676	-0.357623218652985	-0.390471195525771	-0.269471648826935	-0.224560199188544	-0.205832123028747	-0.209630637530718	-0.214863854072393	0.209660976009632	-0.204208851419845	-0.217999265071438	-0.212077005726691	-0.403606738315045	-0.326116377161503	-0.380099115631446	-0.282957950803179	-0.337601776461878	-0.184332230615645	-0.117460317460317	0.237767854668678	-0.232298521035148	-0.269304593099943	-0.232928421389014	0.1467228677755	0.234217660760546	0.303241995382918	0.349045613213199	-0.186374337015302	0.229520132750856
HALLMARK_SPERMATOGENESIS	0.544835970523324	0.673035328046143	-0.839775293747672	0.675407021490736	0.518796992481205	-0.694736842105259	-0.472304593258844	0.790977443609023	-0.491285907075377	-0.525602467707726	-0.727819548872176	-0.884210526315784	-0.541246187758549	-0.448317101478525	-0.685714285714282	-0.480522542916427	0.496950710108605	0.717004721105088	-0.494315458977108	-0.639097744360899	-0.648120300751876	-0.955349055130401	-0.958930072785792	0.774436090225564	0.579583860641704	0.571428571428574	0.558642930856554	0.424812030075189	0.754887218045113	0.658098370927319	-0.38345864661654	-0.482706766917291	-0.410526315789472	-0.872180451127814	0.526315789473687	-0.732859007021681	-0.714572467204041	0.682119029969291	0.739757931413901	0.924812030075188	0.644893361809192	0.716411220358589	-0.58212300116488	-0.424061532507736	0.624870770676692	0.657351046940059	0.442105263157897	0.298439494963825	-0.696838016491374
HALLMARK_KRAS_SIGNALING_UP	-0.362233580414951	-0.368002857011452	-0.301110780332204	-0.199727948281415	0.217854461478647	-0.242506129260597	-0.336717962274125	-0.243660711563944	-0.137395780191397	0.195567952716462	0.19679717747735	0.21774567799497	-0.319364977317704	0.19180764092684	0.194253803918303	0.186716576493451	-0.269680260352343	-0.123399299627785	-0.192725616500748	-0.200219194312796	-0.175197673161057	-0.263406538385172	-0.196885109681318	-0.338850777174601	-0.308609416820353	-0.358077031721926	-0.298538196979297	-0.35227870872891	-0.230915185101598	-0.266626305638147	-0.18501826922145	-0.286668388880133	-0.213835317777892	-0.182023572244689	-0.297310229100946	-0.242841291334859	-0.14828565543502	-0.331898797076233	0.139744273499092	-0.321405318679994	-0.305291764784969	-0.344851727039621	-0.17242356147147	-0.16679091893427	0.30824428995316	0.332609627223919	0.360037627598256	0.174892231774226	0.174574002387758
HALLMARK_KRAS_SIGNALING_DN	-0.334032003305629	-0.228439735077934	0.34378843179184	-0.351207517906782	0.297149711426583	0.406328429330469	0.29612607638864	0.384241020868708	0.548730459883287	0.594199659763592	0.61491290096253	0.572756938129223	-0.460395952662307	0.563108367291751	0.563151981718019	0.546494451767057	0.410845533491368	0.645804548915453	0.528494262702234	0.595277551495404	0.569894650981429	0.586600136245808	0.443198951290046	-0.2461957662025	-0.261724659606656	-0.522434218364188	0.399845391252	0.31814275948069	-0.438695233148744	0.367624810892589	0.495799179574193	0.408021530287781	0.632654846324046	0.533388735443932	0.629698501172672	0.696686224048322	0.58283250969969	0.530374245001776	0.324134531456172	-0.714855145744178	0.275274250846023	-0.382680408070937	-0.69256260632963	-0.58230727608026	-0.465987352348981	-0.739576476385156	0.400146969641382	0.444975824369313	-0.398827985369675
[truncated: 40 more columns]
