# Supplementary material for: Exosome-related genes influence the progression of stroke through neuroinflammatory responses
Source: Front Neurol. 2025 May 19;16:1517588. doi: 10.3389/fneur.2025.1517588 (PMC12127164; doi:10.3389/fneur.2025.1517588)
Supplement: Supplementary file 1 [file Data_Sheet_1.ZIP › Table Supplimetary/Table S13 GO analysis of MG subgroups.csv]

	ONTOLOGY	ID	Description	GeneRatio	BgRatio	pvalue	p.adjust	qvalue	geneID	Count
GO:0050900	BP	GO:0050900	leukocyte migration	144/2555	383/23062	1.14363384573265e-42	7.12255159122295e-39	3.54646874687199e-39	Bsg/Cxcl12/Flt1/Cd34/Pecam1/Jam2/App/Cd200/P2ry12/Selplg/Cx3cr1/Csf1r/Trem2/Lgmn/Fcgr3/Aif1/Ccl12/Sirpa/Fcer1g/Ccl3/Rhoh/Pycard/Spi1/Coro1a/Cd81/Lyn/Cd9/F11r/C5ar1/Itgam/Itgb2/Pik3r1/Ccl2/Gpr183/Adora3/Cd300a/Vav1/C3ar1/Tgfb1/Csf3r/Calr/Tnf/Gpsm3/Ccl4/Il33/Apod/Tnfaip6/Jam3/Rtn4/Slc12a2/Rhog/Adora1/Pde4b/Ptn/Nbl1/Rarres2/Il34/Ptk2/Pde4d/Eps8/Itgb1/S100a8/S100a9/Retnlg/Cxcl2/Il1b/Cxcl3/Anxa1/Ccl6/…	144
GO:0042063	BP	GO:0042063	gliogenesis	133/2555	362/23062	3.29720771709484e-38	1.02675048310333e-34	5.11240733397969e-35	Slc7a5/Flt1/Fn1/Lef1/Ndrg1/Fas/App/Ctnnb1/Hes1/Nfib/Prkch/P2ry12/Hexb/Cx3cr1/Csf1r/Trem2/C1qa/Ifngr1/Ccl12/Grn/Ccl3/Bin1/Sox4/Lyn/Cd9/C5ar1/Serpine2/Spint1/Itgam/Ccl2/Gpr183/Nrros/Tgfb1/Tnf/Trf/Srgap2/Tnfrsf21/Pmp22/Plp1/Cnp/Mag/Opalin/Il33/Mal/Tspan2/Aspa/Olig1/Nkx6-2/Sirt2/Fa2h/Phgdh/Rtn4/Abca2/Cers2/Dbi/Sox10/Gjc2/Myrf/Sox8/Nfix/Cntn2/Cdk5/Omg/Tppp/Arhgef10/Kcnj10/Itgb4/Olig2/Vtn/Ptn/Il34/Atp1…	133
GO:0002181	BP	GO:0002181	cytoplasmic translation	78/2555	143/23062	2.81026443369717e-37	5.83410896435533e-34	2.90492597251645e-34	Rpl38/Pabpc1/Pkm/Eif4ebp1/Rpl18a/Rpl32/Rpl37a/Rps18/Rps5/Rpl13/Rpl13a/Rps15a/Rps11/Rps24/Rpl23a/Rps14/Rplp0/Rps7/Rps16/Rpl39/Uba52/Rps19/Rpl34/Rpl17/Rps23/Rpl36/Fau/Rps3/Rps13/Rpl19/Rpl9/Rps28/Rplp2/Rps3a1/Rpl3/Rps9/Rpsa/Rpl27/Rpl18/Rpl23/Rpl4/Rpl41/Rpl11/Rpl12/Rps6/Rplp1/Rps10/Rpl8/Rpl27a/Rps15/Rps4x/Rpl21/Rps27a/Rpl14/Rps26/Rpl6/Rpl10a/Rpl24/Rpl35a/Rps29/Rps20/Rpl22l1/Rpl26/Rpl7/Rpl15/Rpl36a/Rp…	78
GO:0007159	BP	GO:0007159	leukocyte cell-cell adhesion	139/2555	408/23062	1.02757878598746e-35	1.59994016978247e-32	7.96643974610277e-33	Cxcl12/Slc7a1/Cd59a/Lef1/Hspb1/Tfrc/Pecam1/Jam2/Ets1/Dusp3/Hes1/Cav1/Selplg/Cx3cr1/Vsir/Laptm5/Aif1/Lag3/Sirpa/Cd37/Rhoh/Tnfaip8l2/Pycard/H2-DMa/Coro1a/Cd81/Sox4/Ptpn6/F11r/Pag1/Cd86/Smad7/Itgam/Itgb2/Fermt3/Ccl2/Cd300a/B2m/H2-DMb1/Havcr2/Tgfb1/Tnf/Runx1/Tnfrsf21/Cd83/Ptprc/Gstp1/Efnb3/Hsp90aa1/Prkcz/Prnp/Adora2a/Lgals1/Prkar1a/Pten/Itgb1/Cfh/S100a8/S100a9/Il1b/Anxa1/Lrg1/Slfn1/Rac2/Cd24a/Lilrb4a…	139
GO:0032103	BP	GO:0032103	positive regulation of response to external stimulus	146/2555	454/23062	2.88148557104328e-34	3.58917842729151e-31	1.78712768258811e-31	Cxcl12/Igf1r/Fn1/Pde2a/Pde2a/Hspb1/Kdr/Plat/App/Irf7/Ets1/P2ry12/Cx3cr1/Ctss/Csf1r/Trem2/Ly86/Lgmn/Fcgr3/Aif1/Grn/Lag3/Tyrobp/Fcer1g/Fcgr1/Ccl3/Ccr5/Pycard/Spi1/Cd81/Alox5ap/Cyba/Ctsc/C5ar1/Cebpa/Ccl2/Adora3/Vav1/Havcr2/C3ar1/Tgfb1/Calr/Tnf/Cd180/Gpsm3/Il33/Gprc5b/Hsp90aa1/Lpar1/Lamp1/Vtn/Ptn/Pdgfrb/Rarres2/Il34/Ptk2/Nupr1/Lgals1/S100a8/S100a9/Il1b/Mmp8/Rac2/Ccr1/Cxcr2/Trem1/Cd24a/Osm/Sell/Trem3/…	146
GO:0031589	BP	GO:0031589	cell-substrate adhesion	127/2555	370/23062	4.40657804574956e-33	4.57402801148804e-30	2.27750507417161e-30	Spock2/Fn1/Cd34/Lims2/Kdr/Pecam1/Acvrl1/Tek/Parvb/Ctnnb1/Acer2/Limch1/Dusp3/Fermt2/Marcks/Sirpa/Coro1a/Mertk/Itgb5/Itgam/Itgb2/Fermt3/Pik3r1/Calr/Rin2/Srgap2/Gpm6b/Apod/Tmeff2/Jam3/Edil3/Spock1/Itgad/Prkcz/Cntn2/Ddr1/Cdk5/Itgb4/Clasp2/Cd63/Vtn/Ptn/Atp1b2/Ptk2/Axl/Dmd/Nid1/Lamc1/Dlc1/Efemp2/Lgals1/Gcnt2/Pten/Itgb1/Lims1/Rac2/Trem1/Bst1/Zyx/Thbs1/Adam8/Actg1/Ninj1/S100a10/Thy1/Itgb7/Skap1/Cd3e/Bcl2…	127
GO:0002685	BP	GO:0002685	regulation of leukocyte migration	96/2555	233/23062	1.52680612396622e-32	1.19090785630538e-29	5.92978153783531e-30	Cxcl12/Pecam1/Jam2/App/Cd200/P2ry12/Cx3cr1/Csf1r/Trem2/Lgmn/Aif1/Ccl12/Rhoh/Pycard/Spi1/Coro1a/Cd81/Lyn/Cd9/C5ar1/Pik3r1/Ccl2/Adora3/Cd300a/C3ar1/Tgfb1/Calr/Gpsm3/Il33/Apod/Tnfaip6/Jam3/Rtn4/Rhog/Adora1/Ptn/Nbl1/Rarres2/Il34/Ptk2/Il1b/Anxa1/Mmp9/Rac2/Ccr1/Cxcr2/Trem1/Sell/Bst1/Lgals3/Thbs1/Ptafr/Adam8/Dusp1/Pla2g7/Ninj1/Cnn2/Ccl5/Xcl1/Thy1/Ptpn22/Tnfrsf18/Ccr2/Cd74/Mdk/Emilin1/Lbp/Edn3/Mmp14/Plva…	96
GO:0022407	BP	GO:0022407	regulation of cell-cell adhesion	151/2555	495/23062	1.69495594140104e-32	1.19090785630538e-29	5.92978153783531e-30	Cxcl12/Slc7a1/Cd59a/Lef1/Hspb1/Rgcc/Tfrc/Tjp1/Ets1/Dusp3/Hes1/Cav1/Vsir/Laptm5/Aif1/Lag3/Sirpa/Cd37/Rhoh/Tnfaip8l2/Ccr5/Pycard/Spi1/H2-DMa/Adrb2/Coro1a/Cd81/Cited2/Sox4/Lyn/Ptpn6/Cd9/F11r/Pag1/Cd86/Serpine2/Smad7/Itgb2/Fermt3/Pik3r1/Ccl2/Cd300a/Il6ra/B2m/Prkcd/H2-DMb1/Havcr2/Tgfb1/Tnf/Runx1/Tnfrsf21/Cd83/Ptprc/Mbp/Gstp1/Efnb3/Ank3/Hsp90aa1/Prkcz/Prnp/Ptk2/Pde4d/Adora2a/Lgals1/Prkar1a/Gcnt2/Pten/I…	151
GO:0060326	BP	GO:0060326	cell chemotaxis	114/2555	313/23062	1.72096511026789e-32	1.19090785630538e-29	5.92978153783531e-30	Bsg/Cxcl12/Flt1/Lef1/Hspb1/Eng/Kdr/App/Cx3cr1/Csf1r/Lgmn/Fcgr3/Aif1/Ccl12/Bin2/Fcer1g/Ccl3/Ccr5/Spi1/Coro1a/Lyn/Arrb2/C5ar1/Itgam/Itgb2/Ccl2/Gpr183/Vav1/Prkcd/C3ar1/Csf3r/Calr/Gpsm3/Ccl4/Gstp1/Tnfaip6/Jam3/Lpar1/Slc12a2/Rhog/Pde4b/Ptn/Pdgfrb/Nbl1/Rarres2/Il34/Ptk2/Pde4d/Coro1b/S100a8/S100a9/Retnlg/Cxcl2/Il1b/Cxcl3/Anxa1/Ccl6/Rac2/Ccr1/Cxcr2/Trem1/Sell/Trem3/Bst1/Ccrl2/Lgals3/Hmgb2/Thbs1/Adam8/Dus…	114
GO:0001667	BP	GO:0001667	ameboidal-type cell migration	144/2555	468/23062	1.77302505189459e-31	1.10424000231995e-28	5.49824400303313e-29	Bsg/Cxcl12/Sema3c/Fn1/Hspb1/Sox17/Rgcc/Kdr/Foxp1/Pecam1/Acvrl1/Sema7a/Tek/Cdh5/Gata2/Robo4/Clec14a/Ets1/Jun/Anxa3/P2ry12/Lgmn/Grn/Tgfbr1/Mef2c/Coro1a/Evl/Rhob/Itgb2/Ctsh/Zeb2/Tgfb1/Calr/Tnf/Rin2/Srgap2/Pmp22/Rtn4/Sox10/Pak1/Sox8/Anln/Prr5l/Itgb4/Pfn2/Glul/Emc10/Clasp2/Adipor2/Cd63/Fstl1/Nr2f2/Cd248/Ptk2/Tbxa2r/Rhoj/Sparc/Pten/Itgb1/Arhgdib/Slc9a3r1/Coro1b/Lcn2/Anxa1/Lrg1/Mmp9/Gadd45a/Glipr2/Pfn1/…	144
GO:0097529	BP	GO:0097529	myeloid leukocyte migration	95/2555	241/23062	2.13817514223572e-30	1.21059588962219e-27	6.02781241055162e-28	Bsg/Cxcl12/Flt1/Pecam1/App/Cd200/P2ry12/Cx3cr1/Csf1r/Trem2/Lgmn/Fcgr3/Aif1/Ccl12/Sirpa/Fcer1g/Ccl3/Rhoh/Spi1/Cd81/Lyn/Cd9/C5ar1/Itgam/Itgb2/Pik3r1/Ccl2/Cd300a/Vav1/C3ar1/Csf3r/Ccl4/Tnfaip6/Jam3/Rtn4/Rhog/Pde4b/Nbl1/Rarres2/Il34/Ptk2/Pde4d/S100a8/S100a9/Retnlg/Cxcl2/Il1b/Cxcl3/Anxa1/Ccl6/Rac2/Ccr1/Cxcr2/Trem1/Sell/Trem3/Bst1/Lgals3/Thbs1/Adam8/Dusp1/Pla2g7/Il17ra/Ninj1/Cnn2/Ccl5/Xcl1/Rpl13a/Rps19/…	95
GO:0002683	BP	GO:0002683	negative regulation of immune system process	141/2555	464/23062	3.28349182999818e-30	1.70413225976905e-27	8.48523415015318e-28	Cxcl12/Pglyrp1/Cd59a/Adgrf5/Hspb1/Fas/Clec2d/Tsc22d3/Cd200/Isg15/Gata2/Ctnnb1/Dusp3/Cx3cr1/C1qc/Trem2/Mafb/Vsir/Laptm5/Ccl12/Grn/Lag3/Tyrobp/Cd37/Fcer1g/Cd68/Tnfaip8l2/Spi1/Lyn/Arrb2/Inpp5d/Ptpn6/Samsn1/Cebpa/Cd84/Pag1/Mertk/Cd86/Smad7/Pik3r1/Ccl2/Tmem176b/Fcgr2b/Cd300a/Havcr2/Tgfb1/Tnf/Runx1/Lst1/Tnfrsf21/Tmem176a/Ptprc/Il33/Apod/Syt11/Tnfaip6/Fbxo7/Adora1/Prnp/Nbl1/Gper1/Adora2a/Axl/Nr1h3/Serpi…	141
GO:0045765	BP	GO:0045765	regulation of angiogenesis	109/2555	308/23062	7.37734434199181e-30	3.53431542784038e-27	1.75981023736906e-27	Cldn5/Flt1/Ramp2/Id1/Cd59a/Hspb1/Eng/Rgcc/Cd34/Kdr/Acvrl1/Tjp1/Tek/Klf2/Cdh5/Gata2/Ctnnb1/Ets1/Anxa3/Tie1/Cx3cr1/Grn/Hk2/Adrb2/Btg1/C5ar1/Mtdh/Rhob/Itgb2/Ccl2/Ctsh/C3ar1/Tnf/Runx1/Ppp1r16b/Rtn4/Slc12a2/Glul/Emc10/Ptn/Tbxa2r/Rhoj/Sparc/Itgb1/Col4a2/Il1b/Lrg1/Mmp9/Cxcr2/Chil1/Gadd45a/Emilin2/Lgals3/Thbs1/Pkm/Ninj1/Ppp1r15a/Ccl5/Ccr2/Jak1/Sp100/Dcn/Serpinf1/Mdk/Cyp1b1/Igf2/Emilin1/F3/Foxc1/Adm/Nrp1/…	109
GO:1901342	BP	GO:1901342	regulation of vasculature development	109/2555	312/23062	2.65415964968033e-29	1.18072187844351e-26	5.87906340447988e-27	Cldn5/Flt1/Ramp2/Id1/Cd59a/Hspb1/Eng/Rgcc/Cd34/Kdr/Acvrl1/Tjp1/Tek/Klf2/Cdh5/Gata2/Ctnnb1/Ets1/Anxa3/Tie1/Cx3cr1/Grn/Hk2/Adrb2/Btg1/C5ar1/Mtdh/Rhob/Itgb2/Ccl2/Ctsh/C3ar1/Tnf/Runx1/Ppp1r16b/Rtn4/Slc12a2/Glul/Emc10/Ptn/Tbxa2r/Rhoj/Sparc/Itgb1/Col4a2/Il1b/Lrg1/Mmp9/Cxcr2/Chil1/Gadd45a/Emilin2/Lgals3/Thbs1/Pkm/Ninj1/Ppp1r15a/Ccl5/Ccr2/Jak1/Sp100/Dcn/Serpinf1/Mdk/Cyp1b1/Igf2/Emilin1/F3/Foxc1/Adm/Nrp1/…	109
GO:1903037	BP	GO:1903037	regulation of leukocyte cell-cell adhesion	119/2555	369/23062	3.06879639698274e-28	1.27416426402723e-25	6.34433276176221e-26	Cxcl12/Slc7a1/Cd59a/Lef1/Hspb1/Tfrc/Ets1/Dusp3/Hes1/Cav1/Vsir/Laptm5/Aif1/Lag3/Sirpa/Cd37/Rhoh/Tnfaip8l2/Pycard/H2-DMa/Coro1a/Cd81/Sox4/Ptpn6/Pag1/Cd86/Smad7/Itgb2/Ccl2/Cd300a/B2m/H2-DMb1/Havcr2/Tgfb1/Tnf/Runx1/Tnfrsf21/Cd83/Ptprc/Gstp1/Efnb3/Hsp90aa1/Prkcz/Prnp/Adora2a/Lgals1/Prkar1a/Pten/Il1b/Anxa1/Slfn1/Cd24a/Lilrb4a/Lilrb4a/Arg2/Sirpb1b/Cd44/Cebpb/Lgals3/Sirpb1c/Ptafr/Adam8/Actb/Nfkbiz/Ccl5/X…	119
GO:0050866	BP	GO:0050866	negative regulation of cell activation	88/2555	224/23062	4.01519402496394e-28	1.56291427421721e-25	7.78207999838406e-26	Pglyrp1/Adgrf5/Hspb1/Fas/Cd200/Dusp3/Trem2/Vsir/Laptm5/Grn/Lag3/Tyrobp/Cd37/Tnfaip8l2/Spi1/Adrb2/Lyn/Inpp5d/Ptpn6/Cd9/Samsn1/Cd84/Pag1/Mertk/Cd86/Serpine2/Smad7/Fcgr2b/Cd300a/Prkcd/Havcr2/Tgfb1/Runx1/Lst1/Tnfrsf21/Syt11/Pdgfa/Fbxo7/Prnp/Gper1/Adora2a/Axl/Nr1h3/Prkar1a/Pten/Anxa1/Slfn1/Cd24a/Cd300lf/Lilrb4a/Lilrb4a/Arg2/Cd44/Fgr/Cebpb/Lgals3/Gimap3/Ptpn22/Tbc1d10c/Runx3/Ccr2/Fgl2/Gimap5/Socs1/Id2/…	88
GO:0032970	BP	GO:0032970	regulation of actin filament-based process	128/2555	417/23062	5.58098277494804e-28	2.04460945425744e-25	1.01805419535585e-25	Kank3/Id1/Sptbn1/Esam/Tmsb10/Rgcc/Pecam1/Tjp1/Tek/Cdc42ep3/Limch1/Cav1/Stmn1/Fermt2/Csf1r/Tgfbr1/Fscn1/Rhoh/Mef2c/Pycard/Bin1/Coro1a/Capza2/Evl/F11r/Hck/Rhob/Cotl1/Ssh2/Pik3r1/Prkcd/Tgfb1/Arpc4/Hcls1/Gpm6b/Gsn/Arpc1a/Tmeff2/Tmod2/Jam3/Ank2/Lpar1/Pak1/Cfl2/Tmod1/Cdc42ep2/Rhog/Arhgef10/Dixdc1/Adora1/Pfn2/Pde4b/Clasp2/Rgs4/Atp1a2/Pdgfrb/Pde4d/Eps8/Dlc1/Arhgdib/Coro1b/Rac2/Gmfg/Fgr/Bst1/Pfn1/Plek/Vas…	128
GO:0042060	BP	GO:0042060	wound healing	119/2555	380/23062	5.95262473732559e-27	2.05960815911465e-24	1.02552236702697e-24	Wfdc1/Fn1/Eng/Cd34/Kdr/Plat/Pecam1/Acvrl1/Gata2/Ahnak/Cav1/Fermt2/P2ry12/Fcer1g/Adrb2/Lyn/Evl/Ptpn6/Cd9/F11r/Mertk/Serpine2/Fermt3/Ccl2/Il6ra/Prkcd/Tgfb1/Tnf/Hps4/Slc11a1/Entpd1/Syt11/Tmeff2/Pak1/Stxbp3/Slc12a2/Ddr1/Pdgfa/Cadm4/Clasp2/Adipor2/Vtn/Ptk2/Axl/Tbxa2r/Serping1/Tfpi/Cd151/Pten/Itgb1/Coro1b/Cfh/S100a9/Anxa1/Lrg1/Slc7a11/Lilrb4a/Lilrb4a/Cd44/Emilin2/Plaur/Thbs1/Anxa2/Plek/Actg1/Cnn2/S100a…	119
GO:0030595	BP	GO:0030595	leukocyte chemotaxis	87/2555	227/23062	6.55415205245261e-27	2.14838205171973e-24	1.06972476158035e-24	Bsg/Cxcl12/Flt1/App/Cx3cr1/Csf1r/Lgmn/Fcgr3/Aif1/Ccl12/Fcer1g/Ccl3/Spi1/Coro1a/Lyn/C5ar1/Itgam/Itgb2/Ccl2/Gpr183/Vav1/C3ar1/Csf3r/Calr/Gpsm3/Ccl4/Tnfaip6/Jam3/Slc12a2/Pde4b/Ptn/Nbl1/Rarres2/Il34/Ptk2/Pde4d/S100a8/S100a9/Retnlg/Cxcl2/Il1b/Cxcl3/Anxa1/Ccl6/Rac2/Ccr1/Cxcr2/Trem1/Sell/Trem3/Bst1/Lgals3/Thbs1/Adam8/Dusp1/Pla2g7/Il17ra/Ninj1/Ccl5/Xcl1/Rpl13a/Rps19/Ccr2/Cd74/Mdk/Lbp/Edn3/Spp1/Gas6/Plec/…	87
GO:0002687	BP	GO:0002687	positive regulation of leukocyte migration	70/2555	159/23062	3.63557803785024e-26	1.13211900098657e-23	5.63705942079306e-24	Cxcl12/Pecam1/Jam2/App/P2ry12/Cx3cr1/Csf1r/Trem2/Lgmn/Aif1/Ccl12/Pycard/Spi1/Coro1a/C5ar1/Pik3r1/Ccl2/Adora3/C3ar1/Tgfb1/Calr/Gpsm3/Jam3/Rtn4/Ptn/Rarres2/Il34/Ptk2/Il1b/Mmp9/Rac2/Ccr1/Cxcr2/Trem1/Sell/Lgals3/Thbs1/Ptafr/Adam8/Pla2g7/Ccl5/Xcl1/Thy1/Tnfrsf18/Ccr2/Cd74/Mdk/Lbp/Edn3/Mmp14/Plvap/Gas6/Cd47/Zp3/Hmgb1/Edn1/Kitl/Pdgfd/Icam1/Cxcl14/Stk39/Pgf/Aoc3/Ednra/Tlr2/Ccl7/Csf1/P2rx4/Lyve1/Ccl24	70
GO:0010001	BP	GO:0010001	glial cell differentiation	93/2555	260/23062	4.7341789676262e-26	1.40402221954171e-23	6.99092292662997e-24	Lef1/Ndrg1/App/Ctnnb1/Hes1/Nfib/Csf1r/Trem2/C1qa/Ifngr1/Grn/Bin1/Sox4/C5ar1/Serpine2/Spint1/Itgam/Nrros/Tgfb1/Tnfrsf21/Pmp22/Plp1/Cnp/Mag/Opalin/Il33/Mal/Tspan2/Aspa/Olig1/Nkx6-2/Sirt2/Fa2h/Phgdh/Rtn4/Abca2/Sox10/Myrf/Sox8/Nfix/Cntn2/Cdk5/Omg/Tppp/Arhgef10/Kcnj10/Itgb4/Olig2/Vtn/Ptn/Il34/Adora2a/Dmd/Mxra8/Pten/S100a8/S100a9/Il1b/Id2/Actr3/Mdk/Bmp4/Enpp1/Plpp3/Lrp1/Ntf3/Sox9/Ulk4/Ntrk2/Id4/Mt3/Cka…	93
GO:0050863	BP	GO:0050863	regulation of T cell activation	116/2555	375/23062	8.75427130995731e-26	2.47825462356428e-23	1.2339752765136e-23	Slc7a1/Cd59a/Lef1/Hspb1/Tfrc/Fas/Ctla2a/Ctnnb1/Dusp3/Hes1/Cav1/Vsir/Laptm5/Aif1/Lag3/Sirpa/Cd37/Rhoh/Tnfaip8l2/Pycard/H2-DMa/Coro1a/Cd81/Sox4/Ptpn6/Pag1/Cd86/Smad7/Ccl2/Cd300a/B2m/H2-DMb1/Havcr2/Tgfb1/Runx1/Tnfrsf21/Cd83/Ptprc/Mapk8ip1/Efnb3/Hsp90aa1/Prkcz/Prnp/Adora2a/Lgals1/Prkar1a/Pten/Il1b/Anxa1/Slfn1/Rac2/Cd24a/Lilrb4a/Lilrb4a/Arg2/Sirpb1b/Cd44/Cebpb/Lgals3/Sirpb1c/Adam8/Actb/Nfkbiz/Ccl5/Xcl…	116
GO:0007162	BP	GO:0007162	negative regulation of cell adhesion	103/2555	313/23062	2.21233331722626e-25	5.99061386942831e-23	2.98285306752794e-23	Cxcl12/Lef1/Hspb1/Rgcc/Jam2/Acvrl1/Acer2/Dusp3/Vsir/Laptm5/Lag3/Cd37/Tnfaip8l2/Spi1/Adrb2/Ptpn6/Cd9/Pag1/Cd86/Serpine2/Smad7/Pik3r1/Cd300a/Prkcd/Havcr2/Tgfb1/Runx1/Tnfrsf21/Ptprc/Mbp/Gstp1/Apod/Jam3/Spock1/Prnp/Clasp2/Ptk2/Adora2a/Dlc1/Lgals1/Prkar1a/Gcnt2/Pten/Anxa1/Slfn1/Il1rn/Cd24a/Lilrb4a/Lilrb4a/Arg2/Cd44/Cebpb/Lgals3/Thbs1/Adam8/Dusp1/Gimap3/Ptpn22/Runx3/Acp5/Fgl2/Gimap5/Socs1/H2-Aa/Cd74/Co…	103
GO:0002695	BP	GO:0002695	negative regulation of leukocyte activation	79/2555	202/23062	3.13595541279987e-25	8.13780429621566e-23	4.0519844939072e-23	Pglyrp1/Adgrf5/Hspb1/Fas/Cd200/Dusp3/Vsir/Laptm5/Grn/Lag3/Tyrobp/Cd37/Tnfaip8l2/Spi1/Lyn/Inpp5d/Ptpn6/Samsn1/Cd84/Pag1/Mertk/Cd86/Smad7/Fcgr2b/Cd300a/Havcr2/Tgfb1/Runx1/Lst1/Tnfrsf21/Syt11/Fbxo7/Prnp/Gper1/Adora2a/Axl/Nr1h3/Prkar1a/Pten/Anxa1/Slfn1/Cd24a/Cd300lf/Lilrb4a/Lilrb4a/Arg2/Cd44/Fgr/Cebpb/Lgals3/Gimap3/Ptpn22/Tbc1d10c/Runx3/Ccr2/Fgl2/Gimap5/Socs1/Id2/H2-Aa/Cd74/Mdk/Bmp4/Hlx/Irf1/Foxj1/Il…	79
GO:0021782	BP	GO:0021782	glial cell development	59/2555	121/23062	3.92448238523154e-25	9.77667051808882e-23	4.868010571323e-23	Ndrg1/App/Csf1r/Trem2/C1qa/Ifngr1/Grn/Sox4/C5ar1/Itgam/Nrros/Tgfb1/Pmp22/Plp1/Mag/Mal/Tspan2/Olig1/Nkx6-2/Sirt2/Fa2h/Phgdh/Abca2/Sox10/Myrf/Cntn2/Cdk5/Omg/Tppp/Arhgef10/Kcnj10/Itgb4/Adora2a/Dmd/Mxra8/Pten/S100a8/S100a9/Il1b/Id2/Mdk/Enpp1/Lrp1/Ulk4/Ntrk2/Id4/Mt3/Ckap5/Gfap/Clu/Vim/Plec/Cspg5/Agt/Hes5/Fgfr3/Ilk/Lamb2/Tlr2	59
GO:0022409	BP	GO:0022409	positive regulation of cell-cell adhesion	103/2555	322/23062	2.72326081025214e-24	6.52325704855782e-22	3.2480673469647e-22	Slc7a1/Cd59a/Lef1/Tfrc/Tjp1/Ets1/Hes1/Cav1/Vsir/Aif1/Sirpa/Rhoh/Ccr5/Pycard/H2-DMa/Coro1a/Cd81/Cited2/Sox4/F11r/Cd86/Smad7/Itgb2/Ccl2/Il6ra/B2m/H2-DMb1/Havcr2/Tgfb1/Tnf/Runx1/Cd83/Ptprc/Efnb3/Ank3/Hsp90aa1/Prkcz/Pde4d/Lgals1/Gcnt2/Il1b/Anxa1/Cd24a/Lilrb4a/Lilrb4a/Sirpb1b/Cd44/Emilin2/Sirpb1c/Plaur/Ptafr/Adam8/Actb/Nfkbiz/Ccl5/Xcl1/Gimap3/Lck/Thy1/Ptpn22/Skap1/Cd3e/Runx3/Il2rg/Rps3/Ccr2/Gimap5/Soc…	103
GO:0032956	BP	GO:0032956	regulation of actin cytoskeleton organization	112/2555	369/23062	3.56189774760924e-24	8.21611080448532e-22	4.09097495690325e-22	Kank3/Id1/Sptbn1/Esam/Tmsb10/Rgcc/Pecam1/Tjp1/Tek/Cdc42ep3/Limch1/Stmn1/Fermt2/Csf1r/Tgfbr1/Fscn1/Rhoh/Mef2c/Pycard/Bin1/Coro1a/Capza2/Evl/F11r/Hck/Rhob/Cotl1/Ssh2/Pik3r1/Prkcd/Tgfb1/Arpc4/Hcls1/Gpm6b/Gsn/Arpc1a/Tmeff2/Tmod2/Jam3/Lpar1/Pak1/Cfl2/Tmod1/Cdc42ep2/Rhog/Arhgef10/Dixdc1/Pfn2/Clasp2/Rgs4/Pdgfrb/Eps8/Dlc1/Arhgdib/Coro1b/Rac2/Gmfg/Fgr/Bst1/Pfn1/Plek/Vasp/Actg1/Arpc5/S100a10/Actr3/Mdk/Lrp1…	112
GO:0007160	BP	GO:0007160	cell-matrix adhesion	84/2555	232/23062	4.57022064691671e-24	1.01654764960704e-21	5.06160527286339e-22	Fn1/Cd34/Kdr/Pecam1/Acvrl1/Tek/Ctnnb1/Acer2/Limch1/Dusp3/Fermt2/Sirpa/Itgb5/Itgam/Itgb2/Fermt3/Pik3r1/Rin2/Gpm6b/Apod/Jam3/Itgad/Prkcz/Cntn2/Ddr1/Cdk5/Itgb4/Clasp2/Cd63/Vtn/Ptk2/Dmd/Nid1/Dlc1/Efemp2/Pten/Itgb1/Lims1/Trem1/Bst1/Zyx/Thbs1/Adam8/Actg1/Ninj1/S100a10/Thy1/Itgb7/Skap1/Cd3e/Bcl2/Col3a1/Col13a1/Emilin1/Lrp1/Mmp14/Vcam1/Nrp1/Emp2/Jup/Bcam/Mia/Sdc4/Macf1/Adamts9/Bcan/Agt/Fam107a/Epdr1/Enpp…	84
GO:0010631	BP	GO:0010631	epithelial cell migration	103/2555	326/23062	7.99761950605169e-24	1.71755773392034e-21	8.55208241917542e-22	Bsg/Cxcl12/Hspb1/Rgcc/Kdr/Foxp1/Pecam1/Acvrl1/Tek/Cdh5/Gata2/Robo4/Clec14a/Ets1/Jun/Anxa3/Lgmn/Grn/Tgfbr1/Mef2c/Coro1a/Evl/Rhob/Itgb2/Ctsh/Zeb2/Tgfb1/Calr/Tnf/Rin2/Rtn4/Anln/Pfn2/Glul/Emc10/Clasp2/Cd63/Fstl1/Nr2f2/Ptk2/Tbxa2r/Rhoj/Sparc/Pten/Itgb1/Coro1b/Lcn2/Anxa1/Lrg1/Mmp9/Gadd45a/Glipr2/Pfn1/Thbs1/Adam8/Adipor1/Sp100/Dcn/Serpinf1/Cyp1b1/Bmp4/Igf2/Fgfr1/Plpp3/Tgfbr3/Nrp1/Emp2/Mmrn2/Efna1/Scarb1…	103
GO:0090132	BP	GO:0090132	epithelium migration	103/2555	328/23062	1.35891530538797e-23	2.82110817398543e-21	1.40468929462209e-21	Bsg/Cxcl12/Hspb1/Rgcc/Kdr/Foxp1/Pecam1/Acvrl1/Tek/Cdh5/Gata2/Robo4/Clec14a/Ets1/Jun/Anxa3/Lgmn/Grn/Tgfbr1/Mef2c/Coro1a/Evl/Rhob/Itgb2/Ctsh/Zeb2/Tgfb1/Calr/Tnf/Rin2/Rtn4/Anln/Pfn2/Glul/Emc10/Clasp2/Cd63/Fstl1/Nr2f2/Ptk2/Tbxa2r/Rhoj/Sparc/Pten/Itgb1/Coro1b/Lcn2/Anxa1/Lrg1/Mmp9/Gadd45a/Glipr2/Pfn1/Thbs1/Adam8/Adipor1/Sp100/Dcn/Serpinf1/Cyp1b1/Bmp4/Igf2/Fgfr1/Plpp3/Tgfbr3/Nrp1/Emp2/Mmrn2/Efna1/Scarb1…	103
GO:0090130	BP	GO:0090130	tissue migration	103/2555	330/23062	2.29616812575454e-23	4.61307583458041e-21	2.29694780932865e-21	Bsg/Cxcl12/Hspb1/Rgcc/Kdr/Foxp1/Pecam1/Acvrl1/Tek/Cdh5/Gata2/Robo4/Clec14a/Ets1/Jun/Anxa3/Lgmn/Grn/Tgfbr1/Mef2c/Coro1a/Evl/Rhob/Itgb2/Ctsh/Zeb2/Tgfb1/Calr/Tnf/Rin2/Rtn4/Anln/Pfn2/Glul/Emc10/Clasp2/Cd63/Fstl1/Nr2f2/Ptk2/Tbxa2r/Rhoj/Sparc/Pten/Itgb1/Coro1b/Lcn2/Anxa1/Lrg1/Mmp9/Gadd45a/Glipr2/Pfn1/Thbs1/Adam8/Adipor1/Sp100/Dcn/Serpinf1/Cyp1b1/Bmp4/Igf2/Fgfr1/Plpp3/Tgfbr3/Nrp1/Emp2/Mmrn2/Efna1/Scarb1…	103
GO:0031349	BP	GO:0031349	positive regulation of defense response	97/2555	300/23062	2.45124066857795e-23	4.77072715121984e-21	2.37544572685219e-21	Pde2a/Pde2a/App/Irf7/Ets1/Ctss/Trem2/Fcgr3/Grn/Lag3/Tyrobp/Fcer1g/Fcgr1/Ccl3/Mef2c/Ccr5/Pycard/Spi1/Cd81/Alox5ap/Cyba/Ctsc/Cebpa/Adora3/Vav1/Havcr2/Tnf/Gpsm3/Il33/Gprc5b/Hsp90aa1/Lamp1/Nupr1/Lgals1/S100a8/S100a9/Il1b/Mmp8/Cd24a/Osm/Trem3/Cebpb/Emilin2/Hmgb2/Adam8/Clec4n/Ifi204/Zbp1/Nfkbia/Il17ra/Nfkbiz/Ninj1/Ccl5/Nkg7/Klrd1/Klrk1/Xcl1/Gimap3/Klre1/Klrb1c/Txk/Mndal/Rps19/Ifi203/Ccr2/Pdcd4/Gimap5/C…	97
GO:0007015	BP	GO:0007015	actin filament organization	127/2555	463/23062	7.51371150953405e-23	1.41804228125388e-20	7.06073177259563e-21	Kank3/Id1/Sptbn1/Esam/Hmcn1/Tmsb10/Rgcc/Pecam1/Nebl/Tjp1/Cdc42ep3/Tpm4/Limch1/Stmn1/Sorbs2/Fermt2/Aif1/Marcks/Tgfbr1/Sirpa/Fscn1/Rhoh/Pycard/Bin1/Coro1a/Capza2/Evl/F11r/Rhob/Cotl1/Itgb5/Ssh2/Pik3r1/Lcp1/Prkcd/Elmo1/Trf/Arpc4/Hcls1/Hsp90b1/Ermn/Gsn/Kctd13/Arpc1a/Tmeff2/Tmod2/Lpar1/Pak1/Cfl2/Tmod1/Marcksl1/Cdc42ep2/Rhog/Gas7/Arhgef10/Pls1/Pfn2/Clasp2/Cald1/Rgs4/Myo1b/Tnfaip1/Eps8/Dlc1/Coro1b/Msrb1/…	127
GO:2000146	BP	GO:2000146	negative regulation of cell motility	101/2555	325/23062	8.89226370028721e-23	1.62885348015849e-20	8.11040522013812e-21	Cldn5/Cxcl12/Egfl7/Abhd2/Eng/Rgcc/Fas/Acvrl1/Cd200/Robo4/Limch1/Dusp3/Cav1/Tie1/Cx3cr1/Aif1/Ccl12/Mef2c/Ccr5/Cited2/Evl/Rhob/Ccl2/Adora3/Cd300a/Tgfb1/Calr/Tnf/Srgap2/Il33/Gstp1/Apod/Tnfaip6/Tmeff2/Cers2/Adora1/Pfn2/Clasp2/Adipor2/Cd63/Ifitm1/Ptn/Nbl1/Atp1b2/Nr2f2/Ptk2/Tbxa2r/Ifitm3/Dlc1/Pten/Arhgdib/Slc9a3r1/Coro1b/Il1rn/Gadd45a/Emilin2/Thbs1/Dusp1/Trib1/Adipor1/Cnn2/Thy1/Bcl2/Sp100/Stk24/Cd74/Dc…	101
GO:0030336	BP	GO:0030336	negative regulation of cell migration	98/2555	312/23062	1.61359990008323e-22	2.8712857650624e-20	1.4296737761339e-20	Cldn5/Cxcl12/Egfl7/Abhd2/Eng/Rgcc/Fas/Acvrl1/Cd200/Robo4/Limch1/Dusp3/Cav1/Tie1/Cx3cr1/Aif1/Ccl12/Mef2c/Ccr5/Cited2/Evl/Rhob/Ccl2/Adora3/Cd300a/Tgfb1/Calr/Tnf/Srgap2/Il33/Gstp1/Apod/Tnfaip6/Tmeff2/Cers2/Adora1/Pfn2/Clasp2/Adipor2/Cd63/Ifitm1/Ptn/Nbl1/Atp1b2/Nr2f2/Ptk2/Tbxa2r/Ifitm3/Dlc1/Pten/Arhgdib/Slc9a3r1/Coro1b/Il1rn/Gadd45a/Emilin2/Thbs1/Dusp1/Trib1/Adipor1/Cnn2/Thy1/Bcl2/Sp100/Stk24/Cd74/Dc…	98
GO:0010810	BP	GO:0010810	regulation of cell-substrate adhesion	80/2555	225/23062	2.10192249118333e-22	3.63632590974715e-20	1.81060340907195e-20	Spock2/Fn1/Lims2/Kdr/Acvrl1/Tek/Acer2/Limch1/Dusp3/Fermt2/Pik3r1/Calr/Rin2/Gpm6b/Apod/Edil3/Spock1/Prkcz/Ddr1/Clasp2/Vtn/Ptn/Ptk2/Dmd/Nid1/Dlc1/Efemp2/Lgals1/Gcnt2/Pten/Itgb1/Lims1/Rac2/Trem1/Bst1/Thbs1/Actg1/Ninj1/S100a10/Thy1/Skap1/Cd3e/Bcl2/Col1a1/Mdk/Fbln1/Emilin1/Pdpn/Lrp1/Mmp14/Spp1/Nrp1/Emp2/Jup/Vit/Sdc4/Ptprz1/Macf1/Cspg5/Fam107a/Enpp2/Flna/Phldb2/Rock1/Bcas3/Jag1/Vcl/Actn4/Hacd1/Angpt2/U…	80
GO:0040013	BP	GO:0040013	negative regulation of locomotion	107/2555	360/23062	2.33527321463326e-22	3.93083285965836e-20	1.95724463451197e-20	Cldn5/Cxcl12/Sema3c/Egfl7/Abhd2/Eng/Rgcc/Fas/Acvrl1/Sema7a/Cd200/Robo4/Limch1/Dusp3/Cav1/Tie1/Cx3cr1/Aif1/Ccl12/Mef2c/Ccr5/Cited2/Evl/Rhob/Ccl2/Adora3/Cd300a/Tgfb1/Calr/Tnf/Srgap2/Il33/Gstp1/Apod/Tnfaip6/Tmeff2/Cers2/Wnt3/Adora1/Pfn2/Clasp2/Adipor2/Cd63/Ifitm1/Ptn/Nbl1/Atp1b2/Nr2f2/Ptk2/Adora2a/Tbxa2r/Ifitm3/Dlc1/Pten/Arhgdib/Slc9a3r1/Coro1b/Il1rn/Gadd45a/Emilin2/Thbs1/Dusp1/Trib1/Adipor1/Cnn2/Th…	107
GO:0050727	BP	GO:0050727	regulation of inflammatory response	106/2555	361/23062	1.03472381158675e-21	1.69585786804271e-19	8.44403420757498e-20	Pglyrp1/Wfdc1/Pde2a/Pde2a/Foxp1/Ctla2a/App/Sema7a/Cd200/Cdh5/Aldh2/Ets1/Cx3cr1/Ctss/Trem2/Fcgr3/Grn/Abhd12/Fcer1g/Fcgr1/Ccl3/Tnfaip8l2/Ccr5/Pycard/Daglb/Adrb2/Cd81/Lyn/Alox5ap/Ctsc/Cebpa/Zfp36/Socs3/Ncf1/Adora3/Fcgr2b/Tnf/Pmp22/Gpsm3/Il33/Gstp1/Syt11/Tnfaip6/Gprc5b/Adora1/Gpx4/Gper1/Ggt1/Adora2a/Nr1h3/Nupr1/Lgals1/S100a8/S100a9/Il1b/Mmp8/Anxa1/Cd24a/Osm/Cd44/Bst1/Siglece/Cebpb/Adam8/Ier3/Zbp1/Nfk…	106
GO:0051250	BP	GO:0051250	negative regulation of lymphocyte activation	67/2555	171/23062	1.16789849165173e-21	1.8650440528223e-19	9.28644792552224e-20	Pglyrp1/Hspb1/Fas/Dusp3/Vsir/Laptm5/Lag3/Tyrobp/Cd37/Tnfaip8l2/Lyn/Inpp5d/Ptpn6/Samsn1/Pag1/Mertk/Cd86/Smad7/Fcgr2b/Cd300a/Havcr2/Tgfb1/Runx1/Lst1/Tnfrsf21/Fbxo7/Prnp/Adora2a/Axl/Prkar1a/Pten/Anxa1/Slfn1/Cd24a/Lilrb4a/Lilrb4a/Arg2/Cd44/Fgr/Cebpb/Lgals3/Gimap3/Ptpn22/Tbc1d10c/Runx3/Fgl2/Gimap5/Socs1/Id2/H2-Aa/Cd74/Mdk/Bmp4/Hlx/Irf1/Foxj1/Ildr2/Hmgb3/Sdc4/Hmgb1/Nrarp/Prdx2/Lrrc32/Pde5a/Arg1/Hfe/Il4…	67
GO:1902903	BP	GO:1902903	regulation of supramolecular fiber organization	111/2555	390/23062	1.72058639325236e-21	2.67895301429392e-19	1.33390724066354e-19	Kank3/Id1/Sptbn1/Esam/Tmsb10/Rgcc/Pecam1/Tjp1/App/Cdh5/Cdc42ep3/Limch1/Cav1/Stmn1/Fermt2/Trem2/Tgfbr1/Sgk1/Mef2c/Pycard/Bin1/Coro1a/Capza2/Evl/F11r/Cotl1/Ssh2/Pik3r1/Prkcd/Arpc4/Hcls1/Tubb4a/Cryab/Gsn/Arpc1a/Tmeff2/Mapt/Tmod2/Lpar1/Pak1/Map1a/Cfl2/Clip3/Tmod1/Cdc42ep2/Slain1/Mid1ip1/Arl2/Arhgef10/Pfn2/Clasp2/Rgs4/Eps8/Dlc1/Efemp2/Coro1b/Gmfg/Gda/Pfn1/Plek/Vasp/Actg1/Arpc5/S100a10/Rps3/Actr3/Aebp1…	111
GO:0006091	BP	GO:0006091	generation of precursor metabolites and energy	124/2555	467/23062	4.98040638796957e-21	7.56535877665231e-19	3.76695178920625e-19	Adgrf5/Pde2a/Pde2a/Hmgcs2/App/Ifnar1/Ndufa7/Ppp1r2/Hk2/Gpd1/Bpgm/Taldo1/Arl2/Cisd1/Tkt/Cox4i2/Nupr1/Ndufs2/Bloc1s1/Pygl/Dgat1/Pkm/Ier3/Pgd/Hsd11b1/Dnajc15/Igf2/Enpp1/Zbtb20/Slc1a3/Por/Ogt/Gnas/S100b/Eno4/Chchd10/Mt3/Slc25a18/Phkg1/Cyb561/Oxct1/Idh2/Etfa/Galk1/Ndufb5/Plec/Hmgb1/Pink1/Ptges3/Chchd2/Suclg1/Ndufab1/Snca/Ldha/Aldoc/Slc4a4/Ndufc2/Pygb/Aldh1l1/Crot/Ppp1r3g/Pfkm/Pgm2/Ugp2/Eno1/Mdh1/Ndufa…	124
GO:1903706	BP	GO:1903706	regulation of hemopoiesis	117/2555	431/23062	9.55869816684131e-21	1.41741838531161e-18	7.05762526303621e-19	Pglyrp1/Lef1/Hspb1/Foxp1/Fas/Ctla2a/Clec2d/Lmo2/Isg15/Gata2/Ctnnb1/Ets1/Jun/Csf1r/C1qc/Trem2/Mafb/Vsir/Lag3/Tyrobp/Ccl3/Rhoh/Mef2c/Spi1/H2-DMa/Sox4/Lyn/Inpp5d/Ptpn6/Cebpa/Zfp36/Smad7/Ikzf1/Itgam/Fos/Pik3r1/Tmem176b/Zfp36l2/B2m/Tgfb1/Csf3r/Tnf/Runx1/Hcls1/Tmem176a/Cd83/Ptprc/Car2/Tnfaip6/Hsp90aa1/Klf13/Prkcz/Pithd1/Fbxo7/Ptn/Il34/Axl/Anxa1/Ccr1/Cd24a/Lilrb4a/Lilrb4a/Cd44/Cebpb/Hmgb2/Adam8/Trib1/Nf…	117
GO:0018212	BP	GO:0018212	peptidyl-tyrosine modification	96/2555	320/23062	1.66443485720878e-20	2.41072099783635e-18	1.20034885907884e-18	Flt1/Igf1r/Cav2/Kdr/Pecam1/Arl2bp/App/Tek/Ifnar1/Aplp2/Hes1/Cav1/Csf1r/Trem2/Abi3/Cd81/Lyn/Arrb2/Ptpn6/Samsn1/Hck/Socs3/Itgb2/Tpst2/Cd300a/Il6ra/Prkcd/Tgfb1/Ptpn1/Hcls1/Ptprc/Gprc5b/Prkcz/Ddr1/Aatk/Pdgfa/Cadm4/Fgfr2/Inpp5f/Adora1/Prnp/Vtn/Pdgfrb/Il34/Ptk2/Itgb1/Cd24a/Osm/Lilrb4a/Lilrb4a/Cd44/Fgr/Bst1/Clec4n/Ccl5/Lck/Thy1/Ptpn22/Tnfrsf18/Cd3e/Socs1/Jak1/Cd74/Efemp1/Pdgfra/Igf2/Fgfr1/Plpp3/Ntf3/Nrp…	96
GO:0071674	BP	GO:0071674	mononuclear cell migration	68/2555	183/23062	1.8470579597864e-20	2.61442658489765e-18	1.30177816974419e-18	Cxcl12/Flt1/Pecam1/Jam2/App/Cd200/Cx3cr1/Csf1r/Lgmn/Aif1/Ccl12/Sirpa/Ccl3/Pycard/Spi1/Coro1a/Lyn/F11r/C5ar1/Ccl2/Gpr183/C3ar1/Tgfb1/Calr/Ccl4/Apod/Slc12a2/Nbl1/Rarres2/Il34/Ptk2/Eps8/Retnlg/Anxa1/Ccl6/Ccr1/Trem1/Lgals3/Thbs1/Adam8/Dusp1/Pla2g7/Ninj1/Ccl5/Xcl1/Itgb7/Rps19/Ccr2/Mdk/Gas6/Cd47/Plec/Hmgb1/S1pr1/Pdgfd/Ch25h/Msn/Icam1/Cxcl14/Cadm1/Stk39/Asb2/Ccl9/Cxcl16/Ccl7/Ecm1/Csf1/Ccl24	68
GO:0050729	BP	GO:0050729	positive regulation of inflammatory response	59/2555	144/23062	2.24189080654372e-20	3.10277687625651e-18	1.54493808563224e-18	Pde2a/Pde2a/App/Ets1/Ctss/Trem2/Fcgr3/Grn/Fcer1g/Fcgr1/Ccl3/Ccr5/Pycard/Cd81/Alox5ap/Ctsc/Cebpa/Adora3/Tnf/Gpsm3/Il33/Gprc5b/Nupr1/Lgals1/S100a8/S100a9/Il1b/Mmp8/Cd24a/Osm/Cebpb/Adam8/Zbp1/Nfkbia/Il17ra/Nfkbiz/Ninj1/Ccl5/Nkg7/Rps19/Ccr2/Pdcd4/Mdk/Fgfr1/Lbp/Cd47/Zp3/Snca/Cdk19/Il18/Camk2n1/Ace/Vamp8/Aoc3/Pde5a/Ednra/Tlr2/Lpl/Ccl24	59
GO:0030099	BP	GO:0030099	myeloid cell differentiation	118/2555	442/23062	2.82676028021616e-20	3.82718761417093e-18	1.9056374795233e-18	Lef1/Adgrf5/Tfrc/Alas1/Foxp1/Fas/Clec2d/App/Epas1/Lmo2/Klf2/Isg15/Gata2/Ctnnb1/Ets1/Jun/Csf1r/C1qc/Trem2/Mafb/Irf8/Tyrobp/Fcer1g/Ccl3/Mef2c/Spi1/Cd81/Cited2/Lyn/Inpp5d/Ptpn6/Cebpa/Zfp36/Ikzf1/Itgam/Fos/Pik3r1/Gpr183/Nrros/B2m/Tgfb1/Csf3r/Tnf/Runx1/Trf/Hcls1/Junb/Dnase2a/Car2/Tspan2/Tnfaip6/Bpgm/Klf13/Pithd1/Thra/Pip4k2a/Il34/Ccr1/Cd300lf/Lilrb4a/Lilrb4a/Pirb/Cebpb/Hmgb2/Adam8/Trib1/Ifi204/Clec5a/…	118
GO:0010632	BP	GO:0010632	regulation of epithelial cell migration	81/2555	246/23062	2.93292681543178e-20	3.88644004393812e-18	1.93514051472834e-18	Bsg/Hspb1/Rgcc/Kdr/Foxp1/Acvrl1/Tek/Gata2/Robo4/Ets1/Jun/Anxa3/Lgmn/Grn/Mef2c/Evl/Rhob/Ctsh/Tgfb1/Calr/Tnf/Rin2/Rtn4/Pfn2/Glul/Emc10/Clasp2/Cd63/Nr2f2/Ptk2/Tbxa2r/Rhoj/Sparc/Pten/Lcn2/Anxa1/Mmp9/Gadd45a/Glipr2/Pfn1/Thbs1/Adipor1/Sp100/Dcn/Serpinf1/Bmp4/Igf2/Fgfr1/Plpp3/Tgfbr3/Nrp1/Emp2/Mmrn2/Efna1/Jup/Plk2/Sox9/Dnaja4/Apoe/Hmgb1/Macf1/Tgfb2/Ptprr/Adamts9/Rab11a/Hbegf/Agt/Arhgap5/Enpp2/Atp5b/Aqp1/…	81
GO:0018108	BP	GO:0018108	peptidyl-tyrosine phosphorylation	95/2555	318/23062	3.64339214213112e-20	4.72730130441513e-18	2.35382308129787e-18	Flt1/Igf1r/Cav2/Kdr/Pecam1/Arl2bp/App/Tek/Ifnar1/Aplp2/Hes1/Cav1/Csf1r/Trem2/Abi3/Cd81/Lyn/Arrb2/Ptpn6/Samsn1/Hck/Socs3/Itgb2/Cd300a/Il6ra/Prkcd/Tgfb1/Ptpn1/Hcls1/Ptprc/Gprc5b/Prkcz/Ddr1/Aatk/Pdgfa/Cadm4/Fgfr2/Inpp5f/Adora1/Prnp/Vtn/Pdgfrb/Il34/Ptk2/Itgb1/Cd24a/Osm/Lilrb4a/Lilrb4a/Cd44/Fgr/Bst1/Clec4n/Ccl5/Lck/Thy1/Ptpn22/Tnfrsf18/Cd3e/Socs1/Jak1/Cd74/Efemp1/Pdgfra/Igf2/Fgfr1/Plpp3/Ntf3/Nrp1/Ehd4…	95
GO:0010959	BP	GO:0010959	regulation of metal ion transport	120/2555	458/23062	7.01867528618136e-20	8.92087952700765e-18	4.44189417681853e-18	Cxcl12/Tspan13/Cracr2b/Gstm7/Ctnnb1/1810037I17Rik/Ahnak/Hes1/Cav1/P2ry12/Trem2/Ccl12/P2ry6/Sgk1/Bin1/Adrb2/Coro1a/Usp2/Lyn/Arrb2/Ptpn6/Cyba/Cd33/Cd84/Serpine2/Ccl2/Ywhah/B2m/Tgfb1/Asph/Trf/Plp1/Kcna1/Vmp1/Ank3/Ank2/Dbi/Gjc2/Cdk5/Gnao1/Adora1/Prnp/Pde4b/Fkbp1a/Atp1b3/Cd63/Rgs4/Atp1a2/Pdgfrb/Gper1/Abcc9/Hspa2/Atp1b2/Pde4d/Adora2a/Kcne4/Rem1/Dmd/Akap7/Pten/Itgb1/Slc9a3r1/Lcn2/Ccr1/Lgals3/Fxyd5/Glrx/…	120
GO:0043254	BP	GO:0043254	regulation of protein-containing complex assembly	114/2555	425/23062	8.37364698788201e-20	1.04302146881058e-17	5.19342400553693e-18	Kank3/Sptbn1/Esam/Tmsb10/Tfrc/Pecam1/Fas/Rasip1/Isg15/Cdh5/Cdc42ep3/Hes1/Cav1/Stmn1/Fermt2/P2ry12/Trem2/Fscn1/Sgk1/Pycard/Bin1/Coro1a/Capza2/Evl/Hck/Cotl1/H3f3b/Ikzf1/Ssh2/Lcp1/Prkcd/Tgfb1/Tnf/Pmepa1/Arpc4/Hcls1/Lamp2/Tubb4a/Cryab/Gsn/Tppp3/Arpc1a/Mapt/Tmod2/Sirt2/Jam3/Ncam1/Hsp90aa1/Pak1/Clip3/Tmod1/Cdc42ep2/Slain1/Prkcz/Arl2/Thra/Tppp/Pfn2/Clasp2/Eps8/Cd24a/Gda/Pfn1/Lgals3/Plek/Vasp/Arpc5/Eif4e…	114
GO:1903039	BP	GO:1903039	positive regulation of leukocyte cell-cell adhesion	85/2555	270/23062	8.88543155129258e-20	1.08506799414608e-17	5.40278252840205e-18	Slc7a1/Cd59a/Lef1/Tfrc/Ets1/Hes1/Cav1/Vsir/Aif1/Sirpa/Rhoh/Pycard/H2-DMa/Coro1a/Cd81/Sox4/Cd86/Itgb2/Ccl2/B2m/H2-DMb1/Havcr2/Tgfb1/Tnf/Runx1/Cd83/Ptprc/Efnb3/Hsp90aa1/Prkcz/Lgals1/Il1b/Anxa1/Cd24a/Lilrb4a/Lilrb4a/Sirpb1b/Cd44/Sirpb1c/Ptafr/Adam8/Actb/Nfkbiz/Ccl5/Xcl1/Gimap3/Lck/Thy1/Ptpn22/Skap1/Cd3e/Runx3/Il2rg/Rps3/Ccr2/Gimap5/Socs1/H2-Eb1/H2-Aa/H2-Ab1/Cd74/Igfbp2/Mdk/Igf2/Vcam1/Cd47/St3gal4/Hl…	85
GO:0070661	BP	GO:0070661	leukocyte proliferation	106/2555	383/23062	1.37970488196438e-19	1.65246192401427e-17	8.22795664426533e-18	Cxcl12/Slc7a1/Slc39a10/Cd59a/Lef1/Tfrc/Ctnnb1/Impdh1/Bcl2l1/Hes1/Csf1r/Trem2/Vsir/Laptm5/Aif1/Ccl12/Tyrobp/Cd37/Mef2c/Pycard/Coro1a/Cd81/Lyn/Inpp5d/Ptpn6/Cd86/Itgam/Itgb2/Gpr183/Fcgr2b/Cd300a/Prkcd/H2-DMb1/Havcr2/Tgfb1/Cd180/Slc11a1/Lst1/Tnfrsf21/Junb/Ptprc/Il33/Gstp1/Mapk8ip1/Itgad/Prnp/Fkbp1a/Il34/Ptk2/Cd151/Prkar1a/Pten/Il1b/Anxa1/Slfn1/Rac2/Cd24a/Lilrb4a/Lilrb4a/Arg2/Cd44/Bst1/Cebpb/Lgals3/Cs…	106
GO:0051017	BP	GO:0051017	actin filament bundle assembly	64/2555	171/23062	1.57823931538788e-19	1.85458008608221e-17	9.23434562687723e-18	Kank3/Id1/Rgcc/Tjp1/Limch1/Stmn1/Fermt2/Aif1/Marcks/Tgfbr1/Fscn1/Evl/F11r/Itgb5/Pik3r1/Lcp1/Hsp90b1/Kctd13/Tmeff2/Lpar1/Pak1/Gas7/Arhgef10/Pls1/Pfn2/Clasp2/Cald1/Myo1b/Tnfaip1/Eps8/Dlc1/Coro1b/Pfn1/Zyx/Plek/Actg1/S100a10/Nrp1/Rdx/Cd47/Arhgef15/Spag6l/Ezr/Pdlim4/Sdc4/S1pr1/Lima1/Rhoc/Fam107a/Ccdc88a/Tpm1/Flna/Actn1/Phldb2/Tgfb3/Pls3/Dpysl3/Eln/Pdlim1/Actn4/Sorbs1/Synpo/Kank2/Cfl1	64
GO:0061572	BP	GO:0061572	actin filament bundle organization	64/2555	174/23062	4.49772822465865e-19	5.12363030002978e-17	2.55116365207851e-17	Kank3/Id1/Rgcc/Tjp1/Limch1/Stmn1/Fermt2/Aif1/Marcks/Tgfbr1/Fscn1/Evl/F11r/Itgb5/Pik3r1/Lcp1/Hsp90b1/Kctd13/Tmeff2/Lpar1/Pak1/Gas7/Arhgef10/Pls1/Pfn2/Clasp2/Cald1/Myo1b/Tnfaip1/Eps8/Dlc1/Coro1b/Pfn1/Zyx/Plek/Actg1/S100a10/Nrp1/Rdx/Cd47/Arhgef15/Spag6l/Ezr/Pdlim4/Sdc4/S1pr1/Lima1/Rhoc/Fam107a/Ccdc88a/Tpm1/Flna/Actn1/Phldb2/Tgfb3/Pls3/Dpysl3/Eln/Pdlim1/Actn4/Sorbs1/Synpo/Kank2/Cfl1	64
GO:0050920	BP	GO:0050920	regulation of chemotaxis	76/2555	231/23062	4.52472168435514e-19	5.12363030002978e-17	2.55116365207851e-17	Cxcl12/Sema3c/Fn1/Hspb1/Kdr/App/Sema7a/Dusp3/P2ry12/Cx3cr1/Csf1r/Trem2/Lgmn/Aif1/Ccl12/Spi1/Lyn/C5ar1/Ccl2/Gpr183/C3ar1/Tgfb1/Calr/Gpsm3/Gstp1/Tnfaip6/Jam3/Lpar1/Wnt3/Ptn/Pdgfrb/Nbl1/Rarres2/Il34/Ptk2/Coro1b/Il1b/Rac2/Ccr1/Cxcr2/Trem1/Sell/Bst1/Thbs1/Dusp1/Pla2g7/Ninj1/Ccl5/Xcl1/Ccr2/Cd74/Mdk/Pdgfra/Fgfr1/Lbp/Edn3/Ntf3/Nrp1/Gas6/Hmgb1/Edn1/S1pr1/Pdgfd/Cxcl14/Tubb2b/Stk39/Mif/Sema3b/Pgf/Ednra/Fgf1…	76
GO:0002274	BP	GO:0002274	myeloid leukocyte activation	83/2555	267/23062	5.79062110596498e-19	6.43999790141962e-17	3.2066108605588e-17	Fn1/Adgrf5/Ndrg1/Foxp1/App/Cd200/Gata2/Nampt/Jun/Anxa3/Cx3cr1/Trem2/C1qa/Fcgr3/Aif1/Ifngr1/Grn/Tyrobp/Cd37/Fcer1g/Rhoh/Pycard/Spi1/Lyn/Ptpn6/Cd33/Ctsc/C5ar1/Cebpa/Cd84/Itgam/Itgb2/Lat2/Ptpre/Adora3/Ifngr2/Cd300a/Prkcd/Havcr2/Tgfb1/Tnf/Cd48/Slc11a1/Ptgds/Il33/Syt11/Nr1h3/Mmp8/Anxa1/Rac2/Clec4d/Cxcr2/Cd300lf/Lilrb4a/Lilrb4a/Pirb/Fgr/Thbs1/Ptafr/Snap23/Fcgr4/Ccl5/Klrk1/Gimap3/Lat/Ccr2/Gimap5/Lbp/Not…	83
GO:0022408	BP	GO:0022408	negative regulation of cell-cell adhesion	71/2555	209/23062	8.97172992551263e-19	9.80279543440222e-17	4.88101871847834e-17	Cxcl12/Lef1/Hspb1/Rgcc/Dusp3/Vsir/Laptm5/Lag3/Cd37/Tnfaip8l2/Spi1/Adrb2/Ptpn6/Cd9/Pag1/Cd86/Serpine2/Smad7/Pik3r1/Cd300a/Prkcd/Havcr2/Tgfb1/Runx1/Tnfrsf21/Mbp/Gstp1/Prnp/Ptk2/Adora2a/Prkar1a/Pten/Anxa1/Slfn1/Il1rn/Cd24a/Lilrb4a/Lilrb4a/Arg2/Cd44/Cebpb/Lgals3/Adam8/Gimap3/Ptpn22/Runx3/Fgl2/Gimap5/Socs1/H2-Aa/Cd74/Mdk/Bmp4/Rdx/Podxl/Hlx/Irf1/Foxj1/Spint2/Ildr2/Sdc4/Hmgb1/Nrarp/Prdx2/Lrrc32/Jag1/Pde…	71
GO:0009144	BP	GO:0009144	purine nucleoside triphosphate metabolic process	80/2555	254/23062	1.04213393075519e-18	1.11903622771437e-16	5.57191753176914e-17	App/Ndufa7/Impdh1/Bcl2l1/Trem2/Hk2/Tgfb1/Entpd1/Gpd1/Bpgm/Arl2/Fis1/Atp1a2/Nupr1/Ndufs2/Pid1/Cfh/Tspo/Pkm/Samhd1/Ier3/Gimap7/Gimap9/Enpp1/Zbtb20/Ogt/Nme5/Eno4/Galk1/Ndufb5/Atpif1/Ndufab1/Aldoc/Slc4a4/Adk/Ndufc2/Atp1b1/Pfkm/Eno1/Mfn1/Atp5g1/Ndufa1/Ndufa11/Ndufv3/Atp5l/Ndufc1/Atp5g3/Ndufa13/Atp5e/Ndufb2/Atp5h/Ndufa3/Ndufa12/Atp5k/Atp5o/Atp5j2/Atp5j/Atp5d/Ndufb6/Ndufs5/Ndufb11/Pfkp/Ndufb10/Ndufb7/Al…	80
GO:0070371	BP	GO:0070371	ERK1 and ERK2 cascade	98/2555	349/23062	1.11476007969992e-18	1.17673318243578e-16	5.85920284530949e-17	Cxcl12/Fn1/Kdr/App/Sema7a/Tek/Dusp3/Cav1/Jun/Fermt2/Csf1r/Trem2/Ccl12/Sirpa/P2ry6/Ccl3/Pycard/Dusp6/Lyn/Arrb2/Ptpn6/Ccl2/Gpr183/Zfp36l2/Ctsh/Havcr2/Tgfb1/Ptpn1/Atf3/Trf/Ptprc/Ccl4/Gstp1/Dusp26/Prkcz/Pdgfa/Fgfr2/Pdgfrb/Gper1/Ace2/Dmd/Gcnt2/Pten/Slc9a3r1/Il1b/Ccl6/Ccr1/Chil1/Glipr2/Cd44/Dusp1/Ccl5/Xcl1/Ptpn22/Tbc1d10c/Cd74/Pdgfra/Fbln1/Bmp4/Emilin1/Lrp1/Timp3/Ndrg2/Notch2/Ramp3/Nrp1/Gas6/Ece1/Sox9/…	98
GO:0070663	BP	GO:0070663	regulation of leukocyte proliferation	85/2555	280/23062	1.1515578463994e-18	1.19531704456257e-16	5.95173581665372e-17	Slc7a1/Slc39a10/Cd59a/Tfrc/Ctnnb1/Bcl2l1/Hes1/Csf1r/Vsir/Laptm5/Aif1/Ccl12/Tyrobp/Cd37/Mef2c/Pycard/Coro1a/Cd81/Lyn/Inpp5d/Ptpn6/Cd86/Gpr183/Fcgr2b/Cd300a/H2-DMb1/Havcr2/Tgfb1/Lst1/Tnfrsf21/Ptprc/Il33/Gstp1/Mapk8ip1/Prnp/Il34/Ptk2/Prkar1a/Pten/Il1b/Anxa1/Slfn1/Rac2/Cd24a/Lilrb4a/Lilrb4a/Arg2/Cd44/Bst1/Cebpb/Lgals3/Csf2ra/Cnn2/Ccl5/Xcl1/Ptpn22/Cd3e/Bcl2/Rps3/Ccr2/H2-Aa/Cd74/Igfbp2/Bmp4/Igf2/Vcam1/…	85
GO:0045766	BP	GO:0045766	positive regulation of angiogenesis	65/2555	182/23062	1.40259575646978e-18	1.4089300598861e-16	7.01536009942272e-17	Flt1/Ramp2/Hspb1/Eng/Cd34/Kdr/Acvrl1/Tjp1/Tek/Cdh5/Gata2/Ets1/Anxa3/Tie1/Cx3cr1/Grn/Hk2/Btg1/C5ar1/Mtdh/Rhob/Itgb2/Ctsh/C3ar1/Runx1/Rtn4/Emc10/Tbxa2r/Itgb1/Il1b/Lrg1/Mmp9/Cxcr2/Chil1/Emilin2/Lgals3/Thbs1/Pkm/Ninj1/Ccl5/Jak1/Mdk/Cyp1b1/Igf2/Emilin1/F3/Adm/Nrp1/Jup/Hmgb1/Xbp1/Slc39a12/S100a1/Ddah1/Aqp1/Pgf/Ptgis/Pdcl3/Fgf1/Angpt2/Hif1a/Hmox1/Ecm1/Itga5/Ccl24	65
GO:1904018	BP	GO:1904018	positive regulation of vasculature development	65/2555	182/23062	1.40259575646978e-18	1.4089300598861e-16	7.01536009942272e-17	Flt1/Ramp2/Hspb1/Eng/Cd34/Kdr/Acvrl1/Tjp1/Tek/Cdh5/Gata2/Ets1/Anxa3/Tie1/Cx3cr1/Grn/Hk2/Btg1/C5ar1/Mtdh/Rhob/Itgb2/Ctsh/C3ar1/Runx1/Rtn4/Emc10/Tbxa2r/Itgb1/Il1b/Lrg1/Mmp9/Cxcr2/Chil1/Emilin2/Lgals3/Thbs1/Pkm/Ninj1/Ccl5/Jak1/Mdk/Cyp1b1/Igf2/Emilin1/F3/Adm/Nrp1/Jup/Hmgb1/Xbp1/Slc39a12/S100a1/Ddah1/Aqp1/Pgf/Ptgis/Pdcl3/Fgf1/Angpt2/Hif1a/Hmox1/Ecm1/Itga5/Ccl24	65
GO:0007272	BP	GO:0007272	ensheathment of neurons	64/2555	178/23062	1.73513398565662e-18	1.6885022597921e-16	8.40740908181645e-17	Cldn5/Ndrg1/Pllp/Jam2/Cmtm8/Ctnnb1/Hexb/Hexa/Cd9/Ctsc/Psap/Tgfb1/Trf/Tnfrsf21/Pmp22/Plp1/Cldn11/Mbp/Mag/Mal/Tspan2/Nkx6-2/Epb41l3/Sirt2/Jam3/Fa2h/Ugt8a/Abca2/Degs1/Sox10/Gjc3/Myrf/Nfasc/Cntn2/Gal3st1/Omg/Bcas1/Tppp/Arhgef10/Kcnj10/Itgb4/Olig2/Ptn/Pten/Enpp1/Ntf3/Rarg/S100b/Ulk4/Ntrk2/Id4/Ckap5/Clu/Ptprz1/Plec/Mall/Hes5/Fgfr3/Cdh2/Marveld1/Ilk/Tlr2/Igf1/Myo5a	64
GO:0008366	BP	GO:0008366	axon ensheathment	64/2555	178/23062	1.73513398565662e-18	1.6885022597921e-16	8.40740908181645e-17	Cldn5/Ndrg1/Pllp/Jam2/Cmtm8/Ctnnb1/Hexb/Hexa/Cd9/Ctsc/Psap/Tgfb1/Trf/Tnfrsf21/Pmp22/Plp1/Cldn11/Mbp/Mag/Mal/Tspan2/Nkx6-2/Epb41l3/Sirt2/Jam3/Fa2h/Ugt8a/Abca2/Degs1/Sox10/Gjc3/Myrf/Nfasc/Cntn2/Gal3st1/Omg/Bcas1/Tppp/Arhgef10/Kcnj10/Itgb4/Olig2/Ptn/Pten/Enpp1/Ntf3/Rarg/S100b/Ulk4/Ntrk2/Id4/Ckap5/Clu/Ptprz1/Plec/Mall/Hes5/Fgfr3/Cdh2/Marveld1/Ilk/Tlr2/Igf1/Myo5a	64
GO:0034341	BP	GO:0034341	response to interferon-gamma	55/2555	138/23062	1.9636487795558e-18	1.8814776306267e-16	9.36827417744356e-17	Gbp3/Ccl12/Irf8/Sirpa/Ccl3/Evl/Ccl2/Slc11a1/Ccl4/Gsn/Stxbp3/Cdc42ep2/Ifitm1/Ifitm2/Ifitm3/Ifitm6/Ccl6/Zyx/Actg1/Rab20/Ccl5/Xcl1/H2-Q7/Txk/Rpl13a/Socs1/Actr3/H2-Eb1/Sp100/H2-Aa/H2-Ab1/Cd74/Tgtp1/Cd47/Bst2/Igtp/Gbp7/Gbp4/Gbp2/Irf1/Stat1/Aqp4/Vim/Snca/Gapdh/Vamp8/Arg1/Ccl9/Capg/Cxcl16/Tlr2/Ccl7/Rab7b/Mrc1/Ccl24	55
GO:0097530	BP	GO:0097530	granulocyte migration	60/2555	161/23062	2.72409903970621e-18	2.57055891201368e-16	1.279935529661e-16	Bsg/Pecam1/Csf1r/Fcgr3/Ccl12/Sirpa/Fcer1g/Ccl3/Rhoh/C5ar1/Itgam/Itgb2/Ccl2/Cd300a/Vav1/C3ar1/Csf3r/Ccl4/Tnfaip6/Jam3/Rtn4/Rhog/Pde4b/Rarres2/Il34/Ptk2/Pde4d/S100a8/S100a9/Cxcl2/Il1b/Cxcl3/Anxa1/Ccl6/Rac2/Cxcr2/Trem1/Sell/Trem3/Bst1/Lgals3/Thbs1/Adam8/Il17ra/Ccl5/Xcl1/Cd74/Mdk/Lbp/Edn3/Spp1/Edn1/Ednra/Ccl9/Tlr2/Ccl7/Csf1/Pf4/Ccl24/Mpp1	60
GO:0002697	BP	GO:0002697	regulation of immune effector process	116/2555	455/23062	2.87873560525991e-18	2.6530443851945e-16	1.32100678747642e-16	Pglyrp1/Cd59a/Tfrc/Foxp1/Clec2d/Sema7a/Tek/Gata2/Cx3cr1/Trem2/Vsir/Fcgr3/Laptm5/Grn/Lag3/Tyrobp/Cd37/Fcer1g/Fcgr1/Pycard/Spi1/Cd81/Lyn/Arrb2/Ptpn6/Cd84/Cd86/Smad7/Itgam/Itgb2/Ccl2/Ncf1/Adora3/Fcgr2b/Cd300a/B2m/Vav1/H2-DMb1/Havcr2/Tgfb1/Tnf/Ptprc/Il33/Rtn4/Gprc5b/Lamp1/Litaf/Prkcz/Axl/Serping1/Cfh/Il1b/Anxa1/Rac2/Cd24a/Lilrb4a/Lilrb4a/H2-Q10/Fgr/Lgals3/Ptafr/Cfp/H2-D1/Nfkbiz/Klrd1/Klrk1/Xcl1/Gimap…	116
GO:0003158	BP	GO:0003158	endothelium development	55/2555	139/23062	2.90268789336665e-18	2.6530443851945e-16	1.32100678747642e-16	Bsg/Cldn5/Id1/Slc40a1/Pde2a/Pde2a/Sox17/Kdr/Foxp1/Pecam1/Acvrl1/Tjp1/Cdh5/Robo4/Xdh/Sox18/Ctnnb1/Tie1/Tgfbr1/Btg1/F11r/Rhob/Tnf/Hapln2/Ppp1r16b/Fstl1/Nr2f2/Pde4d/S1pr3/Dmd/Il1b/Lcn2/Kdm6b/Bmp4/Pdpn/Tmem100/Rdx/Ift88/Ezr/Hey1/Clic4/Heg1/Apold1/Msn/Icam1/Agt/Ednrb/Rock1/Rap1a/Jag1/Vcl/Ednra/Fgf1/Col18a1/Gpx1	55
GO:1903555	BP	GO:1903555	regulation of tumor necrosis factor superfamily cytokine production	66/2555	189/23062	2.94416116394773e-18	2.6530443851945e-16	1.32100678747642e-16	Hspb1/Cd34/Foxp1/App/Cx3cr1/Trem2/Vsir/Fcgr3/Ifngr1/Tyrobp/Sirpa/Fcer1g/Ccl3/Ccr5/Pycard/Arrb2/Ptpn6/Cyba/Cd33/Cd84/Zfp36/Pik3r1/Ccl2/Havcr2/Clec4a3/Ptprc/Ccl4/Il33/Gstp1/Syt11/Axl/Mmp8/Cd24a/Lilrb4a/Lilrb4a/Arg2/Cd300ld/Thbs1/Ptafr/Adam8/Cd14/Tspo/Cd2/Ptpn22/Acp5/Ccr2/Lbp/Zbtb20/Gas6/Cd47/Clu/Hmgb1/Akap12/Il18/Cyp2j6/Mif/Errfi1/Clec4a2/Clec4a1/Oas1a/Tlr2/Lpl/Tmem106a/Igf1/Cd36/Ly96	66
GO:0042552	BP	GO:0042552	myelination	63/2555	175/23062	2.98190602061039e-18	2.6530443851945e-16	1.32100678747642e-16	Cldn5/Ndrg1/Pllp/Jam2/Cmtm8/Ctnnb1/Hexb/Hexa/Cd9/Ctsc/Psap/Tgfb1/Trf/Tnfrsf21/Pmp22/Plp1/Mbp/Mag/Mal/Tspan2/Nkx6-2/Epb41l3/Sirt2/Jam3/Fa2h/Ugt8a/Abca2/Degs1/Sox10/Gjc3/Myrf/Nfasc/Cntn2/Gal3st1/Omg/Bcas1/Tppp/Arhgef10/Kcnj10/Itgb4/Olig2/Ptn/Pten/Enpp1/Ntf3/Rarg/S100b/Ulk4/Ntrk2/Id4/Ckap5/Clu/Ptprz1/Plec/Mall/Hes5/Fgfr3/Cdh2/Marveld1/Ilk/Tlr2/Igf1/Myo5a	63
GO:0009205	BP	GO:0009205	purine ribonucleoside triphosphate metabolic process	78/2555	248/23062	3.09851513787634e-18	2.71796510967519e-16	1.35333218623924e-16	App/Ndufa7/Impdh1/Bcl2l1/Trem2/Hk2/Tgfb1/Entpd1/Gpd1/Bpgm/Arl2/Fis1/Atp1a2/Nupr1/Ndufs2/Pid1/Cfh/Tspo/Pkm/Ier3/Gimap7/Gimap9/Enpp1/Zbtb20/Ogt/Nme5/Eno4/Galk1/Ndufb5/Atpif1/Ndufab1/Aldoc/Slc4a4/Ndufc2/Atp1b1/Pfkm/Eno1/Mfn1/Atp5g1/Ndufa1/Ndufa11/Ndufv3/Atp5l/Ndufc1/Atp5g3/Ndufa13/Atp5e/Ndufb2/Atp5h/Ndufa3/Ndufa12/Atp5k/Atp5o/Atp5j2/Atp5j/Atp5d/Ndufb6/Ndufs5/Ndufb11/Pfkp/Ndufb10/Ndufb7/Aldoa/Sdhc/Pg…	78
GO:0050678	BP	GO:0050678	regulation of epithelial cell proliferation	113/2555	440/23062	4.39226108133807e-18	3.79930583535743e-16	1.8917545534535e-16	Cxcl12/Flt1/Id1/Wfdc1/Egfl7/Eng/Rgcc/Cav2/Lims2/Kdr/Foxp1/Acvrl1/Aqp11/Tek/Gata2/Xdh/Ctnnb1/Hes1/Cav1/Jun/Tie1/Nfib/Ccl12/Grn/Tgfbr1/Mef2c/Cyba/Zfp36/Ctsl/Ang/Ccl2/B2m/Tgfb1/Tnf/Ppp1r16b/Fa2h/Rtn4/Htra1/Fgfr2/Sulf2/Glul/Emc10/Ptn/Nr2f2/Nupr1/Sparc/Pten/Lims1/Lrg1/Hmgb2/Thbs1/Ccl5/Runx3/Ccnd2/Npm1/Serpinf1/Mdk/Bmp4/Igf2/Gpc3/Tbx18/F3/Fgfr1/Tgfbr3/Klf9/Maged1/Notch2/Mmrn2/Hlx/Stat1/Sox9/Cd109/Ift88…	113
GO:0009150	BP	GO:0009150	purine ribonucleotide metabolic process	110/2555	423/23062	4.56488965462158e-18	3.89453873547715e-16	1.93917302415503e-16	Pde2a/Pde2a/Hmgcs2/App/Ndufa7/Xdh/Impdh1/Bcl2l1/Trem2/Hk2/Ppcdc/Tgfb1/Entpd1/Gpd1/Adssl1/Acot7/Bpgm/Hmgcs1/Arl2/Nudt4/Acaca/Papss1/Mpc1/Fis1/Atp1a2/Nupr1/Ndufs2/Pid1/Cfh/Gda/Dgat1/Tspo/Pkm/Ier3/Gimap7/Gimap9/Enpp1/Zbtb20/Ogt/Nme5/Dgat2/Acot5/Uox/Eno4/Acot1/Nt5c/Galk1/Ndufb5/Atpif1/Suclg1/Ndufab1/Adss/Snca/Adcy4/Aldoc/Acsl3/Acsl6/Slc4a4/Adk/Ndufc2/Atp1b1/Crot/Pfkm/Eno1/Mfn1/Atp5g1/Ndufa1/Ndufa11/N…	110
GO:0032680	BP	GO:0032680	regulation of tumor necrosis factor production	65/2555	186/23062	5.07467964169925e-18	4.27096010925715e-16	2.12660116990697e-16	Hspb1/Cd34/Foxp1/App/Cx3cr1/Trem2/Vsir/Fcgr3/Ifngr1/Tyrobp/Sirpa/Fcer1g/Ccl3/Ccr5/Pycard/Arrb2/Ptpn6/Cyba/Cd33/Cd84/Zfp36/Pik3r1/Ccl2/Havcr2/Clec4a3/Ptprc/Ccl4/Il33/Gstp1/Syt11/Axl/Mmp8/Cd24a/Lilrb4a/Lilrb4a/Arg2/Cd300ld/Thbs1/Ptafr/Cd14/Tspo/Cd2/Ptpn22/Acp5/Ccr2/Lbp/Zbtb20/Gas6/Cd47/Clu/Hmgb1/Akap12/Il18/Cyp2j6/Mif/Errfi1/Clec4a2/Clec4a1/Oas1a/Tlr2/Lpl/Tmem106a/Igf1/Cd36/Ly96	65
GO:0009141	BP	GO:0009141	nucleoside triphosphate metabolic process	82/2555	271/23062	5.84004558934926e-18	4.82586401893495e-16	2.4028995368594e-16	App/Ndufa7/Impdh1/Bcl2l1/Trem2/Hk2/Tgfb1/Entpd1/Gpd1/Bpgm/Arl2/Fis1/Atp1a2/Nupr1/Ndufs2/Pid1/Cfh/Tspo/Pkm/Samhd1/Ier3/Gimap7/Gimap9/Enpp1/Zbtb20/Ogt/Nme5/Ak7/Ak8/Eno4/Galk1/Ndufb5/Atpif1/Ndufab1/Aldoc/Slc4a4/Adk/Ndufc2/Atp1b1/Pfkm/Eno1/Mfn1/Atp5g1/Ndufa1/Ndufa11/Ndufv3/Atp5l/Ndufc1/Atp5g3/Ndufa13/Atp5e/Ndufb2/Atp5h/Ndufa3/Ndufa12/Atp5k/Atp5o/Atp5j2/Atp5j/Atp5d/Ndufb6/Ndufs5/Ndufb11/Pfkp/Ndufb10/N…	82
GO:0071706	BP	GO:0071706	tumor necrosis factor superfamily cytokine production	67/2555	196/23062	5.88897985611843e-18	4.82586401893495e-16	2.4028995368594e-16	Hspb1/Cd34/Foxp1/App/Cx3cr1/Trem2/Vsir/Fcgr3/Ifngr1/Tyrobp/Sirpa/Fcer1g/Ccl3/Ccr5/Pycard/Arrb2/Ptpn6/Cyba/Cd33/Cd84/Zfp36/Pik3r1/Ccl2/Havcr2/Clec4a3/Ptprc/Ccl4/Il33/Gstp1/Syt11/Frmd8/Axl/Mmp8/Cd24a/Lilrb4a/Lilrb4a/Arg2/Cd300ld/Thbs1/Ptafr/Adam8/Cd14/Tspo/Cd2/Ptpn22/Acp5/Ccr2/Lbp/Zbtb20/Gas6/Cd47/Clu/Hmgb1/Akap12/Il18/Cyp2j6/Mif/Errfi1/Clec4a2/Clec4a1/Oas1a/Tlr2/Lpl/Tmem106a/Igf1/Cd36/Ly96	67
GO:1902105	BP	GO:1902105	regulation of leukocyte differentiation	96/2555	346/23062	6.08720418949677e-18	4.92352047950466e-16	2.4515247494542e-16	Pglyrp1/Lef1/Hspb1/Foxp1/Fas/Ctla2a/Clec2d/Gata2/Ctnnb1/Jun/Csf1r/C1qc/Trem2/Mafb/Vsir/Lag3/Tyrobp/Ccl3/Rhoh/H2-DMa/Sox4/Lyn/Inpp5d/Ptpn6/Smad7/Ikzf1/Itgam/Fos/Pik3r1/Tmem176b/Zfp36l2/Tgfb1/Tnf/Runx1/Hcls1/Tmem176a/Cd83/Ptprc/Car2/Tnfaip6/Hsp90aa1/Prkcz/Fbxo7/Il34/Axl/Anxa1/Ccr1/Cd24a/Lilrb4a/Lilrb4a/Cd44/Cebpb/Adam8/Trib1/Nfam1/Actb/Nfkbiz/Ninj1/Ccl5/Gimap3/Lck/Runx3/Il2rg/Ccr2/Fgl2/Gimap5/Socs1…	96
GO:0071621	BP	GO:0071621	granulocyte chemotaxis	52/2555	128/23062	6.1864392234065e-18	4.93963377991996e-16	2.45954790177538e-16	Bsg/Csf1r/Fcgr3/Ccl12/Fcer1g/Ccl3/C5ar1/Itgam/Itgb2/Ccl2/Vav1/C3ar1/Csf3r/Ccl4/Tnfaip6/Jam3/Pde4b/Rarres2/Il34/Ptk2/Pde4d/S100a8/S100a9/Cxcl2/Il1b/Cxcl3/Anxa1/Ccl6/Rac2/Cxcr2/Trem1/Sell/Trem3/Bst1/Lgals3/Thbs1/Il17ra/Ccl5/Xcl1/Cd74/Mdk/Lbp/Edn3/Spp1/Edn1/Ednra/Ccl9/Ccl7/Csf1/Pf4/Ccl24/Mpp1	52
GO:0010563	BP	GO:0010563	negative regulation of phosphorus metabolic process	115/2555	454/23062	6.83271184065805e-18	5.31926616795229e-16	2.64857487928666e-16	Ocln/Ptprb/Hspb1/Eng/Pik3ip1/Pecam1/Rasip1/Xdh/Dusp3/Cav1/Jun/Rgs2/Sirpa/Pycard/Dusp6/Lyn/Arrb2/Ptpn6/Samsn1/Socs3/Smad7/Cd300a/Prkcd/Tgfb1/Ptpn1/Tnf/Pmepa1/Entpd1/Ptprc/Dbndd2/Gstp1/Mapt/Sirt2/Ppp1r16b/Mapk8ip1/Abca2/Prkcz/Pdgfa/Cadm4/Fbxo7/Inpp5f/Prr5l/Pip4k2a/Prnp/Fis1/Uchl1/Nr2f2/Pde4d/Adora2a/Dmd/Nupr1/Pid1/Prkar1a/Pten/Il1b/Slfn1/Lilrb4a/Lilrb4a/Gadd45a/Dusp1/Trib1/Gadd45b/Plek/Cdkn2d/Tspo/…	115
GO:0045936	BP	GO:0045936	negative regulation of phosphate metabolic process	115/2555	454/23062	6.83271184065805e-18	5.31926616795229e-16	2.64857487928666e-16	Ocln/Ptprb/Hspb1/Eng/Pik3ip1/Pecam1/Rasip1/Xdh/Dusp3/Cav1/Jun/Rgs2/Sirpa/Pycard/Dusp6/Lyn/Arrb2/Ptpn6/Samsn1/Socs3/Smad7/Cd300a/Prkcd/Tgfb1/Ptpn1/Tnf/Pmepa1/Entpd1/Ptprc/Dbndd2/Gstp1/Mapt/Sirt2/Ppp1r16b/Mapk8ip1/Abca2/Prkcz/Pdgfa/Cadm4/Fbxo7/Inpp5f/Prr5l/Pip4k2a/Prnp/Fis1/Uchl1/Nr2f2/Pde4d/Adora2a/Dmd/Nupr1/Pid1/Prkar1a/Pten/Il1b/Slfn1/Lilrb4a/Lilrb4a/Gadd45a/Dusp1/Trib1/Gadd45b/Plek/Cdkn2d/Tspo/…	115
GO:0070372	BP	GO:0070372	regulation of ERK1 and ERK2 cascade	92/2555	325/23062	7.24370558111113e-18	5.56960473569878e-16	2.77322373514664e-16	Cxcl12/Fn1/Kdr/App/Sema7a/Tek/Dusp3/Cav1/Jun/Fermt2/Csf1r/Trem2/Ccl12/Sirpa/P2ry6/Ccl3/Pycard/Dusp6/Lyn/Arrb2/Ptpn6/Ccl2/Gpr183/Havcr2/Tgfb1/Ptpn1/Atf3/Ptprc/Ccl4/Gstp1/Dusp26/Prkcz/Pdgfa/Fgfr2/Pdgfrb/Gper1/Ace2/Dmd/Gcnt2/Pten/Slc9a3r1/Il1b/Ccl6/Ccr1/Chil1/Glipr2/Cd44/Dusp1/Ccl5/Xcl1/Ptpn22/Tbc1d10c/Cd74/Pdgfra/Fbln1/Bmp4/Emilin1/Lrp1/Timp3/Ndrg2/Notch2/Ramp3/Nrp1/Gas6/Ece1/Mt3/Ezr/Apoe/Hmgb1/Ptp…	92
GO:0048659	BP	GO:0048659	smooth muscle cell proliferation	66/2555	192/23062	7.48659830968504e-18	5.68616271618518e-16	2.83126041339309e-16	Flt1/Igf1r/Foxp1/Ctnnb1/Nampt/Cav1/Jun/Aif1/P2ry6/Hpgd/Mef2c/Cyba/Comt/Ang/Pik3r1/Il6ra/Egr1/C3ar1/Tgfb1/Tnf/Gstp1/Apod/Pak1/Fgfr2/Rgs5/Pdgfrb/Gper1/Ace2/Notch3/Ptk2/Pde4d/Efemp2/Pten/Mmp9/Thbs1/Ptafr/Trib1/Ddit3/Ccl5/Pdcd4/Id2/Igfbp5/Bmp4/Ogn/Enpp1/Ndrg2/Igfbp3/Apoe/Edn1/S1pr1/Pdgfd/Adamts1/Hbegf/Agt/Hes5/Il18/Tpm1/Cnn1/Tgfb3/Ednra/Ilk/Camk2d/Hif1a/Cdkn1a/Hmox1/Igf1	66
GO:0015980	BP	GO:0015980	energy derivation by oxidation of organic compounds	94/2555	337/23062	9.2224134541112e-18	6.92014349303669e-16	3.44568548329887e-16	Adgrf5/Pde2a/Pde2a/Ifnar1/Ndufa7/Ppp1r2/Gpd1/Arl2/Cisd1/Cox4i2/Nupr1/Ndufs2/Bloc1s1/Pygl/Dnajc15/Igf2/Enpp1/Slc1a3/Gnas/S100b/Chchd10/Mt3/Slc25a18/Phkg1/Idh2/Etfa/Ndufb5/Plec/Hmgb1/Pink1/Ptges3/Chchd2/Suclg1/Ndufab1/Snca/Ldha/Ndufc2/Pygb/Ppp1r3g/Pfkm/Pgm2/Ugp2/Mdh1/Ndufa1/Kl/Ndufa11/Uqcr10/Uqcr11/Ndufv3/Ndufc1/Uqcrq/Ndufa13/Atp5e/Ndufb2/Atp5h/Cox4i1/Ndufa3/Ndufa12/Atp5k/Atp5o/Cox7c/Atp5j2/Atp5j/C…	94
GO:0032640	BP	GO:0032640	tumor necrosis factor production	66/2555	193/23062	1.0162889132366e-17	7.53505637099708e-16	3.75186358194865e-16	Hspb1/Cd34/Foxp1/App/Cx3cr1/Trem2/Vsir/Fcgr3/Ifngr1/Tyrobp/Sirpa/Fcer1g/Ccl3/Ccr5/Pycard/Arrb2/Ptpn6/Cyba/Cd33/Cd84/Zfp36/Pik3r1/Ccl2/Havcr2/Clec4a3/Ptprc/Ccl4/Il33/Gstp1/Syt11/Frmd8/Axl/Mmp8/Cd24a/Lilrb4a/Lilrb4a/Arg2/Cd300ld/Thbs1/Ptafr/Cd14/Tspo/Cd2/Ptpn22/Acp5/Ccr2/Lbp/Zbtb20/Gas6/Cd47/Clu/Hmgb1/Akap12/Il18/Cyp2j6/Mif/Errfi1/Clec4a2/Clec4a1/Oas1a/Tlr2/Lpl/Tmem106a/Igf1/Cd36/Ly96	66
GO:0030198	BP	GO:0030198	extracellular matrix organization	91/2555	322/23062	1.23068411846234e-17	9.01729492915698e-16	4.48990144023535e-16	Spock2/Ramp2/Vwa1/Hmcn1/Fn1/Eng/Rgcc/Cav2/App/Foxf2/Ets1/Aplp2/Cav1/Tie1/Ctss/Tgfbr1/Fscn1/Spint1/Lcp1/Tgfb1/Tnf/Pmp22/Aplp1/Gpm6b/Hapln2/Apbb1/Ddr1/Phldb1/P3h4/Sulf2/Clasp2/Vtn/Ptk2/Nid1/Serpinh1/Lamc1/Col4a1/Efemp2/Itgb1/Col4a2/Mmp8/Mmp9/Lgals3/Anxa2/Lum/Col1a2/Col1a1/Mfap4/Col3a1/Pdgfra/Aebp1/Fbln1/Cyp1b1/Col13a1/Emilin1/Pdpn/Flrt2/Foxc1/Mmp14/Tgfbi/Hspg2/Mia/Sox9/Vit/Kif9/Col8a2/Antxr1/Matn2/…	91
GO:0010720	BP	GO:0010720	positive regulation of cell development	102/2555	383/23062	1.28154205085263e-17	9.19503231716287e-16	4.57840063657536e-16	Slc7a5/Cldn5/Cxcl12/Abcb1a/Flt1/Fn1/Lims2/Kdr/Sema7a/Cdh5/Ctnnb1/Hes1/Fermt2/Prkch/Cx3cr1/Marcks/Tyrobp/Sgk1/Bin1/Lyn/F11r/Serpine2/Spint1/Smad7/Zeb2/Tgfb1/Calr/Tnf/Runx1/Trf/Skil/Mag/Il33/Aspa/Nkx6-2/Mapt/Sirt2/Rtn4/Ptprd/Sox10/Gjc2/Pak1/Sox8/Dixdc1/Wnt3/Olig2/Ptn/Il34/Gper1/Ptk2/Itgb1/Lims1/Il1b/Trib1/Tspo/Ninj1/Ndel1/S100a10/Bcl2/Rpl4/Id2/Actr3/Serpinf1/Mdk/Bmp4/Lrp1/Ntf3/Nrp1/Ptprf/Nin/Ntrk2/…	102
GO:0072521	BP	GO:0072521	purine-containing compound metabolic process	119/2555	481/23062	1.28446983235897e-17	9.19503231716287e-16	4.57840063657536e-16	Abcg2/Pde2a/Pde2a/Hmgcs2/App/Ndufa7/Xdh/Impdh1/Bcl2l1/Trem2/Hk2/Ppcdc/Tgfb1/Entpd1/Gpd1/Adssl1/Acot7/Bpgm/Gamt/Hmgcs1/Arl2/Nudt4/Acaca/Papss1/Mpc1/Fis1/Atp1a2/Nupr1/Ndufs2/Pid1/Cfh/Gda/Dgat1/Tspo/Pkm/Samhd1/Ier3/Gimap7/Gimap9/Enpp1/Zbtb20/Spp1/Ogt/Nme5/Dgat2/Acot5/Uox/Eno4/Acot1/Macrod1/Nt5c/Galk1/Ndufb5/Oard1/Atpif1/Suclg1/Ndufab1/Adss/Snca/Adcy4/Aldoc/Acsl3/Acsl6/Slc4a4/Adk/Ndufc2/Atp1b1/Crot/P…	119
GO:0008360	BP	GO:0008360	regulation of cell shape	59/2555	161/23062	1.31898919043273e-17	9.33484622501711e-16	4.64801693183592e-16	Fn1/Palmd/Kdr/Myl12b/Palm/Parvb/Myl12a/S100a13/Cdc42ep3/Fermt2/Hexb/Csf1r/Ccl12/Ccl3/Rhoh/Coro1a/F11r/Hck/Rhob/Epb41l2/Ccl2/Plekho1/Lst1/Ermn/Epb41l3/Lpar1/Cdc42ep2/Rhog/Gas7/Ptn/Ptk2/Limd1/Eps8/Dlc1/Rhoj/Slc9a3r1/Anxa1/Rac2/Fgr/Arhgap15/Pdpn/Rdx/Bambi/S100b/Ezr/Plxnb2/Kif3a/Rhoc/Rnd1/Msn/Anxa7/Icam1/Plxnb1/Aldoa/Tpm1/Epb41/Ccl7/Cfl1/Ccl24	59
GO:0009199	BP	GO:0009199	ribonucleoside triphosphate metabolic process	78/2555	254/23062	1.46072307192045e-17	1.0221778979686e-15	5.08963946762584e-16	App/Ndufa7/Impdh1/Bcl2l1/Trem2/Hk2/Tgfb1/Entpd1/Gpd1/Bpgm/Arl2/Fis1/Atp1a2/Nupr1/Ndufs2/Pid1/Cfh/Tspo/Pkm/Ier3/Gimap7/Gimap9/Enpp1/Zbtb20/Ogt/Nme5/Eno4/Galk1/Ndufb5/Atpif1/Ndufab1/Aldoc/Slc4a4/Ndufc2/Atp1b1/Pfkm/Eno1/Mfn1/Atp5g1/Ndufa1/Ndufa11/Ndufv3/Atp5l/Ndufc1/Atp5g3/Ndufa13/Atp5e/Ndufb2/Atp5h/Ndufa3/Ndufa12/Atp5k/Atp5o/Atp5j2/Atp5j/Atp5d/Ndufb6/Ndufs5/Ndufb11/Pfkp/Ndufb10/Ndufb7/Aldoa/Sdhc/Pg…	78
GO:0043062	BP	GO:0043062	extracellular structure organization	91/2555	323/23062	1.53064519640491e-17	1.0592064759122e-15	5.27401257147235e-16	Spock2/Ramp2/Vwa1/Hmcn1/Fn1/Eng/Rgcc/Cav2/App/Foxf2/Ets1/Aplp2/Cav1/Tie1/Ctss/Tgfbr1/Fscn1/Spint1/Lcp1/Tgfb1/Tnf/Pmp22/Aplp1/Gpm6b/Hapln2/Apbb1/Ddr1/Phldb1/P3h4/Sulf2/Clasp2/Vtn/Ptk2/Nid1/Serpinh1/Lamc1/Col4a1/Efemp2/Itgb1/Col4a2/Mmp8/Mmp9/Lgals3/Anxa2/Lum/Col1a2/Col1a1/Mfap4/Col3a1/Pdgfra/Aebp1/Fbln1/Cyp1b1/Col13a1/Emilin1/Pdpn/Flrt2/Foxc1/Mmp14/Tgfbi/Hspg2/Mia/Sox9/Vit/Kif9/Col8a2/Antxr1/Matn2/…	91
GO:0050870	BP	GO:0050870	positive regulation of T cell activation	76/2555	244/23062	1.55240889075928e-17	1.0624618210603e-15	5.29022162195122e-16	Slc7a1/Cd59a/Lef1/Tfrc/Hes1/Cav1/Vsir/Aif1/Sirpa/Rhoh/Pycard/H2-DMa/Coro1a/Cd81/Sox4/Cd86/Ccl2/B2m/H2-DMb1/Havcr2/Tgfb1/Runx1/Cd83/Ptprc/Efnb3/Hsp90aa1/Prkcz/Lgals1/Il1b/Anxa1/Cd24a/Lilrb4a/Lilrb4a/Sirpb1b/Sirpb1c/Adam8/Actb/Nfkbiz/Ccl5/Xcl1/Gimap3/Lck/Thy1/Ptpn22/Cd3e/Runx3/Il2rg/Rps3/Ccr2/Gimap5/Socs1/H2-Eb1/H2-Aa/H2-Ab1/Cd74/Igfbp2/Mdk/Igf2/Vcam1/Cd47/Hlx/Irf1/Itpkb/Nck1/Zp3/Cd55/Hsph1/Hmgb1/K…	76
GO:0043542	BP	GO:0043542	endothelial cell migration	74/2555	234/23062	1.61092980556565e-17	1.08309914249061e-15	5.39297920051608e-16	Bsg/Cxcl12/Hspb1/Rgcc/Kdr/Foxp1/Pecam1/Acvrl1/Tek/Cdh5/Gata2/Robo4/Clec14a/Ets1/Anxa3/Lgmn/Grn/Tgfbr1/Mef2c/Rhob/Itgb2/Tgfb1/Calr/Tnf/Rin2/Glul/Emc10/Fstl1/Nr2f2/Ptk2/Tbxa2r/Rhoj/Sparc/Pten/Itgb1/Coro1b/Lcn2/Anxa1/Gadd45a/Thbs1/Adam8/Sp100/Dcn/Serpinf1/Cyp1b1/Bmp4/Igf2/Fgfr1/Plpp3/Nrp1/Emp2/Mmrn2/Efna1/Scarb1/Ptp4a3/Jup/Plk2/Dnaja4/Apoe/Hmgb1/Adamts9/Agt/Atp5b/Bcas3/Atp2b4/Fgf1/Nr4a1/Angpt2/Col18…	74
GO:1903038	BP	GO:1903038	negative regulation of leukocyte cell-cell adhesion	56/2555	148/23062	1.61734457693685e-17	1.08309914249061e-15	5.39297920051608e-16	Cxcl12/Hspb1/Dusp3/Vsir/Laptm5/Lag3/Cd37/Tnfaip8l2/Ptpn6/Pag1/Cd86/Smad7/Cd300a/Havcr2/Tgfb1/Runx1/Tnfrsf21/Gstp1/Prnp/Adora2a/Prkar1a/Pten/Anxa1/Slfn1/Cd24a/Lilrb4a/Lilrb4a/Arg2/Cd44/Cebpb/Lgals3/Adam8/Gimap3/Ptpn22/Runx3/Fgl2/Gimap5/Socs1/H2-Aa/Cd74/Mdk/Bmp4/Hlx/Irf1/Foxj1/Ildr2/Sdc4/Hmgb1/Nrarp/Prdx2/Lrrc32/Pde5a/Arg1/Ass1/Hfe/Il4ra	56
GO:0001818	BP	GO:0001818	negative regulation of cytokine production	86/2555	297/23062	1.88367224384555e-17	1.24652576995661e-15	6.20671486714022e-16	Pglyrp1/Flt1/Cd59a/Fn1/Lef1/Rgcc/Cd34/Cd200/Klf2/Cx3cr1/Trem2/Vsir/Laptm5/Lag3/Tyrobp/Sirpa/Pycard/Arrb2/Inpp5d/Ptpn6/Cd33/Cd84/Mertk/Zfp36/Smad7/Fcgr2b/Havcr2/Tgfb1/Tnf/Slc11a1/Tnfrsf21/Clec4a3/Cd83/Ptprc/Il33/Gstp1/Apod/Syt11/Serpinb1a/Otud7b/Prnp/Axl/Il1r2/Mmp8/Anxa1/Cd24a/Lilrb4a/Lilrb4a/Arg2/Srgn/Thbs1/Tspo/Ddit3/Gimap3/Ptpn22/Acp5/Pdcd4/Gimap5/Fbln1/Fgfr1/Lbp/Ndrg2/Gas6/Bst2/Gbp4/Foxj1/Aqp4…	86
GO:0045229	BP	GO:0045229	external encapsulating structure organization	91/2555	324/23062	1.90141214107062e-17	1.24652576995661e-15	6.20671486714022e-16	Spock2/Ramp2/Vwa1/Hmcn1/Fn1/Eng/Rgcc/Cav2/App/Foxf2/Ets1/Aplp2/Cav1/Tie1/Ctss/Tgfbr1/Fscn1/Spint1/Lcp1/Tgfb1/Tnf/Pmp22/Aplp1/Gpm6b/Hapln2/Apbb1/Ddr1/Phldb1/P3h4/Sulf2/Clasp2/Vtn/Ptk2/Nid1/Serpinh1/Lamc1/Col4a1/Efemp2/Itgb1/Col4a2/Mmp8/Mmp9/Lgals3/Anxa2/Lum/Col1a2/Col1a1/Mfap4/Col3a1/Pdgfra/Aebp1/Fbln1/Cyp1b1/Col13a1/Emilin1/Pdpn/Flrt2/Foxc1/Mmp14/Tgfbi/Hspg2/Mia/Sox9/Vit/Kif9/Col8a2/Antxr1/Matn2/…	91
GO:0050730	BP	GO:0050730	regulation of peptidyl-tyrosine phosphorylation	80/2555	266/23062	2.19921708539818e-17	1.42674208415207e-15	7.10404992717438e-16	Cav2/Pecam1/Arl2bp/App/Ifnar1/Aplp2/Hes1/Cav1/Csf1r/Trem2/Abi3/Cd81/Lyn/Arrb2/Ptpn6/Samsn1/Socs3/Itgb2/Cd300a/Il6ra/Prkcd/Tgfb1/Ptpn1/Hcls1/Ptprc/Gprc5b/Prkcz/Pdgfa/Cadm4/Inpp5f/Adora1/Prnp/Vtn/Pdgfrb/Il34/Itgb1/Cd24a/Osm/Lilrb4a/Lilrb4a/Cd44/Bst1/Clec4n/Ccl5/Lck/Thy1/Ptpn22/Tnfrsf18/Cd3e/Socs1/Cd74/Pdgfra/Igf2/Plpp3/Ntf3/Nrp1/Ehd4/Efna1/Gas6/Irf1/Sh3bp5/Ptprz1/Lrp8/Kitl/Pdgfd/Hbegf/Icam1/Agt/Hes…	80
GO:0006119	BP	GO:0006119	oxidative phosphorylation	54/2555	141/23062	3.2513372043218e-17	2.0875595988161e-15	1.03943997872295e-15	Pde2a/Pde2a/Ndufa7/Cox4i2/Nupr1/Ndufs2/Dnajc15/Chchd10/Ndufb5/Pink1/Chchd2/Ndufab1/Snca/Ndufc2/Ndufa1/Ndufa11/Uqcr10/Uqcr11/Ndufv3/Ndufc1/Uqcrq/Ndufa13/Atp5e/Ndufb2/Atp5h/Cox4i1/Ndufa3/Ndufa12/Atp5k/Atp5o/Cox7c/Atp5j2/Atp5j/Cycs/Cox7a2/Cox5b/Uqcrh/Atp5d/Ndufb6/Ndufs5/Uqcrb/Ndufb11/Ndufb10/Cox6a1/Coq7/Ndufb7/Cox7a1/Sdhc/Ndufa5/Ndufa2/Ndufa6/Atp5b/Ndufv2/Ndufs6	54
GO:0048872	BP	GO:0048872	homeostasis of number of cells	99/2555	371/23062	3.34334163834009e-17	2.12472772689613e-15	1.05794677406551e-15	Slc40a1/Adgrf5/Emcn/Mecom/Alas1/Fas/Tsc22d3/Epas1/Lmo2/Klf2/Isg15/Gata2/Ets1/Cx3cr1/Mafb/Fcer1g/Mef2c/Spi1/Coro1a/Cited2/Sox4/Lyn/Inpp5d/Mertk/Zfp36/Ikzf1/Itgam/Ccl2/Gpr183/Fcgr2b/B2m/Tgfb1/Hcls1/Skil/Dnase2a/Jam3/Bpgm/Map7/Klf13/Thra/Pde4b/P2ry14/Fstl1/Axl/Cfh/Anxa1/Slc7a11/Cxcr2/Prdx5/Cd24a/Lilrb4a/Lilrb4a/Pirb/Cd44/Hmgb2/Gimap3/Cd7/Lat/Bcl2/Rps24/Rps14/Rps19/Ccr2/Rps6/Gimap5/Id2/Cd74/Bmp4/Enpp…	99
GO:0046034	BP	GO:0046034	ATP metabolic process	71/2555	222/23062	3.68766429997167e-17	2.31987608689127e-15	1.15511526078857e-15	App/Ndufa7/Bcl2l1/Trem2/Hk2/Tgfb1/Entpd1/Gpd1/Bpgm/Arl2/Fis1/Atp1a2/Nupr1/Ndufs2/Pid1/Cfh/Tspo/Pkm/Ier3/Enpp1/Zbtb20/Ogt/Eno4/Galk1/Ndufb5/Atpif1/Ndufab1/Aldoc/Slc4a4/Ndufc2/Atp1b1/Pfkm/Eno1/Atp5g1/Ndufa1/Ndufa11/Ndufv3/Atp5l/Ndufc1/Atp5g3/Ndufa13/Atp5e/Ndufb2/Atp5h/Ndufa3/Ndufa12/Atp5k/Atp5o/Atp5j2/Atp5j/Atp5d/Ndufb6/Ndufs5/Ndufb11/Pfkp/Ndufb10/Ndufb7/Aldoa/Sdhc/Pgk1/Ndufa5/Ndufa2/Ndufa6/Atp5b/G…	71
GO:0032944	BP	GO:0032944	regulation of mononuclear cell proliferation	78/2555	258/23062	3.96568678034459e-17	2.46982972679861e-15	1.22978034262054e-15	Slc7a1/Slc39a10/Cd59a/Tfrc/Ctnnb1/Bcl2l1/Hes1/Csf1r/Vsir/Laptm5/Aif1/Tyrobp/Cd37/Mef2c/Pycard/Coro1a/Cd81/Lyn/Inpp5d/Ptpn6/Cd86/Gpr183/Fcgr2b/Cd300a/H2-DMb1/Havcr2/Tgfb1/Lst1/Tnfrsf21/Ptprc/Mapk8ip1/Prnp/Prkar1a/Pten/Il1b/Anxa1/Slfn1/Rac2/Cd24a/Lilrb4a/Lilrb4a/Arg2/Cd44/Bst1/Cebpb/Lgals3/Ccl5/Xcl1/Ptpn22/Cd3e/Bcl2/Rps3/Ccr2/H2-Aa/Cd74/Igfbp2/Bmp4/Igf2/Vcam1/Cd38/Irf1/Nck1/Foxj1/Zp3/Cd55/Sdc4/Hmgb…	78
GO:0006163	BP	GO:0006163	purine nucleotide metabolic process	112/2555	447/23062	4.37533087599704e-17	2.68099812828619e-15	1.33492554607902e-15	Pde2a/Pde2a/Hmgcs2/App/Ndufa7/Xdh/Impdh1/Bcl2l1/Trem2/Hk2/Ppcdc/Tgfb1/Entpd1/Gpd1/Adssl1/Acot7/Bpgm/Hmgcs1/Arl2/Nudt4/Acaca/Papss1/Mpc1/Fis1/Atp1a2/Nupr1/Ndufs2/Pid1/Cfh/Gda/Dgat1/Tspo/Pkm/Samhd1/Ier3/Gimap7/Gimap9/Enpp1/Zbtb20/Ogt/Nme5/Dgat2/Acot5/Uox/Eno4/Acot1/Nt5c/Galk1/Ndufb5/Atpif1/Suclg1/Ndufab1/Adss/Snca/Adcy4/Aldoc/Acsl3/Acsl6/Slc4a4/Adk/Ndufc2/Atp1b1/Crot/Pfkm/Eno1/Mfn1/Atp5g1/Ndufa1/Nd…	112
GO:0032943	BP	GO:0032943	mononuclear cell proliferation	95/2555	350/23062	4.39084471877314e-17	2.68099812828619e-15	1.33492554607902e-15	Cxcl12/Slc7a1/Slc39a10/Cd59a/Lef1/Tfrc/Ctnnb1/Impdh1/Bcl2l1/Hes1/Csf1r/Vsir/Laptm5/Aif1/Tyrobp/Cd37/Mef2c/Pycard/Coro1a/Cd81/Lyn/Inpp5d/Ptpn6/Cd86/Itgam/Itgb2/Gpr183/Fcgr2b/Cd300a/Prkcd/H2-DMb1/Havcr2/Tgfb1/Cd180/Slc11a1/Lst1/Tnfrsf21/Ptprc/Mapk8ip1/Itgad/Prnp/Fkbp1a/Cd151/Prkar1a/Pten/Il1b/Anxa1/Slfn1/Rac2/Cd24a/Lilrb4a/Lilrb4a/Arg2/Cd44/Bst1/Cebpb/Lgals3/Ccl5/Xcl1/Ptpn22/Cd3e/Bcl2/Rps3/Ccr2/Rps…	95
GO:0009145	BP	GO:0009145	purine nucleoside triphosphate biosynthetic process	48/2555	116/23062	4.73465326282636e-17	2.86285636125074e-15	1.42547659808753e-15	Ndufa7/Impdh1/Bcl2l1/Trem2/Tgfb1/Entpd1/Ndufs2/Pid1/Pkm/Nme5/Ndufb5/Ndufab1/Adk/Ndufc2/Eno1/Atp5g1/Ndufa1/Ndufa11/Ndufv3/Atp5l/Ndufc1/Atp5g3/Ndufa13/Atp5e/Ndufb2/Atp5h/Ndufa3/Ndufa12/Atp5k/Atp5o/Atp5j2/Atp5j/Atp5d/Ndufb6/Ndufs5/Ndufb11/Ndufb10/Ndufb7/Aldoa/Sdhc/Ndufa5/Ndufa2/Ndufa6/Atp5b/Ndufv2/Ndufs6/Nme2/Nme1	48
GO:0019693	BP	GO:0019693	ribose phosphate metabolic process	113/2555	454/23062	5.34166046072776e-17	3.19883282205889e-15	1.59276636814818e-15	Pde2a/Pde2a/Hmgcs2/App/Ndufa7/Xdh/Impdh1/Bcl2l1/Trem2/Hk2/Ppcdc/Tgfb1/Entpd1/Gpd1/Adssl1/Acot7/Bpgm/Hmgcs1/Arl2/Nudt4/Acaca/Papss1/Mpc1/Tkt/Fis1/Atp1a2/Nupr1/Ndufs2/Pid1/Cfh/Gda/Pygl/Upp1/Dgat1/Tspo/Pkm/Ier3/Gimap7/Gimap9/Enpp1/Zbtb20/Ogt/Nme5/Dgat2/Acot5/Uox/Eno4/Acot1/Nt5c/Galk1/Ndufb5/Atpif1/Suclg1/Ndufab1/Adss/Snca/Adcy4/Aldoc/Acsl3/Acsl6/Slc4a4/Adk/Ndufc2/Atp1b1/Crot/Pfkm/Eno1/Mfn1/Atp5g1/Nd…	113
GO:0009259	BP	GO:0009259	ribonucleotide metabolic process	111/2555	443/23062	6.04510154121595e-17	3.58560879987552e-15	1.78535028976663e-15	Pde2a/Pde2a/Hmgcs2/App/Ndufa7/Xdh/Impdh1/Bcl2l1/Trem2/Hk2/Ppcdc/Tgfb1/Entpd1/Gpd1/Adssl1/Acot7/Bpgm/Hmgcs1/Arl2/Nudt4/Acaca/Papss1/Mpc1/Fis1/Atp1a2/Nupr1/Ndufs2/Pid1/Cfh/Gda/Upp1/Dgat1/Tspo/Pkm/Ier3/Gimap7/Gimap9/Enpp1/Zbtb20/Ogt/Nme5/Dgat2/Acot5/Uox/Eno4/Acot1/Nt5c/Galk1/Ndufb5/Atpif1/Suclg1/Ndufab1/Adss/Snca/Adcy4/Aldoc/Acsl3/Acsl6/Slc4a4/Adk/Ndufc2/Atp1b1/Crot/Pfkm/Eno1/Mfn1/Atp5g1/Ndufa1/Nduf…	111
GO:0050868	BP	GO:0050868	negative regulation of T cell activation	52/2555	134/23062	6.44605884542332e-17	3.76646298722722e-15	1.8754014062758e-15	Hspb1/Dusp3/Vsir/Laptm5/Lag3/Cd37/Tnfaip8l2/Ptpn6/Pag1/Cd86/Smad7/Cd300a/Havcr2/Tgfb1/Runx1/Tnfrsf21/Prnp/Adora2a/Prkar1a/Pten/Anxa1/Slfn1/Cd24a/Lilrb4a/Lilrb4a/Arg2/Cd44/Cebpb/Lgals3/Gimap3/Ptpn22/Runx3/Fgl2/Gimap5/Socs1/H2-Aa/Cd74/Mdk/Bmp4/Hlx/Irf1/Foxj1/Ildr2/Sdc4/Hmgb1/Nrarp/Prdx2/Lrrc32/Pde5a/Arg1/Hfe/Il4ra	52
GO:0045446	BP	GO:0045446	endothelial cell differentiation	49/2555	121/23062	6.47096242185795e-17	3.76646298722722e-15	1.8754014062758e-15	Cldn5/Id1/Pde2a/Pde2a/Sox17/Kdr/Pecam1/Acvrl1/Tjp1/Cdh5/Robo4/Xdh/Sox18/Ctnnb1/Tie1/Tgfbr1/Btg1/F11r/Tnf/Hapln2/Ppp1r16b/Fstl1/Nr2f2/Pde4d/S1pr3/Dmd/Il1b/Kdm6b/Bmp4/Pdpn/Tmem100/Rdx/Ift88/Ezr/Hey1/Clic4/Heg1/Apold1/Msn/Icam1/Agt/Ednrb/Rock1/Rap1a/Jag1/Vcl/Ednra/Col18a1/Gpx1	49
GO:0048660	BP	GO:0048660	regulation of smooth muscle cell proliferation	63/2555	185/23062	7.07066135142405e-17	4.07741471265454e-15	2.03023083248492e-15	Flt1/Igf1r/Foxp1/Ctnnb1/Nampt/Cav1/Jun/Aif1/P2ry6/Hpgd/Mef2c/Cyba/Comt/Ang/Pik3r1/Il6ra/Egr1/C3ar1/Tgfb1/Tnf/Gstp1/Apod/Pak1/Fgfr2/Rgs5/Pdgfrb/Gper1/Ace2/Notch3/Ptk2/Pde4d/Efemp2/Pten/Mmp9/Thbs1/Ptafr/Trib1/Ccl5/Pdcd4/Id2/Igfbp5/Bmp4/Ogn/Ndrg2/Igfbp3/Apoe/Edn1/S1pr1/Pdgfd/Adamts1/Hbegf/Agt/Hes5/Il18/Tpm1/Cnn1/Tgfb3/Ilk/Camk2d/Hif1a/Cdkn1a/Hmox1/Igf1	63
GO:0001933	BP	GO:0001933	negative regulation of protein phosphorylation	94/2555	347/23062	7.38787402436106e-17	4.2212549930019e-15	2.10185194357969e-15	Ocln/Ptprb/Hspb1/Eng/Pecam1/Rasip1/Xdh/Dusp3/Cav1/Jun/Rgs2/Sirpa/Pycard/Dusp6/Lyn/Arrb2/Ptpn6/Samsn1/Socs3/Smad7/Cd300a/Prkcd/Tgfb1/Ptpn1/Pmepa1/Ptprc/Dbndd2/Gstp1/Sirt2/Mapk8ip1/Prkcz/Cadm4/Fbxo7/Inpp5f/Prr5l/Prnp/Uchl1/Nr2f2/Pde4d/Adora2a/Dmd/Pid1/Prkar1a/Pten/Il1b/Slfn1/Lilrb4a/Lilrb4a/Gadd45a/Dusp1/Trib1/Gadd45b/Actb/Ppp1r15a/Thy1/Ptpn22/Socs1/Npm1/Bmp7/Fbln1/Bmp4/Enpp1/Emilin1/Plpp3/Lrp1/Ogt…	94
GO:0008347	BP	GO:0008347	glial cell migration	36/2555	70/23062	7.64603572549021e-17	4.31206572725332e-15	2.14706852457295e-15	Fn1/Fas/Ctnnb1/P2ry12/Hexb/Cx3cr1/Trem2/Ccl12/Ccl3/Cd9/Ccl2/Gpr183/Srgap2/Pmp22/Rtn4/Cers2/Cdk5/Atp1b2/Tspo/Ccr2/Efemp1/Col3a1/Enpp1/Lrp1/Matn2/Ndn/Vim/Ptprz1/Idh2/Lrp8/Tgfb2/Cspg4/Arhgef7/Syne2/Csf1/P2rx4	36
GO:0050767	BP	GO:0050767	regulation of neurogenesis	114/2555	462/23062	7.68528092044186e-17	4.31206572725332e-15	2.14706852457295e-15	Slc7a5/Cxcl12/Flt1/Id1/Sema3c/Fn1/Lef1/Kdr/Fas/Sema7a/Ctnnb1/Hes1/Prkch/Cx3cr1/Trem2/Marcks/Sgk1/Ccr5/Bin1/Lyn/Bhlhe41/Serpine2/Spint1/Ywhah/B2m/Zeb2/Tgfb1/Tnf/Trf/Skil/Mbp/Mag/Il33/Aspa/Nkx6-2/Mapt/Sirt2/Efnb3/Rtn4/Ptprd/Cers2/Sox10/Gjc2/Pak1/Sox8/Cdk5/Dixdc1/Wnt3/Olig2/Ptn/Il34/Gper1/Heyl/Ptk2/Pten/Itgb1/Il1b/Cd24a/Hmgb2/Anxa2/Tspo/Ndel1/S100a10/Thy1/Rpl4/Id2/Actr3/Serpinf1/Mdk/Bmp7/Bmp4/Lrp1/N…	114
GO:0033002	BP	GO:0033002	muscle cell proliferation	79/2555	266/23062	7.77605035748047e-17	4.32403943092753e-15	2.15303048431743e-15	Flt1/Igf1r/Cav2/Foxp1/Ctnnb1/Nampt/Cav1/Jun/Aif1/Tgfbr1/P2ry6/Hpgd/Mef2c/Cited2/Cyba/Comt/Ang/Pik3r1/Il6ra/Egr1/C3ar1/Tgfb1/Tnf/Gstp1/Apod/Ncam1/Pak1/Fgfr2/Rgs5/Pdgfrb/Gper1/Ace2/Notch3/Ptk2/Pde4d/Efemp2/Prkar1a/Pten/Mmp9/Pim1/Thbs1/Ptafr/Trib1/Ddit3/Ccl5/Ccnd2/Pdcd4/Id2/Igfbp5/Bmp4/Ogn/Enpp1/Fgfr1/Foxc1/Tgfbr3/Ndrg2/Igfbp3/Gja1/Apoe/Edn1/Tgfb2/S1pr1/Pdgfd/Adamts1/Hbegf/Agt/Hes5/Il18/Tpm1/Cnn1/Tg…	79
GO:1903034	BP	GO:1903034	regulation of response to wounding	61/2555	176/23062	8.38454307519666e-17	4.62114462586945e-15	2.30096543078988e-15	Igf1r/Wfdc1/Cd34/Plat/Cav1/Fermt2/Grn/Adrb2/Cd9/Serpine2/Ccl2/Prkcd/Tnf/Cers2/Slc12a2/Pdgfa/Omg/Cadm4/Inpp5f/Clasp2/Vtn/Ptn/Ptk2/Tbxa2r/Serping1/Tfpi/Pten/Itgb1/S100a9/Anxa1/Cd24a/Emilin2/Plaur/Thbs1/Anxa2/Actg1/Ndel1/Stk24/Mdk/Pdgfra/F3/Plpp3/Lrp1/St3gal4/Thbd/Cd109/Ptprf/Anxa5/Gja1/Apoe/Hmgb1/Xbp1/Tnfrsf12a/Hbegf/Rgma/Prdx2/Acta2/Mylk/Flna/Phldb2/Cd36	61
GO:0002688	BP	GO:0002688	regulation of leukocyte chemotaxis	50/2555	126/23062	8.5353615811134e-17	4.66300280062932e-15	2.32180749934996e-15	Cxcl12/App/Cx3cr1/Csf1r/Lgmn/Aif1/Ccl12/Spi1/Lyn/C5ar1/Ccl2/C3ar1/Calr/Gpsm3/Tnfaip6/Jam3/Ptn/Nbl1/Rarres2/Il34/Ptk2/Il1b/Rac2/Ccr1/Cxcr2/Trem1/Sell/Bst1/Thbs1/Dusp1/Pla2g7/Ninj1/Ccl5/Xcl1/Ccr2/Cd74/Mdk/Lbp/Edn3/Gas6/Hmgb1/Edn1/Cxcl14/Stk39/Mif/Pgf/Ednra/Ccl7/Csf1/Mpp1	50
GO:1903829	BP	GO:1903829	positive regulation of protein localization	119/2555	493/23062	9.56193923624514e-17	5.17841370115954e-15	2.57844146361356e-15	Bsg/Sptbn1/Tfrc/Cav2/Rapgef4/Pecam1/App/Tek/Fermt2/Trem2/Tyrobp/Fcer1g/Frmd4a/Cd81/Sox4/Camk1/Cd33/Ang/Itgam/Epb41l2/Pik3r1/Ccl2/Prkcd/Tgfb1/Edem2/Tnf/Asph/Hcls1/Syt11/Tnfaip6/Mapt/Rtn4/Ank3/Apbb1/Pak1/Map1a/Gnai1/Clip3/Prkcz/Abhd17b/Cdk5/Rhog/Tm7sf3/Prr5l/Pls1/Prnp/Glul/Clasp2/Fis1/Ptn/Gper1/Zic1/Adora2a/Oaz2/Wls/Itgb1/Hcar2/Lgals3/Glrx/Serp1/Ptpn22/Actr3/Npm1/Cemip/Lrp1/Rab34/Pgrmc1/Ogt/Ramp3/R…	119
GO:0042326	BP	GO:0042326	negative regulation of phosphorylation	102/2555	395/23062	1.26722034629729e-16	6.80366234201683e-15	3.38768706006517e-15	Ocln/Ptprb/Hspb1/Eng/Pik3ip1/Pecam1/Rasip1/Xdh/Dusp3/Cav1/Jun/Rgs2/Sirpa/Pycard/Dusp6/Lyn/Arrb2/Ptpn6/Samsn1/Socs3/Smad7/Cd300a/Prkcd/Tgfb1/Ptpn1/Pmepa1/Ptprc/Dbndd2/Gstp1/Mapt/Sirt2/Mapk8ip1/Prkcz/Cadm4/Fbxo7/Inpp5f/Prr5l/Pip4k2a/Prnp/Uchl1/Nr2f2/Pde4d/Adora2a/Dmd/Nupr1/Pid1/Prkar1a/Pten/Il1b/Slfn1/Lilrb4a/Lilrb4a/Gadd45a/Dusp1/Trib1/Gadd45b/Cdkn2d/Actb/Ier3/Ppp1r15a/Thy1/Ptpn22/Socs1/Npm1/Bmp7/…	102
GO:0030593	BP	GO:0030593	neutrophil chemotaxis	44/2555	102/23062	1.45147219835028e-16	7.72629816352611e-15	3.84708690628873e-15	Bsg/Fcgr3/Ccl12/Fcer1g/Ccl3/C5ar1/Itgam/Itgb2/Ccl2/Vav1/C3ar1/Csf3r/Ccl4/Tnfaip6/Jam3/Pde4b/Pde4d/S100a8/S100a9/Cxcl2/Il1b/Cxcl3/Ccl6/Rac2/Cxcr2/Trem1/Sell/Trem3/Bst1/Lgals3/Ccl5/Xcl1/Cd74/Mdk/Lbp/Edn3/Spp1/Edn1/Ednra/Ccl9/Ccl7/Pf4/Ccl24/Mpp1	44
GO:0072659	BP	GO:0072659	protein localization to plasma membrane	86/2555	307/23062	1.7291469657256e-16	9.12637906994833e-15	4.54421673597468e-15	Bsg/Ramp2/Sptbn1/Slc9a3r2/Tspan5/Palm/Myl12a/Bcl2l1/Trem2/Abi3/Fcer1g/Cd81/F11r/Fyb/Pik3r1/Tgfb1/Tnf/Epb41l3/Ank3/Tspan15/Ank2/Sys1/Map7/Tmbim1/Clip3/Nfasc/Prkcz/Golga7/Cdk5/Rhog/Frmd8/Rab31/Pacs2/Pls1/Prnp/Clasp2/Atp1b3/Gper1/Pid1/Itgb1/Slc9a3r1/Ehd2/Ift20/Lgals3/Anxa2/Actb/Ehd1/S100a10/Skap1/Actr3/Lrp1/Rab34/Pgrmc1/Mmp14/Vamp5/Ramp3/Ehd4/Tmem88/Emp2/Rdx/Gas6/Jup/Ramp1/Ezr/Krt18/Macf1/Rab11a/Acs…	86
GO:0009206	BP	GO:0009206	purine ribonucleoside triphosphate biosynthetic process	47/2555	115/23062	1.80022575110445e-16	9.42168569569624e-15	4.69125613688962e-15	Ndufa7/Impdh1/Bcl2l1/Trem2/Tgfb1/Entpd1/Ndufs2/Pid1/Pkm/Nme5/Ndufb5/Ndufab1/Ndufc2/Eno1/Atp5g1/Ndufa1/Ndufa11/Ndufv3/Atp5l/Ndufc1/Atp5g3/Ndufa13/Atp5e/Ndufb2/Atp5h/Ndufa3/Ndufa12/Atp5k/Atp5o/Atp5j2/Atp5j/Atp5d/Ndufb6/Ndufs5/Ndufb11/Ndufb10/Ndufb7/Aldoa/Sdhc/Ndufa5/Ndufa2/Ndufa6/Atp5b/Ndufv2/Ndufs6/Nme2/Nme1	47
GO:0001952	BP	GO:0001952	regulation of cell-matrix adhesion	50/2555	128/23062	1.84385397055139e-16	9.56960210716169e-15	4.76490683968806e-15	Kdr/Acvrl1/Tek/Acer2/Limch1/Dusp3/Fermt2/Pik3r1/Rin2/Gpm6b/Apod/Prkcz/Ddr1/Clasp2/Ptk2/Dmd/Dlc1/Efemp2/Pten/Lims1/Trem1/Bst1/Thbs1/Actg1/Ninj1/S100a10/Thy1/Skap1/Cd3e/Bcl2/Lrp1/Mmp14/Nrp1/Emp2/Jup/Sdc4/Macf1/Fam107a/Enpp2/Phldb2/Rock1/Bcas3/Jag1/Vcl/Utrn/Ilk/Mmp12/Csf1/Cfl1/Cd36	50
GO:0002699	BP	GO:0002699	positive regulation of immune effector process	87/2555	313/23062	1.93931879452396e-16	9.98188219197955e-15	4.97018979440417e-15	Tfrc/Foxp1/Sema7a/Tek/Gata2/Trem2/Fcgr3/Laptm5/Lag3/Tyrobp/Cd37/Fcer1g/Fcgr1/Pycard/Spi1/Cd81/Lyn/Ptpn6/Cd84/Cd86/Itgam/Itgb2/Ccl2/Adora3/Cd300a/B2m/Vav1/H2-DMb1/Tgfb1/Tnf/Ptprc/Il33/Rtn4/Gprc5b/Lamp1/Prkcz/Il1b/Anxa1/Rac2/Cd24a/Lilrb4a/Lilrb4a/H2-Q10/Fgr/Ptafr/Cfp/H2-D1/Nfkbiz/Klrd1/Klrk1/Xcl1/Gimap3/H2-Q7/Klre1/Klrb1c/Ptpn22/H2-Q6/Rps19/H2-K1/Ccr2/Gimap5/Cd74/Lbp/H2-Q4/Rsad2/H2-T23/Tap2/Hlx/Irf…	87
GO:0050764	BP	GO:0050764	regulation of phagocytosis	48/2555	120/23062	2.40856645431622e-16	1.22955343258044e-14	6.12220601761482e-15	Gata2/Snx3/Trem2/Fcgr3/Sirpa/Fcer1g/Fcgr1/Pycard/Cyba/Hck/Mertk/Ccl2/Fcgr2b/Cd300a/Tgfb1/Calr/Tnf/Slc11a1/Ptprc/Syt11/Rab31/Mfge8/Ptk2/Pten/Il1b/Cd300lf/Sirpb1b/Fgr/Siglece/Sirpb1c/Cfp/Atg3/Cnn2/Il2rb/Il2rg/Lrp1/Lbp/Gas6/Cd47/Scarb1/C4b/Hmgb1/Tgm2/Appl2/Rap1a/Sirpb1a/Tlr2/Cd36	48
GO:0009142	BP	GO:0009142	nucleoside triphosphate biosynthetic process	50/2555	129/23062	2.68985693129199e-16	1.36198609496638e-14	6.78161619134463e-15	Ndufa7/Impdh1/Bcl2l1/Trem2/Tgfb1/Entpd1/Ndufs2/Pid1/Pkm/Nme5/Ak7/Ak8/Ndufb5/Ndufab1/Adk/Ndufc2/Eno1/Atp5g1/Ndufa1/Ndufa11/Ndufv3/Atp5l/Ndufc1/Atp5g3/Ndufa13/Atp5e/Ndufb2/Atp5h/Ndufa3/Ndufa12/Atp5k/Atp5o/Atp5j2/Atp5j/Atp5d/Ndufb6/Ndufs5/Ndufb11/Ndufb10/Ndufb7/Aldoa/Sdhc/Ndufa5/Ndufa2/Ndufa6/Atp5b/Ndufv2/Ndufs6/Nme2/Nme1	50
GO:0031346	BP	GO:0031346	positive regulation of cell projection organization	109/2555	440/23062	2.7462475365435e-16	1.37932497238653e-14	6.86795012110115e-15	Cxcl12/Igf1r/Fn1/Hspb1/Palm/Sema7a/Fnbp1l/Cdc42ep3/Snx3/P2ry12/Rgs2/Marcks/Grn/Tgfbr1/Fscn1/Sgk1/Lyn/Camk1/Hspa5/Serpine2/Pik3r1/Zeb2/Skil/Fez1/Mapt/Ptprd/Apbb1/Gprc5b/Pak1/Ap2a1/Anln/Cdc42ep2/Ccp110/Dixdc1/Wnt3/Ptn/Atp1b2/Dmd/Eps8/Itgb1/Coro1b/S100a9/Lcn2/Rac2/Cd24a/Pfn1/Ehd1/Ndel1/Rpl4/Eef1a1/Actr3/Stk24/Serpinf1/Efemp1/Mdk/Bmp7/Bmp4/Fgfr1/Lrp1/Auts2/Nrp1/Nck1/Mns1/Zmynd10/Ptprf/Nin/Ntrk2/Tmem6…	109
GO:0046651	BP	GO:0046651	lymphocyte proliferation	92/2555	343/23062	3.11414322103998e-16	1.55159071845096e-14	7.72569762457583e-15	Cxcl12/Slc7a1/Slc39a10/Cd59a/Lef1/Tfrc/Ctnnb1/Impdh1/Hes1/Vsir/Laptm5/Aif1/Tyrobp/Cd37/Mef2c/Pycard/Coro1a/Cd81/Lyn/Inpp5d/Ptpn6/Cd86/Itgam/Itgb2/Gpr183/Fcgr2b/Cd300a/Prkcd/H2-DMb1/Havcr2/Tgfb1/Cd180/Slc11a1/Lst1/Tnfrsf21/Ptprc/Mapk8ip1/Itgad/Prnp/Fkbp1a/Cd151/Prkar1a/Pten/Il1b/Anxa1/Slfn1/Rac2/Cd24a/Lilrb4a/Lilrb4a/Arg2/Cd44/Bst1/Cebpb/Lgals3/Ccl5/Xcl1/Ptpn22/Cd3e/Bcl2/Rps3/Ccr2/Rps6/H2-Aa/Cd74/…	92
GO:0015986	BP	GO:0015986	proton motive force-driven ATP synthesis	35/2555	69/23062	3.6005566897021e-16	1.77970373519561e-14	8.86152047440467e-15	Ndufa7/Ndufs2/Ndufb5/Ndufab1/Ndufc2/Atp5g1/Ndufa1/Ndufa11/Ndufv3/Atp5l/Ndufc1/Atp5g3/Ndufa13/Atp5e/Ndufb2/Atp5h/Ndufa3/Ndufa12/Atp5k/Atp5o/Atp5j2/Atp5j/Atp5d/Ndufb6/Ndufs5/Ndufb11/Ndufb10/Ndufb7/Sdhc/Ndufa5/Ndufa2/Ndufa6/Atp5b/Ndufv2/Ndufs6	35
GO:0015849	BP	GO:0015849	organic acid transport	88/2555	322/23062	4.02545734958003e-16	1.9740589270224e-14	9.82925598994013e-15	Slco1a4/Slc7a5/Abcg2/Abcb1a/Slc16a1/Slco1c1/Slc2a1/Slc7a1/Slc38a5/Slc1a1/Mfsd2a/Slc3a2/Slc38a3/Slc6a6/Rgs2/Slco2b1/Prkcd/Slc11a1/Slc7a7/Fabp5/Dpysl2/Pak1/Sv2a/Slc12a2/Slc38a2/Gabbr1/Kcnj10/Adora1/Mpc1/Fis1/Slc6a20a/Rgs4/Slc19a1/Ace2/Adora2a/Slc38a11/Slc1a5/Itgb1/Slc9a3r1/Il1b/Anxa1/Slc7a11/Il1rn/Arg2/Slc16a3/Thbs1/Emb/Plin2/Slc6a13/Rbp1/Slc1a3/Rbp7/Lrrc8c/Slc38a1/Slc22a4/Ntrk2/Nmb/Gfap/Slc25a18/F…	88
GO:0001655	BP	GO:0001655	urogenital system development	100/2555	390/23062	4.19221696137651e-16	2.02552055886206e-14	1.00854943149911e-14	Igf1r/Prom1/Id3/Sox17/Mecom/Aqp11/Tek/Gata2/Ctnnb1/Hes1/Tgfbr1/Mef2c/Sox4/Basp1/Psap/Smad7/Il6ra/Egr1/C3ar1/Tgfb1/Sox8/Lzts2/Pdgfa/Fgfr2/Sulf2/Pdgfrb/Notch3/Heyl/Enpep/Nid1/Col4a1/Pten/Ift20/Cfh/Anxa1/Mmp9/Cxcr2/Cd24a/Arg2/Cd44/Plaur/Bcl2/Id2/Serpinf1/Pdgfra/Bmp7/Bmp4/Gpc3/Bicc1/Enpp1/Tbx18/Fgfr1/Foxc1/Spp1/Maged1/Notch2/Nrp1/Rarg/Stat1/Sox9/Dync2h1/Nek1/Id4/Tmem67/Ift88/Cep290/Rdh10/Plce1/Ift27/…	100
GO:0019221	BP	GO:0019221	cytokine-mediated signaling pathway	105/2555	419/23062	4.19544239070658e-16	2.02552055886206e-14	1.00854943149911e-14	Cxcl12/Slc1a1/Iigp1/Ifnar1/Isg15/Irf7/Cav1/Cx3cr1/Csf1r/Trem2/Laptm5/Ifngr1/Ccl12/Fcer1g/Ccl3/Pycard/Spi1/Ptpn6/Cebpa/Il10ra/Irf5/Ccl2/Klf6/Ifngr2/Il6ra/Egr1/Il21r/Csf3r/Tnf/Ptprc/Ccl4/Il33/Il1rap/Adipor2/Fkbp1a/Ifitm1/Il34/Axl/Ifitm2/Ifitm3/Lims1/Cxcl2/Il1b/Il1r2/Cxcl3/Ifitm6/Ccl6/Ccr1/Il1rn/Cxcr2/Cd24a/Cd300lf/Osm/Pirb/Adipor1/Samhd1/Zbp1/Nfkbia/Il17ra/Csf2ra/Ccl5/Xcl1/Txk/Il2rb/Il2rg/Ccr2/Socs…	105
GO:0032271	BP	GO:0032271	regulation of protein polymerization	66/2555	206/23062	4.28543752783261e-16	2.05305422487242e-14	1.02225902485788e-14	Kank3/Sptbn1/Esam/Tmsb10/Pecam1/Cdh5/Cdc42ep3/Cav1/Stmn1/Sgk1/Pycard/Bin1/Coro1a/Capza2/Evl/Cotl1/Ssh2/Prkcd/Arpc4/Hcls1/Tubb4a/Gsn/Tppp3/Arpc1a/Mapt/Tmod2/Hsp90aa1/Pak1/Clip3/Tmod1/Cdc42ep2/Slain1/Arl2/Tppp/Pfn2/Clasp2/Eps8/Gda/Pfn1/Vasp/Arpc5/Rps3/Actr3/Rdx/Nck1/Ckap5/Map1b/Eml2/Akap9/Snca/Stmn2/Arpc3/Icam1/Slc39a12/Tpm1/Lmod1/Eln/Arhgef7/Plekhg2/Capg/Arpc2/Arpc1b/Tmsb4x/Tlr2/Cfl1/Ccl24	66
GO:0014812	BP	GO:0014812	muscle cell migration	49/2555	126/23062	4.55249566603376e-16	2.16434679450826e-14	1.0776739439241e-14	Egfl7/Abhd2/Net1/Rapgef4/Plat/Cav1/Aif1/P2ry6/Mef2c/Plekho1/Egr1/Gstp1/Lpar1/Pak1/Ddr1/Pdgfa/Vtn/Pdgfrb/Ptk2/Pde4d/S100a11/Coro1b/Anxa1/Trib1/Arpc5/Ddit3/Ccl5/Bcl2/Igfbp5/Mdk/Cyp1b1/Enpp1/F3/Lrp1/Igfbp3/Sorl1/Pdgfd/Adamts1/Agt/Il18/Ace/Tpm1/Rock1/Ilk/Camk2d/Arpc2/Tmsb4x/Igf1/Myo5a	49
GO:0042098	BP	GO:0042098	T cell proliferation	72/2555	237/23062	4.82875885517416e-16	2.27829622348672e-14	1.1344117693256e-14	Cxcl12/Slc7a1/Cd59a/Tfrc/Ctnnb1/Hes1/Vsir/Laptm5/Aif1/Cd37/Pycard/Coro1a/Cd81/Ptpn6/Cd86/Itgam/Itgb2/H2-DMb1/Havcr2/Tgfb1/Slc11a1/Tnfrsf21/Ptprc/Mapk8ip1/Itgad/Prnp/Fkbp1a/Cd151/Prkar1a/Pten/Il1b/Anxa1/Slfn1/Rac2/Cd24a/Lilrb4a/Lilrb4a/Arg2/Cd44/Cebpb/Lgals3/Ccl5/Xcl1/Ptpn22/Cd3e/Rps3/Ccr2/Rps6/H2-Aa/Igfbp2/Bmp4/Igf2/Vcam1/Irf1/Nck1/Foxj1/Zp3/Cd55/Sdc4/Gja1/Hmgb1/Znhit1/Kitl/Msn/Il18/Adk/Prdx2/Lrr…	72
GO:0050670	BP	GO:0050670	regulation of lymphocyte proliferation	75/2555	253/23062	5.25686607383512e-16	2.46163623367256e-14	1.22570062948304e-14	Slc7a1/Slc39a10/Cd59a/Tfrc/Ctnnb1/Hes1/Vsir/Laptm5/Aif1/Tyrobp/Cd37/Mef2c/Pycard/Coro1a/Cd81/Lyn/Inpp5d/Ptpn6/Cd86/Gpr183/Fcgr2b/Cd300a/H2-DMb1/Havcr2/Tgfb1/Lst1/Tnfrsf21/Ptprc/Mapk8ip1/Prnp/Prkar1a/Pten/Il1b/Anxa1/Slfn1/Rac2/Cd24a/Lilrb4a/Lilrb4a/Arg2/Cd44/Bst1/Cebpb/Lgals3/Ccl5/Xcl1/Ptpn22/Cd3e/Bcl2/Rps3/Ccr2/H2-Aa/Cd74/Igfbp2/Bmp4/Igf2/Vcam1/Cd38/Irf1/Nck1/Foxj1/Zp3/Cd55/Sdc4/Hmgb1/Znhit1/Kitl…	75
GO:1990266	BP	GO:1990266	neutrophil migration	50/2555	131/23062	5.64225667107156e-16	2.62238616025624e-14	1.30574141028883e-14	Bsg/Pecam1/Fcgr3/Ccl12/Fcer1g/Ccl3/Rhoh/C5ar1/Itgam/Itgb2/Ccl2/Vav1/C3ar1/Csf3r/Ccl4/Tnfaip6/Jam3/Rtn4/Rhog/Pde4b/Pde4d/S100a8/S100a9/Cxcl2/Il1b/Cxcl3/Ccl6/Rac2/Cxcr2/Trem1/Sell/Trem3/Bst1/Lgals3/Adam8/Ccl5/Xcl1/Cd74/Mdk/Lbp/Edn3/Spp1/Edn1/Ednra/Ccl9/Tlr2/Ccl7/Pf4/Ccl24/Mpp1	50
GO:1990778	BP	GO:1990778	protein localization to cell periphery	97/2555	376/23062	7.61123186534943e-16	3.51131496721454e-14	1.74835782263699e-14	Bsg/Ramp2/Sptbn1/Slc9a3r2/Slc1a1/Rapgef4/Tspan5/Palm/Myl12a/Bcl2l1/Trem2/Abi3/Fcer1g/Cd81/F11r/Fyb/Epb41l2/Pik3r1/Tgfb1/Tnf/Mal/Epb41l3/Ank3/Kif1b/Abca2/Tspan15/Ank2/Sys1/Map7/Gnai1/Tmbim1/Clip3/Nfasc/Prkcz/Golga7/Cdk5/Rhog/Frmd8/Rab31/Pacs2/Pls1/Prnp/Clasp2/Atp1b3/Gper1/Pid1/Itgb1/Slc9a3r1/Ehd2/Ift20/Lgals3/Anxa2/Snap23/Actb/Ehd1/S100a10/Skap1/Actr3/Lrp1/Rab34/Pgrmc1/Mmp14/Vamp5/Ramp3/Ehd4/Tmem8…	97
GO:0043270	BP	GO:0043270	positive regulation of ion transport	91/2555	342/23062	7.74350639719302e-16	3.5460704295381e-14	1.7656633007841e-14	Cxcl12/Abcb1a/Slc9a3r2/Slc38a3/Gstm7/Cav1/P2ry12/Ctss/Trem2/Ifngr1/Ccl12/P2ry6/Sgk1/Adrb2/Arrb2/Ccl2/Ifngr2/Asph/Plp1/Kcna1/Vmp1/Rtn4/Ank3/Ank2/Dbi/Dpysl2/Gjc2/Slc12a2/Cdk5/Gabbr1/Adora1/Atp1b3/Pdgfrb/Gper1/Ace2/Hspa2/Atp1b2/Adora2a/Dmd/Akap7/Itgb1/Slc9a3r1/Il1b/Lcn2/Ccr1/Cebpb/Lgals3/Ptafr/Glrx/Tspo/Ccl5/Gimap3/Thy1/Ccr2/Gimap5/Cemip/Bmp4/Edn3/Ramp3/Gnas/Fhl1/Fxyd1/Pink1/Calm3/Calm2/Akap9/Snca/E…	91
GO:0048709	BP	GO:0048709	oligodendrocyte differentiation	47/2555	119/23062	8.85380562603818e-16	4.02492711233327e-14	2.00409614862147e-14	Ctnnb1/Hes1/Tgfb1/Tnfrsf21/Plp1/Cnp/Mag/Opalin/Il33/Mal/Tspan2/Aspa/Olig1/Nkx6-2/Sirt2/Fa2h/Abca2/Sox10/Myrf/Sox8/Cntn2/Cdk5/Omg/Tppp/Kcnj10/Olig2/Vtn/Ptn/Il34/Pten/Id2/Mdk/Bmp4/Enpp1/Sox9/Ulk4/Ntrk2/Id4/Ckap5/Clu/Ptprz1/Hes5/Fgfr3/Pax6/Enpp2/Otx2/Tlr2	47
GO:0050921	BP	GO:0050921	positive regulation of chemotaxis	54/2555	151/23062	1.04817189130893e-15	4.73044531816812e-14	2.35538855209466e-14	Cxcl12/Fn1/Hspb1/Kdr/App/P2ry12/Cx3cr1/Csf1r/Trem2/Lgmn/Aif1/Spi1/C5ar1/Ccl2/C3ar1/Tgfb1/Calr/Gpsm3/Lpar1/Ptn/Pdgfrb/Rarres2/Il34/Ptk2/Il1b/Rac2/Ccr1/Cxcr2/Trem1/Sell/Thbs1/Pla2g7/Ccl5/Xcl1/Ccr2/Cd74/Mdk/Fgfr1/Lbp/Edn3/Ntf3/Nrp1/Gas6/Hmgb1/Edn1/S1pr1/Pdgfd/Cxcl14/Stk39/Pgf/Ednra/Ccl7/Csf1/P2rx4	54
GO:0014909	BP	GO:0014909	smooth muscle cell migration	45/2555	111/23062	1.12977486858745e-15	5.06204164141196e-14	2.52049735922652e-14	Egfl7/Abhd2/Rapgef4/Plat/Cav1/Aif1/P2ry6/Mef2c/Egr1/Gstp1/Lpar1/Pak1/Ddr1/Pdgfa/Vtn/Pdgfrb/Ptk2/Pde4d/S100a11/Coro1b/Trib1/Arpc5/Ddit3/Ccl5/Bcl2/Igfbp5/Mdk/Cyp1b1/Enpp1/F3/Lrp1/Igfbp3/Sorl1/Pdgfd/Adamts1/Agt/Il18/Ace/Tpm1/Ilk/Camk2d/Arpc2/Tmsb4x/Igf1/Myo5a	45
GO:0031032	BP	GO:0031032	actomyosin structure organization	67/2555	215/23062	1.22555927179482e-15	5.45198796052723e-14	2.71465986068235e-14	Kank3/Rgcc/Csrp2/Nebl/Tjp1/Limch1/Stmn1/Fermt2/Tgfbr1/Mef2c/Evl/F11r/Itgb5/Epb41l2/Pik3r1/Kctd13/Epb41l3/Tmeff2/Tmod2/Csrp1/Rtkn/Lpar1/Pak1/Cfl2/Anln/Tmod1/Arhgef10/Pfn2/Clasp2/Pdgfrb/Myl9/Tnfaip1/Dlc1/Prkar1a/Itgb1/Pfn1/Zyx/Actg1/Cnn2/S100a10/Pdgfra/Nrp1/Cd47/Arhgef15/Spag6l/Pdlim4/Cnn3/Sdc4/Plec/Edn1/S1pr1/Rhoc/Ccdc88a/Krt8/Myh11/Tpm1/Lmod1/Cnn1/Phldb2/Tgfb3/Rock1/Eln/Pdlim1/Epb41/Sorbs1/Synpo/…	67
GO:0009201	BP	GO:0009201	ribonucleoside triphosphate biosynthetic process	47/2555	120/23062	1.30034801612565e-15	5.74366485420607e-14	2.85989194140065e-14	Ndufa7/Impdh1/Bcl2l1/Trem2/Tgfb1/Entpd1/Ndufs2/Pid1/Pkm/Nme5/Ndufb5/Ndufab1/Ndufc2/Eno1/Atp5g1/Ndufa1/Ndufa11/Ndufv3/Atp5l/Ndufc1/Atp5g3/Ndufa13/Atp5e/Ndufb2/Atp5h/Ndufa3/Ndufa12/Atp5k/Atp5o/Atp5j2/Atp5j/Atp5d/Ndufb6/Ndufs5/Ndufb11/Ndufb10/Ndufb7/Aldoa/Sdhc/Ndufa5/Ndufa2/Ndufa6/Atp5b/Ndufv2/Ndufs6/Nme2/Nme1	47
GO:1904062	BP	GO:1904062	regulation of cation transmembrane transport	103/2555	414/23062	1.34811317541512e-15	5.91271046231365e-14	2.94406331710374e-14	Tspan13/App/Gstm7/1810037I17Rik/Ahnak/Cav1/Ctss/Trem2/Rgs2/Ifngr1/P2ry6/Mef2c/Bin1/Adrb2/Coro1a/Lyn/Ptpn6/Cyba/Ccl2/Ywhah/Ifngr2/Tgfb1/Asph/Plp1/Kcna1/Vmp1/Ank3/Ank2/Dbi/Gjc2/Cdk5/Prnp/Pde4b/Slc25a4/Fkbp1a/Atp1b3/Cd63/Rgs4/Atp1a2/Gper1/Ace2/Abcc9/Hspa2/Atp1b2/Pde4d/Kcne4/Rem1/Dmd/Akap7/Pten/Itgb1/Slc9a3r1/Lcn2/Mmp9/Arg2/Fxyd5/Glrx/Gimap3/Thy1/Ptpn22/Bcl2/Ccr2/Gimap5/Gem/Cemip/Bmp4/Edn3/Nedd4/Ramp…	103
GO:0050867	BP	GO:0050867	positive regulation of cell activation	114/2555	481/23062	1.72801533733989e-15	7.52592973493204e-14	3.7473192372494e-14	Slc7a1/Slc39a10/Cd59a/Lef1/Tfrc/Gata2/Hes1/Cav1/Trem2/Vsir/Aif1/Tyrobp/Sirpa/Fcer1g/Rhoh/Mef2c/Pycard/H2-DMa/Coro1a/Cd81/Sox4/Inpp5d/Ctsc/Cebpa/Cd86/Itgam/Itgb2/Ccl2/Gpr183/Adora3/B2m/H2-DMb1/Havcr2/Tgfb1/Runx1/Cd83/Ptprc/Il33/Efnb3/Hsp90aa1/Lamp1/Prkcz/Pdgfrb/Axl/Lgals1/Il1b/Mmp8/Anxa1/Clec4d/Cd24a/Lilrb4a/Lilrb4a/Sirpb1b/Fgr/Bst1/Sirpb1c/Thbs1/Ptafr/Adam8/Dgat1/Plek/Actb/Nfkbiz/Ccl5/Klrk1/Xcl1/…	114
GO:0110053	BP	GO:0110053	regulation of actin filament organization	79/2555	280/23062	1.89525321547996e-15	8.19697015695083e-14	4.0814444245643e-14	Kank3/Id1/Sptbn1/Esam/Tmsb10/Rgcc/Pecam1/Tjp1/Cdc42ep3/Limch1/Stmn1/Fermt2/Tgfbr1/Pycard/Bin1/Coro1a/Capza2/Evl/F11r/Cotl1/Ssh2/Pik3r1/Prkcd/Arpc4/Hcls1/Gsn/Arpc1a/Tmeff2/Tmod2/Lpar1/Pak1/Cfl2/Tmod1/Cdc42ep2/Arhgef10/Pfn2/Clasp2/Rgs4/Eps8/Dlc1/Coro1b/Gmfg/Pfn1/Plek/Vasp/Actg1/Arpc5/S100a10/Actr3/Nrp1/Rdx/Cd47/Arhgef15/Nck1/Pdlim4/Sdc4/S1pr1/Lima1/Rhoc/Arpc3/Icam1/Ccdc88a/Tpm1/Lmod1/Dstn/Flna/Phld…	79
GO:0048762	BP	GO:0048762	mesenchymal cell differentiation	72/2555	244/23062	2.62841090848526e-15	1.12894780262388e-13	5.62126935491657e-14	Sema3c/Fn1/Lef1/Eng/Rgcc/Sema7a/Ctnnb1/Hes1/Fermt2/Tgfbr1/Mef2c/Cited2/Smad7/Ddx5/Zeb2/Tgfb1/Rtn4/Sox10/Sox8/Phldb1/Fgfr2/Clasp2/Heyl/Tgfb1i1/Gcnt2/Pten/Il1b/Lrg1/Glipr2/Plaur/Adipor1/Sdcbp/Bcl2/Rps7/Pdcd4/Anxa6/Col1a1/Mdk/Bmp7/Bmp4/Fgfr1/Pdpn/Edn3/Foxc1/Tmem100/Tgfbr3/Msx1/Nrp1/Efna1/Bambi/Sox9/Rdh10/Folr1/Gja1/Edn1/Hey1/Tgfb2/Kitl/Ednrb/Spry2/Pax6/Cdh2/Sema3b/Flna/Phldb2/Tgfb3/Rock1/Jag1/Ednra/…	72
GO:0009060	BP	GO:0009060	aerobic respiration	61/2555	188/23062	2.86271060571572e-15	1.22116175701353e-13	6.08042209404362e-14	Pde2a/Pde2a/Ndufa7/Arl2/Cox4i2/Nupr1/Ndufs2/Bloc1s1/Dnajc15/Chchd10/Idh2/Ndufb5/Pink1/Chchd2/Suclg1/Ndufab1/Snca/Ndufc2/Mdh1/Ndufa1/Ndufa11/Uqcr10/Uqcr11/Ndufv3/Ndufc1/Uqcrq/Ndufa13/Atp5e/Ndufb2/Atp5h/Cox4i1/Ndufa3/Ndufa12/Atp5k/Atp5o/Cox7c/Atp5j2/Atp5j/Cycs/Cox7a2/Cox5b/Uqcrh/Atp5d/Ndufb6/Ndufs5/Uqcrb/Ndufb11/Idh3a/Ndufb10/Cox6a1/Coq7/Ndufb7/Cox7a1/Sdhc/Ndufa5/Ndufa2/Ndufa6/Atp5b/Ndufv2/Ndufs6/H…	61
GO:0006754	BP	GO:0006754	ATP biosynthetic process	43/2555	105/23062	3.13970313952036e-15	1.33020892196822e-13	6.62339094094306e-14	Ndufa7/Bcl2l1/Trem2/Tgfb1/Entpd1/Ndufs2/Pid1/Pkm/Ndufb5/Ndufab1/Ndufc2/Eno1/Atp5g1/Ndufa1/Ndufa11/Ndufv3/Atp5l/Ndufc1/Atp5g3/Ndufa13/Atp5e/Ndufb2/Atp5h/Ndufa3/Ndufa12/Atp5k/Atp5o/Atp5j2/Atp5j/Atp5d/Ndufb6/Ndufs5/Ndufb11/Ndufb10/Ndufb7/Aldoa/Sdhc/Ndufa5/Ndufa2/Ndufa6/Atp5b/Ndufv2/Ndufs6	43
GO:0034329	BP	GO:0034329	cell junction assembly	107/2555	443/23062	3.30162438694482e-15	1.389359235263e-13	6.91791283352735e-14	Cldn5/Ramp2/Ocln/Esam/Fn1/Lsr/Kdr/Pecam1/Acvrl1/Tjp1/App/Tek/Cdh5/Ctnnb1/Limch1/Dusp3/Cav1/Fermt2/Prkch/Fscn1/Mef2c/Cd9/F11r/Smad7/Pik3r1/Tnf/Srgap2/Pmp22/Ophn1/Cldn11/Gpm6b/Apod/Epb41l3/Mapt/Vmp1/Jam3/Ugt8a/Ptprd/Nfasc/Cdk5/Lrrn1/Il1rap/Itgb4/Clasp2/Ace2/Ptk2/Lamc1/Gjc1/Dlc1/Pten/Itgb1/Lims1/Il1b/Actg1/Actb/Sdcbp/S100a10/Thy1/Bcl2/Actr3/Gjb2/Flrt2/Gjb6/Lrp1/Mmp14/Nrp1/Pcdh17/Jup/Ntrk2/Hipk1/Arvc…	107
GO:0045333	BP	GO:0045333	cellular respiration	72/2555	245/23062	3.32498616172774e-15	1.38979958491546e-13	6.92010542737542e-14	Pde2a/Pde2a/Ifnar1/Ndufa7/Gpd1/Arl2/Cisd1/Cox4i2/Nupr1/Ndufs2/Bloc1s1/Dnajc15/Slc1a3/Chchd10/Slc25a18/Idh2/Etfa/Ndufb5/Plec/Pink1/Chchd2/Suclg1/Ndufab1/Snca/Ndufc2/Mdh1/Ndufa1/Ndufa11/Uqcr10/Uqcr11/Ndufv3/Ndufc1/Uqcrq/Ndufa13/Atp5e/Ndufb2/Atp5h/Cox4i1/Ndufa3/Ndufa12/Atp5k/Atp5o/Cox7c/Atp5j2/Atp5j/Cycs/Etfb/Cox7a2/Cox5b/Uqcrh/Atp5d/Ndufb6/Ndufs5/Uqcrb/Ndufb11/Idh3a/Ndufb10/Cox6a1/Coq7/Ndufb7/Cox7a…	72
GO:0019882	BP	GO:0019882	antigen processing and presentation	47/2555	123/23062	3.99233916644196e-15	1.6576192219067e-13	8.25363591883368e-14	Ctss/Trem2/Fcgr3/Unc93b1/Fcer1g/Fcgr1/Cd68/Pycard/H2-DMa/Psap/Ctsl/Fcgr2b/B2m/H2-DMb1/Pdia3/Calr/Slc11a1/Ifi30/Clec4a3/Rab33a/H2-Q10/Thbs1/H2-D1/Fcgr4/H2-Q7/H2-Q6/H2-K1/Fgl2/Psmb8/H2-Eb1/H2-Aa/H2-Ab1/Cd74/Rab34/H2-Q4/H2-T23/Psmb9/Tap2/Tapbp/Tap1/H2-T22/Psme2/Icam1/Clec4a2/Clec4a1/Rab32/Hfe	47
GO:0033674	BP	GO:0033674	positive regulation of kinase activity	106/2555	439/23062	4.55455878597371e-15	1.8785292794069e-13	9.35359371451972e-14	Flt1/Igf1r/Slc1a1/Rgcc/Kdr/App/Tek/Tie1/Fermt2/Csf1r/Trem2/Marcks/Abi3/Fgd2/Adrb2/Cd81/Lyn/Arrb2/Camk1/Mertk/Cd86/Ang/Erp29/Cd300a/Il6ra/Prkcd/Egr1/Zeb2/Tgfb1/Ptpn1/Tnf/Slc11a1/Ptprc/Gprc5b/Hsp90aa1/Pak1/Prkcz/Ddr1/Cdk5/Pdgfa/Fgfr2/Adora1/Prnp/Pdgfrb/Il34/Ptk2/Axl/Il1b/Il1rn/Pim1/Chil1/Cd24a/Fgr/Thbs1/Adam8/Lat/Rps3/Ccnd2/Socs1/Npm1/Cd74/Pdgfra/Cemip/Fgfr1/Edn3/Lmo4/Maged1/Ntf3/Emp2/Efna1/Gas6/Ig…	106
GO:0051235	BP	GO:0051235	maintenance of location	89/2555	340/23062	4.67059438682332e-15	1.91371459481155e-13	9.52878882519494e-14	Tmsb10/Arl2bp/Gstm7/Cav1/Hexb/Trem2/Hk2/P2ry6/Hexa/Ccr5/Coro1a/Lyn/Ptpn6/Hspa5/Cyba/Nrros/Tgfb1/Tnf/Asph/Nrip1/Ptprc/Gsn/Pex5l/Fth1/Ank3/Ank2/Dbi/Arl2/Cdk5/Insig1/Fkbp1a/Nbl1/Gper1/Pde4d/Nr1h3/Dmd/Il1b/Lcn2/Srgn/Pfn1/Ftl1/Txn1/Dgat1/Tspo/Plin2/Ehd1/Nfkbia/Ddit3/Xcl1/Lck/Thy1/B4galnt1/Anxa6/Sp100/Cemip/Enpp1/Kdelr3/Scarb1/Dgat2/Plin5/Chchd10/Syne1/Sorl1/Sqle/Gja1/Apoe/Pink1/Calm3/Calm2/Akap9/Snca/…	89
GO:0032102	BP	GO:0032102	negative regulation of response to external stimulus	100/2555	405/23062	5.92968300921087e-15	2.41372978963172e-13	1.2018470000093e-13	Pglyrp1/Sema3c/Wfdc1/Cd34/Plat/Ctla2a/Clec2d/Sema7a/Cd200/Isg15/Cdh5/Ets1/Dusp3/Cx3cr1/Trem2/Aif1/Ccl12/Grn/Tnfaip8l2/Adrb2/Arrb2/Cd9/Serpine2/Zfp36/Socs3/Ccl2/Fcgr2b/Prkcd/Havcr2/Tnf/Gstp1/Syt11/Tnfaip6/Sirt2/Cers2/Htra1/Slc12a2/Pdgfa/Inpp5f/Wnt3/Adora1/Clasp2/Vtn/Nbl1/Gper1/Adora2a/Nr1h3/Serping1/Tfpi/Pten/Coro1b/Ccr1/Cd24a/Arg2/Cd44/Siglece/Plaur/Thbs1/Dusp1/Anxa2/Trib1/Samhd1/Ier3/Ifi204/Klrd…	100
GO:0072001	BP	GO:0072001	renal system development	90/2555	347/23062	5.96975465995768e-15	2.41426181962444e-13	1.20211190897029e-13	Prom1/Id3/Sox17/Mecom/Aqp11/Tek/Ctnnb1/Hes1/Tgfbr1/Mef2c/Sox4/Basp1/Psap/Smad7/Il6ra/Egr1/C3ar1/Tgfb1/Sox8/Lzts2/Pdgfa/Fgfr2/Sulf2/Pdgfrb/Notch3/Heyl/Enpep/Nid1/Col4a1/Ift20/Cfh/Mmp9/Cxcr2/Cd24a/Arg2/Cd44/Bcl2/Id2/Pdgfra/Bmp7/Bmp4/Gpc3/Bicc1/Enpp1/Tbx18/Fgfr1/Foxc1/Spp1/Maged1/Notch2/Nrp1/Stat1/Sox9/Dync2h1/Nek1/Tmem67/Ift88/Cep290/Rdh10/Plce1/Ift27/Ahi1/Arl3/Odc1/Kif3a/Nfia/Hey1/Tgfb2/Cdkn1c/Pdg…	90
GO:0044782	BP	GO:0044782	cilium organization	97/2555	389/23062	7.82735976667989e-15	3.14508365334725e-13	1.56600352275986e-13	Ablim1/Fnbp1l/Gdi2/Gsn/Ccp110/Kcnj10/Ift43/Slc9a3r1/Ehd2/Ift20/Atg3/Ehd1/Ube2b/Actr3/Ehd4/Ccdc28b/Rsph1/Tmem107/Cfap126/Meig1/Foxj1/Pifo/Cfap161/Rsph9/Tekt1/Nme5/Ccdc113/Ak7/Cfap54/Spag6l/Mns1/Spef2/Cfap206/Cfap52/Spef1/Mapk15/Rsph4a/Spag17/Ttll3/Ttc30b/Catip/Iqcg/Drc1/Ccdc39/Hydin/Tekt4/Zmynd10/Cfap44/Dync2h1/Dnah5/Dnajb13/Ulk4/Ccdc65/Daw1/Ubxn10/Ttc21a/Cfap53/Cfap69/Cfap70/Kif19a/Spag16/Eno4/Dr…	97
GO:0022604	BP	GO:0022604	regulation of cell morphogenesis	88/2555	338/23062	9.38862956403747e-15	3.74822980287342e-13	1.86632271900502e-13	Fn1/Mfsd2a/Palmd/Lims2/Kdr/Myl12b/Palm/Parvb/Myl12a/S100a13/Cdc42ep3/Fermt2/Hexb/Csf1r/Marcks/Ccl12/Ccl3/Sgk1/Rhoh/Coro1a/F11r/Hck/Rhob/Epb41l2/Ccl2/Plekho1/Calr/Lst1/Ermn/Epb41l3/Ptprd/Lpar1/Cdc42ep2/Cntn2/Rhog/Gas7/Ptn/Ptk2/Limd1/Eps8/Dlc1/Rhoj/Sparc/Slc9a3r1/Lims1/Coro1b/Anxa1/Rac2/Cd44/Fgr/S100a10/Arhgap15/Actr3/Mdk/Fbln1/Pdpn/Nrp1/Rdx/Bambi/S100b/Ptprf/Ezr/Plxnb2/Kif3a/Lrp8/Macf1/Rhoc/Rnd1/M…	88
GO:0048002	BP	GO:0048002	antigen processing and presentation of peptide antigen	35/2555	75/23062	9.6328730505743e-15	3.82124416299215e-13	1.90267810975474e-13	Ctss/Trem2/Fcgr3/Unc93b1/Fcer1g/Fcgr1/Pycard/H2-DMa/Ctsl/Fcgr2b/B2m/H2-DMb1/Pdia3/Calr/Slc11a1/Ifi30/Clec4a3/H2-Q10/H2-D1/H2-Q7/H2-Q6/H2-K1/H2-Eb1/H2-Aa/H2-Ab1/Cd74/H2-Q4/H2-T23/Tap2/Tapbp/Tap1/H2-T22/Clec4a2/Clec4a1/Hfe	35
GO:0052547	BP	GO:0052547	regulation of peptidase activity	106/2555	444/23062	1.0209641644634e-14	4.02440811156838e-13	2.00383772718799e-13	Wfdc1/Itih5/Slc1a1/Fas/App/Xdh/Acer2/Cav1/Cst3/Lgmn/Vsir/Ctsd/Laptm5/Grn/Pycard/Bin1/Lyn/Arrb2/Serpine2/Spint1/Ctsb/Timp2/Ctsh/Tnf/Asph/Mbp/Cryab/Gsn/Rnf7/Serpinb1a/Spock1/Spock3/Serpina3n/Fis1/Vtn/Gper1/Perp/Adora2a/Serpinh1/Rcn3/Serping1/Tfpi/Dlc1/S100a8/S100a9/Slpi/Mmp9/Stfa2l1/Cd44/Plaur/Thbs1/Cdkn2d/Ifi204/Cstb/Lck/Serpina3g/Rps3/Psmb8/Serpinb6b/Serpinf1/Itih2/Gpc3/F3/Timp1/Timp3/Por/Efna1/G…	106
GO:0051924	BP	GO:0051924	regulation of calcium ion transport	80/2555	296/23062	1.71272111464476e-14	6.7086962905708e-13	3.34040145894966e-13	Cxcl12/Tspan13/Cracr2b/Gstm7/Ctnnb1/1810037I17Rik/Ahnak/Hes1/Cav1/P2ry12/Ccl12/P2ry6/Bin1/Adrb2/Coro1a/Usp2/Lyn/Arrb2/Ptpn6/Cyba/Cd33/Cd84/Ccl2/Tgfb1/Asph/Plp1/Vmp1/Ank2/Dbi/Gjc2/Cdk5/Gnao1/Prnp/Pde4b/Fkbp1a/Rgs4/Atp1a2/Pdgfrb/Gper1/Hspa2/Pde4d/Adora2a/Rem1/Dmd/Ccr1/Lgals3/Tspo/Ccl5/Gimap3/Thy1/Ptpn22/Bcl2/Gimap5/Gem/Cemip/Bmp4/Ramp3/Gja1/Calm3/Calm2/Snca/Tgfb2/Calm1/Icam1/Agt/S100a1/Atp1b1/Ace/K…	80
GO:0002262	BP	GO:0002262	myeloid cell homeostasis	63/2555	205/23062	1.78763605853524e-14	6.95837335784842e-13	3.46472093976633e-13	Adgrf5/Mecom/Alas1/Epas1/Lmo2/Klf2/Isg15/Gata2/Ets1/Mafb/Fcer1g/Spi1/Cited2/Lyn/Inpp5d/Mertk/Zfp36/Ikzf1/Itgam/Ccl2/Fcgr2b/B2m/Hcls1/Dnase2a/Jam3/Bpgm/Klf13/Thra/Pde4b/Axl/Cfh/Anxa1/Slc7a11/Cxcr2/Cd24a/Lilrb4a/Lilrb4a/Cd44/Hmgb2/Rps24/Rps14/Rps19/Ccr2/Rps6/Id2/Bmp4/Tgfbr3/Itpkb/Stat1/Dyrk3/Hmgb1/Atpif1/Hba-a2/Alas2/Hba-a1/Hbb-b1/Fech/Kitl/Il18/Hif1a/Hmox1/Csf1/Prdx1	63
GO:0001776	BP	GO:0001776	leukocyte homeostasis	48/2555	132/23062	1.92443224376547e-14	7.44432547464059e-13	3.70668675392813e-13	Slc40a1/Mecom/Fas/Tsc22d3/Fcer1g/Mef2c/Coro1a/Lyn/Mertk/Itgam/Ccl2/Gpr183/Fcgr2b/Tgfb1/Skil/Jam3/Pde4b/Axl/Cfh/Anxa1/Slc7a11/Cxcr2/Cd24a/Lilrb4a/Lilrb4a/Pirb/Cd44/Gimap3/Lat/Bcl2/Ccr2/Rps6/Gimap5/Cd74/Enpp1/Itpkb/Hmgb1/Tgfb2/Kitl/Il18/Mif/Prdx2/Bcl2a1a/Pmaip1/Hif1a/Csf1/Tcirg1/P2rx7	48
GO:0042776	BP	GO:0042776	proton motive force-driven mitochondrial ATP synthesis	32/2555	65/23062	1.98804354389976e-14	7.64292295765908e-13	3.80557263179252e-13	Ndufa7/Ndufs2/Ndufb5/Ndufab1/Ndufc2/Ndufa1/Ndufa11/Ndufv3/Ndufc1/Ndufa13/Atp5e/Ndufb2/Atp5h/Ndufa3/Ndufa12/Atp5k/Atp5o/Atp5j2/Atp5j/Atp5d/Ndufb6/Ndufs5/Ndufb11/Ndufb10/Ndufb7/Sdhc/Ndufa5/Ndufa2/Ndufa6/Atp5b/Ndufv2/Ndufs6	32
GO:0010594	BP	GO:0010594	regulation of endothelial cell migration	57/2555	176/23062	2.5307282213921e-14	9.66955543731901e-13	4.81467571212213e-13	Bsg/Hspb1/Rgcc/Kdr/Foxp1/Acvrl1/Tek/Gata2/Robo4/Ets1/Anxa3/Lgmn/Grn/Mef2c/Rhob/Tgfb1/Calr/Tnf/Rin2/Glul/Emc10/Nr2f2/Tbxa2r/Rhoj/Sparc/Lcn2/Anxa1/Gadd45a/Thbs1/Sp100/Dcn/Serpinf1/Bmp4/Igf2/Fgfr1/Plpp3/Nrp1/Emp2/Mmrn2/Efna1/Jup/Plk2/Dnaja4/Apoe/Hmgb1/Adamts9/Agt/Atp5b/Bcas3/Atp2b4/Fgf1/Angpt2/Col18a1/Hif1a/Hmox1/P2rx4/Igf1	57
GO:0150115	BP	GO:0150115	cell-substrate junction organization	41/2555	102/23062	2.94730213175258e-14	1.1192559558875e-12	5.57301160471315e-13	Fn1/Kdr/Acvrl1/Tek/Limch1/Dusp3/Fermt2/Pik3r1/Gpm6b/Apod/Itgb4/Clasp2/Ptk2/Lamc1/Dlc1/Pten/Lims1/Actg1/S100a10/Thy1/Bcl2/Lrp1/Mmp14/Nrp1/Sdc4/Plec/Dst/Macf1/Fam107a/Enpp2/Actn1/Phldb2/Tns1/Rock1/Bcas3/Vcl/Sorbs1/Tln1/Mapre2/Itga5/Cfl1	41
GO:0071675	BP	GO:0071675	regulation of mononuclear cell migration	45/2555	120/23062	3.41442752962773e-14	1.28879119118312e-12	6.41716331884101e-13	Cxcl12/Jam2/App/Cd200/Cx3cr1/Csf1r/Lgmn/Aif1/Ccl12/Pycard/Spi1/Coro1a/Lyn/C5ar1/Ccl2/C3ar1/Tgfb1/Calr/Apod/Nbl1/Rarres2/Il34/Ptk2/Ccr1/Trem1/Lgals3/Thbs1/Adam8/Dusp1/Pla2g7/Ninj1/Ccl5/Xcl1/Ccr2/Mdk/Gas6/Cd47/Hmgb1/Pdgfd/Msn/Cxcl14/Stk39/Ccl7/Ecm1/Csf1	45
GO:0032835	BP	GO:0032835	glomerulus development	32/2555	66/23062	3.45026246797154e-14	1.2944719668992e-12	6.44544909996458e-13	Prom1/Tek/Hes1/Mef2c/Basp1/Il6ra/Egr1/C3ar1/Sulf2/Pdgfrb/Notch3/Heyl/Enpep/Nid1/Cfh/Cd24a/Bcl2/Pdgfra/Bmp7/Bmp4/Foxc1/Notch2/Plce1/Pdgfd/Ednrb/Klf15/Sulf1/Aqp1/Jag1/Ednra/Angpt2/Lamb2	32
GO:0034764	BP	GO:0034764	positive regulation of transmembrane transport	75/2555	272/23062	3.64040518841806e-14	1.35763134811184e-12	6.75993298775897e-13	Slc7a5/Abcb1a/Ocln/Slc9a3r2/Gstm7/Cav1/Ctss/Trem2/Ifngr1/P2ry6/Adrb2/Ccl2/Ifngr2/Prkcd/Asph/Plp1/Car2/Kcna1/Vmp1/Ank3/Ank2/Dbi/Gjc2/Clip3/Cdk5/Adipor2/Atp1b3/Gper1/Ace2/Hspa2/Atp1b2/Dmd/Akap7/Itgb1/Slc9a3r1/Lcn2/Ptafr/Glrx/Gimap3/Thy1/Ccr2/Gimap5/Cemip/Bmp4/Gpc3/Edn3/Ramp3/Fxyd1/Calm3/Calm2/Akap9/Snca/Edn1/Calm1/Slc1a2/Agt/Acsl6/S100a1/Atp1b1/Klf15/Ndufa4/Arl6ip1/Kcne2/Stk39/Flna/Rap1a/Aoc3/Kcnmb…	75
GO:0045637	BP	GO:0045637	regulation of myeloid cell differentiation	66/2555	224/23062	4.07983560114296e-14	1.51245334070943e-12	7.53082436150824e-13	Lef1/Foxp1/Fas/Clec2d/Lmo2/Isg15/Gata2/Ctnnb1/Ets1/Jun/Csf1r/C1qc/Trem2/Mafb/Tyrobp/Ccl3/Mef2c/Spi1/Lyn/Inpp5d/Zfp36/Ikzf1/Itgam/Fos/Pik3r1/B2m/Tgfb1/Csf3r/Tnf/Runx1/Hcls1/Car2/Tnfaip6/Klf13/Pithd1/Il34/Ccr1/Lilrb4a/Lilrb4a/Cebpb/Hmgb2/Adam8/Trib1/Nfkbia/Ninj1/Ccl5/Gpr171/Id2/Cd74/Rbp1/Notch2/Rarg/Gnas/Itpkb/Stat1/Hmgb3/Hmgb1/Kitl/Fgfr3/Meis2/Jag1/Nme2/Hif1a/Csf1/Rab7b/Nme1	66
GO:0002696	BP	GO:0002696	positive regulation of leukocyte activation	107/2555	460/23062	4.7966193861261e-14	1.76765358205878e-12	8.80152021895203e-13	Slc7a1/Slc39a10/Cd59a/Lef1/Tfrc/Gata2/Hes1/Cav1/Trem2/Vsir/Aif1/Tyrobp/Sirpa/Fcer1g/Rhoh/Mef2c/Pycard/H2-DMa/Coro1a/Cd81/Sox4/Inpp5d/Ctsc/Cebpa/Cd86/Itgam/Itgb2/Ccl2/Gpr183/Adora3/B2m/H2-DMb1/Havcr2/Tgfb1/Runx1/Cd83/Ptprc/Il33/Efnb3/Hsp90aa1/Lamp1/Prkcz/Axl/Lgals1/Il1b/Mmp8/Anxa1/Clec4d/Cd24a/Lilrb4a/Lilrb4a/Sirpb1b/Fgr/Bst1/Sirpb1c/Thbs1/Ptafr/Adam8/Actb/Nfkbiz/Ccl5/Klrk1/Xcl1/Gimap3/Lck/Thy1/Pt…	107
GO:0002690	BP	GO:0002690	positive regulation of leukocyte chemotaxis	40/2555	99/23062	4.93327721271035e-14	1.8073206165153e-12	8.99903075457875e-13	Cxcl12/App/Cx3cr1/Csf1r/Lgmn/Aif1/Spi1/C5ar1/Ccl2/C3ar1/Calr/Gpsm3/Ptn/Rarres2/Il34/Ptk2/Il1b/Rac2/Ccr1/Cxcr2/Trem1/Sell/Thbs1/Pla2g7/Ccl5/Xcl1/Ccr2/Cd74/Mdk/Lbp/Edn3/Gas6/Hmgb1/Edn1/Cxcl14/Stk39/Pgf/Ednra/Ccl7/Csf1	40
GO:0098739	BP	GO:0098739	import across plasma membrane	61/2555	199/23062	5.27120485337536e-14	1.91982829396618e-12	9.55923022348034e-13	Slc7a5/Slc2a1/Slc7a1/Slc39a10/Slc1a1/Slc3a2/Slc31a1/Slc6a6/Cav1/Rgs2/Slc2a5/Adrb2/Slc15a3/Prkcd/Slc12a2/Slc24a2/Kcnj10/Prnp/Atp1b3/Kcnj8/Slc6a20a/Rgs4/Atp1a2/Slc19a1/Ace2/Abcc9/Atp1b2/Slc1a5/Itgb1/Slc9a3r1/Lcn2/Slc7a11/Arg2/Thbs1/Slc6a13/Slc1a3/Ramp3/Lrrc8c/Slc22a4/Gfap/Folr1/Atp1a1/Calm1/Slc1a2/Agt/Slc6a1/Slc27a1/Acsl6/Slc39a12/Slc15a2/Atp1b1/Slc1a4/Lrrc8a/Kcnj13/Arl6ip1/Kcne2/Arg1/Folr2/Cd36/Hf…	61
GO:0003018	BP	GO:0003018	vascular process in circulatory system	68/2555	236/23062	5.6019786646805e-14	2.02843739090873e-12	1.01000178373003e-12	Cldn5/Abcg2/Abcb1a/Slc2a1/Ramp2/Ocln/Mfsd2a/Pde2a/Pde2a/Kdr/Tjp1/Klf2/Cdh5/Cav1/Fermt2/Rgs2/Ptgs1/Adrb2/Tbxas1/Tgfb1/Ccl4/Fabp5/Adora1/Sod3/Atp1a2/Gper1/Ptk2/Adora2a/Tbxa2r/Slc1a5/Cxcr2/Lrp1/Edn3/Foxc1/Tgfbr3/Adm/Plvap/Mgll/Cd38/Ptp4a3/Ece1/Wdr35/Gja1/Apoe/Plec/Edn1/Akap12/Icam1/Agt/Slc27a1/Cbs/Il18/Ednrb/Ddah1/Ace/Acta2/Pde3a/Rock1/Npy1r/Kcnmb1/Pde5a/Ednra/Kcna5/Gpx1/Hif1a/Manf/P2rx4/Cd36	68
GO:1905039	BP	GO:1905039	carboxylic acid transmembrane transport	49/2555	140/23062	5.72803120109421e-14	2.06209123239392e-12	1.02675874161385e-12	Slc7a5/Abcb1a/Slc16a1/Slc2a1/Slc7a1/Slc38a5/Slc1a1/Slc3a2/Slc38a3/Slc6a6/Rgs2/Prkcd/Slc11a1/Slc7a7/Slc38a2/Kcnj10/Mpc1/Slc6a20a/Rgs4/Slc19a1/Ace2/Slc38a11/Slc1a5/Itgb1/Slc7a11/Arg2/Slc16a3/Thbs1/Emb/Slc6a13/Slc1a3/Lrrc8c/Slc38a1/Slc22a4/Gfap/Slc25a18/Folr1/Slc1a2/Agt/Slc7a10/Slc27a1/Acsl6/Slc1a4/Lrrc8a/Arl6ip1/Mpc2/Arg1/Folr2/Cd36	49
GO:1905517	BP	GO:1905517	macrophage migration	32/2555	67/23062	5.90507017384133e-14	2.11360787601631e-12	1.05240996564649e-12	Cd200/P2ry12/Cx3cr1/Csf1r/Trem2/Ccl12/Ccl3/Cd81/Cd9/C5ar1/Ccl2/C3ar1/Rtn4/Rarres2/Il34/Ptk2/Trem1/Lgals3/Thbs1/Ninj1/Cnn2/Ccl5/Rpl13a/Ccr2/Mdk/Enpp1/Emilin1/Mmp14/Ednrb/Mif/Csf1/P2rx4	32
GO:0006898	BP	GO:0006898	receptor-mediated endocytosis	75/2555	275/23062	6.77288385422668e-14	2.39667730932521e-12	1.19335621020047e-12	Ramp2/Tfrc/Cav2/App/Fnbp1l/Cav1/Siglech/Fcer1g/Fcgr1/Adrb2/Cd81/Arrb2/Cd9/Ctsl/Itgam/Itgb2/Bmp2k/Fcgr2b/Cd300a/B2m/Ppt1/Clta/Trf/Ophn1/Syt11/Sirt2/Abca2/Ap2a1/Cntn2/Sh3gl3/Rab31/Inpp5f/Snx1/Cd63/Vtn/Ifitm3/Itgb1/Cxcr2/Lilrb4a/Lilrb4a/Cd44/Cd14/Anxa2/Fcgr4/Sdcbp/Lrp1/Adm/Nedd4/Ramp3/Ntf3/Hspg2/Ramp1/Ezr/Clu/Sorl1/Ahi1/Kif3a/Synj1/Apoe/Snca/Cd2ap/Cltb/Gria2/Myo6/Atp5b/Msr1/Cxcl16/Dab2/Mrc1/Lyve1/Cd…	75
GO:0051258	BP	GO:0051258	protein polymerization	75/2555	275/23062	6.77288385422668e-14	2.39667730932521e-12	1.19335621020047e-12	Kank3/Sptbn1/Esam/Tmsb10/Pecam1/Cdh5/Cdc42ep3/Cav1/Stmn1/Aif1/Sgk1/Pycard/Bin1/Coro1a/Capza2/Evl/Cotl1/Ssh2/Prkcd/Arpc4/Hcls1/Tubb4a/Gsn/Tppp3/Arpc1a/Mapt/Tmod2/Hsp90aa1/Pak1/Clip3/Tmod1/Cdc42ep2/Slain1/Mid1ip1/Arl2/Gas7/Tppp/Pfn2/Clasp2/Gpx4/Eps8/Msrb1/Gda/Pfn1/Vasp/Arpc5/Ndel1/Rps3/Actr3/Rdx/Nck1/Catip/Nin/Ckap5/Map1b/Eml2/Akap9/Snca/Stmn2/Arpc3/Icam1/Slc39a12/Fam107a/Tpm1/Lmod1/Eln/Arhgef7/Ple…	75
GO:2001233	BP	GO:2001233	regulation of apoptotic signaling pathway	97/2555	402/23062	6.96815533038148e-14	2.45184584167321e-12	1.22082578669663e-12	Cxcl12/Hspb1/Fas/Ctnnb1/Bcl2l1/Cav1/Cx3cr1/Trem2/Tgfbr1/Pycard/Arrb2/Ctsc/Erp29/Ctsh/Prkcd/Pdia3/Serinc3/Ptpn1/Tnf/Atf3/Ivns1abp/Pmp22/Ptprc/Skil/Mal/Gstp1/Mapk8ip1/Faim2/Tmbim1/Slc25a4/Sgk3/Fis1/Gper1/G0s2/Adora2a/Nupr1/Pten/Slc9a3r1/S100a8/S100a9/Il1b/Mmp9/Osm/Cd44/Grina/Lgals3/Hmgb2/Plaur/Thbs1/Mcl1/Cdkn2d/Ier3/Ddit3/Lck/Runx3/Bcl2/Rps7/Rps3/Rpl11/Rpl26/Sp100/Cd74/Bmp4/Fgfr1/Timp3/Itm2c/Msx1/M…	97
GO:0014910	BP	GO:0014910	regulation of smooth muscle cell migration	40/2555	100/23062	7.34800989261398e-14	2.57097784332583e-12	1.28014412440217e-12	Egfl7/Abhd2/Rapgef4/Cav1/Aif1/P2ry6/Mef2c/Egr1/Gstp1/Lpar1/Pak1/Pdgfa/Vtn/Pdgfrb/Ptk2/Pde4d/S100a11/Coro1b/Trib1/Ccl5/Bcl2/Igfbp5/Mdk/Cyp1b1/F3/Lrp1/Igfbp3/Sorl1/Pdgfd/Adamts1/Agt/Il18/Ace/Tpm1/Ilk/Camk2d/Arpc2/Tmsb4x/Igf1/Myo5a	40
GO:1903825	BP	GO:1903825	organic acid transmembrane transport	49/2555	141/23062	7.84349983448573e-14	2.72901212118308e-12	1.35883272639782e-12	Slc7a5/Abcb1a/Slc16a1/Slc2a1/Slc7a1/Slc38a5/Slc1a1/Slc3a2/Slc38a3/Slc6a6/Rgs2/Prkcd/Slc11a1/Slc7a7/Slc38a2/Kcnj10/Mpc1/Slc6a20a/Rgs4/Slc19a1/Ace2/Slc38a11/Slc1a5/Itgb1/Slc7a11/Arg2/Slc16a3/Thbs1/Emb/Slc6a13/Slc1a3/Lrrc8c/Slc38a1/Slc22a4/Gfap/Slc25a18/Folr1/Slc1a2/Agt/Slc7a10/Slc27a1/Acsl6/Slc1a4/Lrrc8a/Arl6ip1/Mpc2/Arg1/Folr2/Cd36	49
GO:0070374	BP	GO:0070374	positive regulation of ERK1 and ERK2 cascade	66/2555	227/23062	8.19550587579804e-14	2.83564503302612e-12	1.41192750351468e-12	Cxcl12/Kdr/App/Sema7a/Tek/Jun/Fermt2/Csf1r/Trem2/Ccl12/P2ry6/Ccl3/Pycard/Arrb2/Ccl2/Gpr183/Havcr2/Tgfb1/Ptprc/Ccl4/Prkcz/Pdgfa/Fgfr2/Pdgfrb/Gper1/Gcnt2/Pten/Il1b/Ccl6/Ccr1/Chil1/Glipr2/Cd44/Ccl5/Xcl1/Ptpn22/Cd74/Pdgfra/Bmp4/Lrp1/Notch2/Ramp3/Nrp1/Gas6/Mt3/Apoe/Hmgb1/Pdgfd/Akap12/Icam1/Ntsr2/Fgfr3/Nrxn1/Spry2/Mif/Acta2/Rap1a/Ednra/Fgf1/Camk2d/Ccl9/Tlr2/Ccl7/Ccl24/Igf1/Cd36	66
GO:0007044	BP	GO:0007044	cell-substrate junction assembly	39/2555	96/23062	8.24291435476829e-14	2.83629119345287e-12	1.4122492404273e-12	Fn1/Kdr/Acvrl1/Tek/Limch1/Dusp3/Fermt2/Gpm6b/Apod/Itgb4/Clasp2/Ptk2/Lamc1/Dlc1/Pten/Lims1/Actg1/S100a10/Thy1/Bcl2/Lrp1/Mmp14/Nrp1/Sdc4/Plec/Dst/Macf1/Fam107a/Enpp2/Actn1/Phldb2/Tns1/Rock1/Bcas3/Vcl/Sorbs1/Tln1/Itga5/Cfl1	39
GO:0042129	BP	GO:0042129	regulation of T cell proliferation	60/2555	196/23062	9.04871301582206e-14	3.09644970673296e-12	1.54178765440207e-12	Slc7a1/Cd59a/Tfrc/Ctnnb1/Hes1/Vsir/Laptm5/Aif1/Cd37/Pycard/Coro1a/Cd81/Ptpn6/Cd86/H2-DMb1/Havcr2/Tgfb1/Tnfrsf21/Ptprc/Mapk8ip1/Prnp/Prkar1a/Pten/Il1b/Anxa1/Slfn1/Rac2/Cd24a/Lilrb4a/Lilrb4a/Arg2/Cd44/Cebpb/Lgals3/Ccl5/Xcl1/Ptpn22/Cd3e/Rps3/Ccr2/H2-Aa/Igfbp2/Bmp4/Igf2/Vcam1/Irf1/Nck1/Foxj1/Zp3/Cd55/Sdc4/Hmgb1/Znhit1/Kitl/Il18/Adk/Lrrc32/Pde5a/Arg1/Igf1	60
GO:0007599	BP	GO:0007599	hemostasis	57/2555	181/23062	9.79209842762787e-14	3.33252398946811e-12	1.6593340217309e-12	Fn1/Cd34/Plat/Cav1/P2ry12/Fcer1g/Adrb2/Lyn/Evl/Ptpn6/Cd9/F11r/Mertk/Serpine2/Fermt3/Il6ra/Prkcd/Hps4/Entpd1/Stxbp3/Pdgfa/Vtn/Axl/Tbxa2r/Serping1/Tfpi/Cfh/S100a9/Slc7a11/Lilrb4a/Lilrb4a/Emilin2/Plaur/Thbs1/Anxa2/Plek/Txk/Pdgfra/Fbln1/F3/Pdpn/Gas6/St3gal4/Gnas/Thbd/Anxa5/Apoe/Vwf/Anxa7/Entpd2/F5/Prdx2/Flna/F10/F13a1/Pf4/Cd36	57
GO:0048017	BP	GO:0048017	inositol lipid-mediated signaling	55/2555	171/23062	9.90497765238899e-14	3.35261960973253e-12	1.66934005514519e-12	Flt1/Igf1r/Slc9a3r2/Fn1/Pik3ip1/Kdr/Tek/Prex2/Csf1r/Trem2/Adap2/Ptpn6/Serpine2/Pik3r1/Adora3/Hcls1/Gsn/Sirt2/Ppp1r16b/Plcl1/Pdgfa/Plekha1/Inpp5f/Prr5l/Pdgfrb/Gper1/Ptk2/Pten/Slc9a3r1/Osm/Fgr/Hcst/Ptafr/Ccl5/Dcn/Pdgfra/Ogt/Nedd4/Car8/Sox9/Myo16/Ntrk2/Ezr/Plcb3/Plce1/Synj1/Edn1/Tgfb2/Pdgfd/Xbp1/Agt/Il18/Plcd4/Plxnb1/Igf1	55
GO:0072593	BP	GO:0072593	reactive oxygen species metabolic process	69/2555	244/23062	1.00289196213585e-13	3.37622223793627e-12	1.68109230182203e-12	Slc1a1/App/Aldh2/Xdh/Hk2/Tyrobp/Cyba/Itgam/Itgb2/Nrros/Ncf1/Vav1/Prkcd/Tgfb1/Tnf/Ncf2/Cryab/Gstp1/Mapt/Sirt2/Sod3/Pdgfrb/Pid1/Mmp8/Lcn2/Prdx5/Fpr2/Gadd45a/Arg2/Ncf4/Thbs1/Tspo/Ier3/Acp5/Bcl2/Eef1a1/Cyp1b1/Ogt/Plin5/Mt3/Prdx6/Prdx4/Pink1/Atpif1/Hbb-bt/Snca/Hba-a1/Hbb-b1/Edn1/Agt/Cbs/Il18/Ndufc2/Atp5g1/Romo1/Cycs/Coq7/Nqo1/Prdx2/Cybb/Gpx1/Pmaip1/Hif1a/Cdkn1a/Eif5a/Prdx1/Gpx3/Cd36/P2rx7	69
GO:0002831	BP	GO:0002831	regulation of response to biotic stimulus	91/2555	369/23062	1.07024087089023e-13	3.58358072252923e-12	1.78434046725672e-12	Foxp1/Clec2d/Isg15/Irf7/Trem2/Ly86/Grn/Lag3/Tyrobp/Cd37/Pycard/Spi1/Arrb2/Cyba/Cd84/Ncf1/Vav1/Havcr2/Cd180/Syt11/Sirt2/Hsp90aa1/Htra1/Lamp1/Serpinb1a/Serping1/Pten/Cfh/Il1b/Ccr1/Cd24a/Arg2/Trem3/Fgr/Emilin2/Hmgb2/Adam8/Trib1/Clec4n/Samhd1/Ifi204/Zbp1/Ccl5/Klrd1/Klrk1/Xcl1/Gimap3/Klre1/Klrb1c/Ptpn22/Txk/Mndal/Rps19/Ifi203/Fgl2/Gimap5/Socs1/Apobec3/Cd74/Igf2/Emilin1/Rab34/Lbp/Plscr1/Mmrn2/Tap2/Igtp…	91
GO:1901214	BP	GO:1901214	regulation of neuron death	96/2555	399/23062	1.12960865878695e-13	3.76214049568188e-12	1.87324914651638e-12	Foxq1/Slc1a1/Cd34/Kdr/Fas/App/Cd200/Ctnnb1/Bcl2l1/Jun/Cx3cr1/Trem2/C1qa/Lgmn/Ccl12/Grn/Tyrobp/Ctsz/Btg2/Ccl3/Mef2c/Coro1a/Arrb2/C5ar1/Itgam/Fos/Ccl2/Fcgr2b/Egr1/Ppt1/Tnf/Ncf2/Mag/Mapt/Faim2/Cdk5/Trim2/Fbxo7/Adora1/Prnp/Mt1/Fis1/Adora2a/Axl/Nupr1/Il1b/Lcn2/Slc7a11/Cebpb/Adam8/Mcl1/Ddit3/Ccl5/Bcl2/Npm1/Serpinf1/Mdk/Lrp1/Nenf/Ntf3/Nrp1/Ptprf/Nrbp2/Ntrk2/Mt3/Hsph1/Trp53bp2/Clu/Sorl1/Bok/Sncg/Ptprz1/A…	96
GO:0030003	BP	GO:0030003	cellular cation homeostasis	112/2555	497/23062	1.1904866865231e-13	3.94380376790737e-12	1.96370312345859e-12	Slc40a1/Slc39a10/Slc1a1/Tfrc/Cav2/Slc31a1/App/Aqp11/Gstm7/Cdh5/Atox1/Aplp2/Cav1/Hexb/Ccl12/Grn/P2ry6/Sgk1/Ccr5/Coro1a/Lyn/Ptpn6/Cyba/Ccl2/Ppt1/Tgfb1/Asph/Slc11a1/Trf/Ptprc/Car2/Fth1/Ank2/Dbi/Sv2a/Slc12a2/Slc24a2/Pacs2/Slc4a2/Prnp/Fkbp1a/Atp1b3/Mt1/Fis1/Atp1a2/Atp13a5/Gper1/Pth1r/Atp1b2/Pde4d/Dmd/Lcn2/Ccr1/Grina/Ftl1/Atp6v1g1/Rab20/Ddit3/Ccl5/Xcl1/Lck/Thy1/Bcl2/Ccr2/Anxa6/Cemip/Edn3/Slc1a3/Spp1/S1…	112
GO:0002573	BP	GO:0002573	myeloid leukocyte differentiation	69/2555	245/23062	1.24706563067463e-13	4.10937817346115e-12	2.0461461141562e-12	Lef1/Tfrc/Foxp1/Clec2d/App/Gata2/Ctnnb1/Jun/Csf1r/C1qc/Trem2/Mafb/Tyrobp/Fcer1g/Ccl3/Mef2c/Spi1/Cd81/Cited2/Lyn/Inpp5d/Cebpa/Ikzf1/Itgam/Fos/Pik3r1/Gpr183/Nrros/Tgfb1/Tnf/Runx1/Trf/Hcls1/Junb/Car2/Tspan2/Tnfaip6/Il34/Ccr1/Cd300lf/Lilrb4a/Lilrb4a/Pirb/Cebpb/Adam8/Trib1/Ifi204/Ninj1/Ccl5/Gimap3/Gimap5/Id2/Cd74/Bmp4/Gpc3/Enpp1/Rbp1/Notch2/Gnas/Cd109/Kitl/Fgfr3/Glo1/Nme2/Tlr2/Csf1/Nme1/Fam20c/Tcirg1	69
GO:0098657	BP	GO:0098657	import into cell	70/2555	251/23062	1.40582576507308e-13	4.60814887625008e-12	2.29449457280072e-12	Slc7a5/Slc2a1/Slc7a1/Slc39a10/Slc1a1/Slc3a2/Slc31a1/Slc6a6/Cav1/Trem2/Rgs2/Slc2a5/Adrb2/Slc15a3/Il10ra/Prkcd/Gpm6b/Slc12a2/Slc24a2/Kcnj10/Prnp/Atp1b3/Kcnj8/Slc6a20a/Rgs4/Atp1a2/Slc19a1/Ace2/Abcc9/Atp1b2/Slc1a5/Itgb1/Lcn2/Slc7a11/Arg2/Thbs1/Actb/Slc6a13/Slc1a3/Slc29a1/Ramp3/Lrrc8c/Mapk15/Slc22a4/Gfap/Folr1/Atp1a1/Snca/Calm1/Slc1a2/Acsl3/Agt/Slc6a1/Slc27a1/Acsl6/Slc39a12/Slc6a11/Slc15a2/Atp1b1/Slc1…	70
GO:0006979	BP	GO:0006979	response to oxidative stress	97/2555	407/23062	1.55818769668773e-13	5.08083401830950e-12	2.52985448026566e-12	Slc1a1/Net1/Hspb1/Foxp1/App/Epas1/Aldh2/Ctnnb1/Atox1/Jun/Cst3/Trem2/Aif1/Ptgs1/Sirpa/Psap/Rhob/Itgam/Fos/Prkcd/Txnip/Cryab/Gstp1/Apod/Gpr37/Mapt/Sirt2/Rcan2/Rnf7/Psip1/Plekha1/Fbxo7/Prr5l/Prnp/Gpx4/Sod3/Pdgfrb/Gpx8/Axl/Ndufs2/Lcn2/Anxa1/Mmp9/Slc7a11/Gsr/Prdx5/Txn1/Mgst1/Glrx/Mcl1/Kdm6b/Lck/Bcl2/Rps3/Stk24/Aldh1a1/Pdgfra/Cyp1b1/Bmp4/Gpx7/Cd38/Nme5/Mt3/Gpr37l1/Prdx6/Wrn/Prdx4/Endog/Atp2a2/Apoe/Pink…	97
GO:0150076	BP	GO:0150076	neuroinflammatory response	32/2555	69/23062	1.66274724549963e-13	5.39353637758944e-12	2.68555558401421e-12	App/Cd200/Nampt/Jun/Cx3cr1/Trem2/C1qa/Aif1/Ifngr1/Grn/Tyrobp/Ctsc/C5ar1/Itgam/Ifngr2/Tnf/Il33/Syt11/Bpgm/Adora2a/Nupr1/Itgb1/Il1b/Mmp8/Lrp1/Ulk4/Clu/Snca/Agt/Tlr2/Igf1/Myo5a	32
GO:0007596	BP	GO:0007596	blood coagulation	56/2555	178/23062	1.68515735301232e-13	5.42827969054129e-12	2.70285501273276e-12	Fn1/Cd34/Plat/Cav1/P2ry12/Fcer1g/Adrb2/Lyn/Evl/Ptpn6/Cd9/F11r/Mertk/Serpine2/Fermt3/Il6ra/Prkcd/Hps4/Entpd1/Stxbp3/Pdgfa/Vtn/Axl/Tbxa2r/Serping1/Tfpi/Cfh/S100a9/Slc7a11/Lilrb4a/Lilrb4a/Emilin2/Plaur/Thbs1/Anxa2/Plek/Txk/Pdgfra/Fbln1/F3/Pdpn/Gas6/St3gal4/Gnas/Thbd/Anxa5/Apoe/Vwf/Entpd2/F5/Prdx2/Flna/F10/F13a1/Pf4/Cd36	56
GO:0071346	BP	GO:0071346	cellular response to interferon-gamma	42/2555	111/23062	1.69088994856296e-13	5.42827969054129e-12	2.70285501273276e-12	Gbp3/Ccl12/Irf8/Sirpa/Ccl3/Evl/Ccl2/Ccl4/Gsn/Stxbp3/Cdc42ep2/Ccl6/Zyx/Actg1/Rab20/Ccl5/Xcl1/H2-Q7/Txk/Rpl13a/Socs1/Actr3/H2-Ab1/Cd47/Igtp/Gbp7/Gbp4/Gbp2/Irf1/Stat1/Aqp4/Vim/Gapdh/Vamp8/Arg1/Ccl9/Capg/Tlr2/Ccl7/Rab7b/Mrc1/Ccl24	42
GO:0048015	BP	GO:0048015	phosphatidylinositol-mediated signaling	54/2555	168/23062	1.70689352959095e-13	5.45155533450895e-12	2.714444447058e-12	Flt1/Igf1r/Slc9a3r2/Fn1/Pik3ip1/Kdr/Tek/Prex2/Csf1r/Trem2/Ptpn6/Serpine2/Pik3r1/Adora3/Hcls1/Gsn/Sirt2/Ppp1r16b/Plcl1/Pdgfa/Plekha1/Inpp5f/Prr5l/Pdgfrb/Gper1/Ptk2/Pten/Slc9a3r1/Osm/Fgr/Hcst/Ptafr/Ccl5/Dcn/Pdgfra/Ogt/Nedd4/Car8/Sox9/Myo16/Ntrk2/Ezr/Plcb3/Plce1/Synj1/Edn1/Tgfb2/Pdgfd/Xbp1/Agt/Il18/Plcd4/Plxnb1/Igf1	54
GO:0051651	BP	GO:0051651	maintenance of location in cell	66/2555	231/23062	2.02585003337797e-13	6.42890670645961e-12	3.20108832052699e-12	Tmsb10/Arl2bp/Gstm7/Cav1/Hexb/Hk2/P2ry6/Hexa/Ccr5/Coro1a/Lyn/Ptpn6/Hspa5/Cyba/Tgfb1/Asph/Ptprc/Gsn/Fth1/Ank3/Ank2/Dbi/Arl2/Cdk5/Insig1/Fkbp1a/Gper1/Pde4d/Dmd/Lcn2/Srgn/Pfn1/Ftl1/Txn1/Tspo/Ddit3/Xcl1/Lck/Thy1/Anxa6/Sp100/Cemip/Kdelr3/Chchd10/Syne1/Sorl1/Gja1/Apoe/Pink1/Calm3/Calm2/Akap9/Snca/Tgfb2/Calm1/Ccdc88a/Pln/Flna/Tmem38b/Ednra/Itpr1/Camk2d/Gm2a/Tmsb4x/P2rx7/Myo5a	66
GO:0060271	BP	GO:0060271	cilium assembly	89/2555	361/23062	2.03354948807409e-13	6.42890670645961e-12	3.20108832052699e-12	Ablim1/Fnbp1l/Gdi2/Gsn/Ccp110/Kcnj10/Ift43/Ehd2/Ift20/Atg3/Ehd1/Ube2b/Actr3/Ehd4/Ccdc28b/Rsph1/Tmem107/Meig1/Foxj1/Cfap161/Rsph9/Tekt1/Nme5/Ccdc113/Ak7/Cfap54/Spag6l/Mns1/Spef2/Cfap206/Cfap52/Spef1/Mapk15/Rsph4a/Spag17/Ttll3/Ttc30b/Iqcg/Drc1/Ccdc39/Hydin/Tekt4/Zmynd10/Cfap44/Dync2h1/Dnah5/Dnajb13/Ulk4/Ccdc65/Daw1/Ubxn10/Cfap53/Cfap69/Cfap70/Spag16/Drc7/Dync2li1/B9d1/Ttc12/Dnaaf3/Rabl2/Cfap43/Nek1…	89
GO:0014013	BP	GO:0014013	regulation of gliogenesis	47/2555	135/23062	2.32700492553782e-13	7.31032612858364e-12	3.6399656516931e-12	Slc7a5/Flt1/Fas/Ctnnb1/Hes1/Prkch/Trem2/Bin1/Lyn/Serpine2/Spint1/Tgfb1/Tnf/Trf/Mag/Il33/Aspa/Nkx6-2/Sirt2/Rtn4/Cers2/Sox10/Gjc2/Sox8/Olig2/Ptn/Il34/Ptk2/Il1b/Tspo/Id2/Actr3/Mdk/Bmp4/Ntf3/Id4/Gfap/Gpr37l1/Vim/Ptprz1/Idh2/Synj1/Hes5/Fgfr3/Enpp2/Tlr2/Igf1	47
GO:0007229	BP	GO:0007229	integrin-mediated signaling pathway	40/2555	103/23062	2.33582996080306e-13	7.31032612858364e-12	3.6399656516931e-12	Fn1/Lims2/Sema7a/Isg15/Fermt2/Tyrobp/Fcer1g/Fyb/Itgb5/Itgam/Itgb2/Fermt3/Vav1/Itgad/Itgb4/Cd63/Ptn/Ptk2/Nid1/Lamc1/Itgb1/Lims1/Fgr/Zyx/Plek/Thy1/Lat/Txk/Itgb7/Col3a1/Plpp3/Timp1/Nrp1/Emp2/Flna/Ilk/Tln1/Lamb2/Dab2/Itga5	40
GO:0050769	BP	GO:0050769	positive regulation of neurogenesis	79/2555	304/23062	2.42732614811947e-13	7.53427019025987e-12	3.75147212596856e-12	Slc7a5/Cxcl12/Flt1/Fn1/Kdr/Sema7a/Ctnnb1/Hes1/Prkch/Cx3cr1/Marcks/Sgk1/Bin1/Lyn/Serpine2/Spint1/Zeb2/Tgfb1/Tnf/Trf/Skil/Mag/Il33/Aspa/Nkx6-2/Mapt/Rtn4/Ptprd/Sox10/Gjc2/Pak1/Sox8/Dixdc1/Wnt3/Olig2/Ptn/Il34/Gper1/Ptk2/Itgb1/Il1b/Tspo/Ndel1/Rpl4/Id2/Actr3/Serpinf1/Mdk/Lrp1/Ntf3/Nrp1/Ptprf/Nin/Ntrk2/Id4/Gfap/Sox2/Plxnb2/Map1b/Vim/Ptprz1/Synj1/Metrn/Apoe/Lrp8/Macf1/Tgm2/Tnfrsf12a/Tnik/Pax6/Plxnb1/Mfn1…	79
GO:1905475	BP	GO:1905475	regulation of protein localization to membrane	60/2555	200/23062	2.43158045639408e-13	7.53427019025987e-12	3.75147212596856e-12	Sptbn1/Slc1a1/Rapgef4/Bcl2l1/Sorbs2/Trem2/Abi3/Cd81/Itgam/Pik3r1/Ccl2/Tgfb1/Tnf/Gsn/Tnfaip6/Ank3/Pak1/Tmbim1/Clip3/Prkcz/Cdk5/Rhog/Pls1/Prnp/Clasp2/Fis1/Ptn/Gper1/Pid1/Itgb1/Slc7a11/Lgals3/Actb/Actr3/Cemip/Gpc3/Lrp1/Pgrmc1/Mmp14/Ogt/Ramp3/Ezr/Stom/Rab11a/Acsl3/Nrxn1/Gpc5/Tnik/Cdh2/Camk2g/Vamp8/Rap1a/Atp2b4/Sorbs1/Camk2d/Arpc2/Pmaip1/Dab2/Myo5a/Cltc	60
GO:0014015	BP	GO:0014015	positive regulation of gliogenesis	36/2555	86/23062	2.4909207470967e-13	7.67992792718724e-12	3.82399818704892e-12	Slc7a5/Flt1/Hes1/Prkch/Bin1/Lyn/Serpine2/Spint1/Tgfb1/Tnf/Trf/Mag/Il33/Aspa/Nkx6-2/Rtn4/Sox10/Gjc2/Sox8/Olig2/Ptn/Il34/Ptk2/Il1b/Tspo/Id2/Actr3/Mdk/Ntf3/Gfap/Vim/Ptprz1/Synj1/Enpp2/Tlr2/Igf1	36
GO:0032535	BP	GO:0032535	regulation of cellular component size	95/2555	398/23062	2.52016953116316e-13	7.70971725003601e-12	3.83883091954942e-12	Cxcl12/Kank3/Sema3c/Sptbn1/Esam/Tmsb10/Fn1/Pecam1/Aqp11/Sema7a/Cdc42ep3/Ccr5/Pycard/Bin1/Coro1a/Capza2/Evl/Cotl1/Ssh2/Prkcd/Arpc4/Hcls1/Slc12a9/Mag/Gsn/Arpc1a/Mapt/Tmod2/Rtn4/Dpysl2/Pak1/Cfl2/Tmod1/Slc12a2/Cdc42ep2/Cntn2/Cdk5/Omg/Wnt3/Pls1/Pfn2/Clasp2/Eps8/Bloc1s1/Pten/Slc9a3r1/Pfn1/Plek/Vasp/Arpc5/Ndel1/Ppp1r15a/Rpl4/Actr3/Npm1/Lrp1/Ogt/Nrp1/Mgll/Rdx/Nck1/Aqp4/Mt3/Ezr/Map1b/Apoe/Hsp90ab1/Macf1/E…	95
GO:0001822	BP	GO:0001822	kidney development	84/2555	333/23062	2.52534091041642e-13	7.70971725003601e-12	3.83883091954942e-12	Prom1/Id3/Sox17/Aqp11/Tek/Ctnnb1/Hes1/Tgfbr1/Mef2c/Sox4/Basp1/Smad7/Il6ra/Egr1/C3ar1/Tgfb1/Sox8/Lzts2/Pdgfa/Fgfr2/Sulf2/Pdgfrb/Notch3/Heyl/Enpep/Nid1/Ift20/Cfh/Mmp9/Cxcr2/Cd24a/Arg2/Cd44/Bcl2/Id2/Pdgfra/Bmp7/Bmp4/Gpc3/Bicc1/Enpp1/Fgfr1/Foxc1/Spp1/Maged1/Notch2/Nrp1/Sox9/Dync2h1/Nek1/Tmem67/Ift88/Cep290/Rdh10/Plce1/Ift27/Ahi1/Arl3/Odc1/Kif3a/Hey1/Tgfb2/Cdkn1c/Pdgfd/Adamts1/Agt/Hes5/Ednrb/Pou3f3/Kl…	84
GO:0022010	BP	GO:0022010	central nervous system myelination	20/2555	29/23062	2.68863439433616e-13	8.12855097472116e-12	4.04737706985913e-12	Plp1/Mag/Mal/Nkx6-2/Fa2h/Abca2/Sox10/Myrf/Cntn2/Omg/Kcnj10/Pten/Enpp1/Ulk4/Id4/Ckap5/Clu/Hes5/Fgfr3/Tlr2	20
GO:0032291	BP	GO:0032291	axon ensheathment in central nervous system	20/2555	29/23062	2.68863439433616e-13	8.12855097472116e-12	4.04737706985913e-12	Plp1/Mag/Mal/Nkx6-2/Fa2h/Abca2/Sox10/Myrf/Cntn2/Omg/Kcnj10/Pten/Enpp1/Ulk4/Id4/Ckap5/Clu/Hes5/Fgfr3/Tlr2	20
GO:0006909	BP	GO:0006909	phagocytosis	82/2555	322/23062	2.80290446596696e-13	8.43308648021362e-12	4.19901172475904e-12	Pecam1/Gata2/Snx3/Anxa3/Trem2/Pld4/Fcgr3/Aif1/Irf8/Bin2/Tyrobp/Sirpa/Fcer1g/P2ry6/Fcgr1/Rhoh/Pycard/Coro1a/Cyba/Hck/Mertk/Itgam/Itgb2/Ccl2/Fcgr2b/Cd300a/Vav1/Tgfb1/Calr/Tnf/Cd302/Ncf2/Elmo1/Slc11a1/Ptprc/Gsn/Syt11/Rhog/Rab31/Mfge8/Colec12/Ptk2/Axl/Nr1h3/Pten/Itgb1/Il1b/Anxa1/Rac2/Cd300lf/Sirpb1b/Ncf4/Fgr/Siglece/Sirpb1c/Thbs1/Cfp/Rab20/Atg3/Cnn2/Il2rb/Il2rg/Ccr2/Lrp1/Rab34/Lbp/Gas6/Cd47/Scarb1/49…	82
GO:0002478	BP	GO:0002478	antigen processing and presentation of exogenous peptide antigen	21/2555	32/23062	3.04761424941782e-13	9.12526035835299e-12	4.54365970586281e-12	Ctss/Fcgr3/Unc93b1/Fcer1g/Fcgr1/H2-DMa/Fcgr2b/B2m/H2-DMb1/Ifi30/Clec4a3/H2-K1/H2-Eb1/H2-Aa/H2-Ab1/Cd74/Tap2/Tapbp/Tap1/Clec4a2/Clec4a1	21
GO:0048771	BP	GO:0048771	tissue remodeling	60/2555	201/23062	3.09652907982957e-13	9.22736033931988e-12	4.59449744103647e-12	Sema3c/Tfrc/Acvrl1/Epas1/Ctnnb1/Cav1/Tie1/Tmem119/Ctss/Csf1r/Mef2c/Adrb2/Inpp5d/Klf6/Trf/Car2/Tmbim1/P3h4/Ptn/Pth1r/Cthrc1/Axl/Mmp9/Rac2/Cd24a/Adam8/Fcgr4/Acp5/Ccr2/Igfbp5/Mdk/Ctsk/Enpp1/Lrp1/Foxc1/Timp1/Tgfbr3/Mmp14/Spp1/Notch2/Cd38/Gja1/Tgfb2/S1pr1/Agt/Fgfr3/Cbs/Il18/Flna/Rock1/Cspg4/Jag1/Eln/Ednra/Angpt2/Hif1a/Tcirg1/Clec10a/Igf1/P2rx7	60
GO:0061041	BP	GO:0061041	regulation of wound healing	47/2555	136/23062	3.17722305290012e-13	9.42273579688664e-12	4.69177900443296e-12	Wfdc1/Cd34/Plat/Cav1/Fermt2/Adrb2/Cd9/Serpine2/Ccl2/Prkcd/Tnf/Slc12a2/Pdgfa/Cadm4/Clasp2/Vtn/Ptk2/Tbxa2r/Serping1/Tfpi/Pten/Itgb1/S100a9/Anxa1/Emilin2/Plaur/Thbs1/Anxa2/Actg1/Pdgfra/F3/Plpp3/St3gal4/Thbd/Cd109/Anxa5/Gja1/Apoe/Hmgb1/Xbp1/Tnfrsf12a/Hbegf/Prdx2/Acta2/Mylk/Phldb2/Cd36	47
GO:0006875	BP	GO:0006875	cellular metal ion homeostasis	99/2555	424/23062	3.34374385211379e-13	9.86959085827711e-12	4.91427756963194e-12	Slc40a1/Slc39a10/Slc1a1/Tfrc/Cav2/Slc31a1/App/Gstm7/Cdh5/Atox1/Aplp2/Cav1/Hexb/Ccl12/P2ry6/Sgk1/Ccr5/Coro1a/Lyn/Ptpn6/Cyba/Ccl2/Tgfb1/Asph/Slc11a1/Trf/Ptprc/Fth1/Ank2/Dbi/Sv2a/Slc12a2/Slc24a2/Pacs2/Prnp/Fkbp1a/Atp1b3/Mt1/Fis1/Atp1a2/Atp13a5/Gper1/Pth1r/Atp1b2/Pde4d/Dmd/Lcn2/Ccr1/Grina/Ftl1/Atp6v1g1/Ddit3/Ccl5/Xcl1/Lck/Thy1/Bcl2/Ccr2/Anxa6/Cemip/Edn3/Slc1a3/Spp1/S100b/Mt3/Mt2/Bok/Cyb561/Atp2a2/Atp…	99
GO:0050817	BP	GO:0050817	coagulation	56/2555	181/23062	3.67531763833331e-13	1.07971123828018e-11	5.37611011049152e-12	Fn1/Cd34/Plat/Cav1/P2ry12/Fcer1g/Adrb2/Lyn/Evl/Ptpn6/Cd9/F11r/Mertk/Serpine2/Fermt3/Il6ra/Prkcd/Hps4/Entpd1/Stxbp3/Pdgfa/Vtn/Axl/Tbxa2r/Serping1/Tfpi/Cfh/S100a9/Slc7a11/Lilrb4a/Lilrb4a/Emilin2/Plaur/Thbs1/Anxa2/Plek/Txk/Pdgfra/Fbln1/F3/Pdpn/Gas6/St3gal4/Gnas/Thbd/Anxa5/Apoe/Vwf/Entpd2/F5/Prdx2/Flna/F10/F13a1/Pf4/Cd36	56
GO:0003012	BP	GO:0003012	muscle system process	100/2555	431/23062	3.83419323782187e-13	1.12093627803498e-11	5.5813782832895e-12	Flt1/Gatm/Foxp1/Tpm4/Cav1/Sorbs2/Rgs2/Aif1/Ptgs1/Mef2c/Bin1/Adrb2/Cyba/Smad7/Ncf1/Kcna1/Gsn/Tmod2/Apbb1/Ank2/Pak1/Tnni1/Tmod1/Inpp5f/Sulf2/Adora1/Pde4b/Slc25a4/Fdps/Fkbp1a/Kcnj8/Cald1/Rgs4/Atp1a2/Gper1/Ace2/Abcc9/Ptk2/Pde4d/Kcne4/Tbxa2r/Dmd/Arg2/Ptafr/Lck/Anxa6/Igfbp5/Edn3/Lmcd1/Cd38/Jup/Ece1/Atp2a2/Atp1a1/Fxyd1/Calm3/Calm2/Lmna/Akap9/Edn1/Calm1/Tpm3/Agt/Adk/Kcnn2/Ednrb/Atp1b1/Klf15/Camk2g/Eno1/K…	100
GO:0006865	BP	GO:0006865	amino acid transport	52/2555	161/23062	3.85164360146896e-13	1.12093627803498e-11	5.5813782832895e-12	Slc7a5/Slc7a1/Slc38a5/Slc1a1/Slc3a2/Slc38a3/Slc6a6/Rgs2/Prkcd/Slc11a1/Slc7a7/Dpysl2/Pak1/Sv2a/Slc12a2/Slc38a2/Gabbr1/Kcnj10/Adora1/Slc6a20a/Rgs4/Ace2/Adora2a/Slc38a11/Slc1a5/Itgb1/Slc9a3r1/Il1b/Slc7a11/Il1rn/Arg2/Slc6a13/Slc1a3/Lrrc8c/Slc38a1/Slc22a4/Ntrk2/Gfap/Slc25a18/Gja1/Snca/Slc1a2/Agt/Slc7a10/Slc6a1/Sfxn5/Slc1a4/Myo6/Lrrc8a/Arl6ip1/Arg1/P2rx7	52
GO:0070997	BP	GO:0070997	neuron death	103/2555	450/23062	4.18967684552616e-13	1.21364220436916e-11	6.04298065455084e-12	Foxq1/Slc1a1/Cd34/Kdr/Fas/App/Cd200/Ctnnb1/Bcl2l1/Jun/Cx3cr1/Trem2/C1qa/Lgmn/Ccl12/Grn/Tyrobp/Ctsz/Btg2/Ccl3/Mef2c/Ccr5/Coro1a/Arrb2/C5ar1/Itgam/Fos/Ccl2/Fcgr2b/Egr1/Ppt1/Tnf/Ncf2/Tnfrsf21/Mag/Mapt/Faim2/Cdk5/Trim2/Aatk/Fbxo7/Adora1/Prnp/Mt1/Fis1/Adora2a/Axl/Nupr1/Cxcl2/Il1b/Lcn2/Slc7a11/Cebpb/Adam8/Mcl1/Ddit3/Ccl5/Bcl2/Npm1/Serpinf1/Mdk/Enpp1/Lrp1/Nenf/Ntf3/Nrp1/Ptprf/Nrbp2/Ntrk2/Mt3/Hsph1/Trp53…	103
GO:0043523	BP	GO:0043523	regulation of neuron apoptotic process	76/2555	290/23062	4.3315487059206e-13	1.24892987687377e-11	6.21868542282752e-12	Foxq1/Slc1a1/Kdr/Fas/App/Ctnnb1/Bcl2l1/Jun/Cx3cr1/Trem2/Lgmn/Ccl12/Grn/Tyrobp/Ctsz/Btg2/Ccl3/Mef2c/Coro1a/Arrb2/C5ar1/Itgam/Ccl2/Egr1/Ppt1/Tnf/Ncf2/Mag/Faim2/Cdk5/Trim2/Prnp/Mt1/Fis1/Adora2a/Axl/Nupr1/Il1b/Lcn2/Cebpb/Adam8/Mcl1/Ddit3/Bcl2/Npm1/Mdk/Lrp1/Ntf3/Nrp1/Ptprf/Nrbp2/Ntrk2/Mt3/Hsph1/Bok/Ptprz1/Apoe/Pink1/Hsp90ab1/Snca/Tgfb2/Agt/Fgfr3/Cntfr/Il18/Pcp4/Nqo1/Prdx2/Tgfb3/Rock1/Amigo2/Ilk/Pmaip1…	76
GO:0090287	BP	GO:0090287	regulation of cellular response to growth factor stimulus	81/2555	319/23062	4.62254277255132e-13	1.32669107776266e-11	6.60587485226107e-12	Cd59a/Tmem204/Eng/Cav2/Kdr/Acvrl1/Tek/Cdh5/Xdh/Ctnnb1/Hes1/Cav1/Vsir/Cited2/Hspa5/Smad7/Nrros/Zeb2/Tgfb1/Ptpn1/Pmepa1/Skil/Tnfaip6/Htra1/Cadm4/Sulf2/Snx1/Cd63/Nbl1/Fstl1/Aspn/Dmd/Tgfb1i1/Pelo/Lrg1/Thbs1/Sdcbp/Dcn/Htra3/Bmp4/Gpc3/Emilin1/Fgfr1/Lrp1/Tgfbr3/Msx1/Ogt/Nedd4/Notch2/Nrp1/Mmrn2/Tspan12/Crim1/Bambi/Ptp4a3/Tcf4/Cd109/Ptprf/Mt3/Sorl1/Folr1/Hsp90ab1/Cdkn1c/Xbp1/Agt/Hes5/Nrxn1/Spry2/Rgma/Sost…	81
GO:0002237	BP	GO:0002237	response to molecule of bacterial origin	93/2555	390/23062	4.77821682499532e-13	1.36507955899408e-11	6.79701920156263e-12	Pde2a/Pde2a/Foxp1/Ifnar1/Cx3cr1/Trem2/Ly86/Ccl12/Irf8/Sirpa/Cd68/Mef2c/Pycard/Spi1/Lyn/C5ar1/Cd84/Cd86/Mtdh/Zfp36/Irf5/Ccl2/Fcgr2b/B2m/Havcr2/Tgfb1/Tnf/Ncf2/Cd180/Slc11a1/Gstp1/Sirt2/Litaf/Slc12a2/Pde4b/Kcnj8/Pde4d/Axl/Tbxa2r/Nr1h3/Cfh/S100a8/S100a9/Cxcl2/Il1b/Slpi/Wfdc21/Cxcl3/Cd24a/Lilrb4a/Lilrb4a/Cebpb/Hmgb2/Ptafr/Cd14/Mgst1/Trib1/Fcgr4/Nfkbia/Ccl5/Klrk1/Ptpn22/Acp5/Rpl13a/Pdcd4/Lbp/Adm/Ogt/Pl…	93
GO:0009152	BP	GO:0009152	purine ribonucleotide biosynthetic process	59/2555	198/23062	5.29636540151082e-13	1.50619925664883e-11	7.49968395715015e-12	Ndufa7/Impdh1/Bcl2l1/Trem2/Ppcdc/Tgfb1/Entpd1/Adssl1/Acot7/Papss1/Mpc1/Ndufs2/Pid1/Pkm/Nme5/Ndufb5/Ndufab1/Adss/Snca/Adcy4/Acsl6/Adk/Ndufc2/Eno1/Atp5g1/Ndufa1/Ndufa11/Ndufv3/Atp5l/Ndufc1/Atp5g3/Ndufa13/Atp5e/Ndufb2/Atp5h/Ndufa3/Ndufa12/Atp5k/Atp5o/Atp5j2/Atp5j/Atp5d/Ndufb6/Ndufs5/Ndufb11/Ndufb10/Ndufb7/Aldoa/Sdhc/Ndufa5/Ndufa2/Ndufa6/Atp5b/Mpc2/Ndufv2/Ndufs6/Nme2/Aprt/Nme1	59
GO:0010811	BP	GO:0010811	positive regulation of cell-substrate adhesion	47/2555	138/23062	5.85561848202024e-13	1.65767235936464e-11	8.25390050145055e-12	Spock2/Fn1/Lims2/Kdr/Tek/Fermt2/Calr/Rin2/Edil3/Prkcz/Vtn/Ptn/Dmd/Nid1/Efemp2/Itgb1/Lims1/Trem1/Thbs1/Ninj1/S100a10/Thy1/Skap1/Cd3e/Mdk/Fbln1/Emilin1/Spp1/Nrp1/Emp2/Jup/Vit/Sdc4/Cspg5/Enpp2/Flna/Rock1/Hacd1/Utrn/Ilk/Arpc2/Dab2/Csf1/Itga5/Cfl1/Hsd17b12/Cd36	47
GO:0071559	BP	GO:0071559	response to transforming growth factor beta	68/2555	247/23062	6.10208810611348e-13	1.71962917307125e-11	8.56239655185058e-12	Cldn5/Igf1r/Eng/Cav2/Acvrl1/Cdh5/Cav1/Jun/Fermt2/Tgfbr1/Hpgd/Mef2c/Spi1/Cited2/Zfhx3/Arrb2/Hspa5/Itgb5/Smad7/Fos/Ccl2/Nrros/Zfp36l2/Zeb2/Tgfb1/Pmepa1/Runx1/Skil/Htra1/Snx1/Aspn/Ptk2/Tgfb1i1/Gcnt2/Col4a2/Lrg1/Zyx/Thbs1/Sdcbp/Xcl1/Runx3/Actr3/Col1a2/Htra3/Col3a1/Emilin1/Lrp1/Tgfbr3/Ogt/Bambi/Sox9/Cd109/Folr1/Hsp90ab1/Tgfb2/Cdkn1c/Ltbp4/Pdgfd/Xbp1/Appl2/Spry2/Tgfb3/Rock1/Lrrc32/Ltbp1/Sap30/Dab2/Snx6	68
GO:0045860	BP	GO:0045860	positive regulation of protein kinase activity	88/2555	362/23062	6.47370238889279e-13	1.81613596747857e-11	9.04292424735807e-12	Flt1/Slc1a1/Rgcc/App/Fermt2/Csf1r/Marcks/Abi3/Fgd2/Adrb2/Arrb2/Camk1/Cd86/Ang/Erp29/Cd300a/Il6ra/Prkcd/Egr1/Zeb2/Tgfb1/Ptpn1/Tnf/Slc11a1/Ptprc/Gprc5b/Hsp90aa1/Pak1/Prkcz/Cdk5/Pdgfa/Adora1/Prnp/Pdgfrb/Il34/Ptk2/Il1b/Il1rn/Pim1/Chil1/Cd24a/Thbs1/Adam8/Lat/Rps3/Ccnd2/Socs1/Npm1/Cemip/Fgfr1/Edn3/Maged1/Ntf3/Emp2/Efna1/Gas6/Igtp/Mt3/Clu/Sdc4/Lrp8/Hsp90ab1/Snca/Edn1/Tgfb2/Kitl/Pdgfd/Ralb/Hbegf/Mmd2/Agt…	88
GO:0051222	BP	GO:0051222	positive regulation of protein transport	81/2555	321/23062	6.60502269352287e-13	1.84466732445114e-11	9.18498789479272e-12	Bsg/Rapgef4/App/Tek/Trem2/Frmd4a/Cd81/Sox4/Camk1/Cd33/Ang/Itgam/Pik3r1/Ccl2/Prkcd/Tgfb1/Edem2/Tnf/Asph/Hcls1/Ank3/Apbb1/Pak1/Prkcz/Cdk5/Tm7sf3/Prr5l/Prnp/Glul/Fis1/Gper1/Zic1/Adora2a/Oaz2/Wls/Hcar2/Glrx/Serp1/Ptpn22/Actr3/Cemip/Lrp1/Rab34/Cd38/Gas6/Jup/Nnat/Cep290/Ezr/Sorl1/Kif3a/Oxct1/Gja1/Tomm7/Dynll1/Pcm1/Phpt1/Ergic3/Hsp90ab1/Tgfb2/Cd2ap/Stom/Uaca/Xbp1/Acsl3/Glud1/Pfkm/Camk2n1/Mpc2/Vamp8/Flna…	81
GO:0042692	BP	GO:0042692	muscle cell differentiation	102/2555	447/23062	6.65683500868461e-13	1.85083787652177e-11	9.21571237574477e-12	Cxcl12/Ramp2/Tmem204/Eng/Cav2/Foxp1/Csrp2/Nebl/Ctnnb1/Hes1/Sorbs2/Tmem119/Rgs2/Cd53/Mef2c/Bin1/Cd81/Bhlhe41/Arrb2/Cd9/Camk1/H3f3b/Plekho1/Tgfb1/Pmp22/Tmod2/Csrp1/Ank2/Pak1/Cfl2/Tmod1/Fgfr2/Slc25a4/Fdps/Rgs4/Pdgfrb/Gper1/Uchl1/Myl9/Dmd/Nid1/Lamc1/Efemp2/Prkar1a/Itgb1/Ehd2/Ift20/Cfh/H3f3a/Actg1/Ehd1/Ninj1/Kdm6b/Bcl2/Ccnd2/Pdcd4/Id2/Igfbp5/Pdgfra/Bmp4/Igf2/Fhl2/Tbx18/Mmp14/Msx1/Adm/Ntf3/Cyp26b1/Sox9…	102
GO:0030098	BP	GO:0030098	lymphocyte differentiation	105/2555	466/23062	7.07113583470377e-13	1.957290399046e-11	9.74576195042681e-12	Itm2a/Pglyrp1/Lef1/Hspb1/Foxp1/Fas/Ctla2a/Gimap1/Ctnnb1/Mafb/Vsir/Laptm5/Lag3/Irf8/Fcer1g/Rhoh/Pou2f2/Spi1/Cmtm7/H2-DMa/Sox4/Inpp5d/Ptpn6/Mertk/Psap/Ctsl/Smad7/Ikzf1/Pik3r1/Gpr183/Il6ra/Zfp36l2/B2m/Vav1/Egr1/Tgfb1/Runx1/Lyl1/Cd83/Ptprc/Hsp90aa1/Prkcz/Fbxo7/Axl/Lgals1/Il1b/Anxa1/Clec4e/Clec4d/Cd24a/Lilrb4a/Lilrb4a/Cd44/Adam8/Tpd52/Nfam1/Actb/Nfkbiz/Cd3g/Cd3d/Gimap3/Lck/Ptpn22/Txk/Cd3e/Runx3/Bcl2/I…	105
GO:0007409	BP	GO:0007409	axonogenesis	109/2555	493/23062	9.33390599803451e-13	2.57219321043181e-11	1.28074928133254e-11	Bsg/Cxcl12/Igf1r/Ablim1/Sema3c/Ccdc141/Fn1/Foxp1/App/Sema7a/Aplp2/Nfib/Stmn1/Csf1r/Rhoh/Mef2c/Ccr5/Evl/Zeb2/Pmp22/Skil/Aplp1/Mbp/Cnp/Mag/Tubb3/Mapt/Etv1/Efnb3/Rtn4/Ank3/Apbb1/Ncam1/Hsp90aa1/Dpysl2/Pak1/Map1a/Nfasc/Cntn2/Cdk5/Rhog/Omg/Fgfr2/Dixdc1/Wnt3/Clasp2/Uchl1/Notch3/Ptk2/Pten/Itgb1/Rac2/Emb/Vasp/Actb/Ndel1/Thy1/Runx3/Bcl2/Rpl4/Rpl24/Actr3/Bmp7/Flrt2/Lrp1/Auts2/Edn3/Alcam/Ntf3/Nrp1/Mgll/Efna1…	109
GO:0010634	BP	GO:0010634	positive regulation of epithelial cell migration	51/2555	160/23062	1.14515529674427e-12	3.14186219741115e-11	1.56439949186581e-11	Bsg/Hspb1/Kdr/Foxp1/Tek/Gata2/Ets1/Jun/Anxa3/Lgmn/Grn/Rhob/Ctsh/Tgfb1/Calr/Rin2/Rtn4/Emc10/Clasp2/Rhoj/Sparc/Lcn2/Anxa1/Mmp9/Glipr2/Pfn1/Thbs1/Bmp4/Igf2/Fgfr1/Plpp3/Nrp1/Plk2/Sox9/Hmgb1/Tgfb2/Rab11a/Hbegf/Agt/Arhgap5/Enpp2/Atp5b/Aqp1/Bcas3/Fgf1/Mapre2/Col18a1/Hif1a/Hmox1/P2rx4/Igf1	51
GO:0046942	BP	GO:0046942	carboxylic acid transport	75/2555	290/23062	1.26445709098302e-12	3.43960554561018e-11	1.71265218831214e-11	Slco1a4/Slc7a5/Abcg2/Slc16a1/Slco1c1/Slc7a1/Slc38a5/Slc16a4/Slc1a1/Slc3a2/Slc38a3/Slc6a6/Rgs2/Psap/Slc16a6/Slco2b1/Prkcd/Slc11a1/Dpysl2/Pak1/Sv2a/Slc12a2/Slc38a2/Gabbr1/Slco3a1/Kcnj10/Adora1/Mpc1/Slc6a20a/Rgs4/Slc19a1/Ace2/Adora2a/Slc1a5/Itgb1/Slc9a3r1/Il1b/Anxa1/Slc7a11/Il1rn/Arg2/Slc16a3/Emb/Slc6a13/Slc1a3/Lrrc8c/Slc38a1/Ntrk2/Nmb/Gfap/Slc25a18/Folr1/Gja1/Snca/Edn1/Slc1a2/Agt/Slc7a10/Slc6a1/Slc…	75
GO:0043491	BP	GO:0043491	protein kinase B signaling	60/2555	207/23062	1.26472329792025e-12	3.43960554561018e-11	1.71265218831214e-11	Cxcl12/Igf1r/Eng/Kdr/Tek/Xdh/Fermt2/P2ry12/Cx3cr1/Ccl12/Tgfbr1/Arrb2/Mertk/Mtdh/Ccl2/Tgfb1/Tnf/Hcls1/Sirt2/Phlda3/Rtn4/Hsp90aa1/Pdgfa/Plekha1/Inpp5f/Gper1/Ptk2/Axl/Rcn3/Gcnt2/Pten/Itgb1/Slc9a3r1/Il1b/Chil1/Osm/Thbs1/Adam8/Ddit3/Ccl5/Igfbp5/Igf2/F3/Fgfr1/Tmem100/Ramp3/Gas6/Sox9/Ntrk2/Mt3/Hsp90ab1/Hbegf/Nrxn1/Il18/Spry2/Ilk/F10/Gpx1/P2rx4/Igf1	60
GO:0060562	BP	GO:0060562	epithelial tube morphogenesis	93/2555	397/23062	1.42780538501408e-12	3.86624866863812e-11	1.92508680286109e-11	Bsg/Cxcl12/Flt1/Lef1/Sox17/Eng/Kdr/Foxp1/Rasip1/Acvrl1/Zic3/Tek/Luzp1/Ctnnb1/Hes1/Tie1/Ctsz/Mef2c/Cited2/Sox4/Rhob/Spint1/Ctsh/Zeb2/Tgfb1/Tnf/Pak1/Sox8/Slc12a2/Lzts2/Ddr1/Fgfr2/Mgp/Cthrc1/Col4a1/Dlc1/Lcn2/Cxcr2/Cd44/Pfn1/Vasp/Bcl2/Rps7/Mdk/Pdgfra/Bmp7/Bmp4/Gpc3/Mmp14/Lmo4/Adm/Maged1/Notch2/Nrp1/Mmrn2/Rarg/Ncoa3/Sox9/Ccdc39/Tmem67/Spint2/Sox2/Enah/Rdh10/Folr1/Plxnb2/Cluap1/Ahi1/Ift57/Sdc4/Kif3a/Gj…	93
GO:0048708	BP	GO:0048708	astrocyte differentiation	35/2555	86/23062	1.44107534534129e-12	3.88528885315392e-11	1.93456731254292e-11	App/Hes1/Trem2/C1qa/Ifngr1/Grn/Bin1/C5ar1/Serpine2/Plp1/Mag/Tspan2/Sox8/Nfix/Cntn2/Adora2a/S100a8/S100a9/Il1b/Id2/Actr3/Plpp3/Lrp1/Sox9/Id4/Mt3/Gfap/Gpr37l1/Vim/Agt/Hes5/Fgfr3/Pax6/Cul4b/Lamb2	35
GO:0034767	BP	GO:0034767	positive regulation of ion transmembrane transport	61/2555	213/23062	1.46543486609511e-12	3.93393463191393e-11	1.95878907237576e-11	Abcb1a/Slc9a3r2/Gstm7/Cav1/Ctss/Trem2/Ifngr1/P2ry6/Adrb2/Ccl2/Ifngr2/Asph/Plp1/Kcna1/Vmp1/Ank3/Ank2/Dbi/Gjc2/Cdk5/Atp1b3/Gper1/Ace2/Hspa2/Atp1b2/Dmd/Akap7/Itgb1/Slc9a3r1/Lcn2/Ptafr/Glrx/Gimap3/Thy1/Ccr2/Gimap5/Cemip/Bmp4/Edn3/Ramp3/Fxyd1/Calm3/Calm2/Akap9/Snca/Edn1/Calm1/Agt/S100a1/Atp1b1/Ndufa4/Arl6ip1/Kcne2/Stk39/Flna/Kcnmb1/Ednra/P2rx4/Cfl1/P2rx7/Myo5a	61
GO:0060485	BP	GO:0060485	mesenchyme development	77/2555	303/23062	1.66340266122809e-12	4.44621106185773e-11	2.2138623175866e-11	Sema3c/Fn1/Lef1/Eng/Rgcc/Acvrl1/Zic3/Sema7a/Ctnnb1/Hes1/Fermt2/Tgfbr1/Mef2c/Cited2/Smad7/Ddx5/Zeb2/Tgfb1/Rtn4/Sox10/Sox8/Phldb1/Fgfr2/Clasp2/Heyl/Tgfb1i1/Gcnt2/Pten/Il1b/Lrg1/Glipr2/Plaur/Thbs1/Adipor1/Sdcbp/Bcl2/Rps7/Pdcd4/Anxa6/Col1a1/Mdk/Bmp7/Bmp4/Fgfr1/Pdpn/Edn3/Foxc1/Tmem100/Tgfbr3/Msx1/Nedd4/Nrp1/Meox1/Efna1/Bambi/Sox9/Rdh10/Folr1/Gja1/Edn1/Hey1/Tgfb2/Kitl/Ednrb/Spry2/Pax6/Cdh2/Sema3b/Flna/…	77
GO:0046390	BP	GO:0046390	ribose phosphate biosynthetic process	62/2555	219/23062	1.67805081965496e-12	4.46619679692781e-11	2.22381363684368e-11	Ndufa7/Impdh1/Bcl2l1/Trem2/Ppcdc/Tgfb1/Entpd1/Adssl1/Acot7/Papss1/Mpc1/Tkt/Ndufs2/Pid1/Pygl/Upp1/Pkm/Nme5/Ndufb5/Ndufab1/Adss/Snca/Adcy4/Acsl6/Adk/Ndufc2/Eno1/Atp5g1/Ndufa1/Ndufa11/Ndufv3/Atp5l/Ndufc1/Atp5g3/Ndufa13/Atp5e/Ndufb2/Atp5h/Ndufa3/Ndufa12/Atp5k/Atp5o/Atp5j2/Atp5j/Atp5d/Ndufb6/Ndufs5/Ndufb11/Ndufb10/Ndufb7/Aldoa/Sdhc/Ndufa5/Ndufa2/Ndufa6/Atp5b/Mpc2/Ndufv2/Ndufs6/Nme2/Aprt/Nme1	62
GO:0015711	BP	GO:0015711	organic anion transport	86/2555	356/23062	1.7054491513464e-12	4.51980311258953e-11	2.25050535268376e-11	Car4/Slco1a4/Slc7a5/Abcg2/Slc22a8/Slc16a1/Slco1c1/Slc2a1/Slc7a1/Slc38a5/Slc16a4/Slc1a1/Slc3a2/Slc38a3/Slc6a6/Rgs2/Psap/Slc16a6/Slco2b1/Prkcd/Slc11a1/Dpysl2/Pak1/Sv2a/Slc12a2/Slc38a2/Gabbr1/Slco3a1/Slc4a2/Kcnj10/Adora1/Slc25a4/Mpc1/Slc6a20a/Rgs4/Slc19a1/Ace2/Adora2a/Slc1a5/Itgb1/Slc9a3r1/Il1b/Anxa1/Slc7a11/Il1rn/Arg2/Slc16a3/Emb/Mgst1/Slc6a13/Slc1a3/Cd47/Lrrc8c/Slc38a1/Ntrk2/Nmb/Gfap/Slc25a18/Folr…	86
GO:0032675	BP	GO:0032675	regulation of interleukin-6 production	52/2555	167/23062	1.91541419750441e-12	5.05474560256671e-11	2.51686450751471e-11	Bsg/App/Cd200/Klf2/Trem2/Laptm5/Aif1/Unc93b1/Tyrobp/Sirpa/Fcer1g/Pou2f2/Ccr5/Pycard/Arrb2/Inpp5d/Ptpn6/Cyba/Cd84/Il6ra/Havcr2/Tnf/Mbp/Il33/Syt11/Il1rap/Il1b/Mmp8/Cd24a/Lilrb4a/Lilrb4a/Cd300ld/Cebpb/Ptafr/Il17ra/Ptpn22/Cd74/Lbp/Zbtb20/Gas6/Cd47/Foxj1/Aqp4/Nmb/Hmgb1/Xbp1/Tlr2/Lpl/Rab7b/Tmem106a/Cd36/P2rx7	52
GO:0071900	BP	GO:0071900	regulation of protein serine/threonine kinase activity	84/2555	346/23062	2.32997155631366e-12	6.12281133026222e-11	3.04867697308462e-11	Flt1/Rgcc/Rasip1/App/Cav1/Fermt2/Csf1r/Rgs2/Marcks/Fgd2/Pycard/Adrb2/Lyn/Ptpn6/Camk1/Erp29/Cd300a/Prkcd/Zeb2/Tgfb1/Ptpn1/Tnf/Pmp22/Ptprc/Gstp1/Mapk8ip1/Pak1/Pdgfa/Fbxo7/Pdgfrb/Il34/Uchl1/Nr2f2/Prkar1a/Pten/Il1b/Il1rn/Pim1/Cd24a/Gadd45a/Thbs1/Adam8/Dusp1/Trib1/Cdkn2d/Actb/Thy1/Ptpn22/Rps3/Ccnd2/Bmp7/Cemip/Bmp4/Fgfr1/Edn3/Maged1/Ntf3/Igtp/Sorl1/Apoe/Hsp90ab1/Snca/Edn1/Cdkn1c/Kitl/Pdgfd/Heg1/Ralb/Ag…	84
GO:0006820	BP	GO:0006820	anion transport	109/2555	500/23062	2.39767587202517e-12	6.27425434074486e-11	3.12408364395673e-11	Car4/Slco1a4/Slc7a5/Abcg2/Slc22a8/Abcb1a/Slc16a1/Slco1c1/Slc2a1/Slc7a1/Slc38a5/Slc16a4/Slc1a1/Slc3a2/Slc38a3/Slc6a6/Ttyh2/Rgs2/P2ry6/Psap/Slc16a6/Slco2b1/Prkcd/Slc11a1/Slc12a9/Car2/Dpysl2/Pak1/Glrb/Sv2a/Slc12a2/Slc38a2/Gabbr1/Slco3a1/Slc4a2/Kcnj10/Adora1/Prnp/Slc25a4/Mpc1/Slc6a20a/Rgs4/Slc19a1/Ace2/Adora2a/Slc1a5/Itgb1/Slc9a3r1/Il1b/Anxa1/Slc7a11/Il1rn/Arg2/Slc16a3/Cebpb/Ptafr/Emb/Mgst1/Tspo/Slc6…	109
GO:0009260	BP	GO:0009260	ribonucleotide biosynthetic process	60/2555	210/23062	2.48849241192377e-12	6.43084263131172e-11	3.20205225836533e-11	Ndufa7/Impdh1/Bcl2l1/Trem2/Ppcdc/Tgfb1/Entpd1/Adssl1/Acot7/Papss1/Mpc1/Ndufs2/Pid1/Upp1/Pkm/Nme5/Ndufb5/Ndufab1/Adss/Snca/Adcy4/Acsl6/Adk/Ndufc2/Eno1/Atp5g1/Ndufa1/Ndufa11/Ndufv3/Atp5l/Ndufc1/Atp5g3/Ndufa13/Atp5e/Ndufb2/Atp5h/Ndufa3/Ndufa12/Atp5k/Atp5o/Atp5j2/Atp5j/Atp5d/Ndufb6/Ndufs5/Ndufb11/Ndufb10/Ndufb7/Aldoa/Sdhc/Ndufa5/Ndufa2/Ndufa6/Atp5b/Mpc2/Ndufv2/Ndufs6/Nme2/Aprt/Nme1	60
GO:1902107	BP	GO:1902107	positive regulation of leukocyte differentiation	60/2555	210/23062	2.48849241192377e-12	6.43084263131172e-11	3.20205225836533e-11	Lef1/Jun/Csf1r/Trem2/Vsir/Tyrobp/Ccl3/Rhoh/H2-DMa/Sox4/Inpp5d/Ikzf1/Itgam/Fos/Tgfb1/Tnf/Runx1/Hcls1/Cd83/Ptprc/Car2/Hsp90aa1/Prkcz/Il34/Axl/Anxa1/Ccr1/Lilrb4a/Lilrb4a/Adam8/Trib1/Actb/Nfkbiz/Ninj1/Ccl5/Gimap3/Lck/Runx3/Il2rg/Ccr2/Gimap5/Socs1/Id2/H2-Aa/Cd74/Mdk/Mmp14/Notch2/Gas6/Gnas/Hlx/Irf1/Itpkb/Hmgb1/Kitl/Xbp1/Il18/Cd27/Csf1/Il4ra	60
GO:1903708	BP	GO:1903708	positive regulation of hemopoiesis	60/2555	210/23062	2.48849241192377e-12	6.43084263131172e-11	3.20205225836533e-11	Lef1/Jun/Csf1r/Trem2/Vsir/Tyrobp/Ccl3/Rhoh/H2-DMa/Sox4/Inpp5d/Ikzf1/Itgam/Fos/Tgfb1/Tnf/Runx1/Hcls1/Cd83/Ptprc/Car2/Hsp90aa1/Prkcz/Il34/Axl/Anxa1/Ccr1/Lilrb4a/Lilrb4a/Adam8/Trib1/Actb/Nfkbiz/Ninj1/Ccl5/Gimap3/Lck/Runx3/Il2rg/Ccr2/Gimap5/Socs1/Id2/H2-Aa/Cd74/Mdk/Mmp14/Notch2/Gas6/Gnas/Hlx/Irf1/Itpkb/Hmgb1/Kitl/Xbp1/Il18/Cd27/Csf1/Il4ra	60
GO:0030217	BP	GO:0030217	T cell differentiation	80/2555	323/23062	2.58904866211384e-12	6.66305581307645e-11	3.31767610203888e-11	Lef1/Hspb1/Foxp1/Fas/Ctla2a/Gimap1/Ctnnb1/Mafb/Vsir/Lag3/Fcer1g/Rhoh/Spi1/H2-DMa/Sox4/Psap/Ctsl/Smad7/Ikzf1/Gpr183/Il6ra/Zfp36l2/B2m/Vav1/Egr1/Tgfb1/Runx1/Cd83/Ptprc/Hsp90aa1/Prkcz/Il1b/Anxa1/Clec4e/Clec4d/Lilrb4a/Lilrb4a/Cd44/Adam8/Actb/Nfkbiz/Cd3g/Cd3d/Gimap3/Lck/Ptpn22/Txk/Cd3e/Runx3/Bcl2/Il2rg/Ccr2/Rps6/Fgl2/Gimap5/Socs1/Rpl22/H2-Aa/Cd74/Mdk/Bmp4/Enpp1/Cyp26b1/Rsad2/Hlx/Irf1/Itpkb/Foxj1/Hmgb1…	80
GO:0051402	BP	GO:0051402	neuron apoptotic process	81/2555	329/23062	2.64182737151068e-12	6.77090570772366e-11	3.37137684057633e-11	Foxq1/Slc1a1/Kdr/Fas/App/Ctnnb1/Bcl2l1/Jun/Cx3cr1/Trem2/Lgmn/Ccl12/Grn/Tyrobp/Ctsz/Btg2/Ccl3/Mef2c/Coro1a/Arrb2/C5ar1/Itgam/Ccl2/Egr1/Ppt1/Tnf/Ncf2/Tnfrsf21/Mag/Faim2/Cdk5/Trim2/Aatk/Prnp/Mt1/Fis1/Adora2a/Axl/Nupr1/Il1b/Lcn2/Cebpb/Adam8/Mcl1/Ddit3/Bcl2/Npm1/Mdk/Enpp1/Lrp1/Ntf3/Nrp1/Ptprf/Nrbp2/Ntrk2/Mt3/Hsph1/Bok/Ptprz1/Apoe/Pink1/Hsp90ab1/Snca/Tgfb2/Agt/Fgfr3/Cntfr/Il18/Pcp4/Nqo1/Gapdh/Prdx2/Tgf…	81
GO:2001057	BP	GO:2001057	reactive nitrogen species metabolic process	36/2555	92/23062	2.79101450815084e-12	7.12395014621453e-11	3.54716511691647e-11	Cd34/App/Klf2/Cav1/Cx3cr1/Aif1/Sirpa/Itgb2/Tnf/Hsp90aa1/Il1b/Mmp8/Prdx5/Tspo/Klrk1/Gimap3/Acp5/Gimap5/Cyp1b1/Por/Cd47/Cyb5r3/Wdr35/Clu/Dynll1/Icam1/Agt/Ddah1/Ptgis/Atp2b4/Ass1/Tlr2/Tmem106a/P2rx4/Igf1/Cd36	36
GO:0001885	BP	GO:0001885	endothelial cell development	32/2555	75/23062	2.80600007083123e-12	7.13296671066811e-11	3.5516546546375e-11	Cldn5/Id1/Pde2a/Pde2a/Pecam1/Tjp1/Cdh5/Robo4/Sox18/F11r/Tnf/Hapln2/Ppp1r16b/Pde4d/S1pr3/Dmd/Il1b/Rdx/Ift88/Ezr/Clic4/Heg1/Msn/Icam1/Agt/Ednrb/Rock1/Rap1a/Vcl/Ednra/Col18a1/Gpx1	32
GO:1902904	BP	GO:1902904	negative regulation of supramolecular fiber organization	54/2555	179/23062	2.94878476402297e-12	7.46545996355085e-11	3.71721006196478e-11	Kank3/Sptbn1/Tmsb10/Pecam1/Tjp1/Cdh5/Stmn1/Trem2/Sgk1/Coro1a/Capza2/Evl/F11r/Ssh2/Pik3r1/Prkcd/Tubb4a/Cryab/Gsn/Tmeff2/Tmod2/Map1a/Clip3/Tmod1/Mid1ip1/Pfn2/Clasp2/Eps8/Dlc1/Coro1b/Gmfg/Pfn1/Emilin1/Hspg2/Rdx/Spef1/Clu/Map1b/Eml2/Apoe/Snca/Stmn2/S1pr1/Lima1/Tpm1/Lmod1/Phldb2/Arhgef7/Kank2/Capg/Arpc2/Tmsb4x/Tlr2/Cfl1	54
GO:0031345	BP	GO:0031345	negative regulation of cell projection organization	60/2555	211/23062	3.10642515382856e-12	7.83271897086813e-11	3.90007607209842e-11	Id1/Sema3c/App/Sema7a/Hes1/Abi3/Ctsz/Ccr5/Evl/Ywhah/B2m/Prkcd/Mylip/Pmp22/Gdi2/Mbp/Mag/Efnb3/Rtn4/Cers2/Lpar1/Spock1/Cdk5/Ccp110/Inpp5f/Wnt3/Pfn2/Prnp/Ptk2/Lgals1/Pten/Itgb1/Coro1b/H2-D1/Thy1/H2-K1/Actr3/Efemp1/Lrp1/Itm2c/Nrp1/Efna1/Cd38/Ptprf/Mt3/Gfap/Vim/Ptprz1/Apoe/Stmn2/Ntm/Nrxn1/Spry2/Rgma/Sema3b/Flna/Cspg4/Dpysl3/Dab2/Cfl1	60
GO:0007018	BP	GO:0007018	microtubule-based movement	98/2555	433/23062	3.14462877499257e-12	7.89707581074747e-11	3.93212070081838e-11	Pltp/Hspb1/App/Fez1/Mapt/Kif1b/Lamp1/Map1a/Clip3/Kif1a/Prkcz/Kif21a/Uchl1/Ift43/Bloc1s1/Slc9a3r1/Ift20/Ube2b/Ndel1/Actr3/Dynlrb2/Meig1/Enkur/Rsph9/Tekt1/Nme5/Aqp4/Dnah12/Ak7/Cfap54/Cfap45/Dnali1/Spag6l/Mns1/Spef2/Cfap206/Cfap52/Spef1/Efcab1/Rsph4a/Dnah9/Spag17/Wdr66/Dnah6/Ttll3/Ttc30b/Iqcg/Drc1/Ccdc39/Hydin/Tekt4/Zmynd10/Cfap44/Dync2h1/Dnah5/Spata33/Ulk4/Ccdc65/Kif9/Daw1/Ttc21a/Cfap53/Cfap69/Cfap…	98
GO:0001837	BP	GO:0001837	epithelial to mesenchymal transition	49/2555	154/23062	3.39630474024024e-12	8.49485378402258e-11	4.22976696882171e-11	Lef1/Eng/Rgcc/Ctnnb1/Fermt2/Tgfbr1/Smad7/Ddx5/Tgfb1/Rtn4/Phldb1/Fgfr2/Clasp2/Heyl/Tgfb1i1/Gcnt2/Pten/Il1b/Lrg1/Glipr2/Adipor1/Sdcbp/Pdcd4/Col1a1/Mdk/Bmp7/Bmp4/Fgfr1/Pdpn/Foxc1/Tmem100/Tgfbr3/Msx1/Efna1/Bambi/Sox9/Gja1/Edn1/Hey1/Tgfb2/Spry2/Flna/Phldb2/Tgfb3/Rock1/Jag1/Ednra/Hif1a/Dab2	49
GO:1904951	BP	GO:1904951	positive regulation of establishment of protein localization	82/2555	337/23062	3.74605779709034e-12	9.33217918411146e-11	4.64668895588554e-11	Bsg/Rapgef4/App/Tek/Trem2/Frmd4a/Cd81/Sox4/Camk1/Cd33/Ang/Itgam/Pik3r1/Ccl2/Prkcd/Tgfb1/Edem2/Tnf/Asph/Hcls1/Ank3/Apbb1/Pak1/Prkcz/Cdk5/Tm7sf3/Prr5l/Prnp/Glul/Fis1/Gper1/Zic1/Adora2a/Oaz2/Wls/Hcar2/Glrx/Serp1/Ptpn22/Actr3/Cemip/Lrp1/Rab34/Cd38/Gas6/Ptp4a3/Jup/Nnat/Cep290/Ezr/Sorl1/Kif3a/Oxct1/Gja1/Tomm7/Dynll1/Pcm1/Phpt1/Ergic3/Hsp90ab1/Tgfb2/Cd2ap/Stom/Uaca/Xbp1/Acsl3/Glud1/Pfkm/Camk2n1/Mpc2/Vam…	82
GO:0072522	BP	GO:0072522	purine-containing compound biosynthetic process	62/2555	223/23062	3.97481756800161e-12	9.86261506514504e-11	4.91080417501898e-11	Ndufa7/Impdh1/Bcl2l1/Trem2/Ppcdc/Tgfb1/Entpd1/Adssl1/Acot7/Papss1/Mpc1/Ndufs2/Pid1/Pkm/Spp1/Nme5/Ndufb5/Ndufab1/Adss/Snca/Adcy4/Acsl6/Adk/Ndufc2/Pgm2/Eno1/Atp5g1/Ndufa1/Ndufa11/Ndufv3/Atp5l/Ndufc1/Atp5g3/Ndufa13/Atp5e/Ndufb2/Atp5h/Ndufa3/Ndufa12/Atp5k/Atp5o/Atp5j2/Atp5j/Atp5d/Ndufb6/Ndufs5/Ndufb11/Ndufb10/Ndufb7/Aldoa/Sdhc/Ndufa5/Ndufa2/Ndufa6/Atp5b/Mpc2/Ndufv2/Ndufs6/Nme2/Aprt/Oas1a/Nme1	62
GO:0045123	BP	GO:0045123	cellular extravasation	33/2555	80/23062	3.99666177893403e-12	9.87746411079409e-11	4.91819782821205e-11	Cxcl12/Pecam1/Jam2/Selplg/Cx3cr1/Sirpa/F11r/Itgam/Itgb2/Ccl2/Tnf/Jam3/Itgb1/Trem1/Sell/Trem3/Ptafr/Adam8/Ccl5/Thy1/Itgb7/Ccr2/Mdk/Vcam1/Plvap/Cd47/St3gal4/Pdgfd/Icam1/Chst2/Fut9/Rock1/Lyve1	33
GO:0002698	BP	GO:0002698	negative regulation of immune effector process	46/2555	140/23062	4.36916097670592e-12	1.07553891553061e-10	5.35533523502211e-11	Pglyrp1/Cd59a/Clec2d/Cx3cr1/Vsir/Grn/Spi1/Arrb2/Ptpn6/Cd84/Smad7/Fcgr2b/Cd300a/Havcr2/Tgfb1/Tnf/Ptprc/Il33/Axl/Serping1/Anxa1/Lilrb4a/Lilrb4a/Lgals3/Klrd1/Klre1/Acp5/Rps19/Ccr2/Fgl2/Igf2/Cd47/Bst2/Tap2/Hlx/Irf1/Tap1/Foxj1/Cd55/Tgfb2/A2m/Tgfb3/Arg1/Hmox1/Hfe/Il4ra	46
GO:0030038	BP	GO:0030038	contractile actin filament bundle assembly	41/2555	116/23062	4.41138221237951e-12	1.07741523210587e-10	5.36467781121571e-11	Kank3/Rgcc/Tjp1/Limch1/Stmn1/Fermt2/Tgfbr1/Evl/F11r/Itgb5/Pik3r1/Kctd13/Tmeff2/Lpar1/Pak1/Arhgef10/Pfn2/Clasp2/Tnfaip1/Dlc1/Pfn1/Zyx/Actg1/S100a10/Nrp1/Cd47/Arhgef15/Spag6l/Pdlim4/Sdc4/S1pr1/Rhoc/Ccdc88a/Tpm1/Phldb2/Tgfb3/Eln/Pdlim1/Sorbs1/Synpo/Kank2	41
GO:0043149	BP	GO:0043149	stress fiber assembly	41/2555	116/23062	4.41138221237951e-12	1.07741523210587e-10	5.36467781121571e-11	Kank3/Rgcc/Tjp1/Limch1/Stmn1/Fermt2/Tgfbr1/Evl/F11r/Itgb5/Pik3r1/Kctd13/Tmeff2/Lpar1/Pak1/Arhgef10/Pfn2/Clasp2/Tnfaip1/Dlc1/Pfn1/Zyx/Actg1/S100a10/Nrp1/Cd47/Arhgef15/Spag6l/Pdlim4/Sdc4/S1pr1/Rhoc/Ccdc88a/Tpm1/Phldb2/Tgfb3/Eln/Pdlim1/Sorbs1/Synpo/Kank2	41
GO:0032635	BP	GO:0032635	interleukin-6 production	53/2555	176/23062	5.05028749605447e-12	1.22784027901665e-10	6.11367586448814e-11	Bsg/App/Cd200/Klf2/Trem2/Laptm5/Aif1/Unc93b1/Tyrobp/Sirpa/Fcer1g/Pou2f2/Ccr5/Pycard/Arrb2/Inpp5d/Ptpn6/Cyba/Cd84/Il6ra/Havcr2/Tnf/Mbp/Il33/Syt11/Il1rap/Il1b/Mmp8/Cd24a/Lilrb4a/Lilrb4a/Cd300ld/Cebpb/Ptafr/Il17ra/Ptpn22/Cd74/Lbp/Zbtb20/Gas6/Cd47/Foxj1/Aqp4/Nmb/Hmgb1/Xbp1/Il18/Tlr2/Lpl/Rab7b/Tmem106a/Cd36/P2rx7	53
GO:0061900	BP	GO:0061900	glial cell activation	25/2555	49/23062	5.08642890151406e-12	1.22784027901665e-10	6.11367586448814e-11	App/Nampt/Jun/Cx3cr1/Trem2/C1qa/Aif1/Ifngr1/Grn/Tyrobp/Ctsc/C5ar1/Itgam/Ifngr2/Tnf/Il33/Syt11/Adora2a/Il1b/Mmp8/Lrp1/Clu/Snca/Agt/Tlr2	25
GO:1905521	BP	GO:1905521	regulation of macrophage migration	25/2555	49/23062	5.08642890151406e-12	1.22784027901665e-10	6.11367586448814e-11	Cd200/P2ry12/Cx3cr1/Csf1r/Trem2/Cd81/Cd9/C5ar1/Ccl2/C3ar1/Rtn4/Rarres2/Il34/Ptk2/Trem1/Thbs1/Cnn2/Ccl5/Ccr2/Mdk/Emilin1/Mmp14/Mif/Csf1/P2rx4	25
GO:0072006	BP	GO:0072006	nephron development	50/2555	161/23062	5.65899046856584e-12	1.36077963854162e-10	6.77560899020319e-11	Prom1/Aqp11/Tek/Ctnnb1/Hes1/Mef2c/Basp1/Il6ra/Egr1/C3ar1/Tgfb1/Sox8/Lzts2/Sulf2/Pdgfrb/Notch3/Heyl/Enpep/Nid1/Cfh/Cd24a/Cd44/Bcl2/Pdgfra/Bmp7/Bmp4/Gpc3/Foxc1/Maged1/Notch2/Sox9/Plce1/Ahi1/Hey1/Pdgfd/Agt/Hes5/Ednrb/Pou3f3/Klf15/Ptch1/Sulf1/Aqp1/Pgf/Jag1/Ednra/Fgf1/Angpt2/Ilk/Lamb2	50
GO:0031333	BP	GO:0031333	negative regulation of protein-containing complex assembly	48/2555	151/23062	5.848450239979e-12	1.40092877286882e-10	6.97552000282516e-11	Kank3/Sptbn1/Tmsb10/Pecam1/Cdh5/Stmn1/Trem2/Sgk1/Capza2/Evl/Ssh2/Prkcd/Pmepa1/Lamp2/Tubb4a/Cryab/Gsn/Tmod2/Sirt2/Jam3/Clip3/Tmod1/Prkcz/Thra/Pfn2/Eps8/Pfn1/Eif4ebp1/Rpl13a/Dnajc15/Lmo4/Rdx/Sox9/Clu/Sorl1/Eml2/Hmgb1/Snca/Stmn2/Trim9/Tpm1/Lmod1/Arhgef7/Capg/Arpc2/Tmsb4x/Tlr2/Cfl1	48
GO:0043534	BP	GO:0043534	blood vessel endothelial cell migration	42/2555	122/23062	6.57574290918879e-12	1.56910830798574e-10	7.81292139966533e-11	Cxcl12/Hspb1/Rgcc/Kdr/Acvrl1/Cdh5/Gata2/Robo4/Clec14a/Ets1/Mef2c/Tgfb1/Tnf/Tbxa2r/Rhoj/Itgb1/Anxa1/Gadd45a/Thbs1/Adam8/Cyp1b1/Igf2/Fgfr1/Nrp1/Emp2/Mmrn2/Efna1/Scarb1/Jup/Plk2/Apoe/Hmgb1/Atp5b/Atp2b4/Nr4a1/Angpt2/Col18a1/Gpx1/Hif1a/Hmox1/P2rx4/Igf1	42
GO:0019884	BP	GO:0019884	antigen processing and presentation of exogenous antigen	22/2555	39/23062	6.80145085088792e-12	1.61677236256985e-10	8.05025078614536e-11	Ctss/Fcgr3/Unc93b1/Fcer1g/Fcgr1/H2-DMa/Fcgr2b/B2m/H2-DMb1/Ifi30/Clec4a3/H2-K1/H2-Eb1/H2-Aa/H2-Ab1/Cd74/Tap2/Tapbp/Tap1/Psme2/Clec4a2/Clec4a1	22
GO:0046209	BP	GO:0046209	nitric oxide metabolic process	35/2555	90/23062	6.89595795843063e-12	1.63300479715232e-10	8.13107550351676e-11	Cd34/App/Klf2/Cav1/Cx3cr1/Aif1/Sirpa/Itgb2/Tnf/Hsp90aa1/Il1b/Mmp8/Tspo/Klrk1/Gimap3/Acp5/Gimap5/Cyp1b1/Por/Cd47/Cyb5r3/Wdr35/Clu/Dynll1/Icam1/Agt/Ddah1/Ptgis/Atp2b4/Ass1/Tlr2/Tmem106a/P2rx4/Igf1/Cd36	35
GO:0006164	BP	GO:0006164	purine nucleotide biosynthetic process	60/2555	215/23062	7.40504961666847e-12	1.74691852320497e-10	8.69827598512971e-11	Ndufa7/Impdh1/Bcl2l1/Trem2/Ppcdc/Tgfb1/Entpd1/Adssl1/Acot7/Papss1/Mpc1/Ndufs2/Pid1/Pkm/Nme5/Ndufb5/Ndufab1/Adss/Snca/Adcy4/Acsl6/Adk/Ndufc2/Eno1/Atp5g1/Ndufa1/Ndufa11/Ndufv3/Atp5l/Ndufc1/Atp5g3/Ndufa13/Atp5e/Ndufb2/Atp5h/Ndufa3/Ndufa12/Atp5k/Atp5o/Atp5j2/Atp5j/Atp5d/Ndufb6/Ndufs5/Ndufb11/Ndufb10/Ndufb7/Aldoa/Sdhc/Ndufa5/Ndufa2/Ndufa6/Atp5b/Mpc2/Ndufv2/Ndufs6/Nme2/Aprt/Oas1a/Nme1	60
GO:0150116	BP	GO:0150116	regulation of cell-substrate junction organization	30/2555	69/23062	7.46133063678351e-12	1.75355347946746e-10	8.73131283255779e-11	Kdr/Acvrl1/Tek/Limch1/Dusp3/Fermt2/Pik3r1/Gpm6b/Apod/Clasp2/Ptk2/Dlc1/Pten/Lims1/Actg1/S100a10/Thy1/Lrp1/Mmp14/Nrp1/Sdc4/Macf1/Fam107a/Enpp2/Phldb2/Rock1/Bcas3/Vcl/Mapre2/Cfl1	30
GO:0008016	BP	GO:0008016	regulation of heart contraction	57/2555	199/23062	7.79597077811844e-12	1.82531225586924e-10	9.08861492375819e-11	Slc1a1/Epas1/Cav1/Rgs2/Bin1/Adrb2/Smad7/Pik3r1/Ank2/Gnao1/Thra/Adora1/Pde4b/Rgs4/Atp1a2/Ace2/Abcc9/Pde4d/Kcne4/Dmd/Gjc1/Tbx18/Edn3/Adm/Jup/Srebf1/Atp2a2/Atp1a1/Pebp1/Gja1/Fxyd1/Calm3/Calm2/Akap9/Edn1/Tgfb2/Calm1/Hbegf/Agt/S100a1/Kcnn2/Ednrb/Atp1b1/Kcne2/Atp5j/Glrx3/Tpm1/Pln/Flna/Tmem38b/Smtn/Atp2b4/Pde5a/Ednra/Slc4a3/Kcna5/P2rx4	57
GO:0071560	BP	GO:0071560	cellular response to transforming growth factor beta stimulus	65/2555	243/23062	7.96500513424688e-12	1.85790456839287e-10	9.2508989258787e-11	Cldn5/Igf1r/Eng/Cav2/Acvrl1/Cdh5/Cav1/Jun/Fermt2/Tgfbr1/Hpgd/Mef2c/Spi1/Cited2/Arrb2/Hspa5/Itgb5/Smad7/Fos/Ccl2/Nrros/Zfp36l2/Zeb2/Tgfb1/Pmepa1/Runx1/Skil/Htra1/Snx1/Aspn/Ptk2/Tgfb1i1/Gcnt2/Col4a2/Lrg1/Zyx/Thbs1/Sdcbp/Xcl1/Actr3/Col1a2/Htra3/Col3a1/Emilin1/Lrp1/Tgfbr3/Ogt/Bambi/Sox9/Cd109/Folr1/Hsp90ab1/Tgfb2/Cdkn1c/Ltbp4/Pdgfd/Xbp1/Appl2/Spry2/Tgfb3/Lrrc32/Ltbp1/Sap30/Dab2/Snx6	65
GO:0031647	BP	GO:0031647	regulation of protein stability	77/2555	312/23062	8.02293626424028e-12	1.86443459155554e-10	9.28341328925839e-11	Id1/Sox17/Grn/Tyrobp/Pycard/Ctsa/Usp2/Cd81/Sox4/Cmtm6/Smad7/Pik3r1/Ctsh/Mylip/Calr/Hps4/Asph/Ifi30/Lamp2/Cryab/Gsn/Rtn4/Apbb1/Ank2/Hsp90aa1/Lamp1/Golga7/Cdc37l1/Rnf5/Fbxo7/Pfn2/Insc/D7Ertd443e/Prnp/Atp1b3/Atp1b2/Pten/Pim1/Pfn1/Rnf149/Ube2b/Bcl2/Rps7/Rpl23/Rpl11/Npm1/Rpl5/Cd74/Plpp3/Msx1/Gpihbp1/Tmem88/Efna1/Igtp/Chek2/Mt3/Clu/Srebf1/Bag2/Ift46/Tomm7/Pink1/Ptges3/Hsp90ab1/Lmna/Dad1/Snca/Xbp1/Fam10…	77
GO:0051897	BP	GO:0051897	positive regulation of protein kinase B signaling	41/2555	118/23062	8.31299227588853e-12	1.92465858342876e-10	9.58328125406676e-11	Cxcl12/Igf1r/Eng/Tek/Fermt2/P2ry12/Cx3cr1/Tgfbr1/Arrb2/Mtdh/Tgfb1/Tnf/Hcls1/Rtn4/Hsp90aa1/Pdgfa/Gper1/Ptk2/Axl/Gcnt2/Itgb1/Chil1/Osm/Thbs1/Adam8/Igfbp5/Igf2/F3/Fgfr1/Ramp3/Gas6/Hsp90ab1/Hbegf/Nrxn1/Il18/Spry2/Ilk/F10/Gpx1/P2rx4/Igf1	41
GO:0060537	BP	GO:0060537	muscle tissue development	106/2555	491/23062	9.00273933469148e-12	2.07663187320217e-10	1.03399883352831e-10	Sema3c/Gpcpd1/Lef1/Eng/Cav2/Foxp1/Csrp2/Nebl/Zic3/Ly6e/Ctnnb1/Cav1/Sorbs2/Rgs2/Tgfbr1/Btg2/Mef2c/Adrb2/Usp2/Cited2/Arrb2/Smad7/Fos/Ddx5/Egr1/Tgfb1/Atf3/Mbnl1/Pmp22/Skil/Sirt2/Csrp1/Ncam1/Pak1/Cfl2/Sox8/Tnni1/Cdk5/Fgfr2/Slc25a4/Fdps/Fkbp1a/Rgs4/Meg3/Pdgfrb/Nr2f2/Heyl/Dmd/Nupr1/Gjc1/Efemp2/Prkar1a/Pten/Itgb1/Ift20/Pim1/Kdm6b/Bcl2/Ccnd2/Id2/Igfbp5/Col3a1/Pdgfra/Bmp7/Bmp4/Igf2/Fhl2/Tbx18/Fgfr1/Foxc1/…	106
GO:0050731	BP	GO:0050731	positive regulation of peptidyl-tyrosine phosphorylation	55/2555	189/23062	9.10078750510904e-12	2.09150201408927e-10	1.04140299048558e-10	Cav2/Pecam1/Arl2bp/App/Hes1/Csf1r/Trem2/Abi3/Cd81/Lyn/Arrb2/Il6ra/Tgfb1/Ptpn1/Hcls1/Ptprc/Gprc5b/Adora1/Prnp/Vtn/Il34/Itgb1/Cd24a/Osm/Cd44/Clec4n/Ccl5/Lck/Tnfrsf18/Cd3e/Cd74/Pdgfra/Igf2/Plpp3/Ntf3/Nrp1/Ehd4/Efna1/Gas6/Ptprz1/Lrp8/Kitl/Hbegf/Icam1/Agt/Hes5/Fgfr3/Il18/Enpp2/Ace/Mif/Cspg4/Itga5/Igf1/Cd36	55
GO:0048661	BP	GO:0048661	positive regulation of smooth muscle cell proliferation	39/2555	109/23062	9.43044649498404e-12	2.15929488127796e-10	1.07515848971451e-10	Flt1/Igf1r/Foxp1/Nampt/Jun/Aif1/P2ry6/Hpgd/Cyba/Il6ra/Egr1/C3ar1/Tgfb1/Tnf/Pak1/Fgfr2/Pdgfrb/Notch3/Ptk2/Pde4d/Mmp9/Thbs1/Ptafr/Ccl5/Id2/Igfbp5/Bmp4/Edn1/S1pr1/Pdgfd/Adamts1/Hbegf/Agt/Hes5/Il18/Camk2d/Hif1a/Hmox1/Igf1	39
GO:0001780	BP	GO:0001780	neutrophil homeostasis	19/2555	30/23062	1.07163847931699e-11	2.44474888248579e-10	1.2172920609477e-10	Mecom/Mertk/Itgam/Fcgr2b/Jam3/Pde4b/Axl/Cfh/Anxa1/Slc7a11/Cxcr2/Lilrb4a/Lilrb4a/Cd44/Ccr2/Itpkb/Hmgb1/Il18/Csf1	19
GO:0097191	BP	GO:0097191	extrinsic apoptotic signaling pathway	64/2555	239/23062	1.09280990781838e-11	2.48394894375653e-10	1.23681059870648e-10	Fas/Bcl2l1/Cav1/Tgfbr1/Pycard/Spi1/Bcl2a1b/Pik3r1/Pdia3/Tgfb1/Tnf/Atf3/Mknk1/Ptprc/Skil/Il33/Mal/Gstp1/Faim2/Tmbim1/Sgk3/Gper1/G0s2/Pten/Il1b/Lcn2/Lgals3/Hmgb2/Thbs1/Mcl1/Gabarap/Runx3/Bcl2/Sp100/Bmp4/Fgfr1/Timp3/Itm2c/Nrp1/Tnfsf10/Hipk1/Krt18/Bok/Lmna/Tgfb2/Kitl/Tnfrsf12a/Icam1/Agt/Fgfr3/Il18/Cd27/Ifi27/Ndufa13/Krt8/Prdx2/Bcl2a1d/Gpx1/Bcl2a1a/Pmaip1/Hmox1/Dab2/Igf1/P2rx7	64
GO:0032963	BP	GO:0032963	collagen metabolic process	42/2555	124/23062	1.20605449133549e-11	2.7313844989227e-10	1.36001398333947e-10	Id1/Fn1/Rgcc/Ctss/Vsir/Arrb2/Ctsl/Ctsb/Ccl2/Il6ra/Prkcd/Tgfb1/Larp6/P3h4/Pdgfrb/Serpinh1/Rcn3/Itgb1/Mmp8/Mmp9/Prdx5/Col1a2/Col1a1/Mfap4/Bmp4/Ctsk/Emilin1/Mrc2/Tgfbr3/Mmp14/Vim/Fgfr3/Il18/Cyp2j6/Errfi1/Tgfb3/Rap1a/Ltbp1/Arg1/Hif1a/Mmp12/P2rx7	42
GO:0006816	BP	GO:0006816	calcium ion transport	99/2555	449/23062	1.22742940830521e-11	2.7697211430887e-10	1.37910260750081e-10	Cxcl12/Ramp2/Tspan13/Cracr2b/Gstm7/Ctnnb1/1810037I17Rik/Ahnak/Hes1/Cav1/P2ry12/Ccl12/P2ry6/Ccr5/Bin1/Adrb2/Coro1a/Usp2/Lyn/Arrb2/Ptpn6/Cyba/Cd33/Cd84/Ccl2/Tmem37/Tgfb1/Asph/Ptprc/Plp1/Vmp1/Ank2/Dbi/Gjc2/Cdk5/Gnao1/Slc24a2/Prnp/Pde4b/Fkbp1a/Rgs4/Atp1a2/Pdgfrb/Gper1/Gja4/Hspa2/Pde4d/Adora2a/Rem1/Dmd/Ccr1/Lgals3/Tspo/Ddit3/Ccl5/Xcl1/Gimap3/Lck/Thy1/Ptpn22/Bcl2/Gimap5/Anxa6/Gem/Cemip/Bmp4/Ramp3/Gas6/…	99
GO:0001503	BP	GO:0001503	ossification	95/2555	424/23062	1.2363341951521e-11	2.77974345393763e-10	1.38409292757669e-10	Id1/Id3/Rpl38/Isg15/Ctnnb1/Fermt2/Tmem119/Mef2c/Adrb2/Cebpa/H3f3b/Smad7/Bmp2k/Ddx5/Tgfb1/Tnf/Runx1/Junb/Gpm6b/Tnfaip6/Sox8/Thra/Fgfr2/Gabbr1/Wnt3/Ifitm1/Ptn/Mgp/Aspn/Pth1r/Cthrc1/Ptk2/Limd1/Ifitm3/Mmp9/Ccr1/Fgr/Cebpb/Srgn/H3f3a/Ifi204/Clec5a/Runx3/Bcl2/Id2/Col1a2/Igfbp5/Col1a1/Clec3b/Mdk/Bmp7/Bmp4/Igf2/Gpc3/Enpp1/Col13a1/Fhl2/Fgfr1/Foxc1/Tgfbr3/Mmp14/Spp1/Igfbp3/Hspg2/Rsad2/Crim1/Gnas/Bambi/Dhrs3…	95
GO:0022898	BP	GO:0022898	regulation of transmembrane transporter activity	75/2555	303/23062	1.28297038458329e-11	2.87422286157725e-10	1.43113621847118e-10	Abcb1a/App/Gstm7/1810037I17Rik/Ahnak/Cav1/Ctss/Trem2/Ifngr1/P2ry6/Mef2c/Adrb2/Ccl2/Ywhah/Ifngr2/Asph/Kcna1/Vmp1/Ank3/Ank2/Cdk5/Prnp/Pde4b/Slc25a4/Fkbp1a/Atp1b3/Atp1a2/Gper1/Ace2/Abcc9/Hspa2/Atp1b2/Pde4d/Kcne4/Rem1/Dmd/Akap7/Pten/Itgb1/Slc9a3r1/Mmp9/Pim1/Fxyd5/Ptafr/Glrx/Actb/Bcl2/Ccr2/Gem/Bmp4/Nedd4/Fhl1/Gja1/Fxyd1/Calm3/Calm2/Akap9/Snca/Edn1/Calm1/Stom/Nrxn1/S100a1/Atp1b1/Ahcyl1/Ndufa4/Kcne2/Stk…	75
GO:0032496	BP	GO:0032496	response to lipopolysaccharide	86/2555	369/23062	1.32204787089405e-11	2.95115202147962e-10	1.46944087064851e-10	Pde2a/Pde2a/Foxp1/Ifnar1/Cx3cr1/Trem2/Ly86/Ccl12/Irf8/Sirpa/Cd68/Mef2c/Pycard/Spi1/Lyn/Cd84/Cd86/Mtdh/Zfp36/Ccl2/B2m/Havcr2/Tgfb1/Tnf/Ncf2/Cd180/Slc11a1/Gstp1/Litaf/Slc12a2/Pde4b/Kcnj8/Pde4d/Axl/Tbxa2r/Nr1h3/Cfh/S100a8/S100a9/Cxcl2/Il1b/Slpi/Wfdc21/Cxcl3/Lilrb4a/Lilrb4a/Cebpb/Hmgb2/Ptafr/Cd14/Mgst1/Trib1/Fcgr4/Nfkbia/Ccl5/Klrk1/Ptpn22/Acp5/Rpl13a/Pdcd4/Lbp/Adm/Ogt/Plscr2/Plscr1/Scarb1/Igtp/Gbp2/S…	86
GO:0001935	BP	GO:0001935	endothelial cell proliferation	55/2555	191/23062	1.43584211245517e-11	3.18235753607501e-10	1.5845629755733e-10	Cxcl12/Flt1/Egfl7/Eng/Rgcc/Cav2/Cd34/Kdr/Acvrl1/Tek/Gata2/Xdh/Cav1/Jun/Tie1/Ccl12/Tgfbr1/Mef2c/Cyba/Ang/Ccl2/Tnf/Ppp1r16b/Emc10/Nr2f2/Enpep/Sparc/Lrg1/Hmgb2/Thbs1/Mdk/Bmp4/Igf2/F3/Fgfr1/Mmrn2/Scarb1/Stat1/Gja1/Apoe/Hmgb1/Atpif1/Xbp1/Fgfr3/Nrarp/Sulf1/Pgf/Pdcl3/Nr4a1/Col18a1/Arg1/Hmox1/Ecm1/Ccl24/Igf1	55
GO:0046631	BP	GO:0046631	alpha-beta T cell activation	55/2555	191/23062	1.43584211245517e-11	3.18235753607501e-10	1.5845629755733e-10	Lef1/Foxp1/Gimap1/Vsir/Cd81/Psap/Ctsl/Smad7/Gpr183/Cd300a/Il6ra/Tgfb1/Runx1/Clec4a3/Cd83/Ptprc/Mapk8ip1/Prkcz/Adora2a/Anxa1/Cd24a/Lilrb4a/Lilrb4a/Arg2/Cd44/Cebpb/Nfkbiz/Nkg7/Xcl1/Gimap3/Ptpn22/Txk/Cd3e/Runx3/Bcl2/Il2rg/Ccr2/Gimap5/Socs1/Rpl22/H2-Ab1/Rsad2/Hlx/Irf1/Itpkb/Cd55/Hsph1/Hmgb1/Il18/Clec4a2/Clec4a1/Tcirg1/Gadd45g/Hfe/Il4ra	55
GO:0050878	BP	GO:0050878	regulation of body fluid levels	88/2555	382/23062	1.48680660965496e-11	3.28362821451457e-10	1.63498778351755e-10	Fn1/Lsr/Cd34/Plat/Xdh/Cav1/Stmn1/P2ry12/Fcer1g/Adrb2/Lyn/Evl/Ptpn6/Cd9/F11r/Cyba/Mertk/Serpine2/Fermt3/Adora3/Il6ra/Prkcd/Hps4/Entpd1/Fa2h/Stxbp3/Ddr1/Pdgfa/Adora1/Elovl1/Vtn/Adora2a/Axl/Tbxa2r/Nr1h3/Serping1/Tfpi/Cfh/S100a9/Slc7a11/Lilrb4a/Lilrb4a/Emilin2/Plaur/Thbs1/Anxa2/Map1lc3b/Plek/Txk/Pdgfra/Fbln1/Enpp1/F3/Pdpn/Adm/Cyp26b1/Emp2/Gas6/St3gal4/Gnas/Thbd/Aqp4/Anxa5/Gja1/Apoe/Plec/Edn1/Heg1/Vwf…	88
GO:0051098	BP	GO:0051098	regulation of binding	92/2555	407/23062	1.56191395189153e-11	3.43731452027578e-10	1.71151143844986e-10	Cldn5/Ramp2/Id1/Lef1/App/Ctnnb1/1810037I17Rik/Aplp2/Ppp1r2/Hes1/Cav1/Jun/Nfib/Stmn1/Tgfbr1/Ctsz/Adrb2/Arrb2/Camk1/B2m/Tgfb1/Sirt2/Larp6/Dnajb2/Plcl1/Cdk5/Vtn/Gper1/Cthrc1/Slpi/Mmp8/Mmp9/Hmgb2/Plaur/Txn1/Anxa2/Map1lc3b/Actb/Ifi204/Ddit3/Gzma/S100a10/Rpl11/Id2/Actr3/Eif3e/Sp100/Bmp4/Lrp1/Foxc1/Tgfbr3/Msx1/Plscr1/Bambi/Plk2/H1f0/Spag8/Ptprf/Ramp1/Hipk1/Sorl1/Pbxip1/Gas8/Bag2/Atp2a2/Apoe/Hmgb1/Hsp90a…	92
GO:0050766	BP	GO:0050766	positive regulation of phagocytosis	34/2555	88/23062	1.70019601516667e-11	3.72845802199227e-10	1.85647793205375e-10	Gata2/Trem2/Fcgr3/Sirpa/Fcer1g/Fcgr1/Pycard/Cyba/Mertk/Ccl2/Fcgr2b/Calr/Tnf/Slc11a1/Ptprc/Rab31/Mfge8/Ptk2/Il1b/Cd300lf/Sirpb1b/Sirpb1c/Cfp/Il2rb/Il2rg/Lrp1/Lbp/Gas6/Cd47/C4b/Appl2/Rap1a/Sirpb1a/Cd36	34
GO:0051962	BP	GO:0051962	positive regulation of nervous system development	85/2555	365/23062	1.8158976209624e-11	3.96821416959782e-10	1.97585757760119e-10	Slc7a5/Cxcl12/Flt1/Fn1/Kdr/Sema7a/Ctnnb1/Hes1/Prkch/Cx3cr1/Marcks/Sgk1/Bin1/Lyn/Serpine2/Spint1/Pik3r1/Zeb2/Tgfb1/Tnf/Trf/Skil/Mag/Il33/Aspa/Nkx6-2/Mapt/Rtn4/Ptprd/Sox10/Gjc2/Pak1/Sox8/Lrrn1/Il1rap/Dixdc1/Wnt3/Olig2/Ptn/Il34/Gper1/Ptk2/Itgb1/Il1b/Tspo/Ndel1/Rpl4/Id2/Actr3/Serpinf1/Mdk/Flrt2/Lrp1/Ntf3/Nrp1/Ptprf/Nin/Ntrk2/Id4/Gfap/Sox2/Plxnb2/Map1b/Vim/Ptprz1/Synj1/Metrn/Apoe/Lrp8/Macf1/Tgm2/Tnfrs…	85
GO:0072507	BP	GO:0072507	divalent inorganic cation homeostasis	84/2555	359/23062	1.83870033669222e-11	4.00399499892279e-10	1.99367360761697e-10	Slc39a10/Slc1a1/Cav2/Kdr/App/Gstm7/Cdh5/Cav1/Hexb/Ccl12/P2ry6/Ccr5/Coro1a/Lyn/Ptpn6/Cyba/Ccl2/Tgfb1/Asph/Slc11a1/Ptprc/Kcna1/Ank3/Ank2/Dbi/Sv2a/Slc24a2/Pacs2/Fkbp1a/Mt1/Fis1/Atp13a5/Gper1/Pth1r/Pde4d/Dmd/Ccr1/Grina/Ddit3/Ccl5/Xcl1/Lck/Thy1/Bcl2/Ccr2/Anxa6/Cemip/Enpp1/Fgfr1/Edn3/Spp1/Adm/Gnas/S100b/Mt3/Mt2/Bok/Atp2a2/Apoe/Fxyd1/Calm3/Calm2/Snca/Edn1/Tgfb2/Calm1/Alpl/Tgm2/Anxa7/Fgfr3/Slc39a12/Atp1b…	84
GO:0006809	BP	GO:0006809	nitric oxide biosynthetic process	33/2555	84/23062	1.97222150691694e-11	4.27978938852915e-10	2.13099745438375e-10	Cd34/App/Klf2/Cav1/Cx3cr1/Aif1/Sirpa/Itgb2/Tnf/Hsp90aa1/Il1b/Mmp8/Tspo/Klrk1/Gimap3/Acp5/Gimap5/Cyp1b1/Cd47/Cyb5r3/Wdr35/Clu/Dynll1/Icam1/Agt/Ddah1/Ptgis/Atp2b4/Ass1/Tlr2/P2rx4/Igf1/Cd36	33
GO:0045619	BP	GO:0045619	regulation of lymphocyte differentiation	60/2555	220/23062	2.10717139070601e-11	4.55675813240174e-10	2.26890603692248e-10	Pglyrp1/Lef1/Hspb1/Fas/Ctla2a/Vsir/Lag3/Rhoh/H2-DMa/Sox4/Inpp5d/Ptpn6/Smad7/Zfp36l2/Tgfb1/Runx1/Cd83/Ptprc/Hsp90aa1/Prkcz/Fbxo7/Axl/Anxa1/Cd24a/Lilrb4a/Lilrb4a/Cd44/Adam8/Nfam1/Actb/Nfkbiz/Gimap3/Lck/Runx3/Il2rg/Ccr2/Fgl2/Gimap5/Socs1/Id2/H2-Aa/Cd74/Mdk/Bmp4/Mmp14/Cyp26b1/Gas6/Hlx/Irf1/Itpkb/Foxj1/Hmgb3/Hmgb1/Xbp1/Il18/Nrarp/Cd27/Prdx2/Prelid1/Il4ra	60
GO:0052548	BP	GO:0052548	regulation of endopeptidase activity	84/2555	360/23062	2.14228015871352e-11	4.6166508056982e-10	2.29872786289201e-10	Slc1a1/Fas/App/Xdh/Acer2/Cst3/Lgmn/Vsir/Ctsd/Laptm5/Pycard/Bin1/Lyn/Arrb2/Serpine2/Timp2/Tnf/Asph/Mbp/Cryab/Gsn/Rnf7/Serpinb1a/Spock1/Spock3/Serpina3n/Fis1/Vtn/Gper1/Perp/Adora2a/Serpinh1/Serping1/Dlc1/S100a8/S100a9/Mmp9/Cd44/Plaur/Thbs1/Cdkn2d/Ifi204/Lck/Serpina3g/Rps3/Psmb8/Serpinb6b/Serpinf1/F3/Timp1/Timp3/Por/Efna1/Gas6/Tnfsf10/Psmb9/Psme2/Stat1/Nek5/Mt3/Wdr35/Sox2/Sorl1/Bok/Ift57/Hmgb1/Snca/…	84
GO:2001235	BP	GO:2001235	positive regulation of apoptotic signaling pathway	48/2555	156/23062	2.15681670977353e-11	4.63194981671364e-10	2.30634556333678e-10	Fas/Cav1/Tgfbr1/Pycard/Ctsc/Ctsh/Prkcd/Pdia3/Serinc3/Tnf/Atf3/Ptprc/Skil/Mal/Fis1/Gper1/G0s2/Adora2a/Nupr1/Pten/Slc9a3r1/S100a8/S100a9/Osm/Thbs1/Mcl1/Ddit3/Lck/Runx3/Rps7/Rps3/Rpl11/Rpl26/Timp3/Itm2c/Msx1/Maged1/Plscr1/Tnfsf10/Nck1/Clu/Bok/Tgfb2/Tnfrsf12a/Agt/Tpd52l1/Spop/Pmaip1	48
GO:0051251	BP	GO:0051251	positive regulation of lymphocyte activation	90/2555	397/23062	2.20000043984502e-11	4.70845454960645e-10	2.34443888434922e-10	Slc7a1/Slc39a10/Cd59a/Lef1/Tfrc/Hes1/Cav1/Vsir/Aif1/Tyrobp/Sirpa/Rhoh/Mef2c/Pycard/H2-DMa/Coro1a/Cd81/Sox4/Inpp5d/Cd86/Ccl2/Gpr183/B2m/H2-DMb1/Havcr2/Tgfb1/Runx1/Cd83/Ptprc/Efnb3/Hsp90aa1/Lamp1/Prkcz/Axl/Lgals1/Il1b/Anxa1/Cd24a/Lilrb4a/Lilrb4a/Sirpb1b/Bst1/Sirpb1c/Adam8/Actb/Nfkbiz/Ccl5/Xcl1/Gimap3/Lck/Thy1/Ptpn22/Cd3e/Runx3/Bcl2/Il2rg/Rps3/Ccr2/Gimap5/Socs1/H2-Eb1/H2-Aa/H2-Ab1/Cd74/Igfbp2/Mdk/Ig…	90
GO:0014003	BP	GO:0014003	oligodendrocyte development	24/2555	48/23062	2.37170843980386e-11	5.05856169969124e-10	2.51876462280539e-10	Tgfb1/Plp1/Mag/Mal/Olig1/Nkx6-2/Fa2h/Abca2/Sox10/Myrf/Cntn2/Omg/Tppp/Kcnj10/Pten/Id2/Enpp1/Ulk4/Id4/Ckap5/Clu/Hes5/Fgfr3/Tlr2	24
GO:0002703	BP	GO:0002703	regulation of leukocyte mediated immunity	73/2555	295/23062	2.43253632958336e-11	5.1696457909259e-10	2.57407573607608e-10	Tfrc/Clec2d/Gata2/Cx3cr1/Trem2/Vsir/Fcgr3/Lag3/Tyrobp/Fcer1g/Fcgr1/Spi1/Cd81/Lyn/Arrb2/Ptpn6/Cd84/Smad7/Itgam/Itgb2/Ccl2/Adora3/Fcgr2b/Cd300a/B2m/Vav1/Havcr2/Tgfb1/Tnf/Ptprc/Lamp1/Prkcz/Il1b/Rac2/Cd24a/Lilrb4a/Lilrb4a/H2-Q10/Fgr/Ptafr/H2-D1/Klrd1/Klrk1/Xcl1/Gimap3/H2-Q7/Klre1/Klrb1c/H2-Q6/H2-K1/Ccr2/Gimap5/Igf2/H2-Q4/Rsad2/H2-T23/Bst2/Tap2/Tap1/H2-T22/Foxj1/Zp3/Cd55/Hmgb1/Cadm1/Il18/Vamp8/Arg1/Tl…	73
GO:0050680	BP	GO:0050680	negative regulation of epithelial cell proliferation	54/2555	188/23062	2.44039155833689e-11	5.1696457909259e-10	2.57407573607608e-10	Flt1/Wfdc1/Eng/Rgcc/Cav2/Lims2/Acvrl1/Aqp11/Xdh/Cav1/Nfib/Ccl12/Tgfbr1/Mef2c/Ctsl/Ccl2/B2m/Tgfb1/Tnf/Fgfr2/Ptn/Nr2f2/Nupr1/Sparc/Pten/Lims1/Thbs1/Runx3/Npm1/Serpinf1/Bmp4/Gpc3/Tgfbr3/Klf9/Maged1/Mmrn2/Stat1/Sox9/Cd109/Ift88/Sox2/Ift74/Ift57/Gja1/Apoe/Atpif1/Tgfb2/Cdkn1c/Fgfr3/Pax6/Ptch1/Sulf1/Tgfb3/Dab2	54
GO:0080164	BP	GO:0080164	regulation of nitric oxide metabolic process	31/2555	76/23062	2.52520708277346e-11	5.33118295305528e-10	2.65450849807336e-10	Cd34/App/Klf2/Cav1/Cx3cr1/Aif1/Sirpa/Itgb2/Tnf/Hsp90aa1/Il1b/Mmp8/Tspo/Klrk1/Gimap3/Acp5/Gimap5/Cd47/Wdr35/Clu/Dynll1/Icam1/Agt/Ddah1/Ptgis/Atp2b4/Ass1/Tlr2/Tmem106a/Igf1/Cd36	31
GO:1903707	BP	GO:1903707	negative regulation of hemopoiesis	40/2555	117/23062	2.65372413637212e-11	5.58357902747485e-10	2.78018182992612e-10	Pglyrp1/Hspb1/Clec2d/Gata2/Ctnnb1/C1qc/Mafb/Lag3/Lyn/Inpp5d/Cebpa/Smad7/Pik3r1/Tmem176b/Runx1/Tmem176a/Tnfaip6/Fbxo7/Anxa1/Lilrb4a/Lilrb4a/Cd44/Trib1/Runx3/Fgl2/Socs1/Id2/Cd74/Mdk/Bmp4/Hlx/Irf1/Foxj1/Hmgb3/Hmgb1/Nrarp/Prdx2/Nme2/Nme1/Il4ra	40
GO:0045428	BP	GO:0045428	regulation of nitric oxide biosynthetic process	30/2555	72/23062	2.77277944494408e-11	5.81443447242819e-10	2.8951296277885e-10	Cd34/App/Klf2/Cav1/Cx3cr1/Aif1/Sirpa/Itgb2/Tnf/Hsp90aa1/Il1b/Mmp8/Tspo/Klrk1/Gimap3/Acp5/Gimap5/Cd47/Wdr35/Clu/Dynll1/Icam1/Agt/Ddah1/Ptgis/Atp2b4/Ass1/Tlr2/Igf1/Cd36	30
GO:0032386	BP	GO:0032386	regulation of intracellular transport	80/2555	338/23062	3.02323837449337e-11	6.31836530078681e-10	3.14604742185004e-10	Slc1a1/Tek/Bnip3l/Snx3/Cd81/Camk1/Itgam/Pik3r1/Ccl2/Lcp1/Prkcd/Tgfb1/Edem2/Ptpn1/Asph/Hcls1/Cryab/Fez1/Apod/Mapt/Ank3/Abca2/Pak1/Lamp1/Atp9a/Cdk5/Insig1/Inpp5f/Prr5l/Prnp/Fis1/Gper1/Zic1/Oaz2/Ehd2/Txn1/Anxa2/Ier3/Ehd1/Ndel1/Ptpn22/Actr3/Sp100/Cemip/Bmp4/Ogt/Nedd4/Rdx/Gas6/Jup/Gbp4/Mlc1/Mapk15/Cep290/Ezr/Sorl1/Srebf1/Map1b/Kif3a/Tomm7/Pcm1/Pink1/Ergic3/Hsp90ab1/Atpif1/Stom/Uaca/Xbp1/Msn/Ifi27/Pln/…	80
GO:0002819	BP	GO:0002819	regulation of adaptive immune response	62/2555	233/23062	3.05144194113784e-11	6.3559800700356e-10	3.16477660925614e-10	Tfrc/Irf7/Trem2/Vsir/Fcgr3/Fcer1g/Fcgr1/Mef2c/Pycard/H2-DMa/Cd81/Ptpn6/Samsn1/Smad7/Fcgr2b/B2m/Havcr2/Tgfb1/Tnf/Cd48/Slc11a1/Ptprc/Il33/Prkcz/Il1b/Anxa1/Cd24a/Lilrb4a/Lilrb4a/H2-Q10/Cd44/H2-D1/Clec4n/Nfkbiz/Klrd1/Xcl1/Gimap3/H2-Q7/Skap1/H2-Q6/H2-K1/Ccr2/Gimap5/H2-Ab1/Cd74/H2-Q4/Rsad2/H2-T23/Tap2/Hlx/Irf1/H2-T22/Foxj1/Zp3/Cd55/Hmgb1/Il18/Mif/Arg1/P2rx7/Hfe/Il4ra	62
GO:0051893	BP	GO:0051893	regulation of focal adhesion assembly	28/2555	64/23062	3.09262648482079e-11	6.39896270679863e-10	3.1861785711775e-10	Kdr/Acvrl1/Tek/Limch1/Dusp3/Fermt2/Gpm6b/Apod/Clasp2/Ptk2/Dlc1/Pten/Lims1/Actg1/S100a10/Thy1/Lrp1/Mmp14/Nrp1/Sdc4/Macf1/Fam107a/Enpp2/Phldb2/Rock1/Bcas3/Vcl/Cfl1	28
GO:0090109	BP	GO:0090109	regulation of cell-substrate junction assembly	28/2555	64/23062	3.09262648482079e-11	6.39896270679863e-10	3.1861785711775e-10	Kdr/Acvrl1/Tek/Limch1/Dusp3/Fermt2/Gpm6b/Apod/Clasp2/Ptk2/Dlc1/Pten/Lims1/Actg1/S100a10/Thy1/Lrp1/Mmp14/Nrp1/Sdc4/Macf1/Fam107a/Enpp2/Phldb2/Rock1/Bcas3/Vcl/Cfl1	28
GO:0002548	BP	GO:0002548	monocyte chemotaxis	27/2555	60/23062	3.110513625553e-11	6.41466187415367e-10	3.19399551790838e-10	Cxcl12/Flt1/App/Cx3cr1/Lgmn/Aif1/Ccl12/Ccl3/Lyn/Ccl2/Ccl4/Nbl1/Anxa1/Ccl6/Ccr1/Lgals3/Dusp1/Pla2g7/Ninj1/Ccl5/Xcl1/Rps19/Ccr2/Hmgb1/Ccl9/Ccl7/Ccl24	27
GO:1902106	BP	GO:1902106	negative regulation of leukocyte differentiation	39/2555	113/23062	3.36846757641073e-11	6.92370167190957e-10	3.44745717564912e-10	Pglyrp1/Hspb1/Clec2d/Gata2/Ctnnb1/C1qc/Mafb/Lag3/Lyn/Inpp5d/Smad7/Pik3r1/Tmem176b/Runx1/Tmem176a/Tnfaip6/Fbxo7/Anxa1/Lilrb4a/Lilrb4a/Cd44/Trib1/Runx3/Fgl2/Socs1/Id2/Cd74/Mdk/Bmp4/Hlx/Irf1/Foxj1/Hmgb3/Hmgb1/Nrarp/Prdx2/Nme2/Nme1/Il4ra	39
GO:1903522	BP	GO:1903522	regulation of blood circulation	68/2555	268/23062	3.53691516747958e-11	7.24602225758645e-10	3.60794739729738e-10	Slc1a1/App/Epas1/Cav1/Rgs2/Ptgs1/Bin1/Adrb2/Tbxas1/Smad7/Pik3r1/Ank2/Gnao1/Thra/Adora1/Pde4b/Rgs4/Atp1a2/Ace2/Abcc9/Pde4d/Kcne4/Tbxa2r/Dmd/Gjc1/Tbx18/Edn3/Adm/Mgll/Cd38/Jup/Wdr35/Srebf1/Atp2a2/Atp1a1/Pebp1/Gja1/Fxyd1/Calm3/Calm2/Akap9/Edn1/Tgfb2/Calm1/Hbegf/Icam1/Agt/S100a1/Kcnn2/Ednrb/Atp1b1/Ace/Kcne2/Atp5j/Glrx3/Tpm1/Pln/Flna/Tmem38b/Smtn/Npy1r/Atp2b4/Pde5a/Ednra/Slc4a3/Kcna5/Hif1a/P2rx4	68
GO:0032652	BP	GO:0032652	regulation of interleukin-1 production	40/2555	118/23062	3.58830101267115e-11	7.32719301866096e-10	3.64836403221025e-10	Hspb1/Foxp1/App/Ifnar1/S100a13/Cx3cr1/Trem2/Tyrobp/Sirpa/Ccl3/Ccr5/Pycard/Arrb2/Cd33/Egr1/Havcr2/Tnf/Gstp1/Serpinb1a/S1pr3/Il1r2/Anxa1/Lilrb4a/Lilrb4a/Arg2/Ifi204/Acp5/Mndal/Gas6/Aqp4/Hmgb1/Usp50/Errfi1/Ifi205/Tlr2/Lpl/Tmem106a/Igf1/Cd36/P2rx7	40
GO:0001936	BP	GO:0001936	regulation of endothelial cell proliferation	51/2555	174/23062	3.8334434470071e-11	7.80218489802621e-10	3.88487251285962e-10	Cxcl12/Flt1/Egfl7/Eng/Rgcc/Cav2/Kdr/Acvrl1/Tek/Gata2/Xdh/Cav1/Jun/Tie1/Ccl12/Tgfbr1/Mef2c/Cyba/Ang/Ccl2/Tnf/Ppp1r16b/Emc10/Nr2f2/Sparc/Lrg1/Hmgb2/Thbs1/Mdk/Bmp4/Igf2/F3/Fgfr1/Mmrn2/Stat1/Gja1/Apoe/Hmgb1/Atpif1/Fgfr3/Nrarp/Sulf1/Pgf/Pdcl3/Nr4a1/Col18a1/Arg1/Hmox1/Ecm1/Ccl24/Igf1	51
GO:0010718	BP	GO:0010718	positive regulation of epithelial to mesenchymal transition	24/2555	49/23062	4.16025136747021e-11	8.43975423993632e-10	4.20233174303695e-10	Lef1/Eng/Rgcc/Ctnnb1/Fermt2/Tgfbr1/Tgfb1/Tgfb1i1/Gcnt2/Il1b/Lrg1/Glipr2/Sdcbp/Col1a1/Mdk/Bmp7/Bmp4/Pdpn/Foxc1/Bambi/Tgfb2/Tgfb3/Jag1/Dab2	24
GO:0002064	BP	GO:0002064	epithelial cell development	64/2555	246/23062	4.21678586221047e-11	8.5266695941061e-10	4.24560873208204e-10	Cldn5/Abcb1a/Id1/Pde2a/Pde2a/Kdr/Pecam1/Tjp1/Epas1/Cdh5/Gata2/Robo4/Sox18/F11r/Cebpa/Psap/Tgfb1/Tnf/Jmjd1c/Hapln2/Ppp1r16b/Map7/Sox8/Tmod1/Fgfr2/Pde4d/S1pr3/Dmd/Il1b/Bmp4/Notch2/Rdx/Rarg/Sox9/Hydin/Ift88/Spint2/Ezr/Ift74/Vim/Gja1/Plec/Akap9/Clic4/Heg1/Xbp1/Msn/Icam1/Agt/Fgfr3/Ednrb/Pax6/Cdh2/Flna/Palld/Rock1/Rap1a/Jag1/Vcl/Ednra/Lamb2/Col18a1/Gpx1/Hif1a	64
GO:0016525	BP	GO:0016525	negative regulation of angiogenesis	38/2555	109/23062	4.25224690358652e-11	8.57054812800545e-10	4.26745678009398e-10	Cldn5/Flt1/Cd59a/Rgcc/Tek/Klf2/Ctnnb1/Tie1/Adrb2/Ccl2/Tnf/Slc12a2/Ptn/Sparc/Col4a2/Gadd45a/Thbs1/Ccr2/Dcn/Serpinf1/Emilin1/Foxc1/Plk2/Tcf4/Stat1/Tgfb2/Ecscr/Adamts9/Adamts1/Agt/Spry2/Sulf1/Pgk1/Rock1/Atp2b4/Angpt2/Stab1/Cd36	38
GO:0003341	BP	GO:0003341	cilium movement	59/2555	218/23062	4.33483115184563e-11	8.70881561732084e-10	4.33630308092945e-10	Pltp/Slc9a3r1/Ube2b/Meig1/Enkur/Rsph9/Tekt1/Nme5/Aqp4/Dnah12/Ak7/Cfap54/Cfap45/Dnali1/Spag6l/Mns1/Spef2/Cfap206/Cfap52/Spef1/Efcab1/Rsph4a/Dnah9/Spag17/Wdr66/Dnah6/Ttll3/Iqcg/Drc1/Ccdc39/Hydin/Tekt4/Zmynd10/Cfap44/Dnah5/Spata33/Ulk4/Ccdc65/Kif9/Daw1/Ttc21a/Cfap53/Cfap69/Cfap70/Dnah10/Spag16/Eno4/Drc7/Ttc12/Rabl2/Cfap43/Ift81/Ift88/Dpcd/Gas8/Cfap20/Anxa5/Kif3a/Atp2b4	59
GO:1902905	BP	GO:1902905	positive regulation of supramolecular fiber organization	52/2555	180/23062	4.48855450603554e-11	8.98865513298692e-10	4.47564108132702e-10	Id1/Rgcc/App/Cdc42ep3/Limch1/Cav1/Fermt2/Tgfbr1/Pycard/Bin1/Evl/Gsn/Mapt/Lpar1/Pak1/Cfl2/Cdc42ep2/Slain1/Arl2/Arhgef10/Pfn2/Efemp2/Gda/Pfn1/Plek/Vasp/S100a10/Rps3/Actr3/Nrp1/Cd47/Arhgef15/Nck1/Ckap5/Pdlim4/Map1b/Sdc4/Akap9/Edn1/Stmn2/Rhoc/Icam1/Ccdc88a/Tpm1/Lmod1/Dstn/Flna/Tgfb3/Synpo/Arpc2/Cfl1/Ccl24	52
GO:0051495	BP	GO:0051495	positive regulation of cytoskeleton organization	56/2555	202/23062	4.86136304871689e-11	9.70045636020936e-10	4.83006193374181e-10	Id1/Rgcc/Tek/Cdc42ep3/Limch1/Cav1/Fermt2/Tgfbr1/Pycard/Bin1/Evl/Hck/Gsn/Mapt/Lpar1/Pak1/Cfl2/Cdc42ep2/Slain1/Arl2/Arhgef10/Pfn2/Gda/Pfn1/Plek/Vasp/S100a10/Rps3/Actr3/Ntf3/Nrp1/Cd47/Arhgef15/Nck1/Mapk15/Ckap5/Pdlim4/Map1b/Sdc4/Akap9/Edn1/Stmn2/Rhoc/Icam1/Ccdc88a/Tpm1/Lmod1/Dstn/Flna/Tgfb3/Bcas3/Synpo/Arpc2/Cfl1/Ccl24/P2rx7	56
GO:0006936	BP	GO:0006936	muscle contraction	76/2555	317/23062	4.89072462605289e-11	9.70045636020936e-10	4.83006193374181e-10	Flt1/Tpm4/Cav1/Rgs2/Ptgs1/Bin1/Adrb2/Smad7/Ncf1/Kcna1/Gsn/Tmod2/Apbb1/Ank2/Tnni1/Tmod1/Sulf2/Adora1/Pde4b/Fkbp1a/Kcnj8/Cald1/Atp1a2/Gper1/Ace2/Abcc9/Pde4d/Kcne4/Tbxa2r/Dmd/Arg2/Ptafr/Lck/Anxa6/Edn3/Cd38/Jup/Atp2a2/Atp1a1/Fxyd1/Calm3/Calm2/Akap9/Edn1/Calm1/Tpm3/Agt/Kcnn2/Ednrb/Atp1b1/Eno1/Kcne2/Sulf1/Aldoa/Ndufs6/Acta2/Tpm2/Myh11/Mylk/Tpm1/Pln/Lmod1/Myl6/Flna/Tmem38b/Slmap/Smtn/Npy1r/Atp2b4/Pde5a/…	76
GO:0032409	BP	GO:0032409	regulation of transporter activity	76/2555	317/23062	4.89072462605289e-11	9.70045636020936e-10	4.83006193374181e-10	Abcb1a/App/Gstm7/1810037I17Rik/Ahnak/Cav1/Ctss/Trem2/Ifngr1/P2ry6/Mef2c/Adrb2/Ccl2/Ywhah/Ifngr2/Prkcd/Asph/Kcna1/Vmp1/Ank3/Ank2/Cdk5/Prnp/Pde4b/Slc25a4/Fkbp1a/Atp1b3/Atp1a2/Gper1/Ace2/Abcc9/Hspa2/Atp1b2/Pde4d/Kcne4/Rem1/Dmd/Akap7/Pten/Itgb1/Slc9a3r1/Mmp9/Pim1/Fxyd5/Ptafr/Glrx/Actb/Bcl2/Ccr2/Gem/Bmp4/Nedd4/Fhl1/Gja1/Fxyd1/Calm3/Calm2/Akap9/Snca/Edn1/Calm1/Stom/Nrxn1/S100a1/Atp1b1/Ahcyl1/Ndufa4/Kcn…	76
GO:0002449	BP	GO:0002449	lymphocyte mediated immunity	91/2555	409/23062	4.97095579275325e-11	9.82828973881499e-10	4.89371287066034e-10	Tfrc/Fas/Clec2d/Irf7/C1qc/Trem2/C1qa/C1qb/Vsir/Fcgr3/Unc93b1/Lag3/Fcer1g/Fcgr1/Pou2f2/H2-DMa/Coro1a/Cd81/Arrb2/Inpp5d/Ptpn6/Ctsc/Smad7/Fcgr2b/Ctsh/B2m/Vav1/Prkcd/H2-DMb1/Il21r/Havcr2/Tgfb1/Tnf/Slc11a1/Ptprc/Lamp1/Prkcz/Serping1/Cfh/Il1b/Cd24a/Lilrb4a/Lilrb4a/H2-Q10/Pirb/H2-D1/Nkg7/Gzmb/Klrd1/Klrk1/Xcl1/Gimap3/H2-Q7/Klre1/Cd2/Klrb1c/H2-Q6/H2-K1/Ccr2/Fgl2/Gimap5/H2-Eb1/H2-Aa/H2-Ab1/Cd74/Igf2/Enpp1/…	91
GO:0032612	BP	GO:0032612	interleukin-1 production	41/2555	124/23062	5.01311191877283e-11	9.88027247788519e-10	4.91959617345262e-10	Hspb1/Foxp1/App/Ifnar1/S100a13/Cx3cr1/Trem2/Tyrobp/Sirpa/Ccl3/Ccr5/Pycard/Arrb2/Cd33/Egr1/Havcr2/Tnf/Gstp1/Serpinb1a/S1pr3/Il1b/Il1r2/Anxa1/Lilrb4a/Lilrb4a/Arg2/Ifi204/Acp5/Mndal/Gas6/Aqp4/Hmgb1/Usp50/Errfi1/Ifi205/Tlr2/Lpl/Tmem106a/Igf1/Cd36/P2rx7	41
GO:0060047	BP	GO:0060047	heart contraction	63/2555	242/23062	5.79752900092057e-11	1.13779444816596e-09	5.66531867000796e-10	Slc1a1/Epas1/Cav1/Rgs2/Bin1/Adrb2/Smad7/Pik3r1/Gsn/Ank2/Tnni1/Gnao1/Thra/Adora1/Pde4b/Kcnj8/Rgs4/Atp1a2/Ace2/Abcc9/Pde4d/Kcne4/Dmd/Gjc1/Tbx18/Edn3/Adm/Jup/Srebf1/Atp2a2/Atp1a1/Pebp1/Gja1/Fxyd1/Calm3/Calm2/Akap9/Edn1/Tgfb2/Calm1/Hbegf/Agt/S100a1/Kcnn2/Ednrb/Atp1b1/Ace/Kcne2/Atp5j/Glrx3/Tpm1/Pln/Flna/Tmem38b/Smtn/Atp2b4/Pde5a/Ednra/Slc4a3/Kcna5/Camk2d/Gpx1/P2rx4	63
GO:1901652	BP	GO:1901652	response to peptide	94/2555	429/23062	5.80954776038495e-11	1.13779444816596e-09	5.66531867000796e-10	Igf1r/Slc2a1/Gatm/Cav2/App/Ctnnb1/Cav1/Trem2/Lgmn/Marcks/Sgk1/Adrb2/Snx5/Socs3/Irf5/Ptpre/Pik3r1/Fcgr2b/Prkcd/Egr1/Ptpn1/Car2/Grb14/Pak1/Stxbp3/Prkcz/Cdk5/Insig1/Rab31/Pip4k2a/Prnp/Serpina3n/Fis1/Rarres2/Gper1/Ptk2/Pid1/Pten/Il1b/Anxa1/Mmp9/Fpr2/Pkm/Adipor1/Eif4ebp1/Nfkbia/Ndel1/Ptpn22/Serpina3g/Rpl23/Socs1/Jak1/Serpinf1/Col3a1/Igf2/Enpp1/Lrp1/Tgfbr3/Vcam1/Ogt/Ramp3/Irf1/Nck1/Stat1/Ptprf/Sorl1/Sr…	94
GO:0007179	BP	GO:0007179	transforming growth factor beta receptor signaling pathway	56/2555	203/23062	5.99787659519555e-11	1.17099609513724e-09	5.83063667693321e-10	Cldn5/Eng/Cav2/Acvrl1/Cdh5/Cav1/Jun/Fermt2/Tgfbr1/Hpgd/Spi1/Cited2/Arrb2/Hspa5/Itgb5/Smad7/Fos/Ccl2/Nrros/Zeb2/Tgfb1/Pmepa1/Skil/Htra1/Snx1/Aspn/Ptk2/Tgfb1i1/Gcnt2/Lrg1/Zyx/Thbs1/Sdcbp/Col1a2/Htra3/Col3a1/Emilin1/Lrp1/Tgfbr3/Ogt/Bambi/Cd109/Folr1/Hsp90ab1/Tgfb2/Cdkn1c/Ltbp4/Xbp1/Appl2/Spry2/Tgfb3/Lrrc32/Ltbp1/Sap30/Dab2/Snx6	56
GO:0045861	BP	GO:0045861	negative regulation of proteolysis	83/2555	361/23062	6.23032595666913e-11	1.21257718931673e-09	6.03767771985107e-10	Wfdc1/Itih5/Plat/Ctla2a/App/Aqp11/Cst3/Ctsz/Bin1/Arrb2/Serpine2/Spint1/Ctsb/Pik3r1/Timp2/Tnf/Ophn1/Cryab/Map1a/Serpinb1a/Spock1/Dnajb2/Cdk5/Spock3/Serpina3n/Vtn/Adora2a/Nr1h3/Serpinh1/Serping1/Tfpi/Slpi/Il1r2/Mmp9/Stfa2l1/Cd44/Plaur/Thbs1/Cdkn2d/Ifi204/Sdcbp/Ppp1r15a/Cstb/Serpina3g/Rps7/Rpl23/Rpl11/Rpl5/Eif3h/Serpinb6b/Serpinf1/Itih2/Gpc3/Timp1/Timp3/Por/Ogt/Efna1/Gas6/Cd109/Mt3/Spint2/Sorl1/Pebp…	83
GO:0035082	BP	GO:0035082	axoneme assembly	34/2555	92/23062	7.15561653004244e-11	1.38490820576668e-09	6.89575021834945e-10	Ube2b/Rsph1/Meig1/Foxj1/Rsph9/Ak7/Spag6l/Mns1/Spef2/Cfap206/Spef1/Rsph4a/Spag17/Iqcg/Drc1/Ccdc39/Hydin/Zmynd10/Cfap44/Dnah5/Dnajb13/Ulk4/Ccdc65/Daw1/Cfap69/Spag16/Drc7/Ttc12/Dnaaf3/Cfap43/Ift88/Gas8/Cluap1/Ift46	34
GO:0089718	BP	GO:0089718	amino acid import across plasma membrane	24/2555	50/23062	7.16025116019381e-11	1.38490820576668e-09	6.89575021834945e-10	Slc7a5/Slc7a1/Slc1a1/Slc3a2/Slc6a6/Rgs2/Prkcd/Kcnj10/Slc6a20a/Rgs4/Ace2/Slc1a5/Itgb1/Slc7a11/Arg2/Slc6a13/Slc1a3/Slc22a4/Gfap/Slc1a2/Agt/Slc1a4/Arl6ip1/Arg1	24
GO:0050890	BP	GO:0050890	cognition	82/2555	356/23062	7.36857350439497e-11	1.42078872400532e-09	7.0744068906461e-10	Gatm/Slc1a1/Mfsd2a/App/Jun/Cx3cr1/Trem2/Lgmn/Ptgs1/Btg2/Sgk1/Mef2c/Adrb2/Man2b1/C5ar1/Comt/B2m/Egr1/Ppt1/Syt11/Mapt/Tmod2/Rcan2/Dbi/Ncam1/Pak1/Map1a/Prkcz/Cntn2/Cdk5/Slc24a2/Thra/Adora1/Prnp/Ptn/Atp1a2/Pde4d/Pde8b/Pten/Itgb1/Ift20/Il1b/Lcn2/Slc7a11/Il1rn/Pirb/Ccnd2/Serpinf1/Mdk/Igf2/Pgrmc1/Ntf3/St3gal4/Gnas/Plk2/S100b/Ntrk2/Ckap5/Tusc3/Ptprz1/Synj1/Ppp1r1b/Apoe/Paip2/Agt/Slc6a1/Fam107a/Nrxn1/Nrxn…	82
GO:0001909	BP	GO:0001909	leukocyte mediated cytotoxicity	48/2555	161/23062	7.41190573239045e-11	1.42473299078172e-09	7.09404622729768e-10	Clec2d/Cx3cr1/Fcgr3/Lag3/Tyrobp/Fcgr1/Spi1/Coro1a/Arrb2/Ptpn6/Ctsc/Itgam/Ccl2/Ncf1/Ctsh/B2m/Vav1/Havcr2/Ptprc/Lamp1/Trem1/H2-Q10/Trem3/H2-D1/Nkg7/Gzmb/Klrd1/Klrk1/Gimap3/H2-Q7/Klre1/Cd2/Klrb1c/H2-Q6/H2-K1/Gimap5/Igf2/Emp2/H2-Q4/H2-T23/Tap2/Tap1/H2-T22/Cadm1/Il18/Arg1/Prdx1/P2rx7	48
GO:0051494	BP	GO:0051494	negative regulation of cytoskeleton organization	51/2555	177/23062	7.63340114781017e-11	1.4627945338019e-09	7.28356268225061e-10	Kank3/Sptbn1/Tmsb10/Pecam1/Tjp1/Cdh5/Stmn1/Sgk1/Coro1a/Capza2/Evl/F11r/Ssh2/Pik3r1/Prkcd/Tubb4a/Gsn/Tmeff2/Tmod2/Map1a/Clip3/Tmod1/Mid1ip1/Pfn2/Clasp2/Eps8/Dlc1/Coro1b/Gmfg/Pfn1/Npm1/Rdx/Trim37/Spef1/Tmem67/Map1b/Eml2/Snca/Stmn2/S1pr1/Lima1/Tpm1/Lmod1/Phldb2/Arhgef7/Kank2/Capg/Arpc2/Tmsb4x/Tlr2/Cfl1	51
GO:0010038	BP	GO:0010038	response to metal ion	72/2555	296/23062	7.76032204514896e-11	1.48255477598735e-09	7.38195309816236e-10	Gatm/Slc40a1/Slc1a1/Fn1/Tfrc/Fas/App/Xdh/Cav1/Jun/Lgmn/Mef2c/Alox5ap/Cebpa/Fos/B2m/Asph/Trf/Junb/Kcna1/Gsn/Syt11/Mapt/Ank3/Ncam1/Slc12a2/Kcnj10/Prnp/S100a16/Mt1/Sod3/Cp/Rasgrp2/Mmp9/Thbs1/Lck/Bcl2/Id2/Fibin/Enpp1/Pam/Itpkb/Mt3/Sox2/Mt2/Cpne2/Anxa5/Anxa11/Calm3/Calm2/Snca/Calm1/Clic4/Cpne8/Nek7/Anxa7/Lcat/Nrxn1/Glud1/Ahcyl1/Stk39/Aqp1/Crip1/Mylk/Pln/Kcnmb1/Ass1/Hmox1/P2rx4/Tcirg1/P2rx7/Hfe	72
GO:2000181	BP	GO:2000181	negative regulation of blood vessel morphogenesis	38/2555	111/23062	7.89344296164157e-11	1.50337500810715e-09	7.48562142765043e-10	Cldn5/Flt1/Cd59a/Rgcc/Tek/Klf2/Ctnnb1/Tie1/Adrb2/Ccl2/Tnf/Slc12a2/Ptn/Sparc/Col4a2/Gadd45a/Thbs1/Ccr2/Dcn/Serpinf1/Emilin1/Foxc1/Plk2/Tcf4/Stat1/Tgfb2/Ecscr/Adamts9/Adamts1/Agt/Spry2/Sulf1/Pgk1/Rock1/Atp2b4/Angpt2/Stab1/Cd36	38
GO:0032651	BP	GO:0032651	regulation of interleukin-1 beta production	35/2555	97/23062	8.22351420346097e-11	1.5614648310718e-09	7.77486291508216e-10	Hspb1/Foxp1/App/Ifnar1/Cx3cr1/Trem2/Tyrobp/Sirpa/Ccl3/Ccr5/Pycard/Arrb2/Cd33/Egr1/Tnf/Gstp1/Serpinb1a/S1pr3/Lilrb4a/Lilrb4a/Arg2/Ifi204/Acp5/Mndal/Aqp4/Hmgb1/Usp50/Errfi1/Ifi205/Tlr2/Lpl/Tmem106a/Igf1/Cd36/P2rx7	35
GO:0001906	BP	GO:0001906	cell killing	64/2555	251/23062	1.05982062662555e-10	2.00625011022004e-09	9.9895426844949e-10	Cxcl12/Pglyrp1/Cd59a/Clec2d/Bcl2l1/Cx3cr1/Fcgr3/Ccl12/Lag3/Tyrobp/Fcgr1/Spi1/Coro1a/Arrb2/Ptpn6/Ctsc/Itgam/Ccl2/Ncf1/Ctsh/B2m/Vav1/Havcr2/Ptprc/Lamp1/Cfh/Trem1/H2-Q10/Trem3/Lgals3/H2-D1/Lyz2/Hmgn2/Nkg7/Gzmb/Klrd1/Klrk1/Gimap3/H2-Q7/Klre1/Cd2/Klrb1c/H2-Q6/Rps19/H2-K1/Gimap5/Rpl30/Igf2/Emp2/H2-Q4/H2-T23/Tap2/Tap1/H2-T22/Cd55/Hsp90ab1/Cxcl14/Cadm1/Il18/Romo1/Gapdh/Arg1/Prdx1/P2rx7	64
GO:1901343	BP	GO:1901343	negative regulation of vasculature development	38/2555	112/23062	1.06795501191456e-10	2.00943317649664e-09	1.00053918432193e-09	Cldn5/Flt1/Cd59a/Rgcc/Tek/Klf2/Ctnnb1/Tie1/Adrb2/Ccl2/Tnf/Slc12a2/Ptn/Sparc/Col4a2/Gadd45a/Thbs1/Ccr2/Dcn/Serpinf1/Emilin1/Foxc1/Plk2/Tcf4/Stat1/Tgfb2/Ecscr/Adamts9/Adamts1/Agt/Spry2/Sulf1/Pgk1/Rock1/Atp2b4/Angpt2/Stab1/Cd36	38
GO:1903557	BP	GO:1903557	positive regulation of tumor necrosis factor superfamily cytokine production	38/2555	112/23062	1.06795501191456e-10	2.00943317649664e-09	1.00053918432193e-09	Hspb1/App/Fcgr3/Ifngr1/Tyrobp/Fcer1g/Ccl3/Ccr5/Pycard/Cyba/Cd84/Pik3r1/Ccl2/Havcr2/Ptprc/Ccl4/Il33/Mmp8/Thbs1/Ptafr/Adam8/Cd14/Cd2/Ccr2/Lbp/Zbtb20/Clu/Hmgb1/Akap12/Il18/Cyp2j6/Mif/Oas1a/Tlr2/Lpl/Tmem106a/Cd36/Ly96	38
GO:0070665	BP	GO:0070665	positive regulation of leukocyte proliferation	49/2555	168/23062	1.1140288604422e-10	2.08981076591387e-09	1.04056088232807e-09	Slc7a1/Slc39a10/Cd59a/Tfrc/Bcl2l1/Hes1/Csf1r/Aif1/Mef2c/Pycard/Coro1a/Cd81/Lyn/Cd86/Gpr183/H2-DMb1/Havcr2/Ptprc/Il34/Ptk2/Il1b/Anxa1/Rac2/Cd24a/Bst1/Csf2ra/Ccl5/Xcl1/Ptpn22/Cd3e/Bcl2/Rps3/Ccr2/Cd74/Igfbp2/Igf2/Vcam1/Cd38/Nck1/Zp3/Cd55/Hmgb1/Kitl/Il18/Adk/Mif/Cdkn1a/Csf1/Igf1	49
GO:0003333	BP	GO:0003333	amino acid transmembrane transport	35/2555	98/23062	1.1437094339487e-10	2.13904575214189e-09	1.06507602099348e-09	Slc7a5/Slc7a1/Slc38a5/Slc1a1/Slc3a2/Slc38a3/Slc6a6/Rgs2/Prkcd/Slc11a1/Slc7a7/Slc38a2/Kcnj10/Slc6a20a/Rgs4/Ace2/Slc38a11/Slc1a5/Itgb1/Slc7a11/Arg2/Slc6a13/Slc1a3/Lrrc8c/Slc38a1/Slc22a4/Gfap/Slc25a18/Slc1a2/Agt/Slc7a10/Slc1a4/Lrrc8a/Arl6ip1/Arg1	35
GO:0032609	BP	GO:0032609	interferon-gamma production	43/2555	137/23062	1.15275304934801e-10	2.14950478782617e-09	1.07028379558123e-09	Slc7a5/Pglyrp1/App/Ifnar1/Isg15/Vsir/Laptm5/Irf8/Pycard/Havcr2/Tnf/Runx1/Slc11a1/Il33/Prnp/Pde4b/Pde4d/Axl/Il1b/Lilrb4a/Lilrb4a/Cd14/Ddit3/Klrk1/Gimap3/H2-Q7/Klre1/Cd2/Ptpn22/Txk/Cd3e/Runx3/Ccr2/Gimap5/Enpp1/Gas6/Cd47/Zp3/Hmgb1/Il18/Cd27/Tcirg1/Gadd45g	43
GO:0032611	BP	GO:0032611	interleukin-1 beta production	36/2555	103/23062	1.26259015217442e-10	2.34030103206616e-09	1.16528527202564e-09	Hspb1/Foxp1/App/Ifnar1/Cx3cr1/Trem2/Tyrobp/Sirpa/Ccl3/Ccr5/Pycard/Arrb2/Cd33/Egr1/Tnf/Gstp1/Serpinb1a/S1pr3/Il1b/Lilrb4a/Lilrb4a/Arg2/Ifi204/Acp5/Mndal/Aqp4/Hmgb1/Usp50/Errfi1/Ifi205/Tlr2/Lpl/Tmem106a/Igf1/Cd36/P2rx7	36
GO:0042116	BP	GO:0042116	macrophage activation	36/2555	103/23062	1.26259015217442e-10	2.34030103206616e-09	1.16528527202564e-09	Adgrf5/Foxp1/App/Cd200/Nampt/Jun/Cx3cr1/Trem2/C1qa/Aif1/Ifngr1/Grn/Tyrobp/Ctsc/C5ar1/Cebpa/Cd84/Itgam/Ifngr2/Havcr2/Tnf/Slc11a1/Il33/Syt11/Nr1h3/Mmp8/Thbs1/Lbp/Clu/Hmgb1/Snca/Stk39/Crtc3/Tlr2/Tmem106a/Il4ra	36
GO:0007178	BP	GO:0007178	transmembrane receptor protein serine/threonine kinase signaling pathway	90/2555	410/23062	1.34298934783283e-10	2.48193995795338e-09	1.23581028227878e-09	Cldn5/Id1/Sptbn1/Lef1/Eng/Cav2/Kdr/Acvrl1/Cdh5/Hes1/Cav1/Jun/Fermt2/Vsir/Tgfbr1/Hexa/Hpgd/Spi1/Cited2/Arrb2/Hspa5/Itgb5/Smad7/Fos/Ccl2/Nrros/Ddx5/Egr1/Zeb2/Tgfb1/Pmepa1/Trf/Skil/Tnfaip6/Htra1/Snx1/Meg3/Nbl1/Fstl1/Aspn/Ptk2/Akap7/Tgfb1i1/Gcnt2/Pelo/Lrg1/Zyx/Thbs1/Sdcbp/Pdcd4/Sub1/Col1a2/Htra3/Col3a1/Bmp7/Bmp4/Gpc3/Emilin1/Lrp1/Tmem100/Tgfbr3/Msx1/Ogt/Notch2/Crim1/Bambi/Cd109/Sorl1/Folr1/Vim/Hsp90a…	90
GO:0043409	BP	GO:0043409	negative regulation of MAPK cascade	52/2555	185/23062	1.36003304160709e-10	2.50600171098491e-09	1.24779113689645e-09	Igf1r/Mecom/Dusp3/Cav1/Trem2/Rgs2/Sirpa/Dusp6/Lyn/Ptpn6/Cd300a/Prkcd/Ptpn1/Atf3/Ptprc/Gstp1/Mapk8ip1/Dusp26/Gper1/Ace2/Uchl1/Dmd/Pten/Slc9a3r1/Il1b/Lilrb4a/Lilrb4a/Rnf149/Dusp1/Dusp2/Ptpn22/Tbc1d10c/Dok2/Bmp7/Fbln1/Bmp4/Emilin1/Timp3/Ndrg2/Efna1/Ezr/Sorl1/Pebp1/Apoe/Ptprr/Xbp1/Agt/Spry2/Errfi1/Dab2/Igf1/P2rx7	52
GO:0051896	BP	GO:0051896	regulation of protein kinase B signaling	50/2555	175/23062	1.62319130903062e-10	2.98207536066156e-09	1.48483825381283e-09	Cxcl12/Igf1r/Eng/Tek/Xdh/Fermt2/P2ry12/Cx3cr1/Tgfbr1/Arrb2/Mtdh/Tgfb1/Tnf/Hcls1/Phlda3/Rtn4/Hsp90aa1/Pdgfa/Plekha1/Inpp5f/Gper1/Ptk2/Axl/Rcn3/Gcnt2/Pten/Itgb1/Slc9a3r1/Chil1/Osm/Thbs1/Adam8/Ddit3/Igfbp5/Igf2/F3/Fgfr1/Ramp3/Gas6/Ntrk2/Hsp90ab1/Hbegf/Nrxn1/Il18/Spry2/Ilk/F10/Gpx1/P2rx4/Igf1	50
GO:0003015	BP	GO:0003015	heart process	64/2555	254/23062	1.81249600245963e-10	3.3200662068584e-09	1.65313102886875e-09	Slc1a1/Epas1/Cav1/Rgs2/Bin1/Adrb2/Smad7/Pik3r1/Gsn/Ank2/Tnni1/Gnao1/Thra/Adora1/Pde4b/Kcnj8/Rgs4/Atp1a2/Ace2/Abcc9/Pde4d/Kcne4/Dmd/Gjc1/Tbx18/Edn3/Adm/Ramp3/Jup/Srebf1/Atp2a2/Atp1a1/Pebp1/Gja1/Fxyd1/Calm3/Calm2/Akap9/Edn1/Tgfb2/Calm1/Hbegf/Agt/S100a1/Kcnn2/Ednrb/Atp1b1/Ace/Kcne2/Atp5j/Glrx3/Tpm1/Pln/Flna/Tmem38b/Smtn/Atp2b4/Pde5a/Ednra/Slc4a3/Kcna5/Camk2d/Gpx1/P2rx4	64
GO:0014911	BP	GO:0014911	positive regulation of smooth muscle cell migration	27/2555	64/23062	1.91709748401197e-10	3.50137335203125e-09	1.74340768263599e-09	Rapgef4/Aif1/P2ry6/Egr1/Lpar1/Pak1/Vtn/Pdgfrb/Ptk2/Pde4d/S100a11/Ccl5/Bcl2/Igfbp5/Mdk/Cyp1b1/F3/Lrp1/Pdgfd/Adamts1/Agt/Il18/Camk2d/Arpc2/Tmsb4x/Igf1/Myo5a	27
GO:2000106	BP	GO:2000106	regulation of leukocyte apoptotic process	39/2555	119/23062	1.98425969555234e-10	3.61344134032164e-09	1.79920869901422e-09	Cxcl12/Slc39a10/Foxp1/Tsc22d3/Bcl2l1/Fcer1g/Mef2c/Ccr5/Lyn/Mertk/Fcgr2b/Hcls1/Axl/Pten/Anxa1/Slc7a11/Cxcr2/Cd24a/Arg2/Cd44/Lgals3/Adam8/Ccl5/Cd3g/Bcl2/Cd74/Bmp4/Efna1/Gas6/Itpkb/Tgfb2/Kitl/Il18/Cd27/Mif/Bcl2a1a/Hif1a/Prelid1/P2rx7	39
GO:0033157	BP	GO:0033157	regulation of intracellular protein transport	59/2555	226/23062	2.07009041719521e-10	3.75875309571188e-09	1.87156248858588e-09	Slc1a1/Tek/Bnip3l/Snx3/Cd81/Camk1/Itgam/Pik3r1/Ccl2/Lcp1/Prkcd/Tgfb1/Edem2/Ptpn1/Asph/Hcls1/Apod/Ank3/Pak1/Cdk5/Insig1/Prr5l/Prnp/Fis1/Gper1/Zic1/Oaz2/Txn1/Ndel1/Ptpn22/Actr3/Sp100/Cemip/Bmp4/Ogt/Gas6/Jup/Gbp4/Cep290/Sorl1/Srebf1/Kif3a/Tomm7/Pcm1/Pink1/Ergic3/Hsp90ab1/Atpif1/Stom/Uaca/Xbp1/Ifi27/Flna/Bcas3/Emd/Arpc2/Pmaip1/Edem1/Cd36	59
GO:0001763	BP	GO:0001763	morphogenesis of a branching structure	63/2555	249/23062	2.08873391829052e-10	3.78157989625389e-09	1.88292843429739e-09	Cxcl12/Flt1/Sema3c/Lef1/Eng/Kdr/Rasip1/Tek/Ctnnb1/Tie1/Ctsz/Socs3/Spint1/Ctsh/Tgfb1/Tnf/Ermn/Rtn4/Sox10/Pak1/Sox8/Slc12a2/Ddr1/Pdgfa/Fgfr2/Mgp/Col4a1/Il1b/Cd44/Bcl2/Mdk/Pdgfra/Bmp7/Bmp4/Gpc3/Col13a1/Fgfr1/Mmp14/Adm/Maged1/Nrp1/Ncoa3/Sox9/Tmem67/Spint2/Sox2/Rdh10/Cpe/Edn1/Clic4/Tgm2/Agt/Spry2/Ptch1/Nrarp/Sulf1/Pgf/Ntn4/Ednra/Fgf1/Ilk/Csf1/Igf1	63
GO:0022411	BP	GO:0022411	cellular component disassembly	94/2555	439/23062	2.15096458928673e-10	3.88295868466022e-09	1.93340707247558e-09	Igf1r/Nostrin/Sptbn1/Eng/Bnip3l/Ets1/Dusp3/Stmn1/Cx3cr1/Ctss/C1qc/Trem2/C1qa/C1qb/Tgfbr1/Hk2/Fscn1/Sgk1/Adrb2/Capza2/Evl/Itgam/Pik3r1/Lcp1/Tnf/Asph/Lamp2/Dnase2a/Stmn4/Gsn/Tmod2/Vmp1/Map1a/Cfl2/Tmod1/Mid1ip1/Ddr1/Cdk5/Sh3gl3/Fbxo7/Slc25a4/Clasp2/Fis1/Gper1/Hspa2/Lamc1/Eps8/Map1lc3a/Pelo/Cd24a/Map1lc3b/Gabarap/Plek/Tspo/Plin2/Atg3/Ndel1/Rpl23/Pdpn/Ogt/Igfbp3/Rdx/Igtp/Spef1/Spata33/Kif9/Stmnd1/Kif1…	94
GO:0099111	BP	GO:0099111	microtubule-based transport	57/2555	215/23062	2.19767417911618e-10	3.95581352240913e-09	1.96968303367091e-09	Hspb1/App/Fez1/Mapt/Kif1b/Lamp1/Map1a/Clip3/Kif1a/Prkcz/Uchl1/Ift43/Bloc1s1/Slc9a3r1/Ift20/Ndel1/Nme5/Aqp4/Ak7/Cfap54/Cfap45/Spag6l/Spef2/Dnah9/Spag17/Ttc30b/Ccdc39/Dync2h1/Dnah5/Ulk4/Daw1/Ttc21a/Cfap53/Spag16/Dync2li1/Lca5/Cfap43/Ift81/Ift88/Wdr35/Ift22/Dpcd/Ift27/Ift74/Gas8/Map1b/Cluap1/Arl3/Ift57/Kif3a/Ift46/Dynll1/Pcm1/Dst/Syne2/Hif1a/Myo5a	57
GO:1901215	BP	GO:1901215	negative regulation of neuron death	66/2555	267/23062	2.27939442766029e-10	4.09108602174878e-09	2.03703806579318e-09	Foxq1/Slc1a1/Cd34/Kdr/App/Cd200/Ctnnb1/Bcl2l1/Jun/Cx3cr1/Lgmn/Ccl12/Grn/Btg2/Mef2c/Coro1a/Arrb2/C5ar1/Ccl2/Ppt1/Mag/Faim2/Cdk5/Fbxo7/Mt1/Adora2a/Axl/Lcn2/Slc7a11/Cebpb/Adam8/Ccl5/Bcl2/Npm1/Serpinf1/Mdk/Lrp1/Nenf/Ntf3/Nrp1/Nrbp2/Ntrk2/Mt3/Hsph1/Sorl1/Bok/Sncg/Ptprz1/Apoe/Pink1/Hsp90ab1/Snca/Agt/Cntfr/Pcp4/Prdx2/Tgfb3/Rock1/Amigo2/Ilk/Itpr1/Hif1a/Hmox1/Csf1/Igf1/Snx6	66
GO:0034599	BP	GO:0034599	cellular response to oxidative stress	67/2555	273/23062	2.3237200319467e-10	4.14844592874831e-09	2.06559877397365e-09	Slc1a1/Net1/Hspb1/Foxp1/App/Epas1/Aldh2/Ctnnb1/Jun/Trem2/Aif1/Sirpa/Psap/Rhob/Itgam/Fos/Prkcd/Gpr37/Mapt/Sirt2/Rnf7/Plekha1/Fbxo7/Prr5l/Sod3/Pdgfrb/Axl/Lcn2/Anxa1/Mmp9/Slc7a11/Gsr/Prdx5/Txn1/Mgst1/Glrx/Mcl1/Kdm6b/Bcl2/Rps3/Stk24/Pdgfra/Cyp1b1/Bmp4/Nme5/Mt3/Gpr37l1/Endog/Atp2a2/Pink1/Chchd2/Snca/Edn1/Uaca/Xbp1/Romo1/Coq7/Nqo1/Aqp1/Prdx2/Ednra/Gpx1/Hif1a/Hmox1/Cfl1/Prdx1/Cd36	67
GO:0050821	BP	GO:0050821	protein stabilization	53/2555	193/23062	2.32467506283423e-10	4.14844592874831e-09	2.06559877397365e-09	Sox17/Grn/Tyrobp/Usp2/Sox4/Smad7/Pik3r1/Calr/Hps4/Ifi30/Lamp2/Cryab/Rtn4/Apbb1/Ank2/Hsp90aa1/Lamp1/Golga7/Cdc37l1/Pfn2/D7Ertd443e/Atp1b3/Atp1b2/Pten/Pim1/Pfn1/Ube2b/Rps7/Rpl23/Rpl11/Npm1/Rpl5/Cd74/Plpp3/Msx1/Gpihbp1/Tmem88/Efna1/Igtp/Chek2/Mt3/Clu/Bag2/Pink1/Ptges3/Hsp90ab1/Atp1b1/Per3/Gapdh/Flna/Cog7/Pdcl3/Igf1	53
GO:0032760	BP	GO:0032760	positive regulation of tumor necrosis factor production	37/2555	110/23062	2.48232669944384e-10	4.41712305261035e-09	2.19937878392829e-09	Hspb1/App/Fcgr3/Ifngr1/Tyrobp/Fcer1g/Ccl3/Ccr5/Pycard/Cyba/Cd84/Pik3r1/Ccl2/Havcr2/Ptprc/Ccl4/Il33/Mmp8/Thbs1/Ptafr/Cd14/Cd2/Ccr2/Lbp/Zbtb20/Clu/Hmgb1/Akap12/Il18/Cyp2j6/Mif/Oas1a/Tlr2/Lpl/Tmem106a/Cd36/Ly96	37
GO:0032231	BP	GO:0032231	regulation of actin filament bundle assembly	38/2555	115/23062	2.57510489388035e-10	4.56916047837231e-09	2.2750814267121e-09	Kank3/Id1/Rgcc/Tjp1/Limch1/Stmn1/Fermt2/Tgfbr1/Evl/F11r/Pik3r1/Tmeff2/Lpar1/Pak1/Arhgef10/Pfn2/Clasp2/Dlc1/Pfn1/Plek/Actg1/S100a10/Nrp1/Rdx/Cd47/Arhgef15/Pdlim4/Sdc4/S1pr1/Rhoc/Ccdc88a/Tpm1/Flna/Phldb2/Tgfb3/Synpo/Kank2/Cfl1	38
GO:1901653	BP	GO:1901653	cellular response to peptide	75/2555	322/23062	2.74283515410726e-10	4.85294810789205e-09	2.41638527631579e-09	Igf1r/Cav2/App/Ctnnb1/Cav1/Trem2/Lgmn/Marcks/Sgk1/Adrb2/Snx5/Socs3/Ptpre/Pik3r1/Fcgr2b/Prkcd/Ptpn1/Car2/Grb14/Pak1/Prkcz/Cdk5/Insig1/Rab31/Pip4k2a/Prnp/Fis1/Rarres2/Gper1/Ptk2/Pid1/Pten/Il1b/Fpr2/Pkm/Adipor1/Eif4ebp1/Ndel1/Ptpn22/Rpl23/Socs1/Jak1/Igf2/Enpp1/Lrp1/Vcam1/Ogt/Irf1/Nck1/Ptprf/Sorl1/Srebf1/Vim/Anxa5/Gja1/Edn1/Xbp1/Ybx1/Icam1/Agt/Slc27a1/Il18/Appl2/Ahcyl1/Kl/Rock1/Ednra/Sorbs1/Nr4a1/Lpl…	75
GO:1905523	BP	GO:1905523	positive regulation of macrophage migration	18/2555	31/23062	2.96067289783043e-10	5.22353280671046e-09	2.60090721843103e-09	P2ry12/Cx3cr1/Csf1r/Trem2/C5ar1/Ccl2/C3ar1/Rtn4/Rarres2/Il34/Ptk2/Trem1/Thbs1/Ccl5/Mdk/Mmp14/Csf1/P2rx4	18
GO:0002263	BP	GO:0002263	cell activation involved in immune response	76/2555	329/23062	3.14028424541495e-10	5.52477126566224e-09	2.75090020427965e-09	Itm2a/Pglyrp1/Lef1/Tfrc/Foxp1/App/Gata2/Anxa3/Trem2/Grn/Irf8/Tyrobp/Fcer1g/Pycard/Spi1/Apbb1ip/Coro1a/Cd81/Lyn/Ptpn6/Cd84/Smad7/Itgam/Itgb2/Lat2/Gpr183/Adora3/Lcp1/Cd300a/Il6ra/H2-DMb1/Havcr2/Tgfb1/Cd180/Slc11a1/Ptprc/Ptgds/Il33/Lamp1/Prkcz/Lgals1/Anxa1/Clec4e/Rac2/Clec4d/Lilrb4a/Lilrb4a/Fgr/Lgals3/Ptafr/Snap23/Nfkbiz/Nkg7/Lat/Ccr2/Rps6/Fgl2/Cd74/Mdk/Enpp1/Lrp1/Lbp/Notch2/Hlx/Irf1/Hmgb1/Xbp1/Ercc…	76
GO:1904375	BP	GO:1904375	regulation of protein localization to cell periphery	43/2555	141/23062	3.21257430506039e-10	5.63603176673692e-09	2.80629915573251e-09	Sptbn1/Rapgef4/Bcl2l1/Trem2/Abi3/Epb41l2/Pik3r1/Tgfb1/Tnf/Abca2/Gnai1/Tmbim1/Clip3/Prkcz/Cdk5/Rhog/Pls1/Prnp/Gper1/Pid1/Itgb1/Lgals3/Actb/Actr3/Lrp1/Pgrmc1/Mmp14/Ramp3/Ezr/Rab11a/Acsl3/Nrxn1/Tnik/Camk2g/Vamp8/Rap1a/Atp2b4/Epb41/Sorbs1/Camk2d/Dab2/Myo5a/Cltc	43
GO:0048732	BP	GO:0048732	gland development	100/2555	481/23062	3.22665173727377e-10	5.63850134892536e-09	2.80752881282056e-09	Igf1r/Sema3c/Lef1/Lsr/Lims2/Zic3/Ly6e/Gata2/Xdh/Ctnnb1/Hes1/Cav1/Jun/Nfib/Mafb/Tgfbr1/Cited2/Cebpa/Psap/Serpine2/Ctc1/Ikzf1/Tgfb1/Tnf/Runx1/Fa2h/Rtn4/Sox10/Slc12a2/Ddr1/Pdgfa/Thra/Fgfr2/Sulf2/Ptn/Meg3/Pdgfrb/Wls/Pten/Slc9a3r1/Lims1/Hp/Anxa1/Cd44/Cebpb/Plaur/Pkm/Bcl2/Id2/Serpinf1/Igfbp5/Mdk/Pdgfra/Bmp7/Bmp4/Igf2/Fgfr1/Foxc1/Tgfbr3/Lmo4/Msx1/Notch2/Nrp1/Rarg/Hlx/Ncoa3/Sox9/Ccdc39/Id4/Ift88/Sox2/Gja…	100
GO:2000377	BP	GO:2000377	regulation of reactive oxygen species metabolic process	47/2555	162/23062	3.23208892351695e-10	5.63850134892536e-09	2.80752881282056e-09	App/Aldh2/Xdh/Hk2/Tyrobp/Cyba/Itgam/Itgb2/Prkcd/Tgfb1/Tnf/Ncf2/Cryab/Gstp1/Mapt/Sirt2/Pdgfrb/Pid1/Mmp8/Lcn2/Fpr2/Gadd45a/Arg2/Thbs1/Tspo/Ier3/Acp5/Bcl2/Eef1a1/Cyp1b1/Ogt/Plin5/Mt3/Pink1/Snca/Agt/Il18/Ndufc2/Atp5g1/Romo1/Cycs/Coq7/Prdx2/Hif1a/Cdkn1a/Eif5a/Cd36	47
GO:0097193	BP	GO:0097193	intrinsic apoptotic signaling pathway	73/2555	311/23062	3.26790371761331e-10	5.68505708192617e-09	2.83070989476295e-09	Cxcl12/Hspb1/Aldh2/Bcl2l1/Cav1/Trem2/Pycard/Bcl2a1b/Erp29/Pik3r1/Ddx5/Serinc3/Ptpn1/Tnf/Ivns1abp/Skil/Mapt/Mapk8ip1/Phlda3/Rnf7/Fis1/Perp/Hic1/Nupr1/Slc9a3r1/S100a8/S100a9/Mmp9/Cd44/Cebpb/Grina/Plaur/Mcl1/Cdkn2d/Ier3/Ifi204/Ddit3/Lck/Bcl2/Rps7/Rps3/Shisa5/Rpl11/Rpl26/Stk24/Cd74/Cyp1b1/Msx1/Plscr1/Nck1/Nme5/Chek2/Hipk1/Trp53bp2/Clu/Bok/Pink1/Uaca/Xbp1/Eno1/Cycs/Mif/Crip1/Itpr1/Spop/Bcl2a1d/Gpx1/Bc…	73
GO:0010639	BP	GO:0010639	negative regulation of organelle organization	84/2555	379/23062	3.34841365958942e-10	5.80889144064706e-09	2.89236963528821e-09	Kank3/Sptbn1/Tmsb10/Tfrc/Pecam1/Tjp1/Cdh5/Bcl2l1/Stmn1/Sgk1/Coro1a/Capza2/Arrb2/Evl/F11r/Ctc1/H3f3b/Ssh2/Pik3r1/Prkcd/Gdi2/Tubb4a/Fez1/Gsn/Tmeff2/Mapt/Tmod2/Map1a/Clip3/Tmod1/Mid1ip1/Ccp110/Fgfr2/Pfn2/Slc25a4/Clasp2/Nupr1/Eps8/Dlc1/Coro1b/Gmfg/Osm/Pfn1/H3f3a/Tspo/Ier3/Npm1/Bmp7/Bmp4/Rdx/Fez2/Trim37/Spef1/Nuf2/Tmem67/Map1b/Bok/Eml2/Pttg1/Pink1/Lmna/Snca/Stmn2/S1pr1/Lima1/Ercc1/Fgfr3/Trim9/Mfn1/Aca…	84
GO:0051099	BP	GO:0051099	positive regulation of binding	53/2555	195/23062	3.50663568336852e-10	6.06647973222755e-09	3.0206282816385e-09	Cldn5/Ramp2/App/Ctnnb1/Hes1/Cav1/Stmn1/B2m/Tgfb1/Sirt2/Larp6/Plcl1/Cdk5/Vtn/Cthrc1/Mmp8/Mmp9/Hmgb2/Plaur/Txn1/Anxa2/Map1lc3b/S100a10/Rpl11/Actr3/Eif3e/Bmp4/Lrp1/Foxc1/Bambi/Plk2/H1f0/Spag8/Ramp1/Hipk1/Apoe/Hmgb1/Hsp90ab1/Fam220a/Fam220a/Tgfb2/Calm1/Ralb/Lfng/Pax6/Eno1/Ace/Epb41/Arhgef7/Aktip/Nme1/Igf1/Hfe	53
GO:0050808	BP	GO:0050808	synapse organization	102/2555	495/23062	3.61173323109045e-10	6.23099018372059e-09	3.10254150715628e-09	Igf1r/Slc1a1/Ndrg1/Rapgef4/App/Palm/Ctnnb1/Ppfibp1/Sparcl1/Sorbs2/Cx3cr1/C1qc/Trem2/C1qa/C1qb/Lgmn/Marcks/Mef2c/Ppfia4/Camk1/C5ar1/Il10ra/Itgam/Pik3r1/Fcgr2b/Tanc2/Tnf/Srgap2/Pmp22/Ophn1/Sez6l2/Mapt/Ank3/Tuba1a/Ptprd/Apbb1/Pak1/Glrb/Nfasc/Kif1a/Cntn2/Tmeff1/Abhd17b/Cdk5/Lrrn1/Fgfr2/Il1rap/Pfn2/Prnp/Ptn/Ptk2/Malat1/Col4a1/Sparc/Pten/Slc7a11/Srgn/Pfn1/Actb/Sdcbp/Actr3/Flrt2/Pgrmc1/Ndrg2/Nedd4/Nrp1/…	102
GO:0055074	BP	GO:0055074	calcium ion homeostasis	75/2555	324/23062	3.70913220827295e-10	6.38134679368064e-09	3.17740723628151e-09	Cav2/Kdr/App/Gstm7/Cdh5/Cav1/Hexb/Ccl12/P2ry6/Ccr5/Coro1a/Lyn/Ptpn6/Cyba/Ccl2/Tgfb1/Asph/Ptprc/Ank2/Dbi/Sv2a/Slc24a2/Pacs2/Fkbp1a/Fis1/Atp13a5/Gper1/Pth1r/Pde4d/Dmd/Ccr1/Grina/Ddit3/Ccl5/Xcl1/Lck/Thy1/Bcl2/Ccr2/Anxa6/Cemip/Enpp1/Fgfr1/Edn3/Spp1/Adm/Gnas/S100b/Bok/Atp2a2/Apoe/Fxyd1/Calm3/Calm2/Snca/Edn1/Tgfb2/Calm1/Alpl/Tgm2/Anxa7/Fgfr3/Atp1b1/Camk2n1/Kl/Pln/Flna/Tmem38b/Atp2b4/Ednra/Itpr1/Camk2d/…	75
GO:0001570	BP	GO:0001570	vasculogenesis	34/2555	97/23062	3.74975593537337e-10	6.43346555523564e-09	3.2033582675395e-09	Ramp2/Egfl7/Sox17/Eng/Cd34/Kdr/Rasip1/Tek/Xdh/Sox18/Ctnnb1/Cav1/Tie1/Cited2/Tgfb1/Rin2/Junb/Rtn4/Fgfr2/Pdgfrb/Ptk2/Gjc1/Enpp1/Fgfr1/Tmem100/Tgfbr3/Adm/Nrp1/Emp2/Ntrk2/Hey1/Heg1/Rap1a/Fgf1	34
GO:0002761	BP	GO:0002761	regulation of myeloid leukocyte differentiation	43/2555	142/23062	4.11843283034371e-10	7.04659331521445e-09	3.50864751827431e-09	Lef1/Foxp1/Clec2d/Gata2/Ctnnb1/Jun/Csf1r/C1qc/Trem2/Mafb/Tyrobp/Ccl3/Lyn/Inpp5d/Ikzf1/Itgam/Fos/Pik3r1/Tgfb1/Tnf/Runx1/Hcls1/Car2/Tnfaip6/Il34/Ccr1/Lilrb4a/Lilrb4a/Cebpb/Adam8/Trib1/Ninj1/Ccl5/Id2/Cd74/Rbp1/Notch2/Gnas/Kitl/Fgfr3/Nme2/Csf1/Nme1	43
GO:0001774	BP	GO:0001774	microglial cell activation	21/2555	42/23062	4.21063785368106e-10	7.18461713773305e-09	3.57737249226948e-09	App/Nampt/Jun/Cx3cr1/Trem2/C1qa/Aif1/Ifngr1/Grn/Tyrobp/Ctsc/C5ar1/Itgam/Ifngr2/Tnf/Il33/Syt11/Mmp8/Clu/Snca/Tlr2	21
GO:1903036	BP	GO:1903036	positive regulation of response to wounding	30/2555	79/23062	4.28419793900845e-10	7.29015977162422e-09	3.62992439698559e-09	Igf1r/Plat/Fermt2/Grn/Ccl2/Vtn/Ptn/Ptk2/Tbxa2r/Itgb1/S100a9/Anxa1/Cd24a/Emilin2/Thbs1/Actg1/Ndel1/Stk24/Mdk/F3/Plpp3/Lrp1/St3gal4/Hmgb1/Xbp1/Hbegf/Prdx2/Mylk/Flna/Cd36	30
GO:0007611	BP	GO:0007611	learning or memory	74/2555	319/23062	4.37895102361061e-10	7.43109181881387e-09	3.70009743741772e-09	Gatm/Slc1a1/App/Jun/Cx3cr1/Trem2/Lgmn/Ptgs1/Btg2/Sgk1/Mef2c/Adrb2/Man2b1/Comt/B2m/Egr1/Ppt1/Syt11/Mapt/Tmod2/Rcan2/Dbi/Ncam1/Pak1/Map1a/Prkcz/Cntn2/Cdk5/Slc24a2/Thra/Prnp/Ptn/Atp1a2/Pde4d/Pde8b/Pten/Itgb1/Ift20/Il1b/Lcn2/Slc7a11/Il1rn/Pirb/Ccnd2/Serpinf1/Mdk/Igf2/Pgrmc1/Ntf3/Plk2/S100b/Ntrk2/Ckap5/Ptprz1/Synj1/Ppp1r1b/Apoe/Paip2/Agt/Slc6a1/Nrxn1/Nrxn2/Pax6/Meis2/Camk2n1/Kcnab1/Pde5a/Synpo/Gm2a/Hi…	74
GO:0030316	BP	GO:0030316	osteoclast differentiation	39/2555	122/23062	4.55446548828841e-10	7.70793778833158e-09	3.8379448880142e-09	Tfrc/Foxp1/Clec2d/Ctnnb1/Csf1r/Trem2/Mafb/Tyrobp/Fcer1g/Ccl3/Cd81/Inpp5d/Fos/Pik3r1/Gpr183/Tgfb1/Tnf/Trf/Junb/Car2/Tnfaip6/Ccr1/Cd300lf/Lilrb4a/Lilrb4a/Cebpb/Adam8/Ninj1/Ccl5/Gpc3/Enpp1/Notch2/Gnas/Cd109/Fgfr3/Glo1/Csf1/Fam20c/Tcirg1	39
GO:0060249	BP	GO:0060249	anatomical structure homeostasis	78/2555	344/23062	4.66453604099857e-10	7.87282668383174e-09	3.92004654878956e-09	Bsg/Cldn5/Abcb1a/Ocln/Prom1/Slc1a1/Lsr/Mfsd2a/Adgrf5/Tfrc/Cd34/Kdr/Tjp1/App/Epas1/Gata2/Ctnnb1/Cav1/Hexb/Tmem119/Ctss/Csf1r/Ptgs1/Adrb2/Coro1a/Inpp5d/Ctsh/Tgfb1/Trf/Lamp2/Mbp/Car2/Map1a/Cfl2/Slc12a2/Slc24a2/Acaca/Pdgfrb/Pth1r/Atp1b2/Dmd/Rcn3/Gcnt2/Itgb1/Rac2/Prdx5/Adam8/Fcgr4/Cd7/Acp5/Bcl2/Ccr2/Aldh1a1/Col3a1/Ctsk/Enpp1/Foxc1/Spp1/Ldb2/Cd38/Lpcat1/Gnas/Sox9/Lca5/Cep290/Ildr2/Atp2a2/S1pr1/Pfkm/Stk…	78
GO:1904064	BP	GO:1904064	positive regulation of cation transmembrane transport	52/2555	191/23062	4.80139063679735e-10	8.08190834756051e-09	4.02415272148079e-09	Gstm7/Cav1/Ctss/Trem2/Ifngr1/P2ry6/Adrb2/Ccl2/Ifngr2/Asph/Plp1/Kcna1/Vmp1/Ank3/Ank2/Dbi/Gjc2/Cdk5/Atp1b3/Gper1/Ace2/Hspa2/Atp1b2/Dmd/Akap7/Lcn2/Glrx/Gimap3/Thy1/Ccr2/Gimap5/Cemip/Bmp4/Edn3/Ramp3/Fxyd1/Calm3/Calm2/Akap9/Snca/Edn1/Calm1/Agt/S100a1/Atp1b1/Kcne2/Flna/Kcnmb1/Ednra/P2rx4/Cfl1/P2rx7	52
GO:0002269	BP	GO:0002269	leukocyte activation involved in inflammatory response	22/2555	46/23062	4.84858179194354e-10	8.13934431272894e-09	4.05275130062865e-09	App/Nampt/Jun/Cx3cr1/Trem2/C1qa/Aif1/Ifngr1/Grn/Tyrobp/Ctsc/C5ar1/Itgam/Ifngr2/Tnf/Il33/Syt11/Mmp8/Enpp1/Clu/Snca/Tlr2	22
GO:0071887	BP	GO:0071887	leukocyte apoptotic process	44/2555	148/23062	4.98561363235009e-10	8.34688217803128e-09	4.15608878350407e-09	Cxcl12/Slc39a10/Foxp1/Fas/Tsc22d3/Bcl2l1/Fcer1g/Mef2c/Ccr5/Lyn/Mertk/Itgam/Fcgr2b/Tnfrsf21/Hcls1/Axl/Pten/Anxa1/Slc7a11/Cxcr2/Cd24a/Arg2/Cd44/Lgals3/Adam8/Ccl5/Cd3g/Bcl2/Rps6/Cd74/Bmp4/Efna1/Gas6/Itpkb/Chek2/Tgfb2/Kitl/Il18/Cd27/Mif/Bcl2a1a/Hif1a/Prelid1/P2rx7	44
GO:0045862	BP	GO:0045862	positive regulation of proteolysis	80/2555	357/23062	5.07197865650177e-10	8.46463636269227e-09	4.21472107705294e-09	Slc1a1/Fas/App/Hspa1a/Xdh/Acer2/Cav1/Trem2/Lgmn/Vsir/Ctsd/Laptm5/Grn/Pycard/Lyn/Ctsc/Smad7/Csnk1e/Ctsh/Tnf/Asph/Mbp/Il33/Gsn/Sirt2/Rnf7/Dnajb2/Cntn2/Fis1/Gper1/Perp/Ptk2/Rcn3/Nupr1/Dlc1/Pten/S100a8/S100a9/Il1b/Adam8/Trib1/Gabarap/Ifi204/S100a10/Lck/Rps3/Clec3b/F3/Mmp14/Ogt/Efna1/Tnfsf10/Plk2/Psme2/Stat1/Nek5/Antxr1/Tmem67/Wdr35/Clu/Bok/Bag2/Ift57/Apoe/Ruvbl1/Hmgb1/Atpif1/Snca/Uaca/Ecscr/Rgma/Eno1…	80
GO:0032272	BP	GO:0032272	negative regulation of protein polymerization	31/2555	84/23062	5.08313102062766e-10	8.46463636269227e-09	4.21472107705294e-09	Kank3/Sptbn1/Tmsb10/Pecam1/Cdh5/Stmn1/Sgk1/Capza2/Evl/Ssh2/Prkcd/Tubb4a/Gsn/Tmod2/Clip3/Tmod1/Pfn2/Eps8/Pfn1/Rdx/Eml2/Snca/Stmn2/Tpm1/Lmod1/Arhgef7/Capg/Arpc2/Tmsb4x/Tlr2/Cfl1	31
GO:1901293	BP	GO:1901293	nucleoside phosphate biosynthetic process	65/2555	266/23062	5.20347250942164e-10	8.64192714364746e-09	4.30299789831752e-09	Ndufa7/Impdh1/Bcl2l1/Nampt/Trem2/Ppcdc/Tgfb1/Entpd1/Adssl1/Acot7/Papss1/Mpc1/Ndufs2/Pid1/Upp1/Pkm/Nme5/Ak7/Ak8/Idh2/Ndufb5/Ndufab1/Adss/Snca/Adcy4/Acsl6/Adk/Ndufc2/Eno1/Atp5g1/Ndufa1/Ndufa11/Ndufv3/Atp5l/Ndufc1/Atp5g3/Ndufa13/Atp5e/Ndufb2/Atp5h/Ndufa3/Ndufa12/Atp5k/Atp5o/Atp5j2/Atp5j/Atp5d/Ndufb6/Ndufs5/Ndufb11/Ndufb10/Ndufb7/Aldoa/Sdhc/Ndufa5/Ndufa2/Ndufa6/Atp5b/Mpc2/Ndufv2/Ndufs6/Nme2/Aprt/Oas1…	65
GO:0019932	BP	GO:0019932	second-messenger-mediated signaling	72/2555	308/23062	5.23247577609204e-10	8.66698381210139e-09	4.31547414232003e-09	Pde2a/Pde2a/Kdr/App/P2ry12/Cx3cr1/Trem2/Ccr5/Lat2/Adora3/Tnf/Ptprc/Pex5l/Mapt/Rcan2/Ank2/Ncam1/Lpar1/Gnai1/Gpr62/Prnp/Mt1/Fis1/Pde4d/Tbxa2r/Dmd/Ccr1/Cxcr2/Cd24a/Bst1/Ccrl2/Thbs1/Ube2b/Cxcr6/Lat/Tbc1d10c/Cd3e/Ccr2/Fhl2/Edn3/Tmem100/Vcam1/Lmcd1/Gnas/Igtp/Ece1/Sox9/Ntrk2/Mt2/Atp2a2/Pebp1/Apoe/Calm2/Edn1/Rasd1/Calm1/Cbs/Ednrb/Atp1b1/Aqp1/Gapdh/Pln/Pde3a/Tmem38b/Atp2b4/Pde5a/Cap2/Itpr1/Rcan1/P2rx4/Igf…	72
GO:0070486	BP	GO:0070486	leukocyte aggregation	13/2555	17/23062	5.69723972867626e-10	9.4117795836063e-09	4.68632367462802e-09	Jam2/Gstp1/Cfh/S100a8/S100a9/Il1b/Rac2/Cd44/Thbs1/Adam8/Bmp7/Cd47/Msn	13
GO:0014009	BP	GO:0014009	glial cell proliferation	28/2555	71/23062	5.85198432842348e-10	9.61640063256501e-09	4.78820881309139e-09	Slc7a5/Flt1/Fas/Ctnnb1/Hes1/Prkch/Csf1r/Trem2/Sox4/Lyn/Tnf/Pmp22/Il33/Cers2/Dbi/Sox10/Ptn/Il34/Ptk2/Il1b/Tspo/Gfap/Clu/Vim/Idh2/Anxa7/Csf1/Igf1	28
GO:0015800	BP	GO:0015800	acidic amino acid transport	28/2555	71/23062	5.85198432842348e-10	9.61640063256501e-09	4.78820881309139e-09	Slc1a1/Slc6a6/Dpysl2/Pak1/Slc12a2/Gabbr1/Kcnj10/Adora1/Adora2a/Itgb1/Slc9a3r1/Il1b/Slc7a11/Il1rn/Slc6a13/Slc1a3/Lrrc8c/Ntrk2/Slc25a18/Gja1/Snca/Slc1a2/Slc6a1/Slc1a4/Myo6/Lrrc8a/Arl6ip1/P2rx7	28
GO:0032388	BP	GO:0032388	positive regulation of intracellular transport	51/2555	187/23062	6.57287403318978e-10	1.07725945996595e-08	5.36390218885792e-09	Tek/Cd81/Camk1/Itgam/Pik3r1/Ccl2/Prkcd/Tgfb1/Edem2/Asph/Hcls1/Fez1/Ank3/Pak1/Cdk5/Prr5l/Prnp/Fis1/Gper1/Zic1/Oaz2/Ehd2/Anxa2/Ehd1/Ptpn22/Actr3/Cemip/Nedd4/Rdx/Gas6/Jup/Mlc1/Cep290/Ezr/Sorl1/Kif3a/Tomm7/Pcm1/Ergic3/Hsp90ab1/Stom/Uaca/Xbp1/Msn/Flna/Bcas3/Emd/Arpc2/Pmaip1/Dab2/Edem1	51
GO:0014065	BP	GO:0014065	phosphatidylinositol 3-kinase signaling	41/2555	134/23062	7.36397141558483e-10	1.20120198300309e-08	5.98103816706742e-09	Flt1/Igf1r/Slc9a3r2/Fn1/Pik3ip1/Kdr/Tek/Prex2/Trem2/Ptpn6/Serpine2/Pik3r1/Adora3/Hcls1/Sirt2/Ppp1r16b/Pdgfa/Plekha1/Prr5l/Pdgfrb/Gper1/Ptk2/Pten/Slc9a3r1/Osm/Fgr/Hcst/Ccl5/Dcn/Nedd4/Sox9/Myo16/Ntrk2/Edn1/Tgfb2/Pdgfd/Xbp1/Agt/Il18/Plxnb1/Igf1	41
GO:0062197	BP	GO:0062197	cellular response to chemical stress	77/2555	341/23062	7.36768075637735e-10	1.20120198300309e-08	5.98103816706742e-09	Slc1a1/Net1/Hspb1/Foxp1/Fas/App/Epas1/Aldh2/Ctnnb1/Cav1/Jun/Trem2/Aif1/Sirpa/Pycard/Psap/Rhob/Itgam/Fos/Prkcd/Gpr37/Mapt/Sirt2/Efhd1/Rnf7/Plekha1/Fbxo7/Prr5l/Sod3/Pdgfrb/Axl/Lcn2/Anxa1/Mmp9/Slc7a11/Gsr/Prdx5/Txn1/Mgst1/Glrx/Mcl1/Kdm6b/Ddit3/Bcl2/Rps3/Stk24/Serpinb6b/Pdgfra/Cyp1b1/Bmp4/Lrrc8c/Nme5/Mt3/Gpr37l1/Endog/Atp2a2/Plec/Pink1/Chchd2/Snca/Edn1/Uaca/Xbp1/Romo1/Stk39/Coq7/Nqo1/Aqp1/Prdx2/Mylk/…	77
GO:0032649	BP	GO:0032649	regulation of interferon-gamma production	39/2555	124/23062	7.77464017834582e-10	1.26424175014981e-08	6.29492647118505e-09	Slc7a5/Pglyrp1/App/Ifnar1/Isg15/Vsir/Laptm5/Irf8/Pycard/Havcr2/Tnf/Runx1/Slc11a1/Il33/Prnp/Pde4b/Pde4d/Axl/Il1b/Lilrb4a/Lilrb4a/Cd14/Ddit3/Klrk1/Gimap3/H2-Q7/Klre1/Cd2/Ptpn22/Txk/Cd3e/Ccr2/Gimap5/Gas6/Cd47/Zp3/Hmgb1/Il18/Cd27	39
GO:0030856	BP	GO:0030856	regulation of epithelial cell differentiation	47/2555	166/23062	7.91993521859374e-10	1.28451449326567e-08	6.39586873738409e-09	Cldn5/Id1/Prom1/Foxp1/Acvrl1/Cdh5/Xdh/Ctnnb1/Hes1/Cav1/Prkch/Tgfbr1/Btg1/F11r/Zfp36/Zeb2/Tnf/S1pr3/Il1b/Mmp9/Cd24a/Cebpb/Bmp7/Bmp4/Foxc1/Tmem100/Klf7/Ncoa3/Foxj1/Sox9/Cd109/Sox2/Ahi1/Hey1/Tgfb2/Cdkn1c/Apold1/Hes5/Fgfr3/Spry2/Pax6/Ptch1/Prlr/Errfi1/Rock1/Jag1/Vcl	47
GO:0071622	BP	GO:0071622	regulation of granulocyte chemotaxis	25/2555	59/23062	8.02543846882768e-10	1.2982449554249e-08	6.46423560606052e-09	Csf1r/C5ar1/Ccl2/C3ar1/Tnfaip6/Jam3/Rarres2/Il34/Ptk2/Il1b/Rac2/Cxcr2/Trem1/Sell/Bst1/Thbs1/Ccl5/Xcl1/Cd74/Mdk/Lbp/Edn1/Ednra/Csf1/Mpp1	25
GO:0010633	BP	GO:0010633	negative regulation of epithelial cell migration	28/2555	72/23062	8.56711090971485e-10	1.38227893123586e-08	6.88265850559584e-09	Rgcc/Acvrl1/Robo4/Mef2c/Evl/Tgfb1/Tnf/Pfn2/Cd63/Nr2f2/Tbxa2r/Pten/Gadd45a/Thbs1/Adipor1/Sp100/Dcn/Serpinf1/Tgfbr3/Mmrn2/Jup/Dnaja4/Apoe/Hmgb1/Ptprr/Adamts9/Atp2b4/Angpt2	28
GO:0006801	BP	GO:0006801	superoxide metabolic process	27/2555	68/23062	9.87976915323659e-10	1.5896548079542e-08	7.91522675900531e-09	Slc1a1/App/Tyrobp/Cyba/Itgam/Itgb2/Nrros/Ncf1/Prkcd/Tgfb1/Ncf2/Gstp1/Mapt/Sod3/Fpr2/Ncf4/Acp5/Mt3/Edn1/Agt/Cbs/Il18/Nqo1/Prdx2/Cybb/Prdx1/Cd36	27
GO:0051047	BP	GO:0051047	positive regulation of secretion	89/2555	419/23062	9.9034371465355e-10	1.5896548079542e-08	7.91522675900531e-09	Bsg/Cxcl12/Rgcc/Rapgef4/Gata2/Bcl2l1/Trem2/Fcer1g/Frmd4a/Sox4/Snx5/Cyba/Cd33/Ang/Itgam/Itgb2/Adora3/Tgfb1/Runx1/Pex5l/Rtn4/Apbb1/Dpysl2/Lamp1/Slc12a2/Cdk5/Tm7sf3/Gabbr1/Adora1/Glul/Clasp2/Gper1/Adora2a/Wls/S100a8/S100a9/Il1b/Hcar2/Fgr/Lgals3/Ptafr/Anxa2/Glrx/Map1lc3b/Sdcbp/Serp1/S100a10/Fgfr1/Lrp1/Rab34/Edn3/Spp1/Cd38/Nnat/Nmb/Ezr/Sdc4/Oxct1/Gja1/Dynll1/Phpt1/Pink1/Snca/Edn1/Tgfb2/Cd2ap/Xbp1/Acsl…	89
GO:0048041	BP	GO:0048041	focal adhesion assembly	31/2555	86/23062	1.0008162633211e-09	1.60233513829404e-08	7.97836479974012e-09	Kdr/Acvrl1/Tek/Limch1/Dusp3/Fermt2/Gpm6b/Apod/Clasp2/Ptk2/Dlc1/Pten/Lims1/Actg1/S100a10/Thy1/Bcl2/Lrp1/Mmp14/Nrp1/Sdc4/Macf1/Fam107a/Enpp2/Actn1/Phldb2/Rock1/Bcas3/Vcl/Sorbs1/Cfl1	31
GO:0010595	BP	GO:0010595	positive regulation of endothelial cell migration	36/2555	110/23062	1.01951754727813e-09	1.62809109857646e-08	8.10660916135323e-09	Bsg/Hspb1/Kdr/Foxp1/Tek/Gata2/Ets1/Anxa3/Lgmn/Grn/Rhob/Tgfb1/Calr/Rin2/Emc10/Rhoj/Sparc/Lcn2/Anxa1/Thbs1/Bmp4/Igf2/Fgfr1/Plpp3/Nrp1/Plk2/Hmgb1/Agt/Atp5b/Bcas3/Fgf1/Col18a1/Hif1a/Hmox1/P2rx4/Igf1	36
GO:0061138	BP	GO:0061138	morphogenesis of a branching epithelium	58/2555	229/23062	1.0309965151516e-09	1.64221132899339e-08	8.17691676843887e-09	Cxcl12/Flt1/Sema3c/Lef1/Eng/Kdr/Rasip1/Tek/Ctnnb1/Tie1/Ctsz/Socs3/Spint1/Ctsh/Tgfb1/Tnf/Sox10/Pak1/Sox8/Slc12a2/Ddr1/Pdgfa/Fgfr2/Mgp/Col4a1/Cd44/Bcl2/Mdk/Pdgfra/Bmp7/Bmp4/Gpc3/Fgfr1/Mmp14/Adm/Maged1/Nrp1/Ncoa3/Sox9/Tmem67/Spint2/Sox2/Rdh10/Edn1/Clic4/Tgm2/Agt/Spry2/Ptch1/Nrarp/Sulf1/Pgf/Ntn4/Ednra/Fgf1/Ilk/Csf1/Igf1	58
GO:0002366	BP	GO:0002366	leukocyte activation involved in immune response	74/2555	325/23062	1.06310770816488e-09	1.68903949144155e-08	8.41008407157288e-09	Itm2a/Pglyrp1/Lef1/Tfrc/Foxp1/Gata2/Anxa3/Trem2/Grn/Irf8/Tyrobp/Fcer1g/Pycard/Spi1/Apbb1ip/Coro1a/Cd81/Lyn/Ptpn6/Cd84/Smad7/Itgam/Itgb2/Lat2/Gpr183/Adora3/Lcp1/Cd300a/Il6ra/H2-DMb1/Havcr2/Tgfb1/Cd180/Slc11a1/Ptprc/Ptgds/Il33/Lamp1/Prkcz/Lgals1/Anxa1/Clec4e/Rac2/Clec4d/Lilrb4a/Lilrb4a/Fgr/Lgals3/Ptafr/Snap23/Nfkbiz/Nkg7/Lat/Ccr2/Rps6/Fgl2/Cd74/Mdk/Enpp1/Lbp/Notch2/Hlx/Irf1/Hmgb1/Xbp1/Ercc1/Icam1/I…	74
GO:0007163	BP	GO:0007163	establishment or maintenance of cell polarity	59/2555	235/23062	1.06772503600192e-09	1.69205891201526e-08	8.42511840380785e-09	Igf1r/Tek/Parvb/Cdh5/Hes1/Fscn1/Rhoh/Frmd4a/Rhob/Ophn1/Fez1/Gsn/Jam3/Hsp90aa1/Pak1/Prkcz/Rhog/Insc/Clasp2/Rhoj/Itgb1/Slc9a3r1/Lims1/Ift20/Rac2/Arpc5/Actb/Ndel1/Cd3g/Actr3/Cyp26b1/Foxj1/Spag6l/Cep290/Spint2/Ckap5/Ezr/Map1b/Kif3a/Gja1/Dst/Hsp90ab1/Lmna/Macf1/Hey1/Cyth3/Rhoc/Rnd1/Msn/Hes5/Spry2/Pax6/Aqp1/Bcas3/Pdlim1/Ilk/Cfl1/Tcirg1/Igf1	59
GO:0019216	BP	GO:0019216	regulation of lipid metabolic process	84/2555	388/23062	1.11829256812189e-09	1.76769698331551e-08	8.80173632296844e-09	Flt1/Igf1r/Lsr/Mfsd2a/Adgrf5/Pik3ip1/App/Tek/Cav1/Trem2/Hpgd/Daglb/Asah1/Cd81/Golm1/Lyn/Psap/Prkcd/Egr1/Tgfb1/Tnf/Apod/Abca2/Cers2/Dbi/Fabp5/Mid1ip1/Pdgfa/Insig1/Thra/Adora1/Pip4k2a/Fdps/Pdgfrb/Rarres2/Gper1/Pde8b/Nr1h3/Igfbp7/Angptl4/Il1b/Anxa1/Hcar2/Fgr/Dgat1/Tspo/Adipor1/Gimap3/Gimap5/Id2/Dnajc15/Cd74/Pdgfra/Igf2/Fmo1/Zbtb20/Por/Thrsp/Lpcat1/Scarb1/Sox9/Dgat2/Plin5/Ccdc3/Rdh10/Sorl1/Srebf1/Atp…	84
GO:0045216	BP	GO:0045216	cell-cell junction organization	56/2555	218/23062	1.13381730240025e-09	1.78769978717691e-08	8.90133450465329e-09	Cldn5/Ramp2/Ocln/Esam/Lsr/Lims2/Pecam1/Tjp1/Cdh5/Ctnnb1/Cav1/Fermt2/Prkch/Csf1r/Tgfbr1/Fscn1/Cd9/F11r/Smad7/Tgfb1/Tnf/Pmp22/Cldn11/Epb41l3/Jam3/Ugt8a/Nfasc/Ace2/Perp/Gjc1/Itgb1/Lims1/Il1b/Actg1/Actb/Gjb2/Gjb6/Rdx/Jup/Hipk1/Arvcf/Nphp1/Gja1/Plec/Tgfb2/Heg1/Rhoc/Cldn10/Agt/Cdh2/Ace/Flna/Tgfb3/Rock1/Vcl/Actn4	56
GO:1903169	BP	GO:1903169	regulation of calcium ion transmembrane transport	53/2555	201/23062	1.15082344990989e-09	1.80993142576737e-08	9.01203052481267e-09	Tspan13/Gstm7/1810037I17Rik/Ahnak/Cav1/P2ry6/Bin1/Adrb2/Coro1a/Lyn/Ptpn6/Cyba/Tgfb1/Asph/Plp1/Vmp1/Ank2/Dbi/Gjc2/Cdk5/Prnp/Pde4b/Fkbp1a/Atp1a2/Gper1/Hspa2/Pde4d/Rem1/Dmd/Gimap3/Thy1/Ptpn22/Bcl2/Gimap5/Gem/Cemip/Bmp4/Ramp3/Calm3/Calm2/Snca/Tgfb2/Calm1/S100a1/Atp1b1/Kcne2/Pln/Tmem38b/Ednra/Camk2d/P2rx4/P2rx7/Myo5a	53
GO:0008217	BP	GO:0008217	regulation of blood pressure	57/2555	224/23062	1.18564669486962e-09	1.86000191829925e-08	9.26134207367337e-09	Ramp2/Eng/Cd34/Kdr/Acvrl1/Nampt/Ptgs1/Slc2a5/Adrb2/F11r/Snx5/Cyba/Pik3r1/C3ar1/Ncf2/Adora1/Atp1a2/Rarres2/Ace2/Abcc9/Nr2f2/Enpep/Tbxa2r/Ptafr/Ier3/Id2/Col1a2/Emilin1/Edn3/Adm/Emp2/Gas6/Gnas/Ece1/Gpr37l1/Plcb3/Atp1a1/Gja1/Edn1/Agt/Ednrb/Ddah1/Camk2n1/Kl/Ace/Atp5j/Stk39/Acta2/Tpm1/Smtn/Npy1r/Aoc3/Ednra/Hmox1/Manf/P2rx4/Cd36	57
GO:0010717	BP	GO:0010717	regulation of epithelial to mesenchymal transition	33/2555	96/23062	1.20675987895038e-09	1.88836696635754e-08	9.40257763392709e-09	Lef1/Eng/Rgcc/Ctnnb1/Fermt2/Tgfbr1/Smad7/Tgfb1/Phldb1/Clasp2/Tgfb1i1/Gcnt2/Pten/Il1b/Lrg1/Glipr2/Adipor1/Sdcbp/Col1a1/Mdk/Bmp7/Bmp4/Pdpn/Foxc1/Tgfbr3/Efna1/Bambi/Tgfb2/Spry2/Phldb2/Tgfb3/Jag1/Dab2	33
GO:0072503	BP	GO:0072503	cellular divalent inorganic cation homeostasis	73/2555	320/23062	1.25907986103e-09	1.96530059511148e-08	9.78564640705546e-09	Slc39a10/Slc1a1/Cav2/App/Gstm7/Cdh5/Cav1/Hexb/Ccl12/P2ry6/Ccr5/Coro1a/Lyn/Ptpn6/Cyba/Ccl2/Tgfb1/Asph/Slc11a1/Ptprc/Ank2/Dbi/Sv2a/Slc24a2/Pacs2/Fkbp1a/Mt1/Fis1/Atp13a5/Gper1/Pth1r/Pde4d/Dmd/Ccr1/Grina/Ddit3/Ccl5/Xcl1/Lck/Thy1/Bcl2/Ccr2/Anxa6/Cemip/Edn3/Spp1/S100b/Mt3/Mt2/Bok/Atp2a2/Apoe/Fxyd1/Calm3/Calm2/Snca/Edn1/Tgfb2/Calm1/Tgm2/Anxa7/Slc39a12/Atp1b1/Pln/Flna/Tmem38b/Atp2b4/Ednra/Itpr1/Camk2d/Tc…	73
GO:0085029	BP	GO:0085029	extracellular matrix assembly	21/2555	44/23062	1.26264946696783e-09	1.96594522006892e-08	9.78885613075589e-09	Ramp2/Rgcc/Tie1/Tgfb1/Gpm6b/Hapln2/Phldb1/Clasp2/Efemp2/Col1a2/Mfap4/Col3a1/Emilin1/Sox9/Antxr1/Ltbp4/Agt/Myh11/Phldb2/Ntn4/Lamb2	21
GO:0002718	BP	GO:0002718	regulation of cytokine production involved in immune response	39/2555	126/23062	1.3079012445821e-09	2.02627088339734e-08	1.00892303391958e-08	Sema7a/Tek/Vsir/Laptm5/Fcer1g/Pycard/Cd81/Smad7/B2m/Tgfb1/Tnf/Rtn4/Gprc5b/Litaf/Prkcz/Axl/Il1b/Lilrb4a/Lilrb4a/Xcl1/Gimap3/Acp5/Ccr2/Gimap5/Cd74/Rsad2/Bst2/Cd55/Tgfb2/Il18/Tril/Mif/Tgfb3/Arg1/Tlr2/Hmox1/Cd36/P2rx7/Hfe	39
GO:0035710	BP	GO:0035710	CD4-positive, alpha-beta T cell activation	39/2555	126/23062	1.3079012445821e-09	2.02627088339734e-08	1.00892303391958e-08	Lef1/Foxp1/Gimap1/Vsir/Cd81/Ctsl/Smad7/Gpr183/Il6ra/Tgfb1/Runx1/Cd83/Prkcz/Anxa1/Cd24a/Lilrb4a/Lilrb4a/Arg2/Cd44/Cebpb/Nfkbiz/Nkg7/Xcl1/Gimap3/Cd3e/Runx3/Il2rg/Ccr2/Gimap5/Socs1/Rsad2/Hlx/Irf1/Cd55/Hmgb1/Il18/Tcirg1/Gadd45g/Il4ra	39
GO:0002460	BP	GO:0002460	adaptive immune response based on somatic recombination of immune receptors built from immunoglobulin superfamily domains	88/2555	415/23062	1.3425853375252e-09	2.07484404022505e-08	1.03310863375976e-08	Lef1/Tfrc/Fas/Irf7/C1qc/Trem2/C1qa/C1qb/Vsir/Fcgr3/Unc93b1/Fcer1g/Fcgr1/Mef2c/Pou2f2/H2-DMa/Cd81/Inpp5d/Ptpn6/Ctsc/Smad7/Fcgr2b/Il6ra/Ctsh/B2m/Prkcd/H2-DMb1/Il21r/Havcr2/C3ar1/Tgfb1/Tnf/Slc11a1/Ptprc/Il33/Prkcz/Serping1/Cfh/Il1b/Anxa1/Cd24a/Lilrb4a/Lilrb4a/H2-Q10/Pirb/H2-D1/Clec4n/Il17ra/Nfkbiz/Gzmb/Klrd1/Xcl1/Gimap3/H2-Q7/H2-Q6/H2-K1/Ccr2/Fgl2/Gimap5/H2-Eb1/H2-Aa/H2-Ab1/Cd74/Enpp1/Emp2/H2-Q4/Rsa…	88
GO:0030041	BP	GO:0030041	actin filament polymerization	47/2555	169/23062	1.51305344343217e-09	2.33249921923158e-08	1.16140058477102e-08	Kank3/Sptbn1/Esam/Tmsb10/Pecam1/Cdc42ep3/Aif1/Pycard/Bin1/Coro1a/Capza2/Evl/Cotl1/Ssh2/Prkcd/Arpc4/Hcls1/Gsn/Arpc1a/Tmod2/Tmod1/Cdc42ep2/Gas7/Pfn2/Eps8/Msrb1/Pfn1/Vasp/Arpc5/Actr3/Rdx/Nck1/Catip/Arpc3/Icam1/Fam107a/Tpm1/Lmod1/Eln/Plekhg2/Capg/Arpc2/Arpc1b/Tmsb4x/Tlr2/Cfl1/Ccl24	47
GO:0031099	BP	GO:0031099	regeneration	44/2555	153/23062	1.5918143930422e-09	2.44785679996711e-08	1.21883955864907e-08	Cxcl12/Igf1r/Fas/Jun/Grn/Cd81/Cd9/Tgfb1/Mag/Rtn4/Cers2/Omg/Inpp5f/Sulf2/Ptn/Pten/Anxa1/Cebpb/Pkm/Ninj1/Ndel1/Thy1/Txk/Bcl2/Stk24/Mdk/Enpp1/Lrp1/Adm/Ptprf/Matn2/Gfap/Folr1/Gja1/Rgma/Ace/Mustn1/Flna/Lamb2/Itpr1/Gpx1/Cdkn1a/Hmox1/Igf1	44
GO:0002367	BP	GO:0002367	cytokine production involved in immune response	43/2555	148/23062	1.71861042951023e-09	2.63633146674624e-08	1.31268507268269e-08	Sema7a/Tek/Vsir/Laptm5/Fcer1g/Pycard/Cd81/Smad7/B2m/Tgfb1/Tnf/Slc11a1/Rtn4/Gprc5b/Litaf/Prkcz/Axl/Il1b/Trem1/Lilrb4a/Lilrb4a/Trem3/Xcl1/Gimap3/Acp5/Ccr2/Gimap5/Cd74/Gas6/Rsad2/Bst2/Cd55/Tgfb2/Il18/Tril/Mif/Tgfb3/Arg1/Tlr2/Hmox1/Cd36/P2rx7/Hfe	43
GO:0045639	BP	GO:0045639	positive regulation of myeloid cell differentiation	36/2555	112/23062	1.7776377192833e-09	2.71351169502363e-08	1.35111473710233e-08	Lef1/Isg15/Gata2/Ets1/Jun/Csf1r/Trem2/Tyrobp/Ccl3/Inpp5d/Ikzf1/Itgam/Fos/Tgfb1/Tnf/Runx1/Hcls1/Car2/Pithd1/Il34/Ccr1/Hmgb2/Trib1/Ninj1/Ccl5/Id2/Cd74/Notch2/Gnas/Stat1/Hmgb1/Kitl/Jag1/Hif1a/Csf1/Rab7b	36
GO:1905477	BP	GO:1905477	positive regulation of protein localization to membrane	36/2555	112/23062	1.7776377192833e-09	2.71351169502363e-08	1.35111473710233e-08	Sptbn1/Trem2/Cd81/Itgam/Ccl2/Tgfb1/Tnf/Tnfaip6/Ank3/Pak1/Clip3/Cdk5/Rhog/Pls1/Prnp/Clasp2/Fis1/Ptn/Gper1/Itgb1/Lgals3/Actr3/Cemip/Lrp1/Pgrmc1/Ramp3/Ezr/Stom/Rab11a/Acsl3/Nrxn1/Atp2b4/Sorbs1/Arpc2/Pmaip1/Myo5a	36
GO:0014068	BP	GO:0014068	positive regulation of phosphatidylinositol 3-kinase signaling	28/2555	74/23062	1.7895580412955e-09	2.72502872400693e-08	1.35684930888085e-08	Flt1/Igf1r/Fn1/Kdr/Tek/Trem2/Ptpn6/Adora3/Hcls1/Pdgfa/Prr5l/Pdgfrb/Gper1/Ptk2/Osm/Fgr/Hcst/Ccl5/Dcn/Nedd4/Sox9/Ntrk2/Tgfb2/Pdgfd/Agt/Il18/Plxnb1/Igf1	28
GO:0009165	BP	GO:0009165	nucleotide biosynthetic process	63/2555	262/23062	1.8997357789972e-09	2.88574498331574e-08	1.43687332603998e-08	Ndufa7/Impdh1/Bcl2l1/Nampt/Trem2/Ppcdc/Tgfb1/Entpd1/Adssl1/Acot7/Papss1/Mpc1/Ndufs2/Pid1/Upp1/Pkm/Nme5/Idh2/Ndufb5/Ndufab1/Adss/Snca/Adcy4/Acsl6/Adk/Ndufc2/Eno1/Atp5g1/Ndufa1/Ndufa11/Ndufv3/Atp5l/Ndufc1/Atp5g3/Ndufa13/Atp5e/Ndufb2/Atp5h/Ndufa3/Ndufa12/Atp5k/Atp5o/Atp5j2/Atp5j/Atp5d/Ndufb6/Ndufs5/Ndufb11/Ndufb10/Ndufb7/Aldoa/Sdhc/Ndufa5/Ndufa2/Ndufa6/Atp5b/Mpc2/Ndufv2/Ndufs6/Nme2/Aprt/Oas1a/Nme1	63
GO:0032060	BP	GO:0032060	bleb assembly	11/2555	13/23062	1.90808069733517e-09	2.89136899829767e-08	1.43967364178497e-08	Pmp22/Lpar1/Anln/Emp3/Actr3/Emp1/Emp2/Prdx6/Mylk/Rock1/P2rx7	11
GO:0008154	BP	GO:0008154	actin polymerization or depolymerization	52/2555	198/23062	1.91537534547481e-09	2.89537807078085e-08	1.44166984357915e-08	Kank3/Sptbn1/Esam/Tmsb10/Pecam1/Cdc42ep3/Aif1/Pycard/Bin1/Coro1a/Capza2/Evl/Cotl1/Ssh2/Prkcd/Arpc4/Hcls1/Gsn/Arpc1a/Tmod2/Cfl2/Tmod1/Cdc42ep2/Gas7/Pfn2/Eps8/Msrb1/Pfn1/Plek/Vasp/Arpc5/Actr3/Rdx/Nck1/Catip/Enah/Lima1/Arpc3/Icam1/Fam107a/Tpm1/Lmod1/Dstn/Eln/Plekhg2/Capg/Arpc2/Arpc1b/Tmsb4x/Tlr2/Cfl1/Ccl24	52
GO:0010976	BP	GO:0010976	positive regulation of neuron projection development	57/2555	227/23062	2.02245249517673e-09	3.04983877480887e-08	1.51857908775089e-08	Igf1r/Hspb1/Snx3/Rgs2/Marcks/Grn/Lyn/Camk1/Hspa5/Serpine2/Fez1/Mapt/Apbb1/Gprc5b/Ap2a1/Ptn/Atp1b2/Dmd/Itgb1/S100a9/Cd24a/Ehd1/Ndel1/Eef1a1/Actr3/Stk24/Serpinf1/Mdk/Bmp7/Bmp4/Fgfr1/Lrp1/Nrp1/Nck1/Ntrk2/Plxnb2/Ahi1/Ptprz1/Apoe/Lrp8/Stmn2/Adamts1/Agt/Tubb2b/Acsl6/Nrxn1/Fut9/Rgma/Mfn1/Pcp4/Flna/Mob2/Rap1a/Dpysl3/Itpr1/Nme2/Nme1	57
GO:0008064	BP	GO:0008064	regulation of actin polymerization or depolymerization	46/2555	165/23062	2.06521271176536e-09	3.10679825335137e-08	1.54694041415224e-08	Kank3/Sptbn1/Esam/Tmsb10/Pecam1/Cdc42ep3/Pycard/Bin1/Coro1a/Capza2/Evl/Cotl1/Ssh2/Prkcd/Arpc4/Hcls1/Gsn/Arpc1a/Tmod2/Cfl2/Tmod1/Cdc42ep2/Pfn2/Eps8/Pfn1/Plek/Vasp/Arpc5/Actr3/Rdx/Nck1/Lima1/Arpc3/Icam1/Tpm1/Lmod1/Dstn/Eln/Plekhg2/Capg/Arpc2/Arpc1b/Tmsb4x/Tlr2/Cfl1/Ccl24	46
GO:0045088	BP	GO:0045088	regulation of innate immune response	59/2555	239/23062	2.13231105381201e-09	3.20000801039547e-08	1.59335151922135e-08	Clec2d/Isg15/Irf7/Trem2/Grn/Lag3/Tyrobp/Pycard/Spi1/Arrb2/Ncf1/Vav1/Havcr2/Hsp90aa1/Lamp1/Serpinb1a/Serping1/Cfh/Ccr1/Trem3/Fgr/Hmgb2/Adam8/Clec4n/Samhd1/Ifi204/Zbp1/Klrd1/Klrk1/Xcl1/Gimap3/Klre1/Klrb1c/Txk/Mndal/Rps19/Ifi203/Gimap5/Socs1/Cd74/Igf2/Lbp/Plscr1/Tap2/Igtp/Irf1/Tap1/Srebf1/Apoe/Lrp8/Hmgb1/Cadm1/Appl2/A2m/Arg1/Ifi205/Oas1a/Tlr2/Mmp12	59
GO:0061028	BP	GO:0061028	establishment of endothelial barrier	23/2555	53/23062	2.1568276820711e-09	3.22766991384895e-08	1.60712496470929e-08	Cldn5/Pde2a/Pde2a/Pecam1/Tjp1/Cdh5/Robo4/Sox18/F11r/Tnf/Ppp1r16b/Pde4d/S1pr3/Il1b/Rdx/Ezr/Msn/Icam1/Ednrb/Rock1/Rap1a/Vcl/Ednra	23
GO:0032412	BP	GO:0032412	regulation of ion transmembrane transporter activity	68/2555	293/23062	2.16110846832853e-09	3.22766991384895e-08	1.60712496470929e-08	Abcb1a/App/Gstm7/1810037I17Rik/Ahnak/Cav1/Ctss/Trem2/Ifngr1/P2ry6/Mef2c/Adrb2/Ccl2/Ywhah/Ifngr2/Asph/Kcna1/Vmp1/Ank3/Ank2/Cdk5/Prnp/Pde4b/Fkbp1a/Atp1b3/Atp1a2/Gper1/Abcc9/Hspa2/Atp1b2/Pde4d/Kcne4/Rem1/Dmd/Akap7/Pten/Itgb1/Slc9a3r1/Mmp9/Fxyd5/Ptafr/Glrx/Ccr2/Gem/Bmp4/Nedd4/Fhl1/Fxyd1/Calm3/Calm2/Akap9/Edn1/Calm1/Stom/Nrxn1/S100a1/Atp1b1/Ahcyl1/Ndufa4/Kcne2/Stk39/Pln/Kcnab1/Slmap/Ednra/Camk2d/Cfl1/…	68
GO:0051348	BP	GO:0051348	negative regulation of transferase activity	63/2555	263/23062	2.23185093595955e-09	3.3253511074536e-08	1.65576249240414e-08	Ptprb/Hspb1/Pik3ip1/Rasip1/Dusp3/Cav1/Rgs2/Pycard/Lyn/Ptpn6/Zfp36/Smad7/Cd300a/Prkcd/Ptpn1/Ptprc/Dbndd2/Gstp1/Mapt/Mapk8ip1/Fbxo7/Pip4k2a/Uchl1/Nr2f2/Adora2a/Prkar1a/Pten/Il1b/Lilrb4a/Lilrb4a/Gadd45a/Dusp1/Trib1/Gadd45b/Actb/Thy1/Ptpn22/Rps7/Rpl37/Rpl23/Rpl11/Npm1/Rpl5/Bmp7/Bmp4/Dnajc3/Sh3bp5/Sorl1/Bag2/Apoe/Plec/Phpt1/Cdkn1c/Heg1/Agt/Spry2/Camk2n1/Pcp4/Errfi1/Ilk/Pkib/Cdkn1a/Gadd45g	63
GO:0009636	BP	GO:0009636	response to toxic substance	38/2555	123/23062	2.24843720123249e-09	3.34206846999425e-08	1.66408642000525e-08	Abcg2/Slc22a8/Abcb1a/Ddc/Fas/Gstm7/Aldh2/Mbp/Cnp/Gjc2/Gstm5/Mt1/Sod3/Nupr1/Lcn2/Slc7a11/Pim1/Rdh12/Ccl5/Bcl2/Inmt/Aldh1a1/Cyp1b1/Oscp1/Mt3/Mt2/Prdx6/Pink1/Esd/Slc6a1/Gabrb1/Nqo1/Prdx2/Gpx1/Ass1/Hif1a/Prdx1/Cd36	38
GO:0014002	BP	GO:0014002	astrocyte development	18/2555	34/23062	2.27684276851604e-09	3.37623256245664e-08	1.68109744261861e-08	App/Trem2/C1qa/Ifngr1/Grn/C5ar1/Plp1/Tspan2/Adora2a/S100a8/S100a9/Il1b/Lrp1/Mt3/Gfap/Vim/Agt/Lamb2	18
GO:0070664	BP	GO:0070664	negative regulation of leukocyte proliferation	34/2555	103/23062	2.28659697762846e-09	3.38264274980286e-08	1.68428921017463e-08	Vsir/Laptm5/Ccl12/Tyrobp/Cd37/Lyn/Inpp5d/Ptpn6/Cd86/Fcgr2b/Cd300a/Havcr2/Tgfb1/Lst1/Tnfrsf21/Il33/Gstp1/Prnp/Prkar1a/Pten/Slfn1/Cd24a/Lilrb4a/Lilrb4a/Arg2/Cd44/Cebpb/H2-Aa/Bmp4/Foxj1/Sdc4/Lrrc32/Pde5a/Arg1	34
GO:0032602	BP	GO:0032602	chemokine production	37/2555	118/23062	2.30444375026861e-09	3.40096580015945e-08	1.69341264362467e-08	Foxp1/App/Csf1r/Trem2/Aif1/Sirpa/Pycard/Cd84/Il6ra/Egr1/Havcr2/Tnf/Mbp/Il33/Gstp1/Apod/Il1b/Trem1/Cd24a/Lilrb4a/Lilrb4a/Arg2/Trem3/Chil3/Il17ra/Ccl5/Cd74/Lrp1/Lbp/Hmgb1/Ackr1/Il18/Mif/Oas1a/Tlr2/Lpl/Il4ra	37
GO:0072676	BP	GO:0072676	lymphocyte migration	35/2555	108/23062	2.32797435927938e-09	3.42620074913072e-08	1.70597765725909e-08	Cxcl12/Jam2/App/Cd200/Aif1/Ccl12/Ccl3/Pycard/Coro1a/F11r/Ccl2/Gpr183/Ccl4/Apod/Slc12a2/Ccl6/Adam8/Ccl5/Xcl1/Itgb7/Ccr2/Gas6/Plec/S1pr1/Ch25h/Msn/Icam1/Cxcl14/Cadm1/Stk39/Ccl9/Cxcl16/Ccl7/Ecm1/Ccl24	35
GO:0031532	BP	GO:0031532	actin cytoskeleton reorganization	36/2555	113/23062	2.33254514712817e-09	3.42620074913072e-08	1.70597765725909e-08	Esam/Hmcn1/Tjp1/Tek/Parvb/Csf1r/F11r/Hck/Tgfb1/Ptpn1/Gsn/Pak1/Eps8/Arhgdib/S100a9/Anxa1/Gmfg/Plek/Actr3/Mdk/Auts2/Notch2/Ntf3/Nrp1/Antxr1/Ezr/Pdlim4/Plec/Phpt1/Cd2ap/S1pr1/Tnik/Flna/Asb2/Bcas3/Arpc2	36
GO:0042176	BP	GO:0042176	regulation of protein catabolic process	78/2555	356/23062	2.46980827520539e-09	3.61928610305392e-08	1.80211892972262e-08	Sox17/Nkd1/App/Aqp11/Hspa1a/Foxf2/Snx3/Cav1/Trem2/Ctsa/Cd81/Serpine2/Smad7/Timp2/Csnk1e/Mylip/Tnf/Ophn1/Il33/Sirt2/Desi1/Abca2/Hsp90aa1/Map1a/Serpinb1a/Dnajb2/Ppp2r3a/Pithd1/Fbxl5/Snx1/Nupr1/Oaz2/Il1b/Adam8/Anxa2/Trib1/Gabarap/Ier3/Sdcbp/Rpl11/Eif3h/Gpc3/Lrp1/Timp1/Timp3/Ogt/Nedd4/Rdx/Lpcat1/Plk2/Psme2/Sox9/Mapk15/Chek2/Tmem67/Gfap/Ezr/Clu/Sorl1/Bag2/Odc1/Gja1/Apoe/Hsp90ab1/Snca/Ecscr/Msn/Timp4/D…	78
GO:1990874	BP	GO:1990874	vascular associated smooth muscle cell proliferation	28/2555	75/23062	2.55496596593837e-09	3.73528827132962e-08	1.85987885733987e-08	Cav1/Jun/P2ry6/Hpgd/Mef2c/Tnf/Gstp1/Pak1/Rgs5/Gper1/Efemp2/Pten/Mmp9/Ddit3/Pdcd4/Igfbp5/Enpp1/Ndrg2/Edn1/Adamts1/Agt/Tpm1/Cnn1/Tgfb3/Camk2d/Cdkn1a/Hmox1/Igf1	28
GO:0090257	BP	GO:0090257	regulation of muscle system process	62/2555	258/23062	2.61242690413517e-09	3.81035006064493e-08	1.89725370629415e-08	Flt1/Foxp1/Cav1/Rgs2/Aif1/Ptgs1/Mef2c/Bin1/Adrb2/Smad7/Ncf1/Kcna1/Ank2/Pak1/Tnni1/Adora1/Pde4b/Slc25a4/Fdps/Cald1/Rgs4/Atp1a2/Gper1/Ace2/Ptk2/Pde4d/Tbxa2r/Dmd/Arg2/Ptafr/Lck/Anxa6/Igfbp5/Lmcd1/Jup/Ece1/Atp2a2/Atp1a1/Fxyd1/Calm3/Calm2/Lmna/Akap9/Edn1/Calm1/Agt/Adk/Atp1b1/Camk2g/Eno1/Glrx3/Pln/Errfi1/Tmem38b/Rock1/Smtn/Atp2b4/Pde5a/Nr4a1/Camk2d/P2rx4/Igf1	62
GO:0050777	BP	GO:0050777	negative regulation of immune response	51/2555	194/23062	2.63145121785797e-09	3.82913041701388e-08	1.90660484205843e-08	Pglyrp1/Cd59a/Clec2d/Isg15/Trem2/Vsir/Grn/Spi1/Arrb2/Inpp5d/Ptpn6/Samsn1/Cd84/Smad7/Fcgr2b/Cd300a/Havcr2/Tgfb1/Ptprc/Il33/Serping1/Anxa1/Ccr1/Lilrb4a/Lilrb4a/Arg2/Lgals3/Samhd1/Ifi204/Klrd1/Klre1/Rps19/Ccr2/Fgl2/Col3a1/Igf2/Tap2/Hlx/Irf1/Tap1/Foxj1/Cd55/Tgfb2/A2m/Arg1/Gpx1/Oas1a/Hmox1/Mmp12/Hfe/Il4ra	51
GO:0031102	BP	GO:0031102	neuron projection regeneration	25/2555	62/23062	2.80049196057168e-09	4.056154402428e-08	2.01964487535965e-08	Igf1r/Fas/Jun/Grn/Mag/Rtn4/Cers2/Omg/Inpp5f/Ptn/Pten/Ndel1/Thy1/Bcl2/Stk24/Enpp1/Lrp1/Adm/Ptprf/Matn2/Gfap/Folr1/Rgma/Flna/Lamb2	25
GO:0045620	BP	GO:0045620	negative regulation of lymphocyte differentiation	25/2555	62/23062	2.80049196057168e-09	4.056154402428e-08	2.01964487535965e-08	Pglyrp1/Hspb1/Lag3/Smad7/Runx1/Fbxo7/Anxa1/Lilrb4a/Lilrb4a/Cd44/Runx3/Fgl2/Socs1/Id2/Cd74/Mdk/Bmp4/Hlx/Irf1/Foxj1/Hmgb3/Hmgb1/Nrarp/Prdx2/Il4ra	25
GO:0051961	BP	GO:0051961	negative regulation of nervous system development	47/2555	172/23062	2.83246800195608e-09	4.0929491220841e-08	2.03796574276776e-08	Id1/Sema3c/Fas/Sema7a/Ctnnb1/Hes1/Trem2/Ccr5/Ywhah/B2m/Tgfb1/Mbp/Mag/Nkx6-2/Sirt2/Efnb3/Rtn4/Cers2/Sox10/Cdk5/Wnt3/Ptn/Ptk2/Pten/Il1b/Cd24a/Tspo/Thy1/Id2/Actr3/Bmp7/Bmp4/Nrp1/Id4/Mt3/Gpr37l1/Sorl1/Idh2/Pcm1/Hes5/Fgfr3/Appl2/Pax6/Rgma/Sema3b/Tlr2/Dnajb11	47
GO:0051492	BP	GO:0051492	regulation of stress fiber assembly	33/2555	99/23062	2.95847129876059e-09	4.26512945571318e-08	2.12369796446118e-08	Kank3/Rgcc/Tjp1/Limch1/Stmn1/Fermt2/Tgfbr1/Evl/F11r/Pik3r1/Tmeff2/Lpar1/Pak1/Arhgef10/Pfn2/Clasp2/Dlc1/Pfn1/Actg1/S100a10/Nrp1/Cd47/Arhgef15/Pdlim4/Sdc4/S1pr1/Rhoc/Ccdc88a/Tpm1/Phldb2/Tgfb3/Synpo/Kank2	33
GO:0046634	BP	GO:0046634	regulation of alpha-beta T cell activation	37/2555	119/23062	2.99004749149261e-09	4.3006964842993e-08	2.14140753857718e-08	Vsir/Cd81/Smad7/Cd300a/Tgfb1/Runx1/Cd83/Ptprc/Mapk8ip1/Prkcz/Adora2a/Anxa1/Cd24a/Lilrb4a/Lilrb4a/Arg2/Cd44/Nfkbiz/Xcl1/Gimap3/Ptpn22/Cd3e/Runx3/Il2rg/Ccr2/Gimap5/Socs1/H2-Ab1/Hlx/Irf1/Itpkb/Cd55/Hsph1/Hmgb1/Il18/Hfe/Il4ra	37
GO:0044458	BP	GO:0044458	motile cilium assembly	27/2555	71/23062	3.05448147202237e-09	4.38325129210952e-08	2.18251331956777e-08	Ube2b/Meig1/Foxj1/Rsph9/Cfap54/Spag6l/Mns1/Spef2/Cfap206/Spag17/Iqcg/Ccdc39/Zmynd10/Cfap44/Ulk4/Cfap69/Spag16/Drc7/Ttc12/Dnaaf3/Cfap43/Ift81/Ift88/Ahi1/Ift57/Kif3a/Dynll1	27
GO:0043524	BP	GO:0043524	negative regulation of neuron apoptotic process	51/2555	195/23062	3.18430497618485e-09	4.55904629693775e-08	2.27004536233286e-08	Foxq1/Slc1a1/Kdr/Bcl2l1/Jun/Cx3cr1/Lgmn/Ccl12/Grn/Btg2/Mef2c/Coro1a/Arrb2/C5ar1/Ccl2/Ppt1/Mag/Faim2/Mt1/Adora2a/Axl/Lcn2/Cebpb/Adam8/Bcl2/Npm1/Mdk/Lrp1/Ntf3/Nrp1/Nrbp2/Ntrk2/Mt3/Hsph1/Bok/Ptprz1/Apoe/Pink1/Hsp90ab1/Snca/Agt/Cntfr/Pcp4/Prdx2/Tgfb3/Rock1/Amigo2/Ilk/Hif1a/Hmox1/Snx6	51
GO:0001894	BP	GO:0001894	tissue homeostasis	66/2555	284/23062	3.49792389601596e-09	4.99657569366683e-08	2.4879004822943e-08	Bsg/Cldn5/Abcb1a/Ocln/Prom1/Slc1a1/Lsr/Mfsd2a/Adgrf5/Tfrc/Cd34/Kdr/Tjp1/Epas1/Gata2/Ctnnb1/Tmem119/Ctss/Csf1r/Ptgs1/Adrb2/Coro1a/Inpp5d/Ctsh/Tgfb1/Trf/Mbp/Car2/Map1a/Slc12a2/Acaca/Pdgfrb/Pth1r/Atp1b2/Rcn3/Gcnt2/Itgb1/Rac2/Prdx5/Adam8/Fcgr4/Cd7/Acp5/Bcl2/Ccr2/Aldh1a1/Col3a1/Ctsk/Enpp1/Foxc1/Spp1/Ldb2/Cd38/Lpcat1/Gnas/Sox9/Lca5/Cep290/Ildr2/S1pr1/Stk39/Napsa/Oas1a/Csf1/Tcirg1/P2rx7	66
GO:0051346	BP	GO:0051346	negative regulation of hydrolase activity	79/2555	365/23062	3.51657311852352e-09	5.0117202247516e-08	2.49544126392154e-08	Wfdc1/Itih5/Pecam1/App/Cst3/Rgs2/Grn/Bin1/Arrb2/F11r/Serpine2/Spint1/Ctsb/Timp2/Tnf/Cryab/Serpinb1a/Spock1/Prkcz/Arl2/Spock3/Serpina3n/Vtn/Adora2a/Serpinh1/Serping1/Tfpi/Angptl4/Slpi/Anxa1/Mmp9/Stfa2l1/Cd44/Plaur/Thbs1/Cdkn2d/Ifi204/Ppp1r15a/Cstb/Gzma/Serpina3g/Serpinb6b/Serpinf1/Itih2/Gpc3/Timp1/Timp3/Por/Rdx/Gas6/Ppp1r36/Cd109/Plin5/Mt3/Spint2/Sorl1/Pebp1/Ppp1r1b/Atpif1/Snca/Tgfb2/Timp4/Agt/Iti…	79
GO:0060560	BP	GO:0060560	developmental growth involved in morphogenesis	65/2555	278/23062	3.54131559102577e-09	5.03545970340377e-08	2.50726165132466e-08	Cxcl12/Sema3c/Fn1/Nkd1/App/Sema7a/Ctnnb1/Csf1r/Ccr5/Zeb2/Tgfb1/Mag/Mapt/Rtn4/Hsp90aa1/Dpysl2/Pak1/Slc12a2/Lzts2/Prkcz/Ppp2r3a/Ddr1/Cdk5/Omg/Fgfr2/Wnt3/Clasp2/Itgb1/Ndel1/Rpl4/Actr3/Bmp4/Lrp1/Auts2/Edn3/Nrp1/Mgll/Rarg/Sox9/Spag6l/Nin/Mt3/Ndn/Rdh10/Map1b/Apoe/Hsp90ab1/Macf1/Edn1/S1pr1/Tnfrsf12a/Bcan/Dclk1/Cadm1/Spry2/Rgma/Atp5g1/Sema3b/Vcl/Ednra/Fgf1/Ilk/Lamb2/Csf1/Cfl1	65
GO:0000302	BP	GO:0000302	response to reactive oxygen species	50/2555	190/23062	3.61505501488268e-09	5.12860196644403e-08	2.55363914970492e-08	Net1/Foxp1/Jun/Sirpa/Psap/Rhob/Fos/Prkcd/Cryab/Gstp1/Apod/Gpr37/Plekha1/Fbxo7/Sod3/Pdgfrb/Axl/Lcn2/Anxa1/Mmp9/Prdx5/Txn1/Glrx/Kdm6b/Lck/Bcl2/Rps3/Stk24/Pdgfra/Cyp1b1/Nme5/Mt3/Gpr37l1/Prdx6/Endog/Pink1/Hba-a1/Edn1/Romo1/Nqo1/Aqp1/Prdx2/Ednra/Gpx1/Hif1a/Hmox1/Cfl1/Ucp2/Prdx1/Cd36	50
GO:0030833	BP	GO:0030833	regulation of actin filament polymerization	42/2555	146/23062	3.67292108809186e-09	5.19885284923548e-08	2.58861854677479e-08	Kank3/Sptbn1/Esam/Tmsb10/Pecam1/Cdc42ep3/Pycard/Bin1/Coro1a/Capza2/Evl/Cotl1/Ssh2/Prkcd/Arpc4/Hcls1/Gsn/Arpc1a/Tmod2/Tmod1/Cdc42ep2/Pfn2/Eps8/Pfn1/Vasp/Arpc5/Actr3/Rdx/Nck1/Arpc3/Icam1/Tpm1/Lmod1/Eln/Plekhg2/Capg/Arpc2/Arpc1b/Tmsb4x/Tlr2/Cfl1/Ccl24	42
GO:0001578	BP	GO:0001578	microtubule bundle formation	38/2555	125/23062	3.72313588984309e-09	5.25797966483963e-08	2.61805903603717e-08	Tppp3/Map7/Tppp/Ube2b/Rsph1/Meig1/Foxj1/Rsph9/Ak7/Spag6l/Mns1/Spef2/Cfap206/Spef1/Rsph4a/Spag17/Iqcg/Drc1/Ccdc39/Hydin/Zmynd10/Cfap44/Dnah5/Dnajb13/Ulk4/Ccdc65/Daw1/Cfap69/Spag16/Drc7/Ttc12/Dnaaf3/Cfap43/Ift88/Gas8/Map1b/Cluap1/Ift46	38
GO:0022904	BP	GO:0022904	respiratory electron transport chain	32/2555	95/23062	3.80944439251012e-09	5.3435179451696e-08	2.66065035095657e-08	Ndufa7/Gpd1/Cox4i2/Ndufs2/Dnajc15/Slc1a3/Slc25a18/Etfa/Plec/Pink1/Chchd2/Snca/Ndufc2/Uqcr10/Uqcr11/Ndufv3/Uqcrq/Cox4i1/Ndufa12/Cox7c/Cycs/Etfb/Cox5b/Uqcrh/Ndufb6/Uqcrb/Cox6a1/Coq7/Sdhc/Ndufa5/Ndufv2/Ndufs6	32
GO:0043535	BP	GO:0043535	regulation of blood vessel endothelial cell migration	32/2555	95/23062	3.80944439251012e-09	5.3435179451696e-08	2.66065035095657e-08	Hspb1/Rgcc/Kdr/Acvrl1/Gata2/Robo4/Ets1/Mef2c/Tgfb1/Tnf/Tbxa2r/Rhoj/Anxa1/Gadd45a/Thbs1/Igf2/Fgfr1/Nrp1/Mmrn2/Efna1/Jup/Plk2/Apoe/Hmgb1/Atp5b/Atp2b4/Angpt2/Col18a1/Hif1a/Hmox1/P2rx4/Igf1	32
GO:0045685	BP	GO:0045685	regulation of glial cell differentiation	32/2555	95/23062	3.80944439251012e-09	5.3435179451696e-08	2.66065035095657e-08	Ctnnb1/Hes1/Trem2/Bin1/Serpine2/Spint1/Tgfb1/Tnfrsf21/Mag/Opalin/Il33/Aspa/Nkx6-2/Sirt2/Rtn4/Cntn2/Olig2/Ptn/Il34/Il1b/Id2/Actr3/Mdk/Bmp4/Ntf3/Id4/Gpr37l1/Ptprz1/Hes5/Fgfr3/Enpp2/Tlr2	32
GO:0007043	BP	GO:0007043	cell-cell junction assembly	44/2555	157/23062	3.84335975325819e-09	5.37113809610396e-08	2.67440300698412e-08	Cldn5/Ramp2/Ocln/Esam/Lsr/Pecam1/Tjp1/Cdh5/Ctnnb1/Cav1/Prkch/Fscn1/Cd9/F11r/Smad7/Tnf/Pmp22/Cldn11/Epb41l3/Jam3/Ugt8a/Nfasc/Ace2/Gjc1/Itgb1/Il1b/Actg1/Actb/Gjb2/Gjb6/Jup/Hipk1/Arvcf/Nphp1/Gja1/Heg1/Rhoc/Cldn10/Agt/Cdh2/Ace/Rock1/Vcl/Actn4	44
GO:0043405	BP	GO:0043405	regulation of MAP kinase activity	51/2555	196/23062	3.84638341500059e-09	5.37113809610396e-08	2.67440300698412e-08	Flt1/App/Cav1/Rgs2/Fgd2/Lyn/Ptpn6/Erp29/Cd300a/Prkcd/Zeb2/Tgfb1/Ptpn1/Tnf/Ptprc/Gstp1/Mapk8ip1/Pak1/Pdgfa/Pdgfrb/Il34/Uchl1/Il1b/Il1rn/Cd24a/Thbs1/Adam8/Dusp1/Trib1/Ptpn22/Rps3/Bmp7/Bmp4/Fgfr1/Edn3/Maged1/Ntf3/Sorl1/Apoe/Edn1/Kitl/Pdgfd/Agt/Cbs/Spry2/Mif/Tpd52l1/Pde5a/Fgf1/Ilk/P2rx7	51
GO:0030832	BP	GO:0030832	regulation of actin filament length	46/2555	168/23062	3.87616751001469e-09	5.38856501169006e-08	2.68308023602051e-08	Kank3/Sptbn1/Esam/Tmsb10/Pecam1/Cdc42ep3/Pycard/Bin1/Coro1a/Capza2/Evl/Cotl1/Ssh2/Prkcd/Arpc4/Hcls1/Gsn/Arpc1a/Tmod2/Cfl2/Tmod1/Cdc42ep2/Pfn2/Eps8/Pfn1/Plek/Vasp/Arpc5/Actr3/Rdx/Nck1/Lima1/Arpc3/Icam1/Tpm1/Lmod1/Dstn/Eln/Plekhg2/Capg/Arpc2/Arpc1b/Tmsb4x/Tlr2/Cfl1/Ccl24	46
GO:0050768	BP	GO:0050768	negative regulation of neurogenesis	46/2555	168/23062	3.87616751001469e-09	5.38856501169006e-08	2.68308023602051e-08	Id1/Sema3c/Fas/Sema7a/Ctnnb1/Hes1/Trem2/Ccr5/Ywhah/B2m/Tgfb1/Mbp/Mag/Nkx6-2/Sirt2/Efnb3/Rtn4/Cers2/Sox10/Cdk5/Wnt3/Ptn/Ptk2/Pten/Il1b/Cd24a/Tspo/Thy1/Id2/Actr3/Bmp7/Bmp4/Nrp1/Id4/Mt3/Gpr37l1/Sorl1/Idh2/Pcm1/Hes5/Fgfr3/Appl2/Pax6/Rgma/Sema3b/Dnajb11	46
GO:0061437	BP	GO:0061437	renal system vasculature development	16/2555	28/23062	4.05187282492496e-09	5.60779198969615e-08	2.7922379747904e-08	Tek/Hes1/Il6ra/Egr1/C3ar1/Pdgfrb/Notch3/Pdgfra/Bmp7/Bmp4/Notch2/Nrp1/Pdgfd/Aqp1/Ednra/Angpt2	16
GO:0061440	BP	GO:0061440	kidney vasculature development	16/2555	28/23062	4.05187282492496e-09	5.60779198969615e-08	2.7922379747904e-08	Tek/Hes1/Il6ra/Egr1/C3ar1/Pdgfrb/Notch3/Pdgfra/Bmp7/Bmp4/Notch2/Nrp1/Pdgfd/Aqp1/Ednra/Angpt2	16
GO:0048844	BP	GO:0048844	artery morphogenesis	29/2555	81/23062	4.12437063582807e-09	5.69547235475326e-08	2.83589587890057e-08	Adgrf5/Eng/Acvrl1/Ctnnb1/Hes1/Tgfbr1/Hpgd/Cited2/Sox4/Smad7/Rtn4/Pdgfrb/Notch3/Efemp2/Mdk/Col3a1/Bmp4/Lrp1/Foxc1/Nrp1/Folr1/Apoe/Edn1/Hey1/Tgfb2/Adamts9/Mylk/Jag1/Ednra	29
GO:0032946	BP	GO:0032946	positive regulation of mononuclear cell proliferation	43/2555	152/23062	4.21465136018066e-09	5.80726740513389e-08	2.89156099373364e-08	Slc7a1/Slc39a10/Cd59a/Tfrc/Bcl2l1/Hes1/Aif1/Mef2c/Pycard/Coro1a/Cd81/Cd86/Gpr183/H2-DMb1/Havcr2/Ptprc/Il1b/Anxa1/Cd24a/Bst1/Ccl5/Xcl1/Ptpn22/Cd3e/Bcl2/Rps3/Ccr2/Cd74/Igfbp2/Igf2/Vcam1/Cd38/Nck1/Zp3/Cd55/Hmgb1/Kitl/Il18/Adk/Mif/Cdkn1a/Csf1/Igf1	43
GO:0048678	BP	GO:0048678	response to axon injury	27/2555	72/23062	4.37314370065291e-09	6.01234855798373e-08	2.99367522763413e-08	Igf1r/Slc1a1/Jun/P2ry12/Trem2/Grn/Tyrobp/Mag/Cers2/Omg/Inpp5f/Ptn/Pten/Ndel1/Bcl2/Stk24/Enpp1/Lrp1/Ptprf/Matn2/Folr1/Fgfr3/Rgma/Flna/Dpysl3/Lamb2/P2rx4	27
GO:0043393	BP	GO:0043393	regulation of protein binding	55/2555	220/23062	4.56402062208906e-09	6.26095163752657e-08	3.11745994729292e-08	Cldn5/Ramp2/Id1/App/Aplp2/Ppp1r2/Cav1/Tgfbr1/Ctsz/Adrb2/Arrb2/Camk1/B2m/Dnajb2/Plcl1/Cdk5/Vtn/Gper1/Cthrc1/Slpi/Mmp9/Anxa2/Map1lc3b/Actb/Rpl11/Actr3/Bmp4/Lrp1/Tgfbr3/Plscr1/Bambi/Plk2/Spag8/Ptprf/Ramp1/Sorl1/Gas8/Bag2/Atp2a2/Apoe/Hsp90ab1/Fam220a/Fam220a/Ralb/Lfng/Rgma/Ace/Cycs/Rock1/Epb41/Arhgef7/Aktip/Cdkn1a/Dab2/Hfe	55
GO:0002504	BP	GO:0002504	antigen processing and presentation of peptide or polysaccharide antigen via MHC class II	15/2555	25/23062	4.93418915160697e-09	6.73906360443162e-08	3.3555219853726e-08	Ctss/Trem2/Unc93b1/Fcer1g/Pycard/H2-DMa/Fcgr2b/B2m/H2-DMb1/Ifi30/Thbs1/H2-Eb1/H2-Aa/H2-Ab1/Cd74	15
GO:1903975	BP	GO:1903975	regulation of glial cell migration	15/2555	25/23062	4.93418915160697e-09	6.73906360443162e-08	3.3555219853726e-08	Fas/P2ry12/Cx3cr1/Trem2/Gpr183/Cers2/Atp1b2/Ccr2/Efemp1/Lrp1/Vim/Ptprz1/Idh2/Csf1/P2rx4	15
GO:0090660	BP	GO:0090660	cerebrospinal fluid circulation	13/2555	19/23062	5.23570787498041e-09	7.0953297972503e-08	3.53291444118233e-08	Slc9a3r1/Aqp4/Cfap54/Cfap45/Spag6l/Spef2/Dnah9/Ccdc39/Ulk4/Daw1/Cfap53/Spag16/Cfap43	13
GO:0071219	BP	GO:0071219	cellular response to molecule of bacterial origin	68/2555	299/23062	5.24429338615057e-09	7.0953297972503e-08	3.53291444118233e-08	Pde2a/Pde2a/Cx3cr1/Trem2/Ly86/Ccl12/Irf8/Sirpa/Cd68/Mef2c/Pycard/Spi1/Lyn/Cd84/Cd86/Mtdh/Zfp36/Ccl2/Fcgr2b/B2m/Havcr2/Tgfb1/Tnf/Cd180/Gstp1/Sirt2/Litaf/Slc12a2/Pde4b/Pde4d/Axl/Tbxa2r/Nr1h3/Cfh/Cxcl2/Il1b/Cxcl3/Lilrb4a/Lilrb4a/Cebpb/Cd14/Trib1/Fcgr4/Nfkbia/Ccl5/Klrk1/Ptpn22/Pdcd4/Lbp/Ogt/Plscr2/Plscr1/Igtp/Gbp2/Stat1/Cd55/Vim/Hmgb1/Xbp1/Il18/Mif/Prdx2/Cxcl16/Tlr2/Pf4/Mrc1/Cd36/Ly96	68
GO:0014066	BP	GO:0014066	regulation of phosphatidylinositol 3-kinase signaling	33/2555	101/23062	5.24570151690753e-09	7.0953297972503e-08	3.53291444118233e-08	Flt1/Igf1r/Slc9a3r2/Fn1/Pik3ip1/Kdr/Tek/Trem2/Ptpn6/Serpine2/Adora3/Hcls1/Ppp1r16b/Pdgfa/Prr5l/Pdgfrb/Gper1/Ptk2/Slc9a3r1/Osm/Fgr/Hcst/Ccl5/Dcn/Nedd4/Sox9/Ntrk2/Tgfb2/Pdgfd/Agt/Il18/Plxnb1/Igf1	33
GO:0032642	BP	GO:0032642	regulation of chemokine production	35/2555	111/23062	5.25200230657095e-09	7.0953297972503e-08	3.53291444118233e-08	Foxp1/App/Csf1r/Trem2/Aif1/Sirpa/Pycard/Cd84/Il6ra/Egr1/Havcr2/Tnf/Mbp/Il33/Gstp1/Apod/Il1b/Cd24a/Lilrb4a/Lilrb4a/Arg2/Chil3/Il17ra/Ccl5/Cd74/Lrp1/Lbp/Hmgb1/Ackr1/Il18/Mif/Oas1a/Tlr2/Lpl/Il4ra	35
GO:0110020	BP	GO:0110020	regulation of actomyosin structure organization	35/2555	111/23062	5.25200230657095e-09	7.0953297972503e-08	3.53291444118233e-08	Kank3/Rgcc/Tjp1/Limch1/Stmn1/Fermt2/Tgfbr1/Mef2c/Evl/F11r/Pik3r1/Tmeff2/Lpar1/Pak1/Arhgef10/Pfn2/Clasp2/Dlc1/Pfn1/Actg1/S100a10/Nrp1/Cd47/Arhgef15/Pdlim4/Sdc4/Edn1/S1pr1/Rhoc/Ccdc88a/Tpm1/Phldb2/Tgfb3/Synpo/Kank2	35
GO:0010977	BP	GO:0010977	negative regulation of neuron projection development	44/2555	159/23062	5.88384893509274e-09	7.93173401899515e-08	3.94937775410873e-08	Sema3c/Sema7a/Hes1/Ctsz/Ccr5/B2m/Mylip/Pmp22/Mbp/Mag/Efnb3/Rtn4/Cers2/Lpar1/Spock1/Cdk5/Inpp5f/Wnt3/Ptk2/Lgals1/Pten/H2-D1/Thy1/H2-K1/Actr3/Efemp1/Lrp1/Itm2c/Nrp1/Efna1/Cd38/Mt3/Gfap/Vim/Ptprz1/Apoe/Stmn2/Ntm/Rgma/Sema3b/Flna/Cspg4/Dpysl3/Dab2	44
GO:0007264	BP	GO:0007264	small GTPase mediated signal transduction	89/2555	434/23062	6.0705121356562e-09	8.1656910541829e-08	4.06586989920272e-08	Net1/Rapgef4/Arhgap31/Pecam1/Rasip1/Mcf2l/Dock9/Cdc42ep3/Jun/Stmn1/Aif1/Cyth4/Rhoh/F11r/Rhob/Timp2/Vav1/Elmo1/Ophn1/Gdi2/Kctd13/Ywhaq/Rtn4/Rtkn/Lpar1/Ralgds/Cdc42ep2/Rhog/Cadm4/Kndc1/Rab33a/Arhgef10/Pdgfrb/Tnfaip1/Rasgrp2/Eps8/Dlc1/Rhoj/Itgb1/Arhgdib/Rac2/Dok3/Gabarap/Sdcbp/Lat/Dok2/Col1a2/Col3a1/Pdpn/Auts2/Ogt/Notch2/Nrp1/Stard8/Plk2/Itpkb/Plce1/Arl3/Apoe/Tgfb2/Cd2ap/Cyth3/Kitl/Heg1/Rhoc/Rnd1/Ra…	89
GO:0001954	BP	GO:0001954	positive regulation of cell-matrix adhesion	25/2555	64/23062	6.10380240447815e-09	8.19277615842455e-08	4.0793561441907e-08	Kdr/Tek/Fermt2/Rin2/Prkcz/Dmd/Efemp2/Lims1/Trem1/Ninj1/S100a10/Thy1/Skap1/Cd3e/Nrp1/Emp2/Jup/Sdc4/Enpp2/Rock1/Utrn/Ilk/Csf1/Cfl1/Cd36	25
GO:0071216	BP	GO:0071216	cellular response to biotic stimulus	72/2555	325/23062	6.14574342585055e-09	8.23133119488112e-08	4.09855351048234e-08	Pde2a/Pde2a/Cx3cr1/Trem2/Ly86/Ccl12/Irf8/Sirpa/Cd68/Mef2c/Pycard/Spi1/Lyn/Hspa5/Cd84/Cd86/Mtdh/Zfp36/Ccl2/Fcgr2b/B2m/Havcr2/Txnip/Tgfb1/Tnf/Cd180/Gstp1/Sirt2/Litaf/Slc12a2/Pde4b/Pde4d/Axl/Tbxa2r/Nr1h3/Cfh/Cxcl2/Il1b/Cxcl3/Lilrb4a/Lilrb4a/Cebpb/Cd14/Trib1/Fcgr4/Nfkbia/Ddit3/Ccl5/Klrk1/Ptpn22/Pdcd4/Lbp/Ogt/Notch2/Plscr2/Plscr1/Igtp/Gbp2/Stat1/Cd55/Vim/Hmgb1/Xbp1/Il18/Mif/Prdx2/Cxcl16/Tlr2/Pf4/Mrc1/…	72
GO:0048662	BP	GO:0048662	negative regulation of smooth muscle cell proliferation	27/2555	73/23062	6.21017831835163e-09	8.29978338341073e-08	4.13263729972079e-08	Cav1/Aif1/Mef2c/Comt/Ang/Pik3r1/Gstp1/Apod/Rgs5/Gper1/Ace2/Efemp2/Pten/Trib1/Pdcd4/Igfbp5/Ogn/Ndrg2/Igfbp3/Apoe/Agt/Tpm1/Cnn1/Tgfb3/Ilk/Cdkn1a/Hmox1	27
GO:0006633	BP	GO:0006633	fatty acid biosynthetic process	43/2555	154/23062	6.49821750583603e-09	8.66614531613422e-08	4.31505663748292e-08	Abhd2/Gstm7/Ltc4s/Ptgs1/Hpgds/Daglb/Tbxas1/Plp1/Ptgds/Gstp1/Scd2/Fa2h/Acot7/Fabp5/Degs1/Tecr/Mid1ip1/Insig1/Acaca/Elovl1/Nr1h3/Il1b/Anxa1/Cd74/Mgll/Srebf1/Fads1/Abhd3/Ptges3/Ndufab1/Edn1/Acsbg1/Acsl3/Agt/Hacd2/Hacd3/Elovl5/Mif/Ptgis/Hacd1/Lpl/Hacd4/Myo5a	43
GO:0022900	BP	GO:0022900	electron transport chain	34/2555	107/23062	6.9337055798197e-09	9.22716204083699e-08	4.59439870403708e-08	Ndufa7/Gpd1/Cox4i2/Ndufs2/Dnajc15/Slc1a3/Por/Slc25a18/Cyb561/Etfa/Plec/Pink1/Chchd2/Snca/Ndufc2/Uqcr10/Uqcr11/Ndufv3/Uqcrq/Cox4i1/Ndufa12/Cox7c/Cycs/Etfb/Cox5b/Uqcrh/Ndufb6/Uqcrb/Cox6a1/Coq7/Sdhc/Ndufa5/Ndufv2/Ndufs6	34
GO:1903532	BP	GO:1903532	positive regulation of secretion by cell	78/2555	364/23062	7.0426509381468e-09	9.35215992383331e-08	4.65663778785332e-08	Bsg/Cxcl12/Rgcc/Rapgef4/Gata2/Bcl2l1/Trem2/Fcer1g/Frmd4a/Sox4/Cd33/Ang/Itgam/Itgb2/Adora3/Tgfb1/Runx1/Pex5l/Rtn4/Apbb1/Dpysl2/Lamp1/Slc12a2/Cdk5/Tm7sf3/Gabbr1/Glul/Clasp2/Gper1/Adora2a/Wls/Il1b/Hcar2/Fgr/Lgals3/Ptafr/Anxa2/Glrx/Sdcbp/Serp1/S100a10/Fgfr1/Lrp1/Rab34/Edn3/Spp1/Cd38/Nnat/Nmb/Ezr/Sdc4/Oxct1/Gja1/Dynll1/Phpt1/Pink1/Snca/Edn1/Tgfb2/Cd2ap/Agt/Pax6/Glud1/Pfkm/Camk2n1/Pcp4/Mif/Mpc2/Vamp8/T…	78
GO:0002822	BP	GO:0002822	regulation of adaptive immune response based on somatic recombination of immune receptors built from immunoglobulin superfamily domains	54/2555	217/23062	7.47267196278576e-09	9.90208531579355e-08	4.93045724577085e-08	Tfrc/Trem2/Vsir/Fcgr3/Fcer1g/Fcgr1/Mef2c/H2-DMa/Cd81/Ptpn6/Smad7/Fcgr2b/B2m/Havcr2/Tgfb1/Tnf/Slc11a1/Ptprc/Il33/Prkcz/Il1b/Anxa1/Cd24a/Lilrb4a/Lilrb4a/H2-Q10/H2-D1/Clec4n/Nfkbiz/Klrd1/Xcl1/Gimap3/H2-Q7/H2-Q6/H2-K1/Ccr2/Gimap5/H2-Ab1/H2-Q4/Rsad2/H2-T23/Tap2/Hlx/Irf1/H2-T22/Foxj1/Zp3/Cd55/Hmgb1/Il18/Arg1/P2rx7/Hfe/Il4ra	54
GO:0003007	BP	GO:0003007	heart morphogenesis	65/2555	283/23062	7.51042075213709e-09	9.93097673976853e-08	4.94484289547343e-08	Sema3c/Sox17/Eng/Acvrl1/Zic3/Tek/Ly6e/Ctnnb1/Hes1/Jun/Tgfbr1/Mef2c/Cited2/Sox4/Smad7/Tgfb1/Rtn4/Tnni1/Fgfr2/Fkbp1a/Heyl/Dlc1/Pim1/Thbs1/Pdcd4/Id2/Bmp7/Bmp4/Fhl2/Flrt2/Foxc1/Tmem100/Tgfbr3/Msx1/Nedd4/Notch2/Nrp1/Efna1/Dhrs3/Sox9/Ccdc39/Ift88/Cpe/Folr1/Cluap1/Ahi1/Ift57/Kif3a/Gja1/Edn1/Hey1/Tgfb2/S1pr1/Heg1/Adamts1/Ptch1/Tpm1/Flna/Asb2/Npy1r/Jag1/Eln/Ednra/Ilk/Hif1a	65
GO:0034109	BP	GO:0034109	homotypic cell-cell adhesion	29/2555	83/23062	7.85039195357644e-09	1.03585256539987e-07	5.15772852257721e-08	Fn1/P2ry12/Adrb2/Lyn/Ptpn6/Cd9/F11r/Serpine2/Fermt3/Il6ra/Prkcd/Ank3/Ncam1/Stxbp3/Lgals1/Cfh/Slc7a11/Cd24a/Emilin2/Plaur/Plek/Ccl5/Jak1/Pdgfra/Pdpn/Plpp3/Rdx/Gnas/Jup	29
GO:0061351	BP	GO:0061351	neural precursor cell proliferation	52/2555	206/23062	8.36896384597765e-09	1.10194306200315e-07	5.4868070524647e-08	Lef1/Lims2/Gata2/Ctnnb1/Cx3cr1/Grn/Ctsz/Btg2/Ccr5/Daglb/Lyn/C5ar1/Spint1/Zeb2/Tgfb1/Trf/Kcna1/Sirt2/Sox10/Gjc2/Kif1a/Fgfr2/Dixdc1/Ptn/Ndufs2/Itgb1/Lims1/Ift20/Il1b/Cd24a/Id2/Mdk/Fgfr1/Id4/Ift88/Spint2/Sox2/Gpr37l1/Plxnb2/Kif3a/Ptprz1/Pcm1/Fabp7/Acsl6/Appl2/Pax6/Pou3f3/Cdh2/Flna/Ilk/Hif1a/Igf1	52
GO:0043114	BP	GO:0043114	regulation of vascular permeability	21/2555	48/23062	9.00725385726979e-09	1.18099320048582e-07	5.88041437418655e-08	Cldn5/Ramp2/Ocln/Pde2a/Pde2a/Tjp1/Cdh5/Fermt2/Tgfb1/Ccl4/Adora2a/Cxcr2/Adm/Plvap/Ptp4a3/Apoe/Plec/Akap12/Il18/Ddah1/Pde3a	21
GO:0048010	BP	GO:0048010	vascular endothelial growth factor receptor signaling pathway	21/2555	48/23062	9.00725385726979e-09	1.18099320048582e-07	5.88041437418655e-08	Flt1/Cd59a/Tmem204/Hspb1/Kdr/Tek/Clec14a/Ccl2/Ptpn1/Cadm4/Bmp4/Emilin1/Foxc1/Nedd4/Nrp1/Mmrn2/Mt3/Xbp1/Sulf1/Pgf/Hif1a	21
GO:0090316	BP	GO:0090316	positive regulation of intracellular protein transport	41/2555	145/23062	9.72707348890468e-09	1.27269356489282e-07	6.33700984040539e-08	Tek/Cd81/Camk1/Itgam/Pik3r1/Ccl2/Prkcd/Tgfb1/Edem2/Asph/Hcls1/Ank3/Pak1/Cdk5/Prr5l/Prnp/Fis1/Gper1/Zic1/Oaz2/Ptpn22/Actr3/Cemip/Gas6/Jup/Cep290/Sorl1/Kif3a/Tomm7/Pcm1/Ergic3/Hsp90ab1/Stom/Uaca/Xbp1/Flna/Bcas3/Emd/Arpc2/Pmaip1/Edem1	41
GO:0010812	BP	GO:0010812	negative regulation of cell-substrate adhesion	24/2555	61/23062	1.03479286380564e-08	1.34826149702543e-07	6.71327852184856e-08	Acvrl1/Acer2/Pik3r1/Apod/Spock1/Clasp2/Dlc1/Lgals1/Gcnt2/Pten/Thbs1/Col1a1/Fbln1/Lrp1/Mmp14/Ptprz1/Fam107a/Enpp2/Phldb2/Bcas3/Jag1/Actn4/Angpt2/Mmp12	24
GO:0031663	BP	GO:0031663	lipopolysaccharide-mediated signaling pathway	24/2555	61/23062	1.03479286380564e-08	1.34826149702543e-07	6.71327852184856e-08	Trem2/Ly86/Ccl12/Spi1/Lyn/Cd84/Mtdh/Ccl2/Tgfb1/Tnf/Cd180/Il1b/Cd14/Trib1/Nfkbia/Ccl5/Ptpn22/Lbp/Stat1/Cd55/Il18/Mif/Prdx2/Ly96	24
GO:0001666	BP	GO:0001666	response to hypoxia	54/2555	219/23062	1.0527183436559e-08	1.36875362093714e-07	6.81531313132681e-08	Flt1/Eng/Rgcc/Cd34/Kdr/Plat/Epas1/Tek/Bnip3l/Cav1/Adrb2/Cited2/Ang/Egr1/Cryab/Sirt2/Rtn4/Pak1/Adora1/Sod3/Limd1/Pten/Cd24a/Adam8/Eif4ebp1/Bcl2/Ogt/Cd38/Ece1/Mt3/Pink1/Chchd2/Alas2/Edn1/Tgfb2/Cbs/Il18/Atp1b1/Ddah1/Camk2g/Eno1/Acaa2/Pgk1/Aqp1/Pgf/Tgfb3/Ptgis/Wtip/Ednra/Itpr1/Camk2d/Hif1a/Hmox1/Ucp2	54
GO:0071677	BP	GO:0071677	positive regulation of mononuclear cell migration	26/2555	70/23062	1.06524372883835e-08	1.38215373816776e-07	6.88203514288988e-08	Cxcl12/Jam2/App/Cx3cr1/Lgmn/Aif1/Pycard/Spi1/Coro1a/Ccl2/Tgfb1/Calr/Ccr1/Lgals3/Adam8/Pla2g7/Ccl5/Xcl1/Ccr2/Gas6/Cd47/Hmgb1/Pdgfd/Cxcl14/Stk39/Ccl7	26
GO:0050679	BP	GO:0050679	positive regulation of epithelial cell proliferation	56/2555	231/23062	1.0847113524733e-08	1.40448696532301e-07	6.99323699395192e-08	Cxcl12/Id1/Egfl7/Cav2/Kdr/Foxp1/Acvrl1/Gata2/Ctnnb1/Cav1/Jun/Grn/Cyba/Ang/Ccl2/Tgfb1/Tnf/Ppp1r16b/Rtn4/Htra1/Fgfr2/Glul/Emc10/Ptn/Lrg1/Hmgb2/Ccl5/Ccnd2/Mdk/Bmp4/Igf2/Tbx18/F3/Fgfr1/Notch2/Hlx/Sox9/Kif3a/Hmgb1/Xbp1/Fgfr3/Il18/Nrarp/Pgf/Pdcl3/Fgf1/Nr4a1/Col18a1/Itpr1/Arg1/Hmox1/Ecm1/Mmp12/Nme1/Ccl24/Igf1	56
GO:0031348	BP	GO:0031348	negative regulation of defense response	58/2555	243/23062	1.09601500195802e-08	1.41617872037232e-07	7.05145270969281e-08	Pglyrp1/Wfdc1/Ctla2a/Clec2d/Cd200/Isg15/Cdh5/Ets1/Cx3cr1/Trem2/Grn/Tnfaip8l2/Adrb2/Arrb2/Zfp36/Socs3/Fcgr2b/Havcr2/Gstp1/Syt11/Tnfaip6/Sirt2/Htra1/Adora1/Gper1/Adora2a/Nr1h3/Serping1/Pten/Ccr1/Cd24a/Arg2/Cd44/Siglece/Samhd1/Ier3/Ifi204/Klrd1/Klre1/Acp5/Rps19/Fgl2/Serpinf1/Mdk/Igf2/Tap2/Tap1/Tspan6/Apoe/Uaca/A2m/Ptgis/Arg1/Gpx1/Metrnl/Oas1a/Mmp12/Igf1	58
GO:0006874	BP	GO:0006874	cellular calcium ion homeostasis	66/2555	292/23062	1.13431256994413e-08	1.46262912745591e-07	7.28273908914767e-08	Cav2/App/Gstm7/Cdh5/Cav1/Hexb/Ccl12/P2ry6/Ccr5/Coro1a/Lyn/Ptpn6/Cyba/Ccl2/Tgfb1/Asph/Ptprc/Ank2/Dbi/Sv2a/Slc24a2/Pacs2/Fkbp1a/Fis1/Atp13a5/Gper1/Pth1r/Pde4d/Dmd/Ccr1/Grina/Ddit3/Ccl5/Xcl1/Lck/Thy1/Bcl2/Ccr2/Anxa6/Cemip/Edn3/Spp1/S100b/Bok/Atp2a2/Apoe/Fxyd1/Calm3/Calm2/Snca/Edn1/Tgfb2/Calm1/Tgm2/Anxa7/Atp1b1/Pln/Flna/Tmem38b/Atp2b4/Ednra/Itpr1/Camk2d/Tcirg1/P2rx7/Myo5a	66
GO:1903076	BP	GO:1903076	regulation of protein localization to plasma membrane	35/2555	114/23062	1.14202876310609e-08	1.46953618525305e-07	7.31713078753925e-08	Sptbn1/Bcl2l1/Trem2/Abi3/Pik3r1/Tgfb1/Tnf/Tmbim1/Clip3/Cdk5/Rhog/Pls1/Prnp/Gper1/Pid1/Itgb1/Lgals3/Actb/Actr3/Lrp1/Pgrmc1/Mmp14/Ramp3/Ezr/Rab11a/Acsl3/Nrxn1/Camk2g/Vamp8/Atp2b4/Sorbs1/Camk2d/Dab2/Myo5a/Cltc	35
GO:0006469	BP	GO:0006469	negative regulation of protein kinase activity	51/2555	202/23062	1.15181895485971e-08	1.47907803110645e-07	7.36464165169119e-08	Ptprb/Hspb1/Rasip1/Dusp3/Cav1/Rgs2/Pycard/Lyn/Ptpn6/Cd300a/Prkcd/Ptpn1/Ptprc/Dbndd2/Gstp1/Mapk8ip1/Fbxo7/Uchl1/Nr2f2/Adora2a/Prkar1a/Pten/Il1b/Lilrb4a/Lilrb4a/Gadd45a/Dusp1/Trib1/Gadd45b/Actb/Thy1/Ptpn22/Npm1/Bmp7/Bmp4/Dnajc3/Sh3bp5/Sorl1/Apoe/Plec/Cdkn1c/Heg1/Agt/Spry2/Camk2n1/Pcp4/Errfi1/Ilk/Pkib/Cdkn1a/Gadd45g	51
GO:0032964	BP	GO:0032964	collagen biosynthetic process	23/2555	57/23062	1.18046018406073e-08	1.50963162758321e-07	7.51677445637718e-08	Fn1/Rgcc/Arrb2/Ccl2/Il6ra/Tgfb1/Larp6/P3h4/Pdgfrb/Serpinh1/Rcn3/Prdx5/Col1a1/Bmp4/Emilin1/Vim/Il18/Cyp2j6/Errfi1/Tgfb3/Rap1a/Ltbp1/Arg1	23
GO:0034113	BP	GO:0034113	heterotypic cell-cell adhesion	23/2555	57/23062	1.18046018406073e-08	1.50963162758321e-07	7.51677445637718e-08	Cd200/Itgb2/Tnf/Ptprc/Mbp/Jam3/Itgad/Perp/Gcnt2/Itgb1/Il1b/Il1rn/Cd44/Ninj1/Lck/Cd2/Thy1/Itgb7/Skap1/Bmp7/Vcam1/Jup/Itga5	23
GO:0022612	BP	GO:0022612	gland morphogenesis	43/2555	157/23062	1.22118874960283e-08	1.55851711732099e-07	7.76018562625095e-08	Igf1r/Sema3c/Lims2/Cav1/Nfib/Tgfb1/Tnf/Rtn4/Slc12a2/Ddr1/Pdgfa/Fgfr2/Sulf2/Ptn/Slc9a3r1/Lims1/Cd44/Cebpb/Bcl2/Igfbp5/Mdk/Bmp7/Bmp4/Fgfr1/Notch2/Nrp1/Rarg/Ncoa3/Sox9/Id4/Xbp1/Msn/Tgm2/Il18/Pax6/Ptch1/Sostdc1/Sulf1/Ntn4/Fgf1/Itpr1/Csf1/Igf1	43
GO:0150063	BP	GO:0150063	visual system development	87/2555	427/23062	1.23261852100478e-08	1.56988714699749e-07	7.81679940346588e-08	Bsg/Flt1/Prom1/Slc1a1/Mfsd2a/Kdr/Acvrl1/Foxf2/Gpd2/Ctnnb1/Hes1/Jun/P2ry12/C1qa/Crybb1/Grn/Tgfbr1/Cited2/Maf/Mertk/Ikzf1/Itgam/Zeb2/Tgfb1/Naglu/Skil/Cryab/Sox8/Tmod1/Ppp2r3a/Fgfr2/Ptn/Pdgfrb/Col4a1/Rhoj/Cfh/Ninj1/Thy1/Bcl2/Rpl24/Aldh1a1/Pdgfra/Bmp7/Cyp1b1/Bmp4/Mfap2/Rcn1/Foxc1/Notch2/Nrp1/Tspan12/Rarg/Lpcat1/Arhgef15/Sox9/Crygn/Col8a2/B9d1/Ntrk2/Ift88/Cep290/Sox2/Hipk1/Rdh10/Nphp1/Ahi1/Vim/Gja1/Hm…	87
GO:0002495	BP	GO:0002495	antigen processing and presentation of peptide antigen via MHC class II	14/2555	23/23062	1.25286853752081e-08	1.59242147993461e-07	7.92900260265586e-08	Ctss/Trem2/Unc93b1/Fcer1g/Pycard/H2-DMa/Fcgr2b/B2m/H2-DMb1/Ifi30/H2-Eb1/H2-Aa/H2-Ab1/Cd74	14
GO:0002474	BP	GO:0002474	antigen processing and presentation of peptide antigen via MHC class I	22/2555	53/23062	1.31191879255795e-08	1.66382368769528e-07	8.28452926334433e-08	Fcgr3/Fcer1g/Fcgr1/B2m/Pdia3/Calr/Ifi30/Clec4a3/H2-Q10/H2-D1/H2-Q7/H2-Q6/H2-K1/H2-Q4/H2-T23/Tap2/Tapbp/Tap1/H2-T22/Clec4a2/Clec4a1/Hfe	22
GO:0071711	BP	GO:0071711	basement membrane organization	18/2555	37/23062	1.3143886550194e-08	1.66382368769528e-07	8.28452926334433e-08	Ramp2/Hmcn1/Cav2/Cav1/Ctss/Pmp22/Phldb1/Clasp2/Nid1/Lamc1/Col4a1/Itgb1/Col3a1/Flrt2/Spint2/Phldb2/Ntn4/Lamb2	18
GO:0007517	BP	GO:0007517	muscle organ development	78/2555	369/23062	1.32302732359093e-08	1.67136190087714e-07	8.32206361759128e-08	Gpcpd1/Id3/Lef1/Eng/Cav2/Foxp1/Ly6e/Ctnnb1/Cav1/Tgfbr1/Btg2/Mef2c/Adrb2/Usp2/Cited2/Zfhx3/Smad7/Fos/Cd164/Ddx5/Egr1/Tgfb1/Atf3/Mbnl1/Pmp22/Skil/Cryab/Etv1/Sirt2/Cfl2/Sox8/Tnni1/Cdk5/Fgfr2/Fkbp1a/Meg3/Nr2f2/Heyl/Dmd/Nupr1/Des/Efemp2/Itgb1/Serp1/Bcl2/Col3a1/Bmp4/Igf2/Foxc1/Tgfbr3/Msx1/Vamp5/Cyp26b1/Unc45b/Hlx/S100b/Fhl1/Gja1/Plec/Lmna/Hey1/Tgfb2/S1pr1/Heg1/Xbp1/Cntfr/Mylk/Tpm1/Myl6/Asb2/Eln/Ednra/N…	78
GO:0071902	BP	GO:0071902	positive regulation of protein serine/threonine kinase activity	51/2555	203/23062	1.37469328050763e-08	1.73311533421083e-07	8.62954699419449e-08	Flt1/Rgcc/App/Fermt2/Csf1r/Marcks/Fgd2/Adrb2/Camk1/Erp29/Prkcd/Zeb2/Tgfb1/Ptpn1/Tnf/Ptprc/Pak1/Pdgfa/Pdgfrb/Il34/Il1b/Il1rn/Pim1/Cd24a/Thbs1/Adam8/Rps3/Ccnd2/Cemip/Fgfr1/Edn3/Maged1/Ntf3/Igtp/Hsp90ab1/Snca/Edn1/Kitl/Pdgfd/Ralb/Agt/Slc27a1/Nrxn1/Mif/Tpd52l1/Atp2b4/Pde5a/Fgf1/Ilk/Igf1/P2rx7	51
GO:0072330	BP	GO:0072330	monocarboxylic acid biosynthetic process	52/2555	209/23062	1.4156714204927e-08	1.78117204178354e-07	8.86883148276768e-08	Gatm/Abhd2/Gstm7/Ltc4s/Ptgs1/Hpgds/Daglb/Tbxas1/Ldhb/Plp1/Ptgds/Gstp1/Scd2/Fa2h/Acot7/Gamt/Fabp5/Degs1/Tecr/Mid1ip1/Insig1/Acaca/Hsd17b10/Elovl1/Nr1h3/Il1b/Anxa1/Pkm/Cd74/Aldh1a1/Rbp1/Mgll/Rdh10/Srebf1/Fads1/Abhd3/Ptges3/Ndufab1/Edn1/Ldha/Acsbg1/Acsl3/Agt/Hacd2/Hacd3/Elovl5/Mif/Ptgis/Hacd1/Lpl/Hacd4/Myo5a	52
GO:0002833	BP	GO:0002833	positive regulation of response to biotic stimulus	48/2555	186/23062	1.45272763309844e-08	1.82411042317279e-07	9.0826307451358e-08	Irf7/Ly86/Grn/Lag3/Tyrobp/Pycard/Spi1/Cyba/Vav1/Havcr2/Cd180/Hsp90aa1/Lamp1/Cd24a/Trem3/Emilin2/Hmgb2/Adam8/Clec4n/Ifi204/Zbp1/Klrd1/Klrk1/Xcl1/Gimap3/Klre1/Klrb1c/Txk/Mndal/Rps19/Ifi203/Gimap5/Cd74/Emilin1/Rab34/Lbp/Plscr1/Mmrn2/Igtp/Srebf1/Hmgb1/Cadm1/Mif/Arg1/Ifi205/Tlr2/Mmp12/Ly96	48
GO:0045665	BP	GO:0045665	negative regulation of neuron differentiation	30/2555	90/23062	1.52643444106232e-08	1.91280356115415e-07	9.52425259635621e-08	App/Hes1/Cav1/B2m/Calr/Mag/Rtn4/Apbb1/Sox8/Cntn2/Zfp536/Dixdc1/Olig2/Notch3/Dmd/Itgb1/Il1b/Cd24a/Id2/Bmp7/Sox9/Id4/Sox2/Gpr37l1/Hey1/Hes5/Fgfr3/Pax6/Fuom/Jag1	30
GO:0030168	BP	GO:0030168	platelet activation	31/2555	95/23062	1.56509371070361e-08	1.95338750105452e-07	9.72632859768552e-08	Fn1/P2ry12/Fcer1g/Adrb2/Lyn/Evl/Ptpn6/Cd9/F11r/Mertk/Serpine2/Fermt3/Il6ra/Prkcd/Entpd1/Stxbp3/Pdgfa/Axl/Cfh/Slc7a11/Emilin2/Plek/Txk/Pdgfra/Pdpn/Gnas/Apoe/Vwf/Entpd2/Flna/Pf4	31
GO:0050672	BP	GO:0050672	negative regulation of lymphocyte proliferation	31/2555	95/23062	1.56509371070361e-08	1.95338750105452e-07	9.72632859768552e-08	Vsir/Laptm5/Tyrobp/Cd37/Lyn/Inpp5d/Ptpn6/Cd86/Fcgr2b/Cd300a/Havcr2/Tgfb1/Lst1/Tnfrsf21/Prnp/Prkar1a/Pten/Slfn1/Cd24a/Lilrb4a/Lilrb4a/Arg2/Cd44/Cebpb/H2-Aa/Bmp4/Foxj1/Sdc4/Lrrc32/Pde5a/Arg1	31
GO:0009799	BP	GO:0009799	specification of symmetry	40/2555	142/23062	1.64827024496761e-08	2.05308541713165e-07	1.02227455614201e-07	Sox17/Eng/Zic3/Ctnnb1/Mef2c/Cited2/Nbl1/Ddit3/Bmp4/Bicc1/Notch2/Tmem107/Foxj1/Enkur/Cfap45/Cfap52/Drc1/Ccdc39/Dync2h1/Dnah5/Daw1/Cfap53/Dync2li1/Dnaaf3/Tmem67/Ift88/Cep290/Dpcd/Folr1/Ift74/Gas8/Cluap1/Ahi1/Ift57/Kif3a/Gja1/Sostdc1/Asb2/Hif1a/Ap1b1	40
GO:0045807	BP	GO:0045807	positive regulation of endocytosis	37/2555	126/23062	1.6739534495008e-08	2.08091458752315e-07	1.03613128736829e-07	App/Gata2/Bcl2l1/Cav1/Trem2/Fcgr1/Bin1/Arrb2/B2m/Ppt1/Trf/Ap2a1/Clip3/Rab31/Cd63/Vtn/Axl/Cd151/Itgb1/Cd14/Anxa2/Gpc3/Lrp1/Lbp/Ntf3/Ckap5/Clu/Ahi1/Kif3a/Synj1/Apoe/Snca/Appl2/Actn4/Dab2/Cd36/Hfe	37
GO:0010721	BP	GO:0010721	negative regulation of cell development	52/2555	210/23062	1.68145689813155e-08	2.08607839871779e-07	1.03870245793574e-07	Id1/Sema3c/Fas/Sema7a/Ctnnb1/Hes1/Trem2/Ccr5/Ywhah/B2m/Tgfb1/Mbp/Mag/Nkx6-2/Grb14/Sirt2/Efnb3/Rtn4/Cers2/Sox10/Cdk5/Wnt3/Ptn/Ptk2/S1pr3/Pten/Il1b/Cd24a/Tspo/Thy1/Id2/Actr3/Bmp7/Fbln1/Bmp4/Nrp1/Id4/Mt3/Gpr37l1/Sorl1/Idh2/Pcm1/Hes5/Fgfr3/Appl2/Ednrb/Pax6/Rgma/Sema3b/Actn4/Dnajb11/Igf1	52
GO:1901888	BP	GO:1901888	regulation of cell junction assembly	54/2555	222/23062	1.74084516825744e-08	2.15546395783446e-07	1.07325099208672e-07	Cldn5/Kdr/Acvrl1/Tjp1/App/Tek/Limch1/Dusp3/Cav1/Fermt2/Prkch/Mef2c/F11r/Pik3r1/Tnf/Gpm6b/Apod/Ptprd/Lrrn1/Il1rap/Clasp2/Ace2/Ptk2/Dlc1/Pten/Lims1/Il1b/Actg1/S100a10/Thy1/Actr3/Flrt2/Lrp1/Mmp14/Nrp1/Ntrk2/Nphp1/Sdc4/Gja1/Macf1/Snca/Agt/Fam107a/Nrxn1/Enpp2/Ace/Phldb2/Rock1/Bcas3/Rap1a/Vcl/Amigo2/Tlr2/Cfl1	54
GO:0045580	BP	GO:0045580	regulation of T cell differentiation	48/2555	187/23062	1.74671485894424e-08	2.15844050426681e-07	1.07473307737045e-07	Lef1/Hspb1/Fas/Ctla2a/Vsir/Lag3/Rhoh/H2-DMa/Sox4/Smad7/Tgfb1/Runx1/Cd83/Ptprc/Hsp90aa1/Prkcz/Anxa1/Lilrb4a/Lilrb4a/Cd44/Adam8/Actb/Nfkbiz/Gimap3/Lck/Runx3/Il2rg/Ccr2/Fgl2/Gimap5/Socs1/H2-Aa/Cd74/Mdk/Bmp4/Cyp26b1/Hlx/Irf1/Itpkb/Foxj1/Hmgb1/Xbp1/Il18/Nrarp/Cd27/Prdx2/Prelid1/Il4ra	48
GO:0071222	BP	GO:0071222	cellular response to lipopolysaccharide	65/2555	289/23062	1.78858959906748e-08	2.20580911346381e-07	1.09831890752533e-07	Pde2a/Pde2a/Cx3cr1/Trem2/Ly86/Ccl12/Irf8/Sirpa/Cd68/Mef2c/Pycard/Spi1/Lyn/Cd84/Cd86/Mtdh/Zfp36/Ccl2/B2m/Havcr2/Tgfb1/Tnf/Cd180/Gstp1/Litaf/Slc12a2/Pde4b/Pde4d/Axl/Tbxa2r/Nr1h3/Cfh/Cxcl2/Il1b/Cxcl3/Lilrb4a/Lilrb4a/Cebpb/Cd14/Trib1/Fcgr4/Nfkbia/Ccl5/Klrk1/Ptpn22/Pdcd4/Lbp/Ogt/Plscr2/Plscr1/Igtp/Gbp2/Stat1/Cd55/Vim/Hmgb1/Xbp1/Il18/Mif/Prdx2/Cxcl16/Pf4/Mrc1/Cd36/Ly96	65
GO:0048880	BP	GO:0048880	sensory system development	87/2555	431/23062	1.9406948077963e-08	2.38866546698722e-07	1.18936694482378e-07	Bsg/Flt1/Prom1/Slc1a1/Mfsd2a/Kdr/Acvrl1/Foxf2/Gpd2/Ctnnb1/Hes1/Jun/P2ry12/C1qa/Crybb1/Grn/Tgfbr1/Cited2/Maf/Mertk/Ikzf1/Itgam/Zeb2/Tgfb1/Naglu/Skil/Cryab/Sox8/Tmod1/Ppp2r3a/Fgfr2/Ptn/Pdgfrb/Col4a1/Rhoj/Cfh/Ninj1/Thy1/Bcl2/Rpl24/Aldh1a1/Pdgfra/Bmp7/Cyp1b1/Bmp4/Mfap2/Rcn1/Foxc1/Notch2/Nrp1/Tspan12/Rarg/Lpcat1/Arhgef15/Sox9/Crygn/Col8a2/B9d1/Ntrk2/Ift88/Cep290/Sox2/Hipk1/Rdh10/Nphp1/Ahi1/Vim/Gja1/Hm…	87
GO:0006835	BP	GO:0006835	dicarboxylic acid transport	30/2555	91/23062	2.03719978792947e-08	2.50250104126721e-07	1.2460480795682e-07	Slc1a1/Prkcd/Dpysl2/Pak1/Slc12a2/Gabbr1/Kcnj10/Adora1/Slc19a1/Adora2a/Slc1a5/Itgb1/Il1b/Slc7a11/Il1rn/Slc1a3/Lrrc8c/Ntrk2/Gfap/Slc25a18/Folr1/Gja1/Snca/Slc1a2/Slc1a4/Myo6/Lrrc8a/Arl6ip1/Folr2/P2rx7	30
GO:0032411	BP	GO:0032411	positive regulation of transporter activity	40/2555	143/23062	2.0458706474979e-08	2.50820519539703e-07	1.24888829828612e-07	Abcb1a/Gstm7/Ctss/Trem2/Ifngr1/P2ry6/Adrb2/Ccl2/Ifngr2/Prkcd/Asph/Kcna1/Vmp1/Ank3/Ank2/Cdk5/Slc25a4/Atp1b3/Gper1/Hspa2/Atp1b2/Dmd/Akap7/Ptafr/Glrx/Ccr2/Bmp4/Calm3/Calm2/Akap9/Edn1/Calm1/S100a1/Atp1b1/Ndufa4/Kcne2/Stk39/Ednra/Cfl1/Myo5a	40
GO:0032945	BP	GO:0032945	negative regulation of mononuclear cell proliferation	31/2555	96/23062	2.06777780945764e-08	2.53008255349748e-07	1.25978149656958e-07	Vsir/Laptm5/Tyrobp/Cd37/Lyn/Inpp5d/Ptpn6/Cd86/Fcgr2b/Cd300a/Havcr2/Tgfb1/Lst1/Tnfrsf21/Prnp/Prkar1a/Pten/Slfn1/Cd24a/Lilrb4a/Lilrb4a/Arg2/Cd44/Cebpb/H2-Aa/Bmp4/Foxj1/Sdc4/Lrrc32/Pde5a/Arg1	31
GO:1904705	BP	GO:1904705	regulation of vascular associated smooth muscle cell proliferation	26/2555	72/23062	2.1072798054506e-08	2.57336051536202e-07	1.28133050709132e-07	Cav1/Jun/P2ry6/Hpgd/Mef2c/Tnf/Gstp1/Pak1/Rgs5/Gper1/Efemp2/Pten/Mmp9/Pdcd4/Igfbp5/Ndrg2/Edn1/Adamts1/Agt/Tpm1/Cnn1/Tgfb3/Camk2d/Cdkn1a/Hmox1/Igf1	26
GO:0072012	BP	GO:0072012	glomerulus vasculature development	15/2555	27/23062	2.11209398686089e-08	2.57419204504298e-07	1.28174454326752e-07	Tek/Hes1/Il6ra/Egr1/C3ar1/Pdgfrb/Notch3/Pdgfra/Bmp7/Bmp4/Notch2/Pdgfd/Aqp1/Ednra/Angpt2	15
GO:0007009	BP	GO:0007009	plasma membrane organization	43/2555	160/23062	2.24639408796572e-08	2.73252780856456e-07	1.36058326133779e-07	Sptbn1/Ndrg1/Cav2/Fnbp1l/Ahnak/Cav1/Tie1/Mafb/Bin2/Bin1/Cd9/Psap/Tpst2/Prkcd/Ptprc/Gsn/Syt11/Epb41l3/Tmeff2/Fa2h/Ank3/Ank2/Degs1/Myrf/Colec12/Pten/Slc9a3r1/Ehd2/S100a9/Anxa2/S100a10/Anxa6/Plscr2/Plscr1/Dmkn/Clu/Folr1/Atp2a2/Plec/Tgfb2/Tlcd1/Folr2/P2rx7	43
GO:0030900	BP	GO:0030900	forebrain development	83/2555	406/23062	2.26460420152021e-08	2.74930896044208e-07	1.36893895099591e-07	Cxcl12/Ccdc141/Lef1/Mfsd2a/Mecom/App/Zic3/Sema7a/Gata2/Ctnnb1/Aplp2/Hes1/Nfib/P2ry12/Csf1r/Tyrobp/Btg2/Ikzf1/Itgam/B2m/Zeb2/Srgap2/Tra2b/Ophn1/Aplp1/Kcna1/Rtn4/Rnf7/Dbi/Ncam1/Pak1/Kif1a/Cntn2/Cdk5/Fgfr2/Dixdc1/Olig2/Atp1a2/Zic1/Atp1b2/Notch3/Nr2f2/Axl/Dlc1/Pten/Slc7a11/Ndel1/Id2/Wdr89/Mdk/Col3a1/Bmp4/Fgfr1/Nr2f1/Msx1/Nrp1/Dync2h1/Dnah5/Ulk4/Nin/Ntrk2/Id4/Ift88/Sox2/Dpcd/Kif3a/Pcm1/Lrp8/Slc1a2/Bca…	83
GO:0050671	BP	GO:0050671	positive regulation of lymphocyte proliferation	41/2555	149/23062	2.28613288638382e-08	2.76994170084523e-07	1.3792124278623e-07	Slc7a1/Slc39a10/Cd59a/Tfrc/Hes1/Aif1/Mef2c/Pycard/Coro1a/Cd81/Cd86/Gpr183/H2-DMb1/Havcr2/Ptprc/Il1b/Anxa1/Cd24a/Bst1/Ccl5/Xcl1/Ptpn22/Cd3e/Bcl2/Rps3/Ccr2/Cd74/Igfbp2/Igf2/Vcam1/Cd38/Nck1/Zp3/Cd55/Hmgb1/Kitl/Il18/Adk/Mif/Cdkn1a/Igf1	41
GO:0046394	BP	GO:0046394	carboxylic acid biosynthetic process	66/2555	297/23062	2.29049450214402e-08	2.76994170084523e-07	1.3792124278623e-07	Gatm/Abhd2/Gstm7/Ltc4s/Ptgs1/Hpgds/Daglb/Alox5ap/Tbxas1/Ldhb/Plp1/Ptgds/Gstp1/Scd2/Psat1/Fa2h/Phgdh/Acot7/Gamt/Fabp5/Degs1/Tecr/Mid1ip1/Insig1/Acaca/Glul/Hsd17b10/Elovl1/Ggt5/Ggt1/Nr1h3/Il1b/Anxa1/Sephs2/Pkm/Cd74/Aldh1a1/Rbp1/Slc1a3/Mgll/Got1l1/Rdh10/Srebf1/Fads1/Abhd3/Psph/Ptges3/Ndufab1/Edn1/Ldha/Acsbg1/Acsl3/Agt/Hacd2/Cbs/Hacd3/Elovl5/Mif/Ptgis/Atp2b4/Mgst3/Hacd1/Ass1/Lpl/Hacd4/Myo5a	66
GO:0060840	BP	GO:0060840	artery development	35/2555	117/23062	2.39909180643919e-08	2.89564801753939e-07	1.441804255767e-07	Adgrf5/Pde2a/Pde2a/Eng/Acvrl1/Luzp1/Ctnnb1/Hes1/Tgfbr1/Hpgd/Cited2/Sox4/Smad7/Rtn4/Pdgfrb/Notch3/Efemp2/Ddit3/Mdk/Col3a1/Bmp4/Enpp1/Lrp1/Foxc1/Nrp1/Folr1/Apoe/Edn1/Hey1/Tgfb2/Adamts9/Mylk/Ltbp1/Jag1/Ednra	35
GO:0002706	BP	GO:0002706	regulation of lymphocyte mediated immunity	54/2555	224/23062	2.41694127718378e-08	2.91154937607361e-07	1.44972187775291e-07	Tfrc/Clec2d/Trem2/Vsir/Fcgr3/Lag3/Fcer1g/Fcgr1/Cd81/Arrb2/Ptpn6/Smad7/Fcgr2b/B2m/Vav1/Havcr2/Tgfb1/Tnf/Ptprc/Lamp1/Prkcz/Il1b/Cd24a/Lilrb4a/Lilrb4a/H2-Q10/H2-D1/Klrd1/Klrk1/Xcl1/Gimap3/H2-Q7/Klre1/Klrb1c/H2-Q6/H2-K1/Ccr2/Gimap5/Igf2/H2-Q4/Rsad2/H2-T23/Tap2/Tap1/H2-T22/Foxj1/Zp3/Cd55/Hmgb1/Cadm1/Il18/Arg1/P2rx7/Hfe	54
GO:0070373	BP	GO:0070373	negative regulation of ERK1 and ERK2 cascade	28/2555	82/23062	2.51837178053204e-08	3.02788020253929e-07	1.50764545121873e-07	Dusp3/Cav1/Sirpa/Dusp6/Lyn/Ptpn1/Atf3/Ptprc/Gstp1/Dusp26/Gper1/Ace2/Dmd/Pten/Slc9a3r1/Dusp1/Tbc1d10c/Fbln1/Emilin1/Timp3/Ndrg2/Ezr/Ptprr/Xbp1/Spry2/Errfi1/Dab2/Igf1	28
GO:0016053	BP	GO:0016053	organic acid biosynthetic process	66/2555	298/23062	2.62852180173439e-08	3.15422616208127e-07	1.57055577079597e-07	Gatm/Abhd2/Gstm7/Ltc4s/Ptgs1/Hpgds/Daglb/Alox5ap/Tbxas1/Ldhb/Plp1/Ptgds/Gstp1/Scd2/Psat1/Fa2h/Phgdh/Acot7/Gamt/Fabp5/Degs1/Tecr/Mid1ip1/Insig1/Acaca/Glul/Hsd17b10/Elovl1/Ggt5/Ggt1/Nr1h3/Il1b/Anxa1/Sephs2/Pkm/Cd74/Aldh1a1/Rbp1/Slc1a3/Mgll/Got1l1/Rdh10/Srebf1/Fads1/Abhd3/Psph/Ptges3/Ndufab1/Edn1/Ldha/Acsbg1/Acsl3/Agt/Hacd2/Cbs/Hacd3/Elovl5/Mif/Ptgis/Atp2b4/Mgst3/Hacd1/Ass1/Lpl/Hacd4/Myo5a	66
GO:0030048	BP	GO:0030048	actin filament-based movement	37/2555	128/23062	2.6565699882855e-08	3.18175343981579e-07	1.58426218329739e-07	Fnbp1l/Limch1/Cav1/Bin1/Evl/Gsn/Ank2/Adora1/Pde4b/Kcnj8/Atp1a2/Abcc9/Myo1b/Pde4d/Kcne4/Pdpn/Emp2/Jup/Atp2a2/Atp1a1/Fxyd1/Akap9/Kcnn2/Epdr1/Myo6/Kcne2/Acta2/Tpm1/Pln/Myl6/Flna/Rock1/Actn4/Syne2/Kcna5/Camk2d/Myo5a	37
GO:0010466	BP	GO:0010466	negative regulation of peptidase activity	60/2555	261/23062	2.70211041858747e-08	3.22670853124355e-07	1.60664627202169e-07	Wfdc1/Itih5/App/Cst3/Bin1/Arrb2/Serpine2/Spint1/Ctsb/Timp2/Tnf/Cryab/Serpinb1a/Spock1/Spock3/Serpina3n/Vtn/Adora2a/Serpinh1/Serping1/Tfpi/Slpi/Mmp9/Stfa2l1/Cd44/Plaur/Thbs1/Cdkn2d/Ifi204/Cstb/Serpina3g/Serpinb6b/Serpinf1/Itih2/Gpc3/Timp1/Timp3/Por/Gas6/Cd109/Mt3/Spint2/Sorl1/Pebp1/Snca/Timp4/Agt/Itih3/Lxn/Arl6ip1/Wfdc2/A2m/Aqp1/Gapdh/Nr4a1/Bcl2a1d/Gpx1/Ecm1/Renbp/Igf1	60
GO:0097581	BP	GO:0097581	lamellipodium organization	30/2555	92/23062	2.7044666880365e-08	3.22670853124355e-07	1.60664627202169e-07	Ablim1/Parvb/P2ry12/Abi3/Fscn1/Pik3r1/Plekho1/Srgap2/Pmp22/Snx1/Itgb1/Coro1b/Rac2/Cd44/Arpc5/Actr3/Pdpn/Auts2/Nck1/Spef1/Plce1/S1pr1/Ccdc88a/Enpp2/Aqp1/Vcl/Arhgef7/Arpc2/Cfl1/Snx2	30
GO:2001242	BP	GO:2001242	regulation of intrinsic apoptotic signaling pathway	46/2555	178/23062	2.74870061861191e-08	3.273213662087e-07	1.62980215808206e-07	Cxcl12/Hspb1/Bcl2l1/Cav1/Trem2/Pycard/Erp29/Serinc3/Ptpn1/Ivns1abp/Skil/Mapk8ip1/Fis1/Nupr1/Slc9a3r1/S100a8/S100a9/Mmp9/Cd44/Grina/Plaur/Mcl1/Cdkn2d/Ddit3/Lck/Bcl2/Rps7/Rps3/Rpl11/Rpl26/Cd74/Msx1/Plscr1/Nck1/Nme5/Clu/Bok/Pink1/Xbp1/Eno1/Mif/Spop/Gpx1/Pmaip1/Hif1a/Tpt1	46
GO:0001649	BP	GO:0001649	osteoblast differentiation	54/2555	225/23062	2.8418475501566e-08	3.37767682106399e-07	1.68181656945788e-07	Id1/Id3/Ctnnb1/Fermt2/Tmem119/Mef2c/Cebpa/H3f3b/Ddx5/Tnf/Junb/Tnfaip6/Sox8/Gabbr1/Wnt3/Ifitm1/Pth1r/Cthrc1/Ptk2/Limd1/Ifitm3/Cebpb/H3f3a/Ifi204/Clec5a/Id2/Igfbp5/Col1a1/Bmp7/Bmp4/Igf2/Enpp1/Fhl2/Fgfr1/Tgfbr3/Spp1/Igfbp3/Crim1/Gnas/Bambi/Sox9/Id4/Sox2/Gja1/Lmna/Hey1/Rorb/Ptch1/Pdlim7/Jag1/Ilk/Fam20c/Tcirg1/Igf1	54
GO:1901889	BP	GO:1901889	negative regulation of cell junction assembly	16/2555	31/23062	2.88744356397716e-08	3.42533305075234e-07	1.70554561192516e-07	Acvrl1/Tnf/Apod/Clasp2/Ptk2/Dlc1/Pten/Il1b/Lrp1/Mmp14/Fam107a/Ace/Phldb2/Rock1/Bcas3/Tlr2	16
GO:0010712	BP	GO:0010712	regulation of collagen metabolic process	22/2555	55/23062	2.95928498714779e-08	3.50388344105635e-07	1.74465750893284e-07	Fn1/Rgcc/Vsir/Arrb2/Ccl2/Il6ra/Tgfb1/Larp6/Pdgfrb/Itgb1/Prdx5/Mfap4/Bmp4/Emilin1/Vim/Fgfr3/Il18/Cyp2j6/Errfi1/Tgfb3/Rap1a/Ltbp1	22
GO:0032886	BP	GO:0032886	regulation of microtubule-based process	61/2555	268/23062	3.06164181826887e-08	3.6181983385538e-07	1.80157730882255e-07	Hspa1a/Cdh5/Cav1/Stmn1/Sgk1/Stmn4/Tubb4a/Fez1/Mapt/Pak1/Lamp1/Map1a/Gnai1/Clip3/Slain1/Mid1ip1/Arl2/Phldb1/Tppp/Dixdc1/D7Ertd443e/Clasp2/Gda/Cdk2ap2/Rps3/Npm1/Trim37/Plk2/Cfap45/Spag6l/Cfap206/Spef1/Efcab1/Mapk15/Rsph4a/Drc1/Ccdc39/Ccdc65/Kif9/Cfap69/Stmnd1/Cfap43/Tmem67/Ckap5/Hsph1/Cfap20/Map1b/Anxa5/Kif3a/Eml2/Akap9/Macf1/Snca/Stmn2/Slc39a12/Fam107a/Phldb2/Rock1/Arhgef7/Mapre2/Cltc	61
GO:0007265	BP	GO:0007265	Ras protein signal transduction	73/2555	344/23062	3.23188452356047e-08	3.81215469938155e-07	1.89815227400501e-07	Net1/Rapgef4/Pecam1/Rasip1/Mcf2l/Cdc42ep3/Jun/Stmn1/Aif1/Cyth4/Rhoh/F11r/Timp2/Elmo1/Ophn1/Kctd13/Rtn4/Rtkn/Lpar1/Ralgds/Cdc42ep2/Rhog/Cadm4/Rab33a/Arhgef10/Pdgfrb/Tnfaip1/Rasgrp2/Eps8/Dlc1/Rhoj/Itgb1/Arhgdib/Rac2/Dok3/Gabarap/Sdcbp/Lat/Dok2/Col1a2/Col3a1/Pdpn/Auts2/Ogt/Notch2/Nrp1/Stard8/Plk2/Itpkb/Plce1/Apoe/Tgfb2/Cyth3/Kitl/Heg1/Ralb/Mmd2/Spry2/Cdh2/Arhgap5/Mras/Hacd3/Usp50/Gpr20/Rock1/Rap1a/E…	73
GO:0045664	BP	GO:0045664	regulation of neuron differentiation	57/2555	244/23062	3.28721333693047e-08	3.87008783788336e-07	1.92699840624757e-07	Cxcl12/App/Hspa1a/Gata2/Hes1/Cav1/Mef2c/Ccr5/Bin1/Zfhx3/Timp2/B2m/Calr/Mag/Fez1/Rtn4/Apbb1/Gprc5b/Dpysl2/Sox8/Cntn2/Zfp536/Sh3gl3/Dixdc1/Olig2/Nbl1/Notch3/Heyl/Dmd/Pten/Itgb1/Il1b/Cd24a/Ccl5/Bcl2/Id2/Actr3/Bmp7/Bmp4/Fgfr1/Ntf3/Tcf4/Sox9/Id4/Sox2/Gpr37l1/Map1b/Hey1/Mmd2/Hes5/Fgfr3/Ednrb/Pax6/Pcp4/Fuom/Rock1/Jag1	57
GO:0033673	BP	GO:0033673	negative regulation of kinase activity	54/2555	226/23062	3.33681164417949e-08	3.92106847546224e-07	1.95238274155964e-07	Ptprb/Hspb1/Pik3ip1/Rasip1/Dusp3/Cav1/Rgs2/Pycard/Lyn/Ptpn6/Cd300a/Prkcd/Ptpn1/Ptprc/Dbndd2/Gstp1/Mapt/Mapk8ip1/Fbxo7/Pip4k2a/Uchl1/Nr2f2/Adora2a/Prkar1a/Pten/Il1b/Lilrb4a/Lilrb4a/Gadd45a/Dusp1/Trib1/Gadd45b/Actb/Thy1/Ptpn22/Npm1/Bmp7/Bmp4/Dnajc3/Sh3bp5/Sorl1/Apoe/Plec/Cdkn1c/Heg1/Agt/Spry2/Camk2n1/Pcp4/Errfi1/Ilk/Pkib/Cdkn1a/Gadd45g	54
GO:0001938	BP	GO:0001938	positive regulation of endothelial cell proliferation	32/2555	103/23062	3.48795603344589e-08	4.09095860193992e-07	2.03697462078136e-07	Cxcl12/Egfl7/Cav2/Kdr/Acvrl1/Gata2/Cav1/Jun/Cyba/Ang/Ccl2/Ppp1r16b/Emc10/Lrg1/Hmgb2/Mdk/Bmp4/Igf2/F3/Fgfr1/Hmgb1/Fgfr3/Nrarp/Pgf/Pdcl3/Nr4a1/Col18a1/Arg1/Hmox1/Ecm1/Ccl24/Igf1	32
GO:1901222	BP	GO:1901222	regulation of NIK/NF-kappaB signaling	31/2555	98/23062	3.55727100131948e-08	4.16441424740935e-07	2.07354973681978e-07	App/Tek/Trem2/Laptm5/Spi1/Cd86/Havcr2/Calr/Tnf/Litaf/Lims1/Il1b/Mmp8/Cd14/Glrx/Adipor1/Ptpn22/Rps3/Pdcd4/Ptp4a3/Tspan6/Akip1/Hmgb1/Edn1/Uaca/Il18/Ndufc2/Actn4/Ilk/Tlr2/Prdx1	31
GO:1903035	BP	GO:1903035	negative regulation of response to wounding	30/2555	93/23062	3.57177394393773e-08	4.17354749021466e-07	2.07809737115445e-07	Wfdc1/Cd34/Plat/Adrb2/Cd9/Serpine2/Prkcd/Tnf/Cers2/Slc12a2/Pdgfa/Inpp5f/Clasp2/Vtn/Serping1/Tfpi/Pten/Cd24a/Plaur/Thbs1/Anxa2/Mdk/Pdgfra/Thbd/Cd109/Anxa5/Gja1/Apoe/Rgma/Phldb2	30
GO:0043277	BP	GO:0043277	apoptotic cell clearance	20/2555	47/23062	3.60750530211548e-08	4.20740506022008e-07	2.09495576976783e-07	Trem2/Tyrobp/Rhoh/Mertk/Ccl2/Rhog/Mfge8/Axl/Nr1h3/Anxa1/Rac2/Cd300lf/Thbs1/Ccr2/Lrp1/Gas6/Scarb1/Hmgb1/Tgm2/Cd36	20
GO:0033032	BP	GO:0033032	regulation of myeloid cell apoptotic process	18/2555	39/23062	3.7262651911752e-08	4.32864332451091e-07	2.15532286009011e-07	Fcer1g/Mef2c/Ccr5/Fcgr2b/Thra/Pten/Anxa1/Slc7a11/Cxcr2/Cd44/Clec5a/Ccl5/Bcl2/Gas6/Itpkb/Kitl/Il18/Mif	18
GO:1904645	BP	GO:1904645	response to amyloid-beta	18/2555	39/23062	3.7262651911752e-08	4.32864332451091e-07	2.15532286009011e-07	Igf1r/App/Trem2/Lgmn/Adrb2/Fcgr2b/Cdk5/Prnp/Mmp9/Fpr2/Lrp1/Vcam1/Ramp3/Gja1/Icam1/Igf1/Cd36/Snx6	18
GO:1902475	BP	GO:1902475	L-alpha-amino acid transmembrane transport	23/2555	60/23062	3.73230806882203e-08	4.32864332451091e-07	2.15532286009011e-07	Slc7a5/Slc7a1/Slc38a5/Slc1a1/Slc3a2/Rgs2/Slc11a1/Kcnj10/Slc6a20a/Rgs4/Ace2/Slc1a5/Itgb1/Slc7a11/Arg2/Slc1a3/Slc38a1/Slc25a18/Slc1a2/Agt/Slc1a4/Arl6ip1/Arg1	23
GO:0003351	BP	GO:0003351	epithelial cilium movement involved in extracellular fluid movement	19/2555	43/23062	3.76383278127887e-08	4.3570911824916e-07	2.16948764892341e-07	Slc9a3r1/Nme5/Aqp4/Ak7/Cfap54/Cfap45/Spag6l/Spef2/Dnah9/Spag17/Ccdc39/Dnah5/Ulk4/Daw1/Cfap53/Spag16/Cfap43/Dpcd/Gas8	19
GO:0031334	BP	GO:0031334	positive regulation of protein-containing complex assembly	50/2555	203/23062	3.77755083444161e-08	4.36485836677223e-07	2.17335509389024e-07	Tfrc/Fas/Rasip1/Isg15/Cdh5/Cdc42ep3/Cav1/Fermt2/P2ry12/Fscn1/Pycard/Bin1/Evl/Ikzf1/Lcp1/Tgfb1/Tnf/Tppp3/Mapt/Hsp90aa1/Pak1/Cdc42ep2/Slain1/Arl2/Tppp/Pfn2/Cd24a/Gda/Pfn1/Lgals3/Plek/Vasp/Skap1/Rps3/Actr3/Nck1/Ckap5/Clu/Map1b/Akap9/Snca/Rhoc/Msn/Nek7/Icam1/Usp50/Lmod1/Arpc2/Ccl24/Cd36	50
GO:0032414	BP	GO:0032414	positive regulation of ion transmembrane transporter activity	38/2555	135/23062	3.80638821992617e-08	4.39003441364819e-07	2.18589077892836e-07	Abcb1a/Gstm7/Ctss/Trem2/Ifngr1/P2ry6/Adrb2/Ccl2/Ifngr2/Asph/Kcna1/Vmp1/Ank3/Ank2/Cdk5/Atp1b3/Gper1/Hspa2/Atp1b2/Dmd/Akap7/Ptafr/Glrx/Ccr2/Bmp4/Calm3/Calm2/Akap9/Edn1/Calm1/S100a1/Atp1b1/Ndufa4/Kcne2/Stk39/Ednra/Cfl1/Myo5a	38
GO:0010952	BP	GO:0010952	positive regulation of peptidase activity	46/2555	180/23062	3.97013236516277e-08	4.57042224958109e-07	2.27570968922454e-07	Slc1a1/Fas/App/Xdh/Acer2/Lgmn/Vsir/Ctsd/Laptm5/Grn/Pycard/Lyn/Ctsh/Tnf/Asph/Mbp/Gsn/Rnf7/Fis1/Gper1/Perp/Rcn3/Dlc1/S100a8/S100a9/Ifi204/Lck/Rps3/F3/Efna1/Tnfsf10/Psme2/Stat1/Nek5/Antxr1/Wdr35/Bok/Ift57/Hmgb1/Snca/Uaca/Cycs/Usp50/Mtch1/Pmaip1/Prelid1	46
GO:0006631	BP	GO:0006631	fatty acid metabolic process	89/2555	451/23062	4.03531662406167e-08	4.63689150085905e-07	2.3088061321588e-07	Abhd2/Mfsd2a/Gstm7/Cav1/Ltc4s/Ptgs1/Hpgds/Hpgd/Daglb/Asah1/Pla2g15/Alox5ap/Acox3/Tbxas1/Plp1/Ptgds/Gstp1/Scd2/Fa2h/Acot7/Dbi/Fabp5/Degs1/Tecr/Mid1ip1/Insig1/Acaca/Aig1/Hsd17b10/Elovl1/Adipor2/Gpx4/Ggt5/Nr1h3/Il1b/Anxa1/Cyp4f18/Dgat1/Adipor1/Cd74/Cyp1b1/Enpp1/Pdpn/Pam/Fmo1/Por/Ces2e/Mgll/Sox9/Dgat2/Acot5/Plin5/Bdh2/Acot1/Naaa/Srebf1/Fads1/Abhd3/Etfa/Ptges3/Ndufab1/Snca/Edn1/Acsbg1/Acsl3/Agt/Slc27a…	89
GO:0048738	BP	GO:0048738	cardiac muscle tissue development	61/2555	270/23062	4.08360385063697e-08	4.68373568724992e-07	2.33213084113144e-07	Eng/Foxp1/Nebl/Zic3/Ly6e/Ctnnb1/Sorbs2/Rgs2/Tgfbr1/Mef2c/Cited2/Arrb2/Smad7/Tgfb1/Ncam1/Pak1/Tnni1/Fgfr2/Slc25a4/Fdps/Fkbp1a/Rgs4/Pdgfrb/Gjc1/Prkar1a/Pten/Itgb1/Ift20/Pim1/Kdm6b/Ccnd2/Id2/Pdgfra/Bmp7/Bmp4/Fhl2/Tbx18/Fgfr1/Foxc1/Tgfbr3/Hspg2/Ift88/Gja1/Plec/Lmna/Edn1/Hey1/Tgfb2/S1pr1/Heg1/Adamts9/Agt/Ndufv2/Myh11/Tpm1/Pln/Asb2/Ednra/Fgf1/Camk2d/Igf1	61
GO:0008630	BP	GO:0008630	intrinsic apoptotic signaling pathway in response to DNA damage	34/2555	114/23062	4.11003198624219e-08	4.70538220777875e-07	2.34290910051654e-07	Cxcl12/Bcl2l1/Pycard/Bcl2a1b/Pik3r1/Tnf/Skil/Phlda3/Hic1/Nupr1/Cd44/Mcl1/Cdkn2d/Ier3/Ifi204/Bcl2/Rps3/Shisa5/Rpl26/Cd74/Plscr1/Chek2/Hipk1/Clu/Bok/Uaca/Mif/Crip1/Bcl2a1d/Bcl2a1a/Pmaip1/Tpt1/Cdkn1a/Hmox1	34
GO:0009855	BP	GO:0009855	determination of bilateral symmetry	39/2555	141/23062	4.27550978872538e-08	4.88584861728104e-07	2.43276713425108e-07	Sox17/Eng/Zic3/Ctnnb1/Mef2c/Cited2/Nbl1/Ddit3/Bicc1/Notch2/Tmem107/Foxj1/Enkur/Cfap45/Cfap52/Drc1/Ccdc39/Dync2h1/Dnah5/Daw1/Cfap53/Dync2li1/Dnaaf3/Tmem67/Ift88/Cep290/Dpcd/Folr1/Ift74/Gas8/Cluap1/Ahi1/Ift57/Kif3a/Gja1/Sostdc1/Asb2/Hif1a/Ap1b1	39
GO:0046635	BP	GO:0046635	positive regulation of alpha-beta T cell activation	27/2555	79/23062	4.35523115918674e-08	4.95875313700457e-07	2.46906783315003e-07	Cd81/Runx1/Cd83/Ptprc/Prkcz/Anxa1/Cd24a/Lilrb4a/Lilrb4a/Nfkbiz/Xcl1/Gimap3/Ptpn22/Cd3e/Runx3/Il2rg/Ccr2/Gimap5/Socs1/H2-Ab1/Hlx/Irf1/Itpkb/Cd55/Hsph1/Il18/Il4ra	27
GO:2000379	BP	GO:2000379	positive regulation of reactive oxygen species metabolic process	27/2555	79/23062	4.35523115918674e-08	4.95875313700457e-07	2.46906783315003e-07	App/Xdh/Tyrobp/Cyba/Itgam/Itgb2/Prkcd/Tgfb1/Gstp1/Mapt/Pdgfrb/Pid1/Mmp8/Lcn2/Fpr2/Gadd45a/Thbs1/Tspo/Cyp1b1/Ogt/Snca/Agt/Il18/Romo1/Cdkn1a/Eif5a/Cd36	27
GO:0035306	BP	GO:0035306	positive regulation of dephosphorylation	24/2555	65/23062	4.44438037761253e-08	5.0510220787903e-07	2.51501048644766e-07	Slc39a10/Cdh5/Mef2c/Cd33/Cd300a/Prkcd/Tgfb1/Ptprc/Ppp1r16b/Adora1/Pdgfrb/Dlc1/Pirb/Plek/Ppp1r15a/Rpl5/Lrrc46/Pink1/Calm3/Hsp90ab1/Calm2/Calm1/Ppp1r12a/Rock1	24
GO:0002764	BP	GO:0002764	immune response-regulating signaling pathway	90/2555	459/23062	4.62572019977155e-08	5.24753832498674e-07	2.61286007257732e-07	Slc39a10/Foxp1/App/Irf7/Dusp3/Cav1/Prkch/Trem2/Laptm5/Unc93b1/Tyrobp/Fcer1g/Mef2c/Pycard/Cd81/Slc15a3/Lyn/Arrb2/Ptpn6/Fyb/Cyba/Cd33/C5ar1/Cd86/Blnk/Lat2/Cd300a/Ctsh/Havcr2/C3ar1/Tifa/Cd180/Tnfrsf21/Ptprc/Mog/Rtn4/Plekha1/Prnp/Pde4b/Colec12/Pde4d/Nr1h3/Clec4e/Clec4d/Fpr1/Cd300lf/Fpr2/Lilrb4a/Lilrb4a/Lgals3/Cd14/Clec4n/Nfam1/Nfkbia/Nfkbiz/Ninj1/Klrd1/Klrk1/Lck/Klre1/Thy1/Ptpn22/Txk/Skap1/Cd3e/Bcl2/…	90
GO:0032890	BP	GO:0032890	regulation of organic acid transport	29/2555	89/23062	4.67472068388003e-08	5.29348371258269e-07	2.63573725066231e-07	Slc7a5/Slc38a3/Rgs2/Dpysl2/Sv2a/Slc12a2/Gabbr1/Adora1/Fis1/Rgs4/Ace2/Adora2a/Itgb1/Il1b/Il1rn/Arg2/Thbs1/Fxyd1/Snca/Edn1/Agt/Slc6a1/Acsl6/Arl6ip1/Fabp3/Atp5j/Mif/Arg1/P2rx7	29
GO:0014706	BP	GO:0014706	striated muscle tissue development	64/2555	290/23062	4.89109464379965e-08	5.52844599665775e-07	2.7527299303914e-07	Sema3c/Lef1/Eng/Foxp1/Nebl/Zic3/Ly6e/Ctnnb1/Sorbs2/Rgs2/Tgfbr1/Mef2c/Cited2/Arrb2/Smad7/Tgfb1/Sirt2/Ncam1/Pak1/Tnni1/Fgfr2/Slc25a4/Fdps/Fkbp1a/Rgs4/Pdgfrb/Gjc1/Prkar1a/Pten/Itgb1/Ift20/Pim1/Kdm6b/Ccnd2/Id2/Pdgfra/Bmp7/Bmp4/Fhl2/Tbx18/Fgfr1/Foxc1/Tgfbr3/Hspg2/Ift88/Gja1/Plec/Lmna/Edn1/Hey1/Tgfb2/S1pr1/Heg1/Adamts9/Agt/Ndufv2/Myh11/Tpm1/Pln/Asb2/Ednra/Fgf1/Camk2d/Igf1	64
GO:0030100	BP	GO:0030100	regulation of endocytosis	55/2555	235/23062	5.3150527775346e-08	5.99676606856621e-07	2.98591637731063e-07	App/Gata2/Bcl2l1/Cav1/Trem2/Fcgr1/Bin1/Arrb2/Bmp2k/Cd300a/B2m/Ppt1/Ptpn1/Trf/Ophn1/Syt11/Sirt2/Abca2/Ap2a1/Clip3/Sh3gl3/Rab31/Cd63/Vtn/Axl/Nr1h3/Cd151/Pten/Itgb1/Siglece/Lgals3/Cd14/Anxa2/Sdcbp/Gpc3/Lrp1/Lbp/Nedd4/Ntf3/Ehd4/Ckap5/Clu/Ahi1/Kif3a/Synj1/Apoe/Snca/Cd2ap/Appl2/Vamp8/Rock1/Actn4/Dab2/Cd36/Hfe	55
GO:0002523	BP	GO:0002523	leukocyte migration involved in inflammatory response	14/2555	25/23062	5.50580696430918e-08	6.18956060897429e-07	3.08191284758785e-07	Itgam/Itgb2/Ccl2/Jam3/Rtn4/Ptn/S100a8/S100a9/Cd24a/Adam8/Ninj1/Mdk/Lbp/Aoc3	14
GO:0050765	BP	GO:0050765	negative regulation of phagocytosis	14/2555	25/23062	5.50580696430918e-08	6.18956060897429e-07	3.08191284758785e-07	Snx3/Sirpa/Fcgr2b/Cd300a/Tgfb1/Syt11/Pten/Cd300lf/Siglece/Atg3/Cnn2/Cd47/Hmgb1/Tlr2	14
GO:0042590	BP	GO:0042590	antigen processing and presentation of exogenous peptide antigen via MHC class I	10/2555	13/23062	5.71244650680389e-08	6.41029132331074e-07	3.19181932841048e-07	Fcgr3/Fcer1g/Fcgr1/Ifi30/Clec4a3/H2-K1/Tapbp/Tap1/Clec4a2/Clec4a1	10
GO:1904019	BP	GO:1904019	epithelial cell apoptotic process	40/2555	148/23062	5.79471855843484e-08	6.49091855790147e-07	3.23196533001686e-07	Igf1r/Ramp2/Id1/Lef1/Rgcc/Kdr/Fas/Tek/Cdh5/Gata2/Bcl2l1/Ccl12/Arrb2/Zfp36/Ccl2/Tnf/Gsn/Gper1/Cd248/Nupr1/Angptl4/Lims1/Thbs1/Bcl2/Pdcd4/Mdk/Bmp4/Gas6/Hipk1/Krt18/Bok/Ecscr/Xbp1/Icam1/Krt8/Ednra/Col18a1/Spop/Hmox1/Igf1	40
GO:2000107	BP	GO:2000107	negative regulation of leukocyte apoptotic process	27/2555	80/23062	5.88351149931853e-08	6.57854750767609e-07	3.27559763337284e-07	Cxcl12/Slc39a10/Foxp1/Tsc22d3/Bcl2l1/Fcer1g/Ccr5/Mertk/Fcgr2b/Hcls1/Axl/Cxcr2/Arg2/Cd44/Ccl5/Bcl2/Cd74/Bmp4/Efna1/Gas6/Itpkb/Kitl/Il18/Cd27/Mif/Bcl2a1a/Hif1a	27
GO:2000116	BP	GO:2000116	regulation of cysteine-type endopeptidase activity	56/2555	242/23062	6.10664822974315e-08	6.81580737900364e-07	3.3937343302817e-07	Slc1a1/Fas/App/Xdh/Acer2/Cst3/Lgmn/Ctsd/Laptm5/Pycard/Arrb2/Tnf/Asph/Cryab/Gsn/Rnf7/Fis1/Gper1/Perp/Adora2a/Dlc1/S100a8/S100a9/Mmp9/Cd44/Plaur/Thbs1/Cdkn2d/Ifi204/Lck/Rps3/F3/Por/Gas6/Tnfsf10/Psmb9/Stat1/Nek5/Mt3/Wdr35/Sox2/Bok/Ift57/Hmgb1/Snca/Uaca/Arl6ip1/Cycs/Usp50/Mtch1/Aqp1/Nr4a1/Bcl2a1d/Gpx1/Pmaip1/Igf1	56
GO:0051283	BP	GO:0051283	negative regulation of sequestering of calcium ion	35/2555	121/23062	6.1396496423899e-08	6.84038246382903e-07	3.40597078363255e-07	Gstm7/P2ry6/Ccr5/Coro1a/Lyn/Ptpn6/Cyba/Tgfb1/Asph/Ptprc/Ank2/Dbi/Fkbp1a/Gper1/Pde4d/Dmd/Ddit3/Xcl1/Lck/Thy1/Anxa6/Cemip/Calm3/Calm2/Snca/Tgfb2/Calm1/Pln/Flna/Tmem38b/Ednra/Itpr1/Camk2d/P2rx7/Myo5a	35
GO:0120032	BP	GO:0120032	regulation of plasma membrane bounded cell projection assembly	50/2555	206/23062	6.23879428611775e-08	6.92758829595309e-07	3.44939240778113e-07	Palm/Fnbp1l/Cdc42ep3/Cav1/P2ry12/Abi3/Tgfbr1/Fscn1/Evl/Pik3r1/Prkcd/Gdi2/Anln/Cdc42ep2/Rhog/Ccp110/Pfn2/Eps8/Ift20/Rac2/Pfn1/Atg3/Ndel1/Actr3/Auts2/Nrp1/Rdx/Podxl/Mns1/Mapk15/Zmynd10/Dync2li1/Tmem67/Ift88/Syne1/Plce1/Ift46/Dynll1/Icam1/Gpm6a/Nrxn1/Ccdc88a/Aqp1/Tgfb3/Bcas3/Dpysl3/Syne2/Arpc2/Cfl1/P2rx7	50
GO:0048588	BP	GO:0048588	developmental cell growth	61/2555	273/23062	6.24016864808877e-08	6.92758829595309e-07	3.44939240778113e-07	Cxcl12/Sema3c/Fn1/Foxp1/App/Sema7a/Ctnnb1/Sorbs2/Csf1r/Rgs2/Ccr5/Smad7/Zeb2/Mag/Mapt/Rtn4/Hsp90aa1/Dpysl2/Pak1/Prkcz/Ddr1/Cdk5/Omg/Wnt3/Slc25a4/Fdps/Clasp2/Rgs4/Itgb1/Ndel1/Rpl4/Actr3/Lrp1/Auts2/Edn3/Nrp1/Mgll/Rarg/Sox9/Spag6l/Nin/Mt3/Ndn/Map1b/Apoe/Hsp90ab1/Macf1/Edn1/Tnfrsf12a/Bcan/Dclk1/Agt/Rgma/Atp5g1/Sema3b/Vcl/Ednra/Ilk/Lamb2/Camk2d/Igf1	61
GO:0035265	BP	GO:0035265	organ growth	52/2555	218/23062	6.30690113202845e-08	6.98921356766427e-07	3.48007693106496e-07	Kdr/Foxp1/Ly6e/Ctnnb1/Sorbs2/Rgs2/Tgfbr1/Mef2c/Cited2/Dusp6/Psap/Ncam1/Pak1/Map7/Fgfr2/Slc25a4/Fdps/Rgs4/Pdgfrb/Ptk2/Prkar1a/Pten/Pim1/Thbs1/Serp1/Bcl2/Ccnd2/Anxa6/Pdgfra/Igf2/Enpp1/Fgfr1/Foxc1/Tgfbr3/Por/Rarg/Hlx/Sox9/Wwc1/Gja1/Edn1/Tgfb2/S1pr1/Heg1/Agt/Spry2/Prlr/Tmem38b/Fgf1/Camk2d/Ecm1/Igf1	52
GO:0072577	BP	GO:0072577	endothelial cell apoptotic process	22/2555	57/23062	6.36712303044064e-08	7.04341780347856e-07	3.50706636396712e-07	Ramp2/Id1/Rgcc/Kdr/Tek/Cdh5/Gata2/Ccl12/Ccl2/Tnf/Gper1/Cd248/Angptl4/Thbs1/Pdcd4/Bmp4/Gas6/Hipk1/Ecscr/Xbp1/Icam1/Col18a1	22
GO:0043010	BP	GO:0043010	camera-type eye development	77/2555	376/23062	6.69287350788821e-08	7.39064117147656e-07	3.67995620646485e-07	Bsg/Flt1/Prom1/Slc1a1/Mfsd2a/Kdr/Acvrl1/Foxf2/Gpd2/Ctnnb1/Hes1/Jun/Crybb1/Grn/Tgfbr1/Cited2/Maf/Mertk/Ikzf1/Zeb2/Tgfb1/Naglu/Skil/Cryab/Sox8/Tmod1/Fgfr2/Ptn/Pdgfrb/Col4a1/Rhoj/Cfh/Ninj1/Thy1/Rpl24/Aldh1a1/Pdgfra/Bmp7/Cyp1b1/Bmp4/Rcn1/Foxc1/Notch2/Nrp1/Tspan12/Rarg/Lpcat1/Arhgef15/Sox9/Crygn/Col8a2/B9d1/Ntrk2/Cep290/Sox2/Hipk1/Rdh10/Nphp1/Ahi1/Vim/Gja1/Hmgn1/Tgfb2/Cdkn1c/Clic4/Gpm6a/Hes5/Fgfr3/Ror…	77
GO:0034101	BP	GO:0034101	erythrocyte homeostasis	42/2555	160/23062	6.74355275449374e-08	7.43342416902425e-07	3.70125876380783e-07	Adgrf5/Alas1/Epas1/Lmo2/Klf2/Isg15/Gata2/Ets1/Mafb/Spi1/Cited2/Lyn/Inpp5d/Zfp36/Ikzf1/B2m/Hcls1/Dnase2a/Bpgm/Klf13/Thra/Axl/Cd24a/Hmgb2/Rps24/Rps14/Rps19/Rps6/Id2/Bmp4/Tgfbr3/Stat1/Dyrk3/Atpif1/Hba-a2/Alas2/Hba-a1/Hbb-b1/Fech/Hif1a/Hmox1/Prdx1	42
GO:0002693	BP	GO:0002693	positive regulation of cellular extravasation	13/2555	22/23062	6.95095285776703e-08	7.63126813723975e-07	3.79976945075014e-07	Pecam1/Ccl2/Jam3/Ptafr/Adam8/Thy1/Ccr2/Mdk/Plvap/Cd47/Pdgfd/Icam1/Lyve1	13
GO:0030193	BP	GO:0030193	regulation of blood coagulation	25/2555	71/23062	6.98430128167415e-08	7.63126813723975e-07	3.79976945075014e-07	Cd34/Plat/Cav1/Adrb2/Cd9/Serpine2/Prkcd/Pdgfa/Vtn/Tbxa2r/Serping1/Tfpi/S100a9/Emilin2/Plaur/Thbs1/Anxa2/Pdgfra/F3/St3gal4/Thbd/Anxa5/Apoe/Prdx2/Cd36	25
GO:0032720	BP	GO:0032720	negative regulation of tumor necrosis factor production	25/2555	71/23062	6.98430128167415e-08	7.63126813723975e-07	3.79976945075014e-07	Cd34/Trem2/Vsir/Sirpa/Arrb2/Ptpn6/Cd33/Havcr2/Clec4a3/Gstp1/Syt11/Axl/Cd24a/Lilrb4a/Lilrb4a/Arg2/Tspo/Ptpn22/Acp5/Lbp/Gas6/Errfi1/Clec4a2/Clec4a1/Igf1	25
GO:0042775	BP	GO:0042775	mitochondrial ATP synthesis coupled electron transport	25/2555	71/23062	6.98430128167415e-08	7.63126813723975e-07	3.79976945075014e-07	Ndufa7/Cox4i2/Ndufs2/Dnajc15/Pink1/Chchd2/Snca/Ndufc2/Uqcr10/Uqcr11/Ndufv3/Uqcrq/Cox4i1/Ndufa12/Cox7c/Cycs/Cox5b/Uqcrh/Ndufb6/Uqcrb/Cox6a1/Coq7/Sdhc/Ndufv2/Ndufs6	25
GO:0055117	BP	GO:0055117	regulation of cardiac muscle contraction	25/2555	71/23062	6.98430128167415e-08	7.63126813723975e-07	3.79976945075014e-07	Cav1/Rgs2/Bin1/Smad7/Ank2/Adora1/Pde4b/Atp1a2/Ace2/Pde4d/Dmd/Jup/Atp2a2/Atp1a1/Fxyd1/Calm3/Calm2/Akap9/Calm1/Atp1b1/Pln/Tmem38b/Smtn/Pde5a/P2rx4	25
GO:0048675	BP	GO:0048675	axon extension	38/2555	138/23062	7.21200318338043e-08	7.86626196604086e-07	3.91677783726403e-07	Cxcl12/Sema3c/Fn1/Sema7a/Ccr5/Mag/Mapt/Rtn4/Hsp90aa1/Dpysl2/Pak1/Cdk5/Wnt3/Clasp2/Itgb1/Ndel1/Rpl4/Actr3/Lrp1/Auts2/Edn3/Nrp1/Mgll/Mt3/Ndn/Map1b/Apoe/Hsp90ab1/Macf1/Edn1/Tnfrsf12a/Dclk1/Atp5g1/Sema3b/Vcl/Ednra/Ilk/Lamb2	38
GO:0045581	BP	GO:0045581	negative regulation of T cell differentiation	21/2555	53/23062	7.40189060542006e-08	8.04519628107437e-07	4.00587300883026e-07	Hspb1/Lag3/Smad7/Runx1/Anxa1/Lilrb4a/Lilrb4a/Cd44/Runx3/Fgl2/Socs1/Cd74/Mdk/Bmp4/Hlx/Irf1/Foxj1/Hmgb1/Nrarp/Prdx2/Il4ra	21
GO:0061756	BP	GO:0061756	leukocyte adhesion to vascular endothelial cell	21/2555	53/23062	7.40189060542006e-08	8.04519628107437e-07	4.00587300883026e-07	Cxcl12/Jam2/Ets1/Selplg/Cx3cr1/Itgam/Itgb2/Tnf/Itgb1/Lrg1/Sell/Ptafr/Itgb7/Ccr2/Mdk/Vcam1/St3gal4/Icam1/Chst2/Fut9/Rock1	21
GO:0070588	BP	GO:0070588	calcium ion transmembrane transport	69/2555	325/23062	7.47753444765162e-08	8.11325514633698e-07	4.03976095411364e-07	Tspan13/Gstm7/1810037I17Rik/Ahnak/Cav1/P2ry12/P2ry6/Ccr5/Bin1/Adrb2/Coro1a/Lyn/Ptpn6/Cyba/Tmem37/Tgfb1/Asph/Ptprc/Plp1/Vmp1/Ank2/Dbi/Gjc2/Cdk5/Slc24a2/Prnp/Pde4b/Fkbp1a/Atp1a2/Gper1/Hspa2/Pde4d/Rem1/Dmd/Ddit3/Xcl1/Gimap3/Lck/Thy1/Ptpn22/Bcl2/Gimap5/Gem/Cemip/Bmp4/Ramp3/Gas6/Atp2a2/Calm3/Calm2/Snca/Edn1/Tgfb2/Calm1/S100a1/Ednrb/Atp1b1/Grin2c/Kcne2/Pln/Flna/Tmem38b/Atp2b4/Ednra/Itpr1/Camk2d/P2rx4/P…	69
GO:0002821	BP	GO:0002821	positive regulation of adaptive immune response	41/2555	155/23062	7.64379025704293e-08	8.26484821542766e-07	4.11524234233342e-07	Tfrc/Trem2/Fcgr3/Fcer1g/Fcgr1/Pycard/H2-DMa/Cd81/B2m/Tgfb1/Tnf/Slc11a1/Ptprc/Prkcz/Il1b/Cd24a/H2-Q10/Cd44/H2-D1/Clec4n/Nfkbiz/Xcl1/Gimap3/H2-Q7/Skap1/H2-Q6/H2-K1/Ccr2/Gimap5/H2-Ab1/Cd74/H2-Q4/Rsad2/H2-T23/Tap2/H2-T22/Zp3/Cd55/Il18/Mif/P2rx7	41
GO:0072073	BP	GO:0072073	kidney epithelium development	41/2555	155/23062	7.64379025704293e-08	8.26484821542766e-07	4.11524234233342e-07	Prom1/Aqp11/Ctnnb1/Hes1/Mef2c/Basp1/Smad7/Tgfb1/Sox8/Lzts2/Fgfr2/Heyl/Cxcr2/Cd24a/Arg2/Cd44/Bcl2/Bmp7/Bmp4/Gpc3/Fgfr1/Foxc1/Maged1/Notch2/Sox9/Ahi1/Hey1/Agt/Hes5/Ednrb/Pou3f3/Klf15/Ptch1/Aqp1/Pgf/Jag1/Ednra/Fgf1/Ilk/Lamb2/Kank2	41
GO:2001212	BP	GO:2001212	regulation of vasculogenesis	11/2555	16/23062	7.76526537379924e-08	8.38164172409387e-07	4.17339629503102e-07	Ramp2/Cd34/Kdr/Xdh/Rin2/Rtn4/Tmem100/Adm/Emp2/Hey1/Rap1a	11
GO:0002705	BP	GO:0002705	positive regulation of leukocyte mediated immunity	45/2555	178/23062	7.83510863764091e-08	8.44239733481446e-07	4.20364779575489e-07	Tfrc/Trem2/Fcgr3/Lag3/Tyrobp/Fcer1g/Fcgr1/Spi1/Cd81/Itgam/Itgb2/Ccl2/B2m/Vav1/Tgfb1/Tnf/Ptprc/Lamp1/Prkcz/Il1b/Cd24a/H2-Q10/Ptafr/H2-D1/Klrd1/Klrk1/Xcl1/Gimap3/H2-Q7/Klre1/Klrb1c/H2-Q6/H2-K1/Gimap5/H2-Q4/Rsad2/H2-T23/Tap2/H2-T22/Zp3/Cd55/Cadm1/Il18/Arg1/P2rx7	45
GO:0019886	BP	GO:0019886	antigen processing and presentation of exogenous peptide antigen via MHC class II	12/2555	19/23062	7.95087742992822e-08	8.55234276918704e-07	4.25839194774449e-07	Ctss/Unc93b1/Fcer1g/H2-DMa/Fcgr2b/B2m/H2-DMb1/Ifi30/H2-Eb1/H2-Aa/H2-Ab1/Cd74	12
GO:1901216	BP	GO:1901216	positive regulation of neuron death	37/2555	133/23062	7.98688014556806e-08	8.57625681837894e-07	4.27029925750336e-07	Fas/App/Ctnnb1/Jun/C1qa/Grn/Tyrobp/Ctsz/Ccl3/Itgam/Fos/Fcgr2b/Egr1/Tnf/Ncf2/Mapt/Cdk5/Adora1/Prnp/Fis1/Nupr1/Il1b/Lcn2/Mcl1/Ddit3/Ptprf/Trp53bp2/Clu/Ptprz1/Apoe/Snca/Tgfb2/Fgfr3/Il18/Atp5g1/Nqo1/Pmaip1	37
GO:0001654	BP	GO:0001654	eye development	84/2555	424/23062	8.05515285950965e-08	8.63468020809399e-07	4.29938949617093e-07	Bsg/Flt1/Prom1/Slc1a1/Mfsd2a/Kdr/Acvrl1/Foxf2/Gpd2/Ctnnb1/Hes1/Jun/Crybb1/Grn/Tgfbr1/Cited2/Maf/Mertk/Ikzf1/Zeb2/Tgfb1/Naglu/Skil/Cryab/Sox8/Tmod1/Ppp2r3a/Fgfr2/Ptn/Pdgfrb/Col4a1/Rhoj/Cfh/Ninj1/Thy1/Bcl2/Rpl24/Aldh1a1/Pdgfra/Bmp7/Cyp1b1/Bmp4/Mfap2/Rcn1/Foxc1/Notch2/Nrp1/Tspan12/Rarg/Lpcat1/Arhgef15/Sox9/Crygn/Col8a2/B9d1/Ntrk2/Ift88/Cep290/Sox2/Hipk1/Rdh10/Nphp1/Ahi1/Vim/Gja1/Hmgb1/Hmgn1/Tgfb2/Cd…	84
GO:0003151	BP	GO:0003151	outflow tract morphogenesis	28/2555	86/23062	8.08308555312316e-08	8.64973484963077e-07	4.30688551989525e-07	Sema3c/Sox17/Eng/Ctnnb1/Hes1/Jun/Mef2c/Cited2/Fgfr2/Heyl/Thbs1/Bmp7/Bmp4/Foxc1/Tgfbr3/Nedd4/Nrp1/Dhrs3/Folr1/Edn1/Hey1/Tgfb2/Npy1r/Jag1/Eln/Ednra/Ilk/Hif1a	28
GO:0035307	BP	GO:0035307	positive regulation of protein dephosphorylation	20/2555	49/23062	8.38855757276995e-08	8.96122411032783e-07	4.46198259625897e-07	Slc39a10/Cdh5/Cd33/Cd300a/Prkcd/Tgfb1/Ptprc/Ppp1r16b/Adora1/Pdgfrb/Dlc1/Pirb/Ppp1r15a/Lrrc46/Pink1/Calm3/Hsp90ab1/Calm2/Calm1/Ppp1r12a	20
GO:0098656	BP	GO:0098656	anion transmembrane transport	49/2555	202/23062	8.58451290898702e-08	9.15485383513204e-07	4.5583949224722e-07	Slc7a5/Abcb1a/Slc16a1/Slc7a1/Slc38a5/Slc1a1/Slc3a2/Rgs2/Prkcd/Slc11a1/Slc12a9/Glrb/Slc12a2/Kcnj10/Prnp/Slc25a4/Mpc1/Slc6a20a/Rgs4/Slc19a1/Ace2/Slc1a5/Itgb1/Slc7a11/Arg2/Slc16a3/Ptafr/Emb/Slc6a13/Slc13a4/Slc1a3/Lrrc8c/Gfap/Slc25a18/Folr1/Fxyd1/Slc35a2/Slc1a2/Agt/Slc6a1/Slc27a1/Gabrb1/Slc1a4/Lrrc8a/Arl6ip1/Slc25a3/Mpc2/Arg1/Folr2	49
GO:0002700	BP	GO:0002700	regulation of production of molecular mediator of immune response	50/2555	208/23062	8.64977503856866e-08	9.20868357952233e-07	4.58519788819132e-07	Tfrc/Foxp1/Sema7a/Tek/Vsir/Laptm5/Cd37/Fcer1g/Pycard/Cd81/Cd86/Smad7/Fcgr2b/B2m/Tgfb1/Tnf/Ptprc/Il33/Rtn4/Gprc5b/Litaf/Prkcz/Axl/Il1b/Lilrb4a/Lilrb4a/Xcl1/Gimap3/Ptpn22/Acp5/Ccr2/Gimap5/Cd74/Rsad2/Bst2/Cd55/Tgfb2/Xbp1/Il18/Tril/Cd27/Mif/Tgfb3/Arg1/Tlr2/Hmox1/Cd36/P2rx7/Hfe/Il4ra	50
GO:1904646	BP	GO:1904646	cellular response to amyloid-beta	16/2555	33/23062	9.01867978489146e-08	9.58504056319181e-07	4.77259397274838e-07	Igf1r/App/Trem2/Lgmn/Adrb2/Fcgr2b/Cdk5/Prnp/Fpr2/Lrp1/Vcam1/Gja1/Icam1/Igf1/Cd36/Snx6	16
GO:1903556	BP	GO:1903556	negative regulation of tumor necrosis factor superfamily cytokine production	25/2555	72/23062	9.57846164136753e-08	1.01626335779279e-06	5.06018972392518e-07	Cd34/Trem2/Vsir/Sirpa/Arrb2/Ptpn6/Cd33/Havcr2/Clec4a3/Gstp1/Syt11/Axl/Cd24a/Lilrb4a/Lilrb4a/Arg2/Tspo/Ptpn22/Acp5/Lbp/Gas6/Errfi1/Clec4a2/Clec4a1/Igf1	25
GO:0051282	BP	GO:0051282	regulation of sequestering of calcium ion	35/2555	123/23062	9.62571115224575e-08	1.01953960979909e-06	5.07650287406301e-07	Gstm7/P2ry6/Ccr5/Coro1a/Lyn/Ptpn6/Cyba/Tgfb1/Asph/Ptprc/Ank2/Dbi/Fkbp1a/Gper1/Pde4d/Dmd/Ddit3/Xcl1/Lck/Thy1/Anxa6/Cemip/Calm3/Calm2/Snca/Tgfb2/Calm1/Pln/Flna/Tmem38b/Ednra/Itpr1/Camk2d/P2rx7/Myo5a	35
GO:2000249	BP	GO:2000249	regulation of actin cytoskeleton reorganization	18/2555	41/23062	9.70490269738933e-08	1.02618224107539e-06	5.10957793700455e-07	Esam/Tjp1/Tek/Csf1r/F11r/Hck/Tgfb1/Arhgdib/Gmfg/Actr3/Mdk/Notch2/Ntf3/Nrp1/Phpt1/Cd2ap/Bcas3/Arpc2	18
GO:0048754	BP	GO:0048754	branching morphogenesis of an epithelial tube	47/2555	191/23062	9.85315076554535e-08	1.04009191470875e-06	5.17883713743026e-07	Cxcl12/Flt1/Lef1/Eng/Kdr/Rasip1/Tek/Ctnnb1/Tie1/Ctsz/Ctsh/Tgfb1/Tnf/Pak1/Sox8/Slc12a2/Ddr1/Fgfr2/Mgp/Col4a1/Cd44/Bcl2/Mdk/Pdgfra/Bmp7/Bmp4/Gpc3/Mmp14/Maged1/Nrp1/Ncoa3/Sox9/Tmem67/Sox2/Rdh10/Edn1/Clic4/Agt/Spry2/Ptch1/Nrarp/Pgf/Ednra/Fgf1/Ilk/Csf1/Igf1	47
GO:0032092	BP	GO:0032092	positive regulation of protein binding	31/2555	102/23062	9.96599011175181e-08	1.05022312040593e-06	5.2292825486189e-07	Cldn5/Ramp2/App/Cav1/B2m/Plcl1/Cdk5/Vtn/Cthrc1/Mmp9/Anxa2/Map1lc3b/Rpl11/Actr3/Bmp4/Lrp1/Bambi/Plk2/Spag8/Ramp1/Apoe/Hsp90ab1/Fam220a/Fam220a/Ralb/Lfng/Ace/Epb41/Arhgef7/Aktip/Hfe	31
GO:0060491	BP	GO:0060491	regulation of cell projection assembly	50/2555	209/23062	1.01618462829653e-07	1.06905369341736e-06	5.323043945522e-07	Palm/Fnbp1l/Cdc42ep3/Cav1/P2ry12/Abi3/Tgfbr1/Fscn1/Evl/Pik3r1/Prkcd/Gdi2/Anln/Cdc42ep2/Rhog/Ccp110/Pfn2/Eps8/Ift20/Rac2/Pfn1/Atg3/Ndel1/Actr3/Auts2/Nrp1/Rdx/Podxl/Mns1/Mapk15/Zmynd10/Dync2li1/Tmem67/Ift88/Syne1/Plce1/Ift46/Dynll1/Icam1/Gpm6a/Nrxn1/Ccdc88a/Aqp1/Tgfb3/Bcas3/Dpysl3/Syne2/Arpc2/Cfl1/P2rx7	50
GO:0070252	BP	GO:0070252	actin-mediated cell contraction	30/2555	97/23062	1.03463771275983e-07	1.08663131114135e-06	5.41056661363354e-07	Limch1/Cav1/Bin1/Gsn/Ank2/Adora1/Pde4b/Kcnj8/Atp1a2/Abcc9/Pde4d/Kcne4/Pdpn/Emp2/Jup/Atp2a2/Atp1a1/Fxyd1/Akap9/Kcnn2/Epdr1/Kcne2/Acta2/Tpm1/Pln/Myl6/Flna/Rock1/Kcna5/Camk2d	30
GO:0051928	BP	GO:0051928	positive regulation of calcium ion transport	40/2555	151/23062	1.05027173692928e-07	1.10119400296221e-06	5.48307732942344e-07	Cxcl12/Gstm7/Cav1/Ccl12/P2ry6/Adrb2/Arrb2/Ccl2/Asph/Plp1/Vmp1/Ank2/Dbi/Gjc2/Cdk5/Pdgfrb/Gper1/Hspa2/Ccr1/Lgals3/Tspo/Ccl5/Gimap3/Thy1/Gimap5/Cemip/Bmp4/Ramp3/Calm3/Calm2/Snca/Calm1/S100a1/Atp1b1/Kcne2/Mylk/Ednra/Itpr1/P2rx4/P2rx7	40
GO:0002253	BP	GO:0002253	activation of immune response	77/2555	380/23062	1.05875407570817e-07	1.10822191319504e-06	5.51807077759624e-07	Slc39a10/Cd59a/Rgcc/Foxp1/Dusp3/Prkch/C1qc/Trem2/C1qa/C1qb/Laptm5/Tyrobp/Fcer1g/Mef2c/Pycard/Cd81/Lyn/Ptpn6/Fyb/C5ar1/Blnk/Lat2/Cd300a/C3ar1/Tnfrsf21/Ptprc/Mog/Hsp90aa1/Plekha1/Prnp/Pde4b/Pde4d/Serping1/Cfh/Il1b/Fpr1/Fpr2/Lilrb4a/Lilrb4a/Lgals3/Cfp/Clec4n/Nfam1/Ifi204/Zbp1/Nfkbiz/Klrd1/Klrk1/Lck/Klre1/Thy1/Ptpn22/Txk/Skap1/Cd3e/Bcl2/Mndal/Rps3/Ifi203/Mfap4/Plscr2/Plscr1/Cd38/Cd47/Cd55/Ezr/C4b/Php…	77
GO:0070098	BP	GO:0070098	chemokine-mediated signaling pathway	23/2555	63/23062	1.07723634499126e-07	1.1244101882498e-06	5.59867561536002e-07	Cxcl12/Cx3cr1/Trem2/Ccl12/Ccl3/Ccl2/Ccl4/Cxcl2/Cxcl3/Ccl6/Ccr1/Ccl5/Xcl1/Ccr2/Foxc1/Edn1/Ackr1/Stk39/Ccl9/Hif1a/Ccl7/Pf4/Ccl24	23
GO:0045687	BP	GO:0045687	positive regulation of glial cell differentiation	21/2555	54/23062	1.08505222083836e-07	1.1244101882498e-06	5.59867561536002e-07	Hes1/Bin1/Serpine2/Spint1/Tgfb1/Mag/Il33/Aspa/Nkx6-2/Rtn4/Olig2/Ptn/Il34/Il1b/Id2/Actr3/Mdk/Ntf3/Ptprz1/Enpp2/Tlr2	21
GO:0048247	BP	GO:0048247	lymphocyte chemotaxis	21/2555	54/23062	1.08505222083836e-07	1.1244101882498e-06	5.59867561536002e-07	Cxcl12/Ccl12/Ccl3/Ccl2/Gpr183/Ccl4/Slc12a2/Ccl6/Adam8/Ccl5/Xcl1/Ccr2/Gas6/Plec/Ch25h/Cxcl14/Stk39/Ccl9/Cxcl16/Ccl7/Ccl24	21
GO:0051955	BP	GO:0051955	regulation of amino acid transport	21/2555	54/23062	1.08505222083836e-07	1.1244101882498e-06	5.59867561536002e-07	Slc7a5/Slc38a3/Rgs2/Dpysl2/Sv2a/Slc12a2/Gabbr1/Adora1/Rgs4/Ace2/Adora2a/Itgb1/Il1b/Il1rn/Arg2/Snca/Agt/Slc6a1/Arl6ip1/Arg1/P2rx7	21
GO:1902622	BP	GO:1902622	regulation of neutrophil migration	21/2555	54/23062	1.08505222083836e-07	1.1244101882498e-06	5.59867561536002e-07	Rhoh/C5ar1/C3ar1/Tnfaip6/Jam3/Rtn4/Rhog/Il1b/Rac2/Cxcr2/Sell/Bst1/Adam8/Xcl1/Cd74/Mdk/Lbp/Edn1/Ednra/Tlr2/Mpp1	21
GO:2000351	BP	GO:2000351	regulation of endothelial cell apoptotic process	21/2555	54/23062	1.08505222083836e-07	1.1244101882498e-06	5.59867561536002e-07	Ramp2/Id1/Rgcc/Kdr/Tek/Cdh5/Gata2/Ccl12/Ccl2/Tnf/Gper1/Cd248/Angptl4/Thbs1/Pdcd4/Bmp4/Gas6/Ecscr/Xbp1/Icam1/Col18a1	21
GO:0045621	BP	GO:0045621	positive regulation of lymphocyte differentiation	38/2555	140/23062	1.08930335934248e-07	1.12559675172456e-06	5.60458376530535e-07	Lef1/Vsir/Rhoh/H2-DMa/Sox4/Inpp5d/Tgfb1/Runx1/Cd83/Ptprc/Hsp90aa1/Prkcz/Axl/Anxa1/Lilrb4a/Lilrb4a/Adam8/Actb/Nfkbiz/Gimap3/Lck/Runx3/Il2rg/Ccr2/Gimap5/Socs1/H2-Aa/Cd74/Mdk/Mmp14/Gas6/Hlx/Irf1/Itpkb/Xbp1/Il18/Cd27/Il4ra	38
GO:0042886	BP	GO:0042886	amide transport	73/2555	354/23062	1.08981188389517e-07	1.12559675172456e-06	5.60458376530535e-07	Abcg2/Slc22a8/Pltp/Abcb1a/Slc16a1/Slc38a5/Rapgef4/Pim3/Sox4/Slc15a3/Psap/Tnf/Car2/Pex5l/Abca2/Stxbp3/Tm7sf3/Gabbr1/Adora1/Glul/Gltp/Slc19a1/Gper1/Pde8b/Slc9a3r1/S100a8/S100a9/Il1b/Anxa1/Slc7a11/Il1rn/Mgst1/Glrx/Dgat1/Serp1/Ccl5/Cd74/Lrp1/Edn3/Cd38/Tap2/Tap1/Klf7/Nnat/Slc14a2/Ildr2/Cpe/Folr1/Srebf1/Anxa5/Oxct1/Gja1/Dynll1/Phpt1/Edn1/Agt/Slc27a1/Hmgn3/Pax6/Slc15a2/Glud1/Pou3f3/Pfkm/Camk2n1/Aqp1/Mpc…	73
GO:0032233	BP	GO:0032233	positive regulation of actin filament bundle assembly	24/2555	68/23062	1.20714549219914e-07	1.24471889493646e-06	6.19771805510398e-07	Id1/Rgcc/Limch1/Fermt2/Tgfbr1/Evl/Lpar1/Pak1/Arhgef10/Pfn2/Pfn1/Plek/S100a10/Nrp1/Cd47/Arhgef15/Pdlim4/Sdc4/Rhoc/Ccdc88a/Tpm1/Flna/Tgfb3/Synpo	24
GO:0006470	BP	GO:0006470	protein dephosphorylation	57/2555	253/23062	1.2395400968246e-07	1.27600921041712e-06	6.35351913918272e-07	Ptprb/Slc39a10/Cdh5/Ppp1r2/Dusp3/Dusp6/Ptpn6/Ptpn18/Cd33/Ssh2/Ptpre/Cd300a/Prkcd/Tgfb1/Ptpn1/Tnf/Hsp90b1/Ptprc/Ppp1r16b/Dusp26/Ptprd/Ppp2r3a/Ptp4a1/Ptp4a1/Pgp/Adora1/Pdgfrb/Dlc1/Pten/Pirb/Dusp1/Ppp1r15a/Dusp2/Ptpn22/Bcl2/Ptp4a3/Nck1/Dusp14/Lrrc46/Ptprf/Dusp18/Ptprz1/Ppp1r1b/Phpt1/Pink1/Calm3/Hsp90ab1/Calm2/Fam220a/Fam220a/Calm1/Ptprr/Dusp23/Ppp1r12a/Ppp1cb/Rock1/Rcan1	57
GO:0002763	BP	GO:0002763	positive regulation of myeloid leukocyte differentiation	25/2555	73/23062	1.30414795378003e-07	1.33151368133476e-06	6.62988761317681e-07	Lef1/Jun/Csf1r/Trem2/Tyrobp/Ccl3/Ikzf1/Itgam/Fos/Tgfb1/Tnf/Runx1/Hcls1/Car2/Il34/Ccr1/Trib1/Ninj1/Ccl5/Id2/Cd74/Notch2/Gnas/Kitl/Csf1	25
GO:0042773	BP	GO:0042773	ATP synthesis coupled electron transport	25/2555	73/23062	1.30414795378003e-07	1.33151368133476e-06	6.62988761317681e-07	Ndufa7/Cox4i2/Ndufs2/Dnajc15/Pink1/Chchd2/Snca/Ndufc2/Uqcr10/Uqcr11/Ndufv3/Uqcrq/Cox4i1/Ndufa12/Cox7c/Cycs/Cox5b/Uqcrh/Ndufb6/Uqcrb/Cox6a1/Coq7/Sdhc/Ndufv2/Ndufs6	25
GO:1900046	BP	GO:1900046	regulation of hemostasis	25/2555	73/23062	1.30414795378003e-07	1.33151368133476e-06	6.62988761317681e-07	Cd34/Plat/Cav1/Adrb2/Cd9/Serpine2/Prkcd/Pdgfa/Vtn/Tbxa2r/Serping1/Tfpi/S100a9/Emilin2/Plaur/Thbs1/Anxa2/Pdgfra/F3/St3gal4/Thbd/Anxa5/Apoe/Prdx2/Cd36	25
GO:1990868	BP	GO:1990868	response to chemokine	25/2555	73/23062	1.30414795378003e-07	1.33151368133476e-06	6.62988761317681e-07	Cxcl12/Cx3cr1/Trem2/Ccl12/Ccl3/Ccl2/Ccl4/Slc12a2/Cxcl2/Cxcl3/Ccl6/Ccr1/Dusp1/Ccl5/Xcl1/Ccr2/Foxc1/Edn1/Ackr1/Stk39/Ccl9/Hif1a/Ccl7/Pf4/Ccl24	25
GO:1990869	BP	GO:1990869	cellular response to chemokine	25/2555	73/23062	1.30414795378003e-07	1.33151368133476e-06	6.62988761317681e-07	Cxcl12/Cx3cr1/Trem2/Ccl12/Ccl3/Ccl2/Ccl4/Slc12a2/Cxcl2/Cxcl3/Ccl6/Ccr1/Dusp1/Ccl5/Xcl1/Ccr2/Foxc1/Edn1/Ackr1/Stk39/Ccl9/Hif1a/Ccl7/Pf4/Ccl24	25
GO:0031623	BP	GO:0031623	receptor internalization	38/2555	141/23062	1.33344501427314e-07	1.35770104951949e-06	6.76028004577697e-07	Ramp2/Tfrc/App/Cav1/Fcer1g/Cd81/Arrb2/Cd9/Itgb2/Ophn1/Sirt2/Ap2a1/Cntn2/Rab31/Snx1/Cd63/Itgb1/Cxcr2/Lilrb4a/Lilrb4a/Sdcbp/Lrp1/Adm/Nedd4/Ramp3/Ntf3/Ramp1/Ezr/Ahi1/Synj1/Snca/Gria2/Myo6/Dab2/Cd36/Cltc/Ap2a2/Ap2s1	38
GO:0002532	BP	GO:0002532	production of molecular mediator involved in inflammatory response	30/2555	98/23062	1.33415710068389e-07	1.35770104951949e-06	6.76028004577697e-07	Trem2/Pld4/Grn/Sirpa/Fcer1g/Pycard/Lyn/Alox5ap/Ncf1/Adora3/Cd300a/Tnf/Gpsm3/Apod/Il1r2/Lilrb4a/Lilrb4a/Chil3/Snap23/Il17ra/Rps19/Pdcd4/Lbp/Pbxip1/Appl2/Vamp8/Prdx2/Hif1a/Pld3/Il4ra	30
GO:0043271	BP	GO:0043271	negative regulation of ion transport	46/2555	187/23062	1.35649265703693e-07	1.37817883654584e-06	6.86224326887749e-07	Gstm7/1810037I17Rik/Hes1/Cav1/P2ry12/Rgs2/Ptgs1/Bin1/Usp2/Cd33/Serpine2/Cd300a/Tgfb1/Entpd1/Gpm6b/Syt11/Ank3/Gnao1/Gabbr1/Adora1/Rgs4/Atp1a2/Kcne4/Rem1/Pten/Slc9a3r1/Il1b/Mmp9/Il1rn/Bcl2/Gem/Nedd4/Calm3/Calm2/Snca/Tgfb2/Calm1/Icam1/Ace/Kcne2/Atp5j/Stk39/Pln/Kcnab1/Camk2d/Myo5a	46
GO:0090025	BP	GO:0090025	regulation of monocyte chemotaxis	15/2555	30/23062	1.36147211362963e-07	1.38098506900413e-06	6.87621609249596e-07	Cxcl12/App/Cx3cr1/Lgmn/Aif1/Lyn/Ccl2/Nbl1/Ccr1/Dusp1/Pla2g7/Ninj1/Ccl5/Ccr2/Hmgb1	15
GO:0002704	BP	GO:0002704	negative regulation of leukocyte mediated immunity	26/2555	78/23062	1.36729519475813e-07	1.38238871314182e-06	6.88320513287328e-07	Clec2d/Cx3cr1/Vsir/Spi1/Arrb2/Ptpn6/Cd84/Smad7/Fcgr2b/Cd300a/Havcr2/Ptprc/Lilrb4a/Lilrb4a/Klrd1/Klre1/Ccr2/Igf2/Bst2/Tap2/Tap1/Foxj1/Cd55/Arg1/Hmox1/Hfe	26
GO:2000514	BP	GO:2000514	regulation of CD4-positive, alpha-beta T cell activation	26/2555	78/23062	1.36729519475813e-07	1.38238871314182e-06	6.88320513287328e-07	Vsir/Cd81/Smad7/Tgfb1/Runx1/Cd83/Prkcz/Anxa1/Cd24a/Arg2/Cd44/Nfkbiz/Xcl1/Gimap3/Cd3e/Runx3/Il2rg/Ccr2/Gimap5/Socs1/Hlx/Irf1/Cd55/Hmgb1/Il18/Il4ra	26
GO:0006858	BP	GO:0006858	extracellular transport	19/2555	46/23062	1.40606464148886e-07	1.41698553190819e-06	7.05546999459409e-07	Slc9a3r1/Nme5/Aqp4/Ak7/Cfap54/Cfap45/Spag6l/Spef2/Dnah9/Spag17/Ccdc39/Dnah5/Ulk4/Daw1/Cfap53/Spag16/Cfap43/Dpcd/Gas8	19
GO:0033028	BP	GO:0033028	myeloid cell apoptotic process	19/2555	46/23062	1.40606464148886e-07	1.41698553190819e-06	7.05546999459409e-07	Fcer1g/Mef2c/Ccr5/Itgam/Fcgr2b/Thra/Pten/Anxa1/Slc7a11/Cxcr2/Cd44/Clec5a/Ccl5/Bcl2/Gas6/Itpkb/Kitl/Il18/Mif	19
GO:2001236	BP	GO:2001236	regulation of extrinsic apoptotic signaling pathway	42/2555	164/23062	1.42490710231841e-07	1.43365451263959e-06	7.13846836736678e-07	Bcl2l1/Cav1/Tgfbr1/Pycard/Pdia3/Tnf/Atf3/Ptprc/Skil/Mal/Gstp1/Faim2/Tmbim1/Sgk3/Gper1/G0s2/Pten/Il1b/Lgals3/Hmgb2/Thbs1/Mcl1/Runx3/Bcl2/Sp100/Bmp4/Fgfr1/Timp3/Itm2c/Nrp1/Tnfsf10/Lmna/Tgfb2/Tnfrsf12a/Icam1/Agt/Prdx2/Gpx1/Pmaip1/Hmox1/Dab2/Igf1	42
GO:0051208	BP	GO:0051208	sequestering of calcium ion	35/2555	125/23062	1.48999378247564e-07	1.49672278665456e-06	7.45249861319734e-07	Gstm7/P2ry6/Ccr5/Coro1a/Lyn/Ptpn6/Cyba/Tgfb1/Asph/Ptprc/Ank2/Dbi/Fkbp1a/Gper1/Pde4d/Dmd/Ddit3/Xcl1/Lck/Thy1/Anxa6/Cemip/Calm3/Calm2/Snca/Tgfb2/Calm1/Pln/Flna/Tmem38b/Ednra/Itpr1/Camk2d/P2rx7/Myo5a	35
GO:0030865	BP	GO:0030865	cortical cytoskeleton organization	23/2555	64/23062	1.50588797176979e-07	1.50782480517399e-06	7.5077779063019e-07	Rhoh/Rhob/Epb41l2/Calr/Tnf/Epb41l3/Rtkn/Anln/Cdk5/Rhog/Pls1/Ehd2/Rac2/Plek/Ezr/Plec/Rhoc/Rnd1/Actn1/Rock1/Epb41/Tln1/Synpo	23
GO:0035456	BP	GO:0035456	response to interferon-beta	23/2555	64/23062	1.50588797176979e-07	1.50782480517399e-06	7.5077779063019e-07	Ifit1/Iigp1/Ifit3/Gbp3/Ifitm1/Ifitm2/Ifitm3/Ifitm6/Ifi204/Mndal/Ifi203/Tgtp2/Tgtp1/Ifi47/Bst2/Igtp/Gbp7/Gbp2/Irf1/Stat1/Ifi205/Oas1a/Gm4951	23
GO:0034446	BP	GO:0034446	substrate adhesion-dependent cell spreading	32/2555	109/23062	1.5266521736514e-07	1.52616207664541e-06	7.59908305073416e-07	Fn1/Lims2/Tek/Parvb/Fermt2/Mertk/Fermt3/Calr/Srgap2/Tmeff2/Ptk2/Axl/Lamc1/Lims1/S100a10/Itgb7/Mdk/Fbln1/Pdpn/Nrp1/Efna1/Antxr1/Akip1/Cspg5/Enpp2/Flna/Ntn4/Actn4/Ilk/Lamb2/Arpc2/Dab2	32
GO:0030324	BP	GO:0030324	lung development	54/2555	236/23062	1.54438029172811e-07	1.54141032962863e-06	7.67500732022775e-07	Id1/Kdr/Foxp1/Epas1/Zic3/Klf2/Ctnnb1/Hes1/Nfib/Ctsz/Asah1/Cebpa/Ctsh/Tgfb1/Tnf/Pdgfa/Thra/Fgfr2/Insc/Meg3/Pdgfrb/Mgp/Rcn3/Sparc/Slc7a11/Chil1/Rpl13a/Hsd11b1/Igfbp5/Col3a1/Pdgfra/Bmp4/Gpc3/Fgfr1/Pdpn/Mmp14/Foxj1/Sox9/Ccdc39/Ift88/Sox2/Rdh10/Hmgb1/Ptges3/Heg1/Fgfr3/Spry2/Ace/Errfi1/Tmem38b/Tgfb3/Fgf1/Mmp12/Igf1	54
GO:0031113	BP	GO:0031113	regulation of microtubule polymerization	21/2555	55/23062	1.57245216685586e-07	1.56691713522852e-06	7.80201108809659e-07	Cdh5/Cav1/Stmn1/Sgk1/Tubb4a/Mapt/Pak1/Clip3/Slain1/Arl2/Clasp2/Gda/Rps3/Ckap5/Map1b/Eml2/Akap9/Snca/Stmn2/Slc39a12/Arhgef7	21
GO:0045834	BP	GO:0045834	positive regulation of lipid metabolic process	46/2555	188/23062	1.60536816330218e-07	1.59461450096427e-06	7.93992211716314e-07	Flt1/Igf1r/Mfsd2a/Adgrf5/App/Tek/Daglb/Cd81/Lyn/Prkcd/Tgfb1/Tnf/Dbi/Mid1ip1/Adora1/Fdps/Pdgfrb/Nr1h3/Angptl4/Il1b/Anxa1/Fgr/Dgat1/Cd74/Pdgfra/Igf2/Zbtb20/Por/Scarb1/Dgat2/Plin5/Ccdc3/Rdh10/Srebf1/Apoe/Acsl3/Agt/Slc27a1/Fgfr3/Elovl5/Fabp3/Sorbs1/Fgf1/Dab2/Igf1/Cd36	46
GO:0110148	BP	GO:0110148	biomineralization	46/2555	188/23062	1.60536816330218e-07	1.59461450096427e-06	7.93992211716314e-07	Isg15/Tmem119/Mef2c/Adrb2/Bmp2k/Tgfb1/Gpm6b/Fgfr2/Slc4a2/Adora1/Ptn/Mgp/Aspn/Pth1r/Adora2a/Wls/Ccr1/Fgr/Cebpb/Srgn/Col1a2/Col1a1/Clec3b/Bmp7/Bmp4/Gpc3/Enpp1/Fgfr1/Spp1/Gas6/Sox9/Fbln7/Gja1/Hey1/Alpl/S1pr1/Fgfr3/Kl/Tmem38b/Hacd1/Hif1a/Ecm1/Fam20c/Tcirg1/Igf1/P2rx7	46
GO:0031341	BP	GO:0031341	regulation of cell killing	38/2555	142/23062	1.62809702642522e-07	1.61461596824463e-06	8.03951364372898e-07	Cd59a/Clec2d/Bcl2l1/Cx3cr1/Lag3/Tyrobp/Spi1/Arrb2/Itgam/Ccl2/B2m/Vav1/Havcr2/Ptprc/Lamp1/Cfh/H2-Q10/H2-D1/Klrd1/Klrk1/Gimap3/H2-Q7/Klre1/Klrb1c/H2-Q6/H2-K1/Gimap5/Igf2/H2-Q4/H2-T23/Tap2/Tap1/H2-T22/Cd55/Hsp90ab1/Cadm1/Arg1/P2rx7	38
GO:0051209	BP	GO:0051209	release of sequestered calcium ion into cytosol	34/2555	120/23062	1.63493224178823e-07	1.61624730188207e-06	8.04763639817562e-07	Gstm7/P2ry6/Ccr5/Coro1a/Lyn/Ptpn6/Cyba/Tgfb1/Asph/Ptprc/Ank2/Dbi/Fkbp1a/Gper1/Pde4d/Dmd/Ddit3/Xcl1/Lck/Thy1/Cemip/Calm3/Calm2/Snca/Tgfb2/Calm1/Pln/Flna/Tmem38b/Ednra/Itpr1/Camk2d/P2rx7/Myo5a	34
GO:0072009	BP	GO:0072009	nephron epithelium development	34/2555	120/23062	1.63493224178823e-07	1.61624730188207e-06	8.04763639817562e-07	Prom1/Aqp11/Ctnnb1/Hes1/Mef2c/Basp1/Tgfb1/Sox8/Lzts2/Heyl/Cd24a/Cd44/Bcl2/Bmp4/Gpc3/Foxc1/Maged1/Notch2/Sox9/Ahi1/Hey1/Agt/Hes5/Ednrb/Pou3f3/Klf15/Ptch1/Aqp1/Pgf/Jag1/Ednra/Fgf1/Ilk/Lamb2	34
GO:1904377	BP	GO:1904377	positive regulation of protein localization to cell periphery	24/2555	69/23062	1.65736202733032e-07	1.63582420066771e-06	8.1451139086081e-07	Sptbn1/Trem2/Epb41l2/Tnf/Gnai1/Clip3/Rhog/Pls1/Prnp/Gper1/Itgb1/Lgals3/Actr3/Lrp1/Pgrmc1/Ramp3/Ezr/Rab11a/Acsl3/Nrxn1/Atp2b4/Epb41/Sorbs1/Myo5a	24
GO:0048864	BP	GO:0048864	stem cell development	30/2555	99/23062	1.71278623629275e-07	1.68785327209356e-06	8.40417763510736e-07	Sema3c/Fn1/Sema7a/Hes1/Cited2/Zeb2/Ptprc/Sox10/Sox8/Bcl2/Anxa6/Bmp7/Bmp4/Edn3/Foxc1/Nrp1/Sox9/Rdh10/Folr1/Msi2/Edn1/Kitl/Ednrb/Pax6/Cdh2/Sema3b/Jag1/Ednra/Hif1a/Cfl1	30
GO:0034349	BP	GO:0034349	glial cell apoptotic process	12/2555	20/23062	1.78623333712002e-07	1.75745043026595e-06	8.7507165729701e-07	Prkch/Trem2/Ccl12/Ccl2/Prkcd/Tnfrsf21/Pmp22/Cdk5/Enpp1/Gas6/Akap12/Igf1	12
GO:0033627	BP	GO:0033627	cell adhesion mediated by integrin	28/2555	89/23062	1.82814844602187e-07	1.79585307915208e-06	8.94193146601431e-07	Acer2/P2ry12/Lyn/Ptpn6/Itgb5/Itgam/Itgb2/Fermt3/Jam3/Itgad/Itgb4/Vtn/Ptk2/Itgb1/Cd24a/Ccl5/Itgb7/Skap1/Cd3e/Cyp1b1/Emilin1/Plpp3/Efna1/Podxl/Ift74/Tgfb2/Icam1/Itga5	28
GO:0060191	BP	GO:0060191	regulation of lipase activity	27/2555	84/23062	1.8442430926967e-07	1.80881039075828e-06	9.00644865492662e-07	Flt1/Rgs2/Marcks/Cd86/Ang/Ppt1/Lpar1/Prkcz/Fgfr2/Pdgfrb/Nr1h3/Dlc1/Angptl4/Anxa1/Ptafr/Ccl5/Txk/Pdgfra/Fgfr1/Lrp1/Por/Gpihbp1/Plin5/Snca/Rhoc/Agt/Fgfr3	27
GO:0001558	BP	GO:0001558	regulation of cell growth	88/2555	459/23062	1.84897844930797e-07	1.81060342488837e-06	9.01537655025036e-07	Cxcl12/Sema3c/Wfdc1/Fn1/Mfsd2a/Sox17/Ccdc85b/Foxp1/Acvrl1/Sema7a/Rgs2/Tgfbr1/Sgk1/Ccr5/Cd81/Cyba/Serpine2/H3f3b/Smad7/Ppt1/Tgfb1/Mag/Cryab/Epb41l3/Mapt/Rtn4/Dpysl2/Pak1/Dnajb2/Ddr1/Cdk5/Omg/Wnt3/D7Ertd443e/Slc25a4/Fdps/Clasp2/Adipor2/Rgs4/Ptk2/Igfbp7/Cd44/H3f3a/Cdkn2d/Adipor1/Sdcbp/Ndel1/Bcl2/Mndal/Rpl4/Actr3/Npm1/Igfbp5/Enpp1/Igfbp4/Lrp1/Mmp14/Msx1/Igfbp3/Nrp1/Mgll/Cd38/Bst2/Ncoa3/Fhl1/Mt3/Map1b…	88
GO:0042102	BP	GO:0042102	positive regulation of T cell proliferation	32/2555	110/23062	1.92608211263815e-07	1.88019426293266e-06	9.36188401886155e-07	Slc7a1/Cd59a/Tfrc/Hes1/Aif1/Pycard/Coro1a/Cd81/Cd86/H2-DMb1/Havcr2/Ptprc/Il1b/Anxa1/Cd24a/Ccl5/Xcl1/Ptpn22/Cd3e/Rps3/Ccr2/Igfbp2/Igf2/Vcam1/Nck1/Zp3/Cd55/Hmgb1/Kitl/Il18/Adk/Igf1	32
GO:0046889	BP	GO:0046889	positive regulation of lipid biosynthetic process	32/2555	110/23062	1.92608211263815e-07	1.88019426293266e-06	9.36188401886155e-07	Igf1r/Mfsd2a/Adgrf5/Prkcd/Tnf/Dbi/Mid1ip1/Fdps/Nr1h3/Il1b/Anxa1/Dgat1/Cd74/Igf2/Zbtb20/Por/Scarb1/Dgat2/Plin5/Ccdc3/Rdh10/Srebf1/Apoe/Acsl3/Agt/Slc27a1/Elovl5/Fabp3/Sorbs1/Fgf1/Dab2/Igf1	32
GO:0090092	BP	GO:0090092	regulation of transmembrane receptor protein serine/threonine kinase signaling pathway	60/2555	275/23062	1.92945610321056e-07	1.88054031467846e-06	9.36360708353236e-07	Eng/Cav2/Kdr/Acvrl1/Cdh5/Hes1/Cav1/Vsir/Tgfbr1/Cited2/Hspa5/Smad7/Nrros/Zeb2/Tgfb1/Pmepa1/Skil/Tnfaip6/Htra1/Snx1/Nbl1/Fstl1/Aspn/Tgfb1i1/Pelo/Lrg1/Thbs1/Sdcbp/Htra3/Bmp7/Bmp4/Gpc3/Emilin1/Lrp1/Tgfbr3/Msx1/Ogt/Notch2/Crim1/Bambi/Cd109/Sorl1/Folr1/Hsp90ab1/Tgfb2/Cdkn1c/Xbp1/Hes5/Spry2/Rgma/Sostdc1/Sulf1/Rbpms/Tgfb3/Ltbp1/Ilk/Sap30/Dab2/Hfe/Snx6	60
GO:0060048	BP	GO:0060048	cardiac muscle contraction	36/2555	132/23062	2.04662189398808e-07	1.99161893058715e-06	9.91669095343569e-07	Cav1/Rgs2/Bin1/Smad7/Gsn/Ank2/Tnni1/Adora1/Pde4b/Kcnj8/Atp1a2/Ace2/Abcc9/Pde4d/Kcne4/Dmd/Jup/Atp2a2/Atp1a1/Fxyd1/Calm3/Calm2/Akap9/Calm1/Kcnn2/Atp1b1/Kcne2/Tpm1/Pln/Flna/Tmem38b/Smtn/Pde5a/Kcna5/Camk2d/P2rx4	36
GO:0072678	BP	GO:0072678	T cell migration	23/2555	65/23062	2.08715817372684e-07	2.02789720841978e-06	1.00973281546913e-06	Cxcl12/App/Cd200/Aif1/Pycard/Coro1a/F11r/Ccl2/Gpr183/Apod/Slc12a2/Adam8/Ccl5/Xcl1/Itgb7/Ccr2/Plec/S1pr1/Msn/Icam1/Stk39/Cxcl16/Ecm1	23
GO:0048246	BP	GO:0048246	macrophage chemotaxis	19/2555	47/23062	2.11538493128416e-07	2.05212108287192e-06	1.02179439376343e-06	Csf1r/Ccl12/Ccl3/C5ar1/Ccl2/C3ar1/Rarres2/Il34/Ptk2/Trem1/Lgals3/Thbs1/Ninj1/Ccl5/Rpl13a/Mdk/Ednrb/Mif/Csf1	19
GO:1904035	BP	GO:1904035	regulation of epithelial cell apoptotic process	33/2555	116/23062	2.22729321686809e-07	2.15732226355435e-06	1.07417628172111e-06	Igf1r/Ramp2/Id1/Rgcc/Kdr/Tek/Cdh5/Gata2/Ccl12/Arrb2/Zfp36/Ccl2/Tnf/Gsn/Gper1/Cd248/Nupr1/Angptl4/Lims1/Thbs1/Bcl2/Pdcd4/Mdk/Bmp4/Gas6/Bok/Ecscr/Xbp1/Icam1/Col18a1/Spop/Hmox1/Igf1	33
GO:0010596	BP	GO:0010596	negative regulation of endothelial cell migration	21/2555	56/23062	2.25400827737492e-07	2.17980800488991e-06	1.08537240685625e-06	Rgcc/Acvrl1/Robo4/Mef2c/Tgfb1/Tnf/Nr2f2/Tbxa2r/Gadd45a/Thbs1/Sp100/Dcn/Serpinf1/Mmrn2/Jup/Dnaja4/Apoe/Hmgb1/Adamts9/Atp2b4/Angpt2	21
GO:0010761	BP	GO:0010761	fibroblast migration	24/2555	70/23062	2.25834911526062e-07	2.18061988989817e-06	1.08577666153534e-06	Tgfb1/Pmp22/Pak1/Prr5l/Clasp2/Adipor2/Cd248/Ptk2/Itgb1/Slc9a3r1/Thbs1/Actr3/Fgfr1/Spag6l/Sdc4/Plec/Akap12/Appl2/Aqp1/Acta2/Tns1/Pdlim1/Ilk/Zfand5	24
GO:0045601	BP	GO:0045601	regulation of endothelial cell differentiation	18/2555	43/23062	2.34777609913939e-07	2.25996128986709e-06	1.12528241894812e-06	Cldn5/Id1/Acvrl1/Cdh5/Xdh/Ctnnb1/Tgfbr1/Btg1/F11r/Tnf/S1pr3/Il1b/Bmp4/Tmem100/Apold1/Rock1/Jag1/Vcl	18
GO:2000516	BP	GO:2000516	positive regulation of CD4-positive, alpha-beta T cell activation	18/2555	43/23062	2.34777609913939e-07	2.25996128986709e-06	1.12528241894812e-06	Cd81/Cd83/Prkcz/Anxa1/Cd24a/Nfkbiz/Xcl1/Gimap3/Cd3e/Il2rg/Ccr2/Gimap5/Socs1/Hlx/Irf1/Cd55/Il18/Il4ra	18
GO:2000178	BP	GO:2000178	negative regulation of neural precursor cell proliferation	15/2555	31/23062	2.36715438603455e-07	2.2689369347824e-06	1.12975158196751e-06	Lims2/Gata2/Btg2/Ccr5/Spint1/Tgfb1/Sirt2/Ptn/Lims1/Il1b/Cd24a/Spint2/Appl2/Pax6/Ilk	15
GO:0050818	BP	GO:0050818	regulation of coagulation	25/2555	75/23062	2.36802987734194e-07	2.2689369347824e-06	1.12975158196751e-06	Cd34/Plat/Cav1/Adrb2/Cd9/Serpine2/Prkcd/Pdgfa/Vtn/Tbxa2r/Serping1/Tfpi/S100a9/Emilin2/Plaur/Thbs1/Anxa2/Pdgfra/F3/St3gal4/Thbd/Anxa5/Apoe/Prdx2/Cd36	25
GO:0061045	BP	GO:0061045	negative regulation of wound healing	25/2555	75/23062	2.36802987734194e-07	2.2689369347824e-06	1.12975158196751e-06	Wfdc1/Cd34/Plat/Adrb2/Cd9/Serpine2/Prkcd/Tnf/Slc12a2/Pdgfa/Clasp2/Vtn/Serping1/Tfpi/Pten/Plaur/Thbs1/Anxa2/Pdgfra/Thbd/Cd109/Anxa5/Gja1/Apoe/Phldb2	25
GO:0030323	BP	GO:0030323	respiratory tube development	54/2555	239/23062	2.38557038671848e-07	2.28223231466708e-06	1.13637163218896e-06	Id1/Kdr/Foxp1/Epas1/Zic3/Klf2/Ctnnb1/Hes1/Nfib/Ctsz/Asah1/Cebpa/Ctsh/Tgfb1/Tnf/Pdgfa/Thra/Fgfr2/Insc/Meg3/Pdgfrb/Mgp/Rcn3/Sparc/Slc7a11/Chil1/Rpl13a/Hsd11b1/Igfbp5/Col3a1/Pdgfra/Bmp4/Gpc3/Fgfr1/Pdpn/Mmp14/Foxj1/Sox9/Ccdc39/Ift88/Sox2/Rdh10/Hmgb1/Ptges3/Heg1/Fgfr3/Spry2/Ace/Errfi1/Tmem38b/Tgfb3/Fgf1/Mmp12/Igf1	54
GO:0048638	BP	GO:0048638	regulation of developmental growth	79/2555	401/23062	2.46591799868909e-07	2.35548118034289e-06	1.1728437882044e-06	Cxcl12/Igf1r/Sema3c/Fn1/Mfsd2a/Nkd1/Foxp1/App/Sema7a/Lgmn/Rgs2/Grn/Tgfbr1/Mef2c/Ccr5/Adrb2/Cited2/Dusp6/Smad7/Ikzf1/Mag/Mapt/Rtn4/Gamt/Ncam1/Dpysl2/Pak1/Cdk5/Omg/Fgfr2/Wnt3/Pls1/Slc25a4/Fdps/Clasp2/Rgs4/Ptk2/Pten/Pim1/Plac8/Serp1/Ndel1/Bcl2/Ccnd2/Rpl4/Actr3/Bmp4/Igf2/Fgfr1/Lrp1/Foxc1/Tgfbr3/Nrp1/Mgll/Gnas/Hlx/Wwc1/Zp3/Mt3/Ezr/Map1b/Gja1/Apoe/Macf1/Edn1/Tnfrsf12a/Agt/Fgfr3/Rgma/Ptch1/Atp5g1/Sema3b…	79
GO:0050869	BP	GO:0050869	negative regulation of B cell activation	17/2555	39/23062	2.50155816267588e-07	2.38586588623972e-06	1.1879729744891e-06	Fas/Laptm5/Tyrobp/Lyn/Inpp5d/Samsn1/Fcgr2b/Cd300a/Tnfrsf21/Pten/Cd24a/Lilrb4a/Lilrb4a/Tbc1d10c/Id2/Foxj1/Hmgb3	17
GO:0001539	BP	GO:0001539	cilium or flagellum-dependent cell motility	43/2555	173/23062	2.51593356397356e-07	2.39224950174463e-06	1.19115151136458e-06	Pltp/Ube2b/Meig1/Enkur/Rsph9/Tekt1/Cfap54/Cfap45/Spag6l/Mns1/Spef2/Cfap206/Cfap52/Efcab1/Rsph4a/Wdr66/Ttll3/Iqcg/Drc1/Ccdc39/Tekt4/Cfap44/Dnah5/Spata33/Ccdc65/Kif9/Ttc21a/Cfap53/Cfap69/Spag16/Eno4/Drc7/Ttc12/Rabl2/Cfap43/Ift81/Ift88/Dpcd/Gas8/Cfap20/Anxa5/Ift46/Atp2b4	43
GO:0060285	BP	GO:0060285	cilium-dependent cell motility	43/2555	173/23062	2.51593356397356e-07	2.39224950174463e-06	1.19115151136458e-06	Pltp/Ube2b/Meig1/Enkur/Rsph9/Tekt1/Cfap54/Cfap45/Spag6l/Mns1/Spef2/Cfap206/Cfap52/Efcab1/Rsph4a/Wdr66/Ttll3/Iqcg/Drc1/Ccdc39/Tekt4/Cfap44/Dnah5/Spata33/Ccdc65/Kif9/Ttc21a/Cfap53/Cfap69/Spag16/Eno4/Drc7/Ttc12/Rabl2/Cfap43/Ift81/Ift88/Dpcd/Gas8/Cfap20/Anxa5/Ift46/Atp2b4	43
GO:0097553	BP	GO:0097553	calcium ion transmembrane import into cytosol	45/2555	185/23062	2.61077451303648e-07	2.47864385170597e-06	1.23416908141936e-06	Gstm7/Cav1/P2ry6/Ccr5/Adrb2/Coro1a/Lyn/Ptpn6/Cyba/Tgfb1/Asph/Ptprc/Ank2/Dbi/Slc24a2/Prnp/Fkbp1a/Gper1/Pde4d/Dmd/Ddit3/Xcl1/Gimap3/Lck/Thy1/Bcl2/Gimap5/Cemip/Bmp4/Ramp3/Calm3/Calm2/Snca/Tgfb2/Calm1/Grin2c/Pln/Flna/Tmem38b/Ednra/Itpr1/Camk2d/P2rx4/P2rx7/Myo5a	45
GO:0036293	BP	GO:0036293	response to decreased oxygen levels	55/2555	246/23062	2.66777368135046e-07	2.52890327054043e-06	1.25919430669846e-06	Flt1/Slc1a1/Eng/Rgcc/Cd34/Kdr/Plat/Epas1/Tek/Bnip3l/Cav1/Adrb2/Cited2/Ang/Egr1/Cryab/Sirt2/Rtn4/Pak1/Adora1/Sod3/Limd1/Pten/Cd24a/Adam8/Eif4ebp1/Bcl2/Ogt/Cd38/Ece1/Mt3/Pink1/Chchd2/Alas2/Edn1/Tgfb2/Cbs/Il18/Atp1b1/Ddah1/Camk2g/Eno1/Acaa2/Pgk1/Aqp1/Pgf/Tgfb3/Ptgis/Wtip/Ednra/Itpr1/Camk2d/Hif1a/Hmox1/Ucp2	55
GO:0002275	BP	GO:0002275	myeloid cell activation involved in immune response	33/2555	117/23062	2.77522281414566e-07	2.62676104658042e-06	1.30791975851434e-06	Gata2/Anxa3/Trem2/Grn/Tyrobp/Fcer1g/Pycard/Spi1/Lyn/Ptpn6/Cd84/Itgam/Itgb2/Lat2/Adora3/Cd300a/Havcr2/Ptgds/Il33/Rac2/Lilrb4a/Lilrb4a/Fgr/Ptafr/Snap23/Lat/Ccr2/Lbp/Hmgb1/Vamp8/Hmox1/Milr1/Il4ra	33
GO:0055001	BP	GO:0055001	muscle cell development	52/2555	228/23062	2.89878667345285e-07	2.73955135087472e-06	1.3640804312742e-06	Ramp2/Eng/Cav2/Foxp1/Csrp2/Nebl/Hes1/Sorbs2/Rgs2/Mef2c/Bin1/Pmp22/Tmod2/Csrp1/Ank2/Pak1/Cfl2/Tmod1/Slc25a4/Fdps/Rgs4/Pdgfrb/Uchl1/Myl9/Dmd/Efemp2/Prkar1a/Itgb1/Actg1/Bcl2/Pdgfra/Bmp4/Fhl2/Tbx18/Adm/Atp2a2/Plec/Lmna/Edn1/Agt/Krt8/Myh11/Tpm1/Lmod1/Actn1/Asb2/Actn4/Ednra/Camk2d/Gpx1/Rcan1/Igf1	52
GO:0002456	BP	GO:0002456	T cell mediated immunity	38/2555	145/23062	2.91913166029232e-07	2.75459878489403e-06	1.37157286622347e-06	Vsir/Unc93b1/Cd81/Ctsc/Smad7/Ctsh/B2m/Slc11a1/Ptprc/Prkcz/Il1b/Cd24a/Lilrb4a/Lilrb4a/H2-Q10/H2-D1/Gzmb/Klrd1/Xcl1/H2-Q7/H2-Q6/H2-K1/Ccr2/Emp2/H2-Q4/Rsad2/H2-T23/Tap2/H2-T22/Zp3/Cd55/Hmgb1/Icam1/Il18/Jag1/Arg1/P2rx7/Hfe	38
GO:0050732	BP	GO:0050732	negative regulation of peptidyl-tyrosine phosphorylation	21/2555	57/23062	3.19743092906789e-07	3.01264747749392e-06	1.50006075595732e-06	Pecam1/Cav1/Ptpn6/Samsn1/Socs3/Cd300a/Prkcd/Ptprc/Prkcz/Cadm4/Inpp5f/Lilrb4a/Lilrb4a/Thy1/Socs1/Ntf3/Irf1/Sh3bp5/Il18/Errfi1/Igf1	21
GO:0032755	BP	GO:0032755	positive regulation of interleukin-6 production	31/2555	107/23062	3.28769114506368e-07	3.093012152788e-06	1.54007602374902e-06	Bsg/App/Laptm5/Aif1/Unc93b1/Tyrobp/Fcer1g/Pou2f2/Ccr5/Pycard/Cyba/Il6ra/Tnf/Mbp/Il33/Il1rap/Il1b/Mmp8/Ptafr/Il17ra/Cd74/Lbp/Zbtb20/Hmgb1/Xbp1/Tlr2/Lpl/Rab7b/Tmem106a/Cd36/P2rx7	31
GO:0038061	BP	GO:0038061	NIK/NF-kappaB signaling	33/2555	118/23062	3.44653289904349e-07	3.23755760109243e-06	1.61204825285101e-06	App/Tek/Trem2/Laptm5/Spi1/Cd86/Havcr2/Calr/Tnf/Litaf/Lims1/Il1b/Mmp8/Chil1/Cd14/Glrx/Adipor1/Ptpn22/Rps3/Pdcd4/Ptp4a3/Tspan6/Akip1/Hmgb1/Edn1/Uaca/Agt/Il18/Ndufc2/Actn4/Ilk/Tlr2/Prdx1	33
GO:0031503	BP	GO:0031503	protein-containing complex localization	50/2555	217/23062	3.49969126704724e-07	3.28254174867021e-06	1.63444680924559e-06	Slc1a1/Rapgef4/Tyrobp/Smad7/Fcgr2b/Ophn1/Sirt2/Anks1b/Ap2a1/Prkcz/Ift43/Ift20/Tnfaip2/Lmnb1/Snap23/Fcgr4/Rps15/Npm1/Nedd4/Exoc3l2/Spag17/Ttc30b/Dync2h1/Ttc21a/Dync2li1/Lca5/Ift81/Ift88/Wdr35/Ezr/Ift22/Ift27/Ift74/Cluap1/Arl3/Ift57/Ift46/Synj1/Dynll1/Pcm1/Lmna/Akap9/Ralb/Rab11a/Nrxn1/Tnik/Myo6/Rap1a/Ap2a2/Ap2s1	50
GO:0060541	BP	GO:0060541	respiratory system development	58/2555	267/23062	3.57439050552832e-07	3.34756452156848e-06	1.66682302006908e-06	Id1/Lef1/Kdr/Foxp1/Epas1/Zic3/Klf2/Ctnnb1/Hes1/Nfib/Ctsz/Asah1/Cebpa/Ctsh/Tgfb1/Tnf/Pdgfa/Thra/Fgfr2/Insc/Meg3/Pdgfrb/Mgp/Rcn3/Sparc/Slc7a11/Chil1/Rpl13a/Hsd11b1/Igfbp5/Col3a1/Pdgfra/Bmp4/Gpc3/Fgfr1/Pdpn/Mmp14/Rarg/Foxj1/Sox9/Spef2/Ccdc39/Hydin/Ift88/Sox2/Rdh10/Hmgb1/Ptges3/Heg1/Fgfr3/Spry2/Ace/Errfi1/Tmem38b/Tgfb3/Fgf1/Mmp12/Igf1	58
GO:0150146	BP	GO:0150146	cell junction disassembly	12/2555	21/23062	3.74569803771634e-07	3.50273384067528e-06	1.7440850986427e-06	Dusp3/Cx3cr1/C1qc/Trem2/C1qa/C1qb/Tgfbr1/Itgam/Pik3r1/Cdk5/Tgfb3/Mapre2	12
GO:0051146	BP	GO:0051146	striated muscle cell differentiation	68/2555	332/23062	3.8127701440016e-07	3.56010981361948e-06	1.77265380639607e-06	Cxcl12/Cav2/Foxp1/Csrp2/Nebl/Sorbs2/Tmem119/Rgs2/Cd53/Mef2c/Cd81/Bhlhe41/Arrb2/Cd9/Plekho1/Tgfb1/Pmp22/Tmod2/Csrp1/Pak1/Cfl2/Tmod1/Slc25a4/Fdps/Rgs4/Pdgfrb/Myl9/Dmd/Prkar1a/Itgb1/Ehd2/Ift20/Actg1/Ehd1/Kdm6b/Bcl2/Ccnd2/Igfbp5/Pdgfra/Bmp4/Igf2/Fhl2/Tbx18/Mmp14/Msx1/Cyp26b1/Nek5/Ift88/Plec/Lmna/Edn1/Scgb3a1/Xbp1/Ybx1/Agt/Cdh2/Krt8/Myh11/Tpm1/Lmod1/Asb2/Hacd1/Camk2d/Gpx1/Rcan1/Pld3/Igf1/Il4ra	68
GO:0016311	BP	GO:0016311	dephosphorylation	71/2555	352/23062	3.92477175402202e-07	3.65920336587562e-06	1.82199457726897e-06	Ptprb/Slc39a10/Cdh5/Ppp1r2/Dusp3/Mef2c/Dusp6/Inpp5d/Ptpn6/Ptpn18/Cd33/Ssh2/Ptpre/Cd300a/Prkcd/Tgfb1/Ptpn1/Tnf/Hsp90b1/Ptprc/Ppp1r16b/Dusp26/Ptprd/Ppp2r3a/Ptp4a1/Ptp4a1/Pgp/Inpp5f/Adora1/Pdgfrb/Dlc1/Pten/Pirb/Dusp1/Plek/Ppp1r15a/Dusp2/Ptpn22/Acp5/Bcl2/Rpl5/Plpp3/Plpp1/Ptp4a3/Nck1/Ppp1r36/Dusp14/Lrrc46/Ptprf/Dusp18/Ptprz1/Nt5c/Psph/Synj1/Ppp1r1b/Phpt1/Pink1/Calm3/Hsp90ab1/Calm2/Fam220a/Fam220a/Tgfb…	71
GO:0097242	BP	GO:0097242	amyloid-beta clearance	16/2555	36/23062	4.07761338677104e-07	3.79602035468012e-06	1.89011864328967e-06	Igf1r/App/Trem2/Ifngr1/C5ar1/Itgam/Itgb2/Tnf/Lrp1/Clu/Apoe/Rab11a/Rock1/Msr1/Cd36/Cltc	16
GO:0001912	BP	GO:0001912	positive regulation of leukocyte mediated cytotoxicity	27/2555	87/23062	4.09675151309662e-07	3.80246921364617e-06	1.8933296662613e-06	Lag3/Tyrobp/Spi1/Itgam/Ccl2/B2m/Vav1/Ptprc/Lamp1/H2-Q10/H2-D1/Klrd1/Klrk1/Gimap3/H2-Q7/Klre1/Klrb1c/H2-Q6/H2-K1/Gimap5/H2-Q4/H2-T23/Tap2/H2-T22/Cadm1/Arg1/P2rx7	27
GO:0006942	BP	GO:0006942	regulation of striated muscle contraction	27/2555	87/23062	4.09675151309662e-07	3.80246921364617e-06	1.8933296662613e-06	Cav1/Rgs2/Bin1/Smad7/Ank2/Adora1/Pde4b/Atp1a2/Ace2/Pde4d/Dmd/Arg2/Jup/Atp2a2/Atp1a1/Fxyd1/Calm3/Calm2/Akap9/Calm1/Atp1b1/Pln/Tmem38b/Smtn/Pde5a/Nr4a1/P2rx4	27
GO:0010950	BP	GO:0010950	positive regulation of endopeptidase activity	42/2555	170/23062	4.11494533129657e-07	3.80800587270655e-06	1.89608648564944e-06	Slc1a1/Fas/App/Xdh/Acer2/Lgmn/Vsir/Ctsd/Laptm5/Pycard/Lyn/Tnf/Asph/Mbp/Gsn/Rnf7/Fis1/Gper1/Perp/Dlc1/S100a8/S100a9/Ifi204/Lck/Rps3/F3/Efna1/Tnfsf10/Psme2/Stat1/Nek5/Wdr35/Bok/Ift57/Hmgb1/Snca/Uaca/Cycs/Usp50/Mtch1/Pmaip1/Prelid1	42
GO:0071248	BP	GO:0071248	cellular response to metal ion	42/2555	170/23062	4.11494533129657e-07	3.80800587270655e-06	1.89608648564944e-06	Slc40a1/Slc1a1/Fn1/Tfrc/Fas/Jun/Lgmn/Mef2c/Alox5ap/Cebpa/Fos/B2m/Asph/Trf/Junb/Kcna1/Gsn/Syt11/Ank3/Slc12a2/Kcnj10/Prnp/Mt1/Rasgrp2/Mmp9/Id2/Itpkb/Mt3/Sox2/Mt2/Cpne2/Snca/Clic4/Cpne8/Nek7/Nrxn1/Stk39/Aqp1/Mylk/Hmox1/P2rx4/Hfe	42
GO:0051279	BP	GO:0051279	regulation of release of sequestered calcium ion into cytosol	26/2555	82/23062	4.18158936102034e-07	3.86393746890722e-06	1.92393600774105e-06	Gstm7/P2ry6/Coro1a/Lyn/Ptpn6/Cyba/Tgfb1/Asph/Ank2/Dbi/Fkbp1a/Gper1/Pde4d/Dmd/Thy1/Cemip/Calm3/Calm2/Snca/Tgfb2/Calm1/Pln/Tmem38b/Ednra/Camk2d/Myo5a	26
GO:0051048	BP	GO:0051048	negative regulation of secretion	48/2555	206/23062	4.19387280487275e-07	3.86954664129592e-06	1.92672893304563e-06	Cd200/Pim3/P2ry12/Ptgs1/Spi1/Frmd4a/Cd84/Comt/Erp29/Cd300a/Entpd1/Syt11/Stxbp3/Atp9a/Gabbr1/Adora1/Pde8b/Nr1h3/Il1b/Anxa1/Il1rn/Osm/Tspo/Ccr2/Cd74/Edn3/Igfbp3/Rsad2/Gnas/Klf7/Tcp11/Nmb/Srebf1/Anxa5/Idh2/Apoe/Snca/Edn1/Trim9/Ace/Atp5j/Stk39/Vamp8/Rap1a/Npy1r/Hmox1/Ucp2/Myo5a	48
GO:0045732	BP	GO:0045732	positive regulation of protein catabolic process	47/2555	200/23062	4.23616857310268e-07	3.90278962622537e-06	1.9432813167799e-06	Sox17/Nkd1/App/Hspa1a/Cav1/Trem2/Cd81/Smad7/Csnk1e/Mylip/Tnf/Il33/Sirt2/Abca2/Hsp90aa1/Dnajb2/Ppp2r3a/Fbxl5/Snx1/Nupr1/Oaz2/Il1b/Adam8/Trib1/Gabarap/Ier3/Gpc3/Lrp1/Nedd4/Rdx/Lpcat1/Plk2/Sox9/Mapk15/Tmem67/Ezr/Clu/Sorl1/Bag2/Gja1/Apoe/Ecscr/Msn/Rgma/Kcne2/Cul4b/Dab2	47
GO:0019722	BP	GO:0019722	calcium-mediated signaling	46/2555	194/23062	4.25892285036967e-07	3.91795738731201e-06	1.9508336651153e-06	Kdr/App/P2ry12/Cx3cr1/Trem2/Ccr5/Lat2/Adora3/Tnf/Ptprc/Mapt/Rcan2/Ank2/Ncam1/Prnp/Fis1/Dmd/Ccr1/Cxcr2/Cd24a/Bst1/Ccrl2/Cxcr6/Lat/Tbc1d10c/Cd3e/Ccr2/Fhl2/Tmem100/Vcam1/Lmcd1/Igtp/Ntrk2/Atp2a2/Calm2/Edn1/Calm1/Ednrb/Atp1b1/Pln/Tmem38b/Atp2b4/Itpr1/Rcan1/P2rx4/Igf1	46
GO:0016052	BP	GO:0016052	carbohydrate catabolic process	39/2555	153/23062	4.46327266577227e-07	4.09989117439966e-06	2.04142233711615e-06	App/Hexb/Hk2/Man2b1/Gusb/Gpd1/Bpgm/Arl2/Nupr1/Pygl/Chil3/Pkm/Ier3/Pgd/Hsd11b1/Aldh1a1/Enpp1/Zbtb20/Ogt/Eno4/Phkg1/Galk1/Hmgb1/Ldha/Aldoc/Slc4a4/Pygb/Pfkm/Pgm2/Eno1/Pfkp/Aldoa/Pgk1/Gapdh/Ppp1cb/Gm2a/Hif1a/Igf1/P2rx7	39
GO:0002040	BP	GO:0002040	sprouting angiogenesis	34/2555	125/23062	4.72203988704936e-07	4.32483300243285e-06	2.15342562031693e-06	Flt1/Ramp2/Lef1/Kdr/Tjp1/Tek/Klf2/Gata2/Clec14a/Ppp1r16b/Rtn4/Glul/Tbxa2r/Rhoj/Itgb1/Anxa1/Thbs1/Pkm/Jak1/Bmp4/Esm1/Nrp1/Mmrn2/Plk2/Hmgb1/Adamts9/Slc39a12/S100a1/Nrarp/Pgf/Fgf1/Nr4a1/Hmox1/Itga5	34
GO:0045582	BP	GO:0045582	positive regulation of T cell differentiation	34/2555	125/23062	4.72203988704936e-07	4.32483300243285e-06	2.15342562031693e-06	Lef1/Vsir/Rhoh/H2-DMa/Sox4/Tgfb1/Runx1/Cd83/Ptprc/Hsp90aa1/Prkcz/Anxa1/Lilrb4a/Lilrb4a/Adam8/Actb/Nfkbiz/Gimap3/Lck/Runx3/Il2rg/Ccr2/Gimap5/Socs1/H2-Aa/Cd74/Mdk/Hlx/Irf1/Itpkb/Xbp1/Il18/Cd27/Il4ra	34
GO:0006790	BP	GO:0006790	sulfur compound metabolic process	68/2555	334/23062	4.80248788638655e-07	4.39205500094206e-06	2.18689687198312e-06	Spock2/Gsta4/Slc1a1/Hmgcs2/Gstm7/Xdh/Gstm1/B4galt4/Hexb/Hpgds/Gusb/Comt/Tpst2/Gns/Mat2a/Gstp1/Phgdh/Acot7/Gamt/Hmgcs1/Gstm5/Acaca/Arsg/Sulf2/Spock3/Papss1/Mpc1/Gpx4/Bgn/Ggt5/Ggt1/Slc7a11/Gsr/Mgst1/Dgat1/Eef1g/Dcn/Enpp1/Gstt1/Gstm2/Dgat2/Acot5/Acot1/Suclg1/Ndufab1/Hbb-bt/Snca/Hbb-b1/Amd1/Slc1a2/Acsl3/Acsl6/Tst/Cbs/Ednrb/Chst1/Chst2/Ahcyl1/Mcee/Acaa2/Sulf1/Glo1/Glrx3/Mpc2/Ednra/Gpx1/Gpx3/Dse	68
GO:0034350	BP	GO:0034350	regulation of glial cell apoptotic process	10/2555	15/23062	4.85793220552322e-07	4.43624659472121e-06	2.20890079911582e-06	Prkch/Trem2/Ccl12/Ccl2/Prkcd/Pmp22/Cdk5/Gas6/Akap12/Igf1	10
GO:0055067	BP	GO:0055067	monovalent inorganic cation homeostasis	42/2555	171/23062	4.87710887351356e-07	4.44723778393008e-06	2.21437354417368e-06	Car4/Aqp11/Grn/Sgk1/Snx5/Comt/Ppt1/Slc11a1/Slc12a9/Car2/Car14/Slc12a2/Slc4a2/Kcnj10/Adora1/Atp1b3/Atp1a2/Atp1b2/Adora2a/Rab20/Bcl2/Slc1a3/Spp1/Gnas/Atp1a1/Edn1/Clic4/Agt/Slc4a4/Ednrb/Atp1b1/Ace/Slc4a10/Atp5b/Car12/Ednra/Slc4a3/Kcna5/Camk2d/Gm6377/Tcirg1/Slc9a9	42
GO:1903531	BP	GO:1903531	negative regulation of secretion by cell	43/2555	177/23062	4.9480030272528e-07	4.50528696691965e-06	2.24327745741563e-06	Cd200/Pim3/P2ry12/Ptgs1/Spi1/Frmd4a/Cd84/Erp29/Cd300a/Entpd1/Syt11/Stxbp3/Atp9a/Gabbr1/Adora1/Pde8b/Nr1h3/Il1b/Anxa1/Il1rn/Osm/Tspo/Ccr2/Edn3/Igfbp3/Rsad2/Klf7/Tcp11/Nmb/Srebf1/Anxa5/Idh2/Apoe/Snca/Edn1/Trim9/Atp5j/Vamp8/Rap1a/Npy1r/Hmox1/Ucp2/Myo5a	43
GO:0015807	BP	GO:0015807	L-amino acid transport	22/2555	63/23062	4.96928481095231e-07	4.51805924125708e-06	2.24963704234583e-06	Slc7a5/Slc7a1/Slc38a5/Slc1a1/Slc3a2/Slc38a3/Slc11a1/Slc38a2/Kcnj10/Slc6a20a/Ace2/Slc1a5/Itgb1/Slc7a11/Arg2/Slc1a3/Slc25a18/Slc1a2/Agt/Slc1a4/Arl6ip1/Arg1	22
GO:0010821	BP	GO:0010821	regulation of mitochondrion organization	38/2555	148/23062	5.12132947620881e-07	4.64951020084963e-06	2.31508924918078e-06	Pde2a/Pde2a/Tfrc/Kdr/Fas/Bnip3l/Bcl2l1/Trem2/Pycard/Arrb2/Mapt/Fbxo7/Slc25a4/Fis1/Gper1/Mmp9/Plaur/Tspo/Ier3/Dcn/Tnfsf10/Chchd10/Wdr35/Srebf1/Endog/Bok/Pink1/Lmna/Atpif1/Ddhd1/Mfn1/Acaa2/Gpx1/Pmaip1/Hif1a/Prelid1/Slc35f6/Igf1	38
GO:0042554	BP	GO:0042554	superoxide anion generation	18/2555	45/23062	5.32305014403388e-07	4.82561227031194e-06	2.40277418590727e-06	App/Tyrobp/Cyba/Itgam/Itgb2/Ncf1/Prkcd/Tgfb1/Ncf2/Gstp1/Mapt/Fpr2/Ncf4/Acp5/Edn1/Agt/Il18/Cybb	18
GO:0042391	BP	GO:0042391	regulation of membrane potential	88/2555	470/23062	5.37214861982093e-07	4.86304383782627e-06	2.42141215330362e-06	Rapgef4/Kdr/Foxp1/App/Bnip3l/Bcl2l1/Cav1/Jun/Trem2/Mef2c/Bin1/Gna15/Adrb2/Smad7/Ywhah/B2m/Pmp22/Kcna1/Pex5l/Mapt/Ank3/Ank2/Glrb/Prkcz/Cdk5/Kcnj10/Adora1/Atp1b3/Kcnj8/Ptn/Rgs4/Atp1b2/Adora2a/Kcne4/Dmd/Akap7/Pid1/Pten/Il1rn/Glrx/Tspo/Gimap3/Bcl2/Gimap5/Dcn/Tbx18/Nedd4/Slc29a1/Jup/Fhl1/Chchd10/Ntrk2/Ckap5/Bok/Atp2a2/Atp1a1/Gja1/Fxyd1/Pink1/Atpif1/Akap9/Snca/Edn1/Ntsr2/Agt/Kcnk1/Slc4a4/Nrxn1/Gabrb1/K…	88
GO:0042130	BP	GO:0042130	negative regulation of T cell proliferation	25/2555	78/23062	5.51982025972347e-07	4.9894688791811e-06	2.48436184938436e-06	Vsir/Laptm5/Cd37/Ptpn6/Cd86/Havcr2/Tgfb1/Tnfrsf21/Prnp/Prkar1a/Pten/Slfn1/Cd24a/Lilrb4a/Lilrb4a/Arg2/Cd44/Cebpb/H2-Aa/Bmp4/Foxj1/Sdc4/Lrrc32/Pde5a/Arg1	25
GO:0062013	BP	GO:0062013	positive regulation of small molecule metabolic process	42/2555	172/23062	5.76958728841762e-07	5.20767965684999e-06	2.59301360056114e-06	App/Bcl2l1/Trem2/P2ry6/Comt/Tnf/Gpd1/Mid1ip1/Fdps/Gper1/Pth1r/Nr1h3/Pid1/Il1b/Anxa1/Ptafr/Dgat1/Cd74/Igf2/Zbtb20/Por/Dgat2/Plin5/Rdh10/Srebf1/Hmgb1/Snca/Agt/Slc4a4/Ndufc2/Ppp1r3g/Elovl5/Cyp2j6/Eno1/Sorbs1/Fgf1/Pmaip1/Hif1a/Dab2/Igf1/Cd36/P2rx7	42
GO:0034614	BP	GO:0034614	cellular response to reactive oxygen species	37/2555	143/23062	5.86016932835468e-07	5.28178503284992e-06	2.62991223114219e-06	Net1/Foxp1/Jun/Sirpa/Psap/Rhob/Fos/Prkcd/Gpr37/Plekha1/Fbxo7/Sod3/Pdgfrb/Axl/Lcn2/Anxa1/Mmp9/Prdx5/Txn1/Glrx/Kdm6b/Rps3/Pdgfra/Cyp1b1/Mt3/Gpr37l1/Endog/Pink1/Edn1/Romo1/Nqo1/Aqp1/Prdx2/Ednra/Cfl1/Prdx1/Cd36	37
GO:0007368	BP	GO:0007368	determination of left/right symmetry	35/2555	132/23062	6.26092584912207e-07	5.63483326420986e-06	2.80570239603188e-06	Sox17/Eng/Zic3/Mef2c/Cited2/Bicc1/Notch2/Tmem107/Foxj1/Enkur/Cfap45/Cfap52/Drc1/Ccdc39/Dync2h1/Dnah5/Daw1/Cfap53/Dync2li1/Dnaaf3/Tmem67/Ift88/Cep290/Dpcd/Folr1/Ift74/Gas8/Cluap1/Ahi1/Ift57/Kif3a/Gja1/Asb2/Hif1a/Ap1b1	35
GO:0014074	BP	GO:0014074	response to purine-containing compound	31/2555	110/23062	6.4276516756767e-07	5.77653890853023e-06	2.87626062680088e-06	Pde2a/Pde2a/Gstm7/P2ry12/P2ry6/Pik3r1/Asph/Mat2a/Hsp90b1/Gpd1/Hmgcs1/Adora1/Fkbp1a/Abcc9/Pde4d/Adora2a/Akap7/Il1b/Sell/Igfbp5/Enpp1/Ezr/Akap9/Slc6a1/Aqp1/Pde3a/Tmem38b/Rap1a/Itpr1/P2rx4/P2rx7	31
GO:0090022	BP	GO:0090022	regulation of neutrophil chemotaxis	16/2555	37/23062	6.44551645651653e-07	5.78424733302377e-06	2.88009881402968e-06	C5ar1/C3ar1/Tnfaip6/Jam3/Il1b/Rac2/Cxcr2/Sell/Bst1/Xcl1/Cd74/Mdk/Lbp/Edn1/Ednra/Mpp1	16
GO:0001910	BP	GO:0001910	regulation of leukocyte mediated cytotoxicity	33/2555	121/23062	6.4759952510697e-07	5.80323718326074e-06	2.88955426121187e-06	Clec2d/Cx3cr1/Lag3/Tyrobp/Spi1/Arrb2/Itgam/Ccl2/B2m/Vav1/Havcr2/Ptprc/Lamp1/H2-Q10/H2-D1/Klrd1/Klrk1/Gimap3/H2-Q7/Klre1/Klrb1c/H2-Q6/H2-K1/Gimap5/Igf2/H2-Q4/H2-T23/Tap2/Tap1/H2-T22/Cadm1/Arg1/P2rx7	33
GO:0002828	BP	GO:0002828	regulation of type 2 immune response	15/2555	33/23062	6.57956351013404e-07	5.87912791120729e-06	2.92734185620401e-06	Cd81/Il33/Prkcz/Anxa1/Arg2/Xcl1/Ccr2/Cd74/Rsad2/Hlx/Irf1/Il18/Arg1/Ecm1/Il4ra	15
GO:1904706	BP	GO:1904706	negative regulation of vascular associated smooth muscle cell proliferation	15/2555	33/23062	6.57956351013404e-07	5.87912791120729e-06	2.92734185620401e-06	Cav1/Mef2c/Gstp1/Rgs5/Gper1/Efemp2/Pten/Pdcd4/Ndrg2/Agt/Tpm1/Cnn1/Tgfb3/Cdkn1a/Hmox1	15
GO:0007411	BP	GO:0007411	axon guidance	56/2555	259/23062	6.61318780873538e-07	5.90070682991461e-06	2.93808645521557e-06	Bsg/Cxcl12/Ablim1/Sema3c/Ccdc141/Foxp1/App/Sema7a/Nfib/Csf1r/Rhoh/Mef2c/Evl/Tubb3/Etv1/Efnb3/Ank3/Apbb1/Ncam1/Dpysl2/Nfasc/Cntn2/Cdk5/Rhog/Wnt3/Notch3/Rac2/Emb/Vasp/Runx3/Rpl24/Bmp7/Flrt2/Lrp1/Edn3/Alcam/Ntf3/Nrp1/Efna1/Ece1/Klf7/Matn2/Enah/Plxnb2/Edn1/Tgfb2/Tubb2b/Pax6/Ptch1/Plxnb1/Otx2/Sema3b/Nexn/Ednra/Arhgef25/Lamb2	56
GO:0006937	BP	GO:0006937	regulation of muscle contraction	41/2555	167/23062	6.71761997629146e-07	5.98531290591462e-06	2.98021360592646e-06	Flt1/Cav1/Rgs2/Ptgs1/Bin1/Adrb2/Smad7/Ncf1/Kcna1/Ank2/Tnni1/Adora1/Pde4b/Cald1/Atp1a2/Gper1/Ace2/Pde4d/Tbxa2r/Dmd/Arg2/Ptafr/Lck/Anxa6/Jup/Atp2a2/Atp1a1/Fxyd1/Calm3/Calm2/Akap9/Edn1/Calm1/Atp1b1/Eno1/Pln/Tmem38b/Smtn/Pde5a/Nr4a1/P2rx4	41
GO:0014032	BP	GO:0014032	neural crest cell development	27/2555	89/23062	6.79810364507552e-07	6.04836992879004e-06	3.01161102832969e-06	Sema3c/Fn1/Sema7a/Hes1/Cited2/Zeb2/Sox10/Sox8/Anxa6/Bmp7/Bmp4/Edn3/Foxc1/Nrp1/Sox9/Rdh10/Folr1/Edn1/Kitl/Ednrb/Pax6/Cdh2/Sema3b/Jag1/Ednra/Hif1a/Cfl1	27
GO:0031214	BP	GO:0031214	biomineral tissue development	43/2555	179/23062	6.86419814547642e-07	6.09846305991828e-06	3.03655345545064e-06	Isg15/Tmem119/Mef2c/Adrb2/Bmp2k/Tgfb1/Gpm6b/Fgfr2/Slc4a2/Ptn/Mgp/Aspn/Pth1r/Wls/Ccr1/Fgr/Cebpb/Srgn/Col1a2/Col1a1/Clec3b/Bmp7/Bmp4/Gpc3/Enpp1/Fgfr1/Spp1/Gas6/Sox9/Gja1/Hey1/Alpl/S1pr1/Fgfr3/Kl/Tmem38b/Hacd1/Hif1a/Ecm1/Fam20c/Tcirg1/Igf1/P2rx7	43
GO:0035051	BP	GO:0035051	cardiocyte differentiation	44/2555	185/23062	6.87502348134283e-07	6.09937980652466e-06	3.03700992293237e-06	Sema3c/Sox17/Foxp1/Nebl/Sox18/Ctnnb1/Hes1/Sorbs2/Rgs2/Mef2c/Cited2/Arrb2/Tgfb1/Pak1/Slc25a4/Fdps/Rgs4/Pdgfrb/Gper1/Itgb1/Ift20/Kdm6b/Ccnd2/Pdcd4/Pdgfra/Bmp7/Bmp4/Fhl2/Tbx18/Tgfbr3/Vcam1/Ift88/Folr1/Plec/Lmna/Edn1/Tgfb2/Agt/Myh11/Asb2/Jag1/Ednra/Camk2d/Igf1	44
GO:1900424	BP	GO:1900424	regulation of defense response to bacterium	12/2555	22/23062	7.40642134004387e-07	6.56147825117969e-06	3.26709849034502e-06	Foxp1/Grn/Cyba/Havcr2/Syt11/Sirt2/Pten/Arg2/Emilin2/Emilin1/Rab34/Mmrn2	12
GO:0097485	BP	GO:0097485	neuron projection guidance	56/2555	260/23062	7.53262257428945e-07	6.6638030387322e-06	3.31804816146183e-06	Bsg/Cxcl12/Ablim1/Sema3c/Ccdc141/Foxp1/App/Sema7a/Nfib/Csf1r/Rhoh/Mef2c/Evl/Tubb3/Etv1/Efnb3/Ank3/Apbb1/Ncam1/Dpysl2/Nfasc/Cntn2/Cdk5/Rhog/Wnt3/Notch3/Rac2/Emb/Vasp/Runx3/Rpl24/Bmp7/Flrt2/Lrp1/Edn3/Alcam/Ntf3/Nrp1/Efna1/Ece1/Klf7/Matn2/Enah/Plxnb2/Edn1/Tgfb2/Tubb2b/Pax6/Ptch1/Plxnb1/Otx2/Sema3b/Nexn/Ednra/Arhgef25/Lamb2	56
GO:0016042	BP	GO:0016042	lipid catabolic process	68/2555	338/23062	7.5506293721884e-07	6.67025811772898e-06	3.32126228151803e-06	Gpcpd1/Abhd2/Mfsd2a/Acer2/Hexb/Abhd12/Hexa/Hpgd/Daglb/Asah1/Pla2g15/Acox3/Psap/Ywhah/Prkcd/Ppt1/Tnf/Sirt2/Acot7/Dbi/Thra/Inpp5f/Adora1/Aig1/Hsd17b10/Rarres2/Pla1a/Il1b/Hcar2/Cyp4f18/Plbd1/Pla2g7/Gimap3/Hsd11b1/Gimap5/Cyp1b1/Lrp1/Spp1/Pcca/Gpihbp1/Cyp26b1/Mgll/Scarb1/Plin5/Bdh2/Mt3/Plcb3/Sorl1/Naaa/Prdx6/Plce1/Abhd3/Oxct1/Etfa/Apoe/Hint2/Cyp4f15/Plcd4/Crot/Ddhd1/Smpd2/Enpp2/Etfb/Acaa2/Phyh/Crtc3/G…	68
GO:0043281	BP	GO:0043281	regulation of cysteine-type endopeptidase activity involved in apoptotic process	48/2555	210/23062	7.62640882817638e-07	6.72765923256126e-06	3.34984350794806e-06	Slc1a1/Fas/App/Xdh/Acer2/Ctsd/Laptm5/Pycard/Arrb2/Tnf/Cryab/Gsn/Rnf7/Fis1/Gper1/Adora2a/Dlc1/S100a8/S100a9/Mmp9/Cd44/Plaur/Thbs1/Cdkn2d/Lck/Rps3/F3/Por/Gas6/Tnfsf10/Stat1/Mt3/Wdr35/Sox2/Bok/Ift57/Hmgb1/Snca/Uaca/Arl6ip1/Cycs/Mtch1/Aqp1/Nr4a1/Bcl2a1d/Gpx1/Pmaip1/Igf1	48
GO:0001974	BP	GO:0001974	blood vessel remodeling	20/2555	55/23062	7.75807797936529e-07	6.83413149299675e-06	3.40285829333882e-06	Sema3c/Acvrl1/Epas1/Mef2c/Tmbim1/Axl/Ccr2/Lrp1/Foxc1/Tgfbr3/Gja1/Tgfb2/Cbs/Il18/Flna/Jag1/Eln/Ednra/Angpt2/Igf1	20
GO:0007204	BP	GO:0007204	positive regulation of cytosolic calcium ion concentration	52/2555	235/23062	7.80566099927135e-07	6.86633569257938e-06	3.41889344392706e-06	Kdr/Gata2/Cav1/Cx3cr1/Ccl3/Ccr5/Gna15/C5ar1/C3ar1/Asph/Lpar1/Cdk5/Fis1/Gper1/Pth1r/Tbxa2r/Cxcl2/Il1b/Cxcl3/Cd52/Ccr1/Cxcr2/Fpr1/Cd24a/Fpr2/Ccrl2/Cxcr6/Gimap3/Bcl2/Ccr2/Gimap5/Pdgfra/Bmp4/Lrp1/Adm/Cd38/Nmb/Cd55/Gja1/Hmgb1/Edn1/S1pr1/Agt/Ednrb/Gpr20/Ednra/Synpo/Itpr1/P2rx4/Eif5a/Cd36/P2rx7	52
GO:0030225	BP	GO:0030225	macrophage differentiation	18/2555	46/23062	7.84111225281283e-07	6.88779225818311e-06	3.42957712074628e-06	App/Gata2/Csf1r/C1qc/Spi1/Cebpa/Itgam/Nrros/Tgfb1/Hcls1/Tspan2/Il34/Trib1/Id2/Bmp4/Enpp1/Tlr2/Csf1	18
GO:0042542	BP	GO:0042542	response to hydrogen peroxide	33/2555	122/23062	7.94198488210357e-07	6.96657490785085e-06	3.4688046645926e-06	Net1/Foxp1/Sirpa/Psap/Rhob/Prkcd/Cryab/Gpr37/Plekha1/Fbxo7/Pdgfrb/Axl/Lcn2/Anxa1/Txn1/Glrx/Kdm6b/Lck/Bcl2/Rps3/Stk24/Cyp1b1/Gpr37l1/Endog/Pink1/Hba-a1/Edn1/Nqo1/Aqp1/Ednra/Gpx1/Hmox1/Cfl1	33
GO:0007266	BP	GO:0007266	Rho protein signal transduction	36/2555	139/23062	8.0695143026182e-07	7.06848594609088e-06	3.51954832119523e-06	Net1/Pecam1/Rasip1/Mcf2l/Cdc42ep3/Stmn1/F11r/Ophn1/Kctd13/Rtkn/Lpar1/Cdc42ep2/Rhog/Arhgef10/Pdgfrb/Tnfaip1/Eps8/Dlc1/Rhoj/Itgb1/Arhgdib/Col1a2/Col3a1/Pdpn/Nrp1/Stard8/Apoe/Heg1/Cdh2/Arhgap5/Hacd3/Gpr20/Rock1/Ednra/Arhgef25/Kank2	36
GO:0048144	BP	GO:0048144	fibroblast proliferation	37/2555	145/23062	8.47008104321677e-07	7.40894167656658e-06	3.68906841415089e-06	Fn1/Cav1/Jun/Ctc1/Cd300a/Tgfb1/Ifi30/Gstp1/Fth1/Lzts2/Pdgfa/Pdgfrb/Cd248/Nupr1/Mmp9/Anxa2/Rps3a1/Socs1/Cd74/Col3a1/Pdgfra/Fbln1/Gas6/Ptprz1/Med31/Ptges3/Pdgfd/Agt/Mif/Aqp1/Ednra/Emd/Gpx1/Pmaip1/Cdkn1a/Prdx1/Igf1	37
GO:0045926	BP	GO:0045926	negative regulation of growth	56/2555	261/23062	8.57093411557732e-07	7.48664483475674e-06	3.72775845640965e-06	Sema3c/Sox17/Ccdc85b/Nkd1/Foxp1/Acvrl1/Sema7a/Lgmn/Rgs2/Ccr5/Adrb2/Cited2/Serpine2/Ppt1/Tgfb1/Mag/Cryab/Rtn4/Pak1/Dnajb2/Cdk5/Wnt3/D7Ertd443e/Adipor2/Rgs4/Ptk2/Pten/Plac8/Cdkn2d/Adipor1/Bcl2/Mndal/Actr3/Igfbp5/Bmp4/Gpc3/Enpp1/Msx1/Nrp1/Gnas/Bst2/Fhl1/Wwc1/Mt3/Gja1/Tgfb2/Agt/Fgfr3/Rgma/Ptch1/Eno1/Sema3b/Hif1a/Cdkn1a/Dab2/Cfl1	56
GO:0035924	BP	GO:0035924	cellular response to vascular endothelial growth factor stimulus	21/2555	60/23062	8.6118337999372e-07	7.51183486078555e-06	3.74030110196299e-06	Flt1/Ramp2/Hspb1/Kdr/Xdh/Cadm4/Cd63/Pdgfrb/Anxa1/Dcn/Pdgfra/Foxc1/Nrp1/Tspan12/Ptp4a3/Tcf4/Xbp1/Spry2/Pgf/Atp2b4/Nr4a1	21
GO:1901136	BP	GO:1901136	carbohydrate derivative catabolic process	39/2555	157/23062	9.06133774225467e-07	7.8928687354912e-06	3.93002590926496e-06	Pglyrp1/Pde2a/Pde2a/Xdh/Hexb/Hexa/Gusb/Psap/Ctsl/Prkcd/Tgfb1/Edem2/Gns/Naglu/Entpd1/Gpd1/Acot7/Fbxo2/Nudt4/Chil1/Gda/Cd44/Chil3/Upp1/Samhd1/Aldh1a1/Cemip/Uox/Ids/Nt5c/Fbxo44/Pde5a/Gm2a/Mmp12/Edem1/Npl/Renbp/Lyve1/Hgsnat	39
GO:0050770	BP	GO:0050770	regulation of axonogenesis	43/2555	181/23062	9.45629930589136e-07	8.21746491338368e-06	4.09164919629996e-06	Cxcl12/Sema3c/Fn1/Sema7a/Ccr5/Zeb2/Skil/Mbp/Mag/Mapt/Efnb3/Rtn4/Pak1/Cntn2/Cdk5/Omg/Dixdc1/Wnt3/Ptk2/Pten/Ndel1/Thy1/Rpl4/Actr3/Lrp1/Nrp1/Efna1/Nin/Ntrk2/Mt3/Plxnb2/Map1b/Vim/Metrn/Apoe/Macf1/Tnfrsf12a/Rgma/Cdh2/Plxnb1/Atp5g1/Sema3b/Ilk	43
GO:0045730	BP	GO:0045730	respiratory burst	13/2555	26/23062	9.46037627311513e-07	8.21746491338368e-06	4.09164919629996e-06	Trem2/Grn/Cyba/Ncf1/Ncf2/Slc11a1/Rac2/Cd24a/Ncf4/Rps19/Lbp/Prdx2/Cybb	13
GO:0032507	BP	GO:0032507	maintenance of protein location in cell	23/2555	70/23062	9.49151586957085e-07	8.23303075705951e-06	4.09939975835739e-06	Tmsb10/Arl2bp/Cav1/Hk2/Hspa5/Gsn/Ank3/Arl2/Cdk5/Insig1/Srgn/Pfn1/Txn1/Tspo/Sp100/Kdelr3/Chchd10/Syne1/Sorl1/Gja1/Pink1/Ccdc88a/Tmsb4x	23
GO:0045185	BP	GO:0045185	maintenance of protein location	29/2555	101/23062	9.5673514522225e-07	8.28726910214767e-06	4.12640617498682e-06	Tmsb10/Arl2bp/Cav1/Hk2/Hspa5/Nrros/Gsn/Pex5l/Ank3/Arl2/Cdk5/Insig1/Nbl1/Srgn/Pfn1/Txn1/Tspo/Nfkbia/Sp100/Kdelr3/Chchd10/Syne1/Sorl1/Gja1/Pink1/Ccdc88a/Flna/Ltbp1/Tmsb4x	29
GO:0001953	BP	GO:0001953	negative regulation of cell-matrix adhesion	16/2555	38/23062	9.98875582994827e-07	8.64027379290525e-06	4.30217466009175e-06	Acvrl1/Acer2/Pik3r1/Apod/Clasp2/Dlc1/Pten/Thbs1/Lrp1/Mmp14/Fam107a/Enpp2/Phldb2/Bcas3/Jag1/Mmp12	16
GO:0071901	BP	GO:0071901	negative regulation of protein serine/threonine kinase activity	30/2555	107/23062	1.09085284222641e-06	9.42278987709577e-06	4.69180593211036e-06	Rasip1/Cav1/Rgs2/Pycard/Lyn/Ptpn6/Cd300a/Prkcd/Ptpn1/Gstp1/Mapk8ip1/Fbxo7/Uchl1/Nr2f2/Prkar1a/Pten/Il1b/Gadd45a/Dusp1/Ptpn22/Bmp7/Bmp4/Sorl1/Apoe/Cdkn1c/Heg1/Agt/Spry2/Pkib/Cdkn1a	30
GO:0032273	BP	GO:0032273	positive regulation of protein polymerization	27/2555	91/23062	1.10660243825694e-06	9.54559554773436e-06	4.75295346713069e-06	Cdc42ep3/Cav1/Pycard/Bin1/Evl/Tppp3/Mapt/Hsp90aa1/Pak1/Cdc42ep2/Slain1/Arl2/Tppp/Pfn2/Gda/Pfn1/Vasp/Rps3/Actr3/Nck1/Ckap5/Map1b/Akap9/Icam1/Lmod1/Arpc2/Ccl24	27
GO:0055119	BP	GO:0055119	relaxation of cardiac muscle	10/2555	16/23062	1.16602749857621e-06	1.00396214708145e-05	4.99893939982754e-06	Rgs2/Gsn/Pde4b/Pde4d/Atp2a2/Atp1b1/Camk2g/Pde5a/Camk2d/P2rx4	10
GO:0045089	BP	GO:0045089	positive regulation of innate immune response	36/2555	141/23062	1.16709793591357e-06	1.00396214708145e-05	4.99893939982754e-06	Irf7/Lag3/Tyrobp/Pycard/Spi1/Vav1/Havcr2/Hsp90aa1/Lamp1/Trem3/Hmgb2/Adam8/Clec4n/Ifi204/Zbp1/Klrd1/Klrk1/Xcl1/Gimap3/Klre1/Klrb1c/Txk/Mndal/Rps19/Ifi203/Gimap5/Cd74/Lbp/Plscr1/Igtp/Srebf1/Hmgb1/Cadm1/Ifi205/Tlr2/Mmp12	36
GO:0014033	BP	GO:0014033	neural crest cell differentiation	29/2555	102/23062	1.19646407334228e-06	1.02780389638286e-05	5.1176525010038e-06	Sema3c/Fn1/Sema7a/Hes1/Mef2c/Cited2/Zeb2/Sox10/Sox8/Rps7/Anxa6/Bmp7/Bmp4/Edn3/Foxc1/Nrp1/Sox9/Rdh10/Folr1/Edn1/Kitl/Ednrb/Pax6/Cdh2/Sema3b/Jag1/Ednra/Hif1a/Cfl1	29
GO:0046626	BP	GO:0046626	regulation of insulin receptor signaling pathway	25/2555	81/23062	1.21977500264918e-06	1.0449461783355e-05	5.20300754043943e-06	Marcks/Snx5/Socs3/Ptpre/Pik3r1/Prkcd/Ptpn1/Grb14/Pak1/Prkcz/Pip4k2a/Rarres2/Pid1/Il1b/Adipor1/Socs1/Igf2/Enpp1/Ogt/Nck1/Ptprf/Sorl1/Ybx1/Agt/Sorbs1	25
GO:0051145	BP	GO:0051145	smooth muscle cell differentiation	25/2555	81/23062	1.21977500264918e-06	1.0449461783355e-05	5.20300754043943e-06	Ramp2/Tmem204/Eng/Ctnnb1/Hes1/Mef2c/Tgfb1/Fgfr2/Pdgfrb/Gper1/Efemp2/Cfh/Pdcd4/Bmp4/Tbx18/Adm/Ntf3/Sox9/Hey1/Agt/Ednrb/Rbpms2/Ednra/Tmsb4x/Rcan1	25
GO:0002708	BP	GO:0002708	positive regulation of lymphocyte mediated immunity	38/2555	153/23062	1.24874967005372e-06	1.06829848146904e-05	5.31928358585637e-06	Tfrc/Trem2/Fcgr3/Lag3/Fcer1g/Fcgr1/Cd81/B2m/Vav1/Tgfb1/Tnf/Ptprc/Lamp1/Prkcz/Il1b/Cd24a/H2-Q10/H2-D1/Klrd1/Klrk1/Xcl1/Gimap3/H2-Q7/Klre1/Klrb1c/H2-Q6/H2-K1/Gimap5/H2-Q4/Rsad2/H2-T23/Tap2/H2-T22/Zp3/Cd55/Cadm1/Il18/P2rx7	38
GO:0001659	BP	GO:0001659	temperature homeostasis	44/2555	189/23062	1.28054492171661e-06	1.09399640225666e-05	5.44723895657663e-06	Igf1r/Id1/Gatm/Epas1/Cav1/Ccr5/Adrb2/Egr1/Tnf/Fabp5/Plcl1/Thra/Adora1/Adipor2/G0s2/Nr1h3/Il1b/Lcn2/Il1rn/Cebpb/Plac8/Adipor1/Kdm6b/Ddit3/Ccl5/Gimap3/Ccr2/Gimap5/Aldh1a1/Mfap2/Ogt/Gnas/Gja1/Alpl/Slc27a1/Il18/Appl2/Ednrb/Prlr/Gpx1/Ucp2/Gadd45g/Cd36/Il4ra	44
GO:0060294	BP	GO:0060294	cilium movement involved in cell motility	40/2555	165/23062	1.29197311816313e-06	1.10224775067397e-05	5.48832416165619e-06	Pltp/Ube2b/Meig1/Enkur/Rsph9/Tekt1/Cfap54/Cfap45/Spag6l/Mns1/Spef2/Cfap206/Cfap52/Efcab1/Rsph4a/Wdr66/Ttll3/Iqcg/Ccdc39/Tekt4/Cfap44/Dnah5/Spata33/Kif9/Ttc21a/Cfap53/Cfap69/Spag16/Eno4/Drc7/Ttc12/Rabl2/Cfap43/Ift81/Ift88/Dpcd/Gas8/Cfap20/Anxa5/Atp2b4	40
GO:0060348	BP	GO:0060348	bone development	55/2555	258/23062	1.32186514004291e-06	1.12620739975202e-05	5.60762431070116e-06	Kdr/Foxp1/Tmem119/Tyrobp/Mef2c/Cited2/Ptpn6/Ctc1/Ptprc/Pdgfa/Insig1/Fgfr2/Sulf2/Pip4k2a/Bgn/Serpinh1/Sparc/Cfh/Thbs1/Ninj1/Acp5/Rpl13/Anxa6/Col1a1/Col3a1/Bmp4/Ogn/Enpp1/Col13a1/Foxc1/Mmp14/Por/Msx1/Notch2/Cyp26b1/Hspg2/Rarg/Gnas/Dhrs3/Tmem107/Sox9/Ttc9/Gja1/Alpl/Fgfr3/Cadm1/Cbs/Plxnb1/Sulf1/Flna/Tmem38b/Pls3/Ecm1/Fam20c/Igf1	55
GO:0042073	BP	GO:0042073	intraciliary transport	19/2555	52/23062	1.34065232488123e-06	1.14065337149731e-05	5.67955385260296e-06	Ift43/Ift20/Ttc30b/Dync2h1/Ttc21a/Dync2li1/Lca5/Ift81/Ift88/Wdr35/Ift22/Ift27/Ift74/Cluap1/Arl3/Ift57/Ift46/Dynll1/Pcm1	19
GO:0002709	BP	GO:0002709	regulation of T cell mediated immunity	30/2555	108/23062	1.35172060285035e-06	1.14850148902483e-05	5.71863128598714e-06	Vsir/Cd81/Smad7/B2m/Ptprc/Prkcz/Il1b/Cd24a/Lilrb4a/Lilrb4a/H2-Q10/H2-D1/Klrd1/Xcl1/H2-Q7/H2-Q6/H2-K1/Ccr2/H2-Q4/Rsad2/H2-T23/Tap2/H2-T22/Zp3/Cd55/Hmgb1/Il18/Arg1/P2rx7/Hfe	30
GO:0031110	BP	GO:0031110	regulation of microtubule polymerization or depolymerization	27/2555	92/23062	1.40217727168593e-06	1.18974932534877e-05	5.92401296771368e-06	Cdh5/Cav1/Stmn1/Sgk1/Stmn4/Tubb4a/Mapt/Pak1/Map1a/Clip3/Slain1/Mid1ip1/Arl2/Clasp2/Gda/Rps3/Spef1/Stmnd1/Ckap5/Map1b/Eml2/Akap9/Snca/Stmn2/Slc39a12/Arhgef7/Mapre2	27
GO:0031109	BP	GO:0031109	microtubule polymerization or depolymerization	33/2555	125/23062	1.43913215614159e-06	1.21778737343069e-05	6.06362032607714e-06	Cdh5/Cav1/Stmn1/Sgk1/Stmn4/Tubb4a/Cryab/Tppp3/Mapt/Pak1/Map1a/Clip3/Slain1/Mid1ip1/Arl2/Tppp/Clasp2/Gda/Ndel1/Rps3/Spef1/Stmnd1/Kif19a/Nin/Ckap5/Map1b/Eml2/Akap9/Snca/Stmn2/Slc39a12/Arhgef7/Mapre2	33
GO:2000177	BP	GO:2000177	regulation of neural precursor cell proliferation	33/2555	125/23062	1.43913215614159e-06	1.21778737343069e-05	6.06362032607714e-06	Lims2/Gata2/Ctnnb1/Cx3cr1/Ctsz/Btg2/Ccr5/Lyn/Spint1/Tgfb1/Trf/Sirt2/Sox10/Gjc2/Ptn/Itgb1/Lims1/Il1b/Cd24a/Id2/Mdk/Id4/Spint2/Sox2/Gpr37l1/Ptprz1/Appl2/Pax6/Cdh2/Flna/Ilk/Hif1a/Igf1	33
GO:0030218	BP	GO:0030218	erythrocyte differentiation	37/2555	148/23062	1.44646948560268e-06	1.22233540791499e-05	6.08626594956153e-06	Adgrf5/Alas1/Epas1/Lmo2/Klf2/Isg15/Gata2/Ets1/Mafb/Spi1/Cited2/Lyn/Inpp5d/Zfp36/Ikzf1/B2m/Hcls1/Dnase2a/Bpgm/Klf13/Thra/Hmgb2/Rps14/Rps19/Rps6/Id2/Bmp4/Tgfbr3/Stat1/Dyrk3/Atpif1/Hba-a2/Alas2/Hba-a1/Hbb-b1/Fech/Hif1a	37
GO:2001257	BP	GO:2001257	regulation of cation channel activity	45/2555	196/23062	1.463899732998e-06	1.23538855516417e-05	6.15126032436474e-06	App/Gstm7/Ahnak/Cav1/Ctss/Trem2/Ifngr1/P2ry6/Mef2c/Adrb2/Ccl2/Ifngr2/Asph/Kcna1/Ank3/Ank2/Cdk5/Pde4b/Fkbp1a/Gper1/Abcc9/Pde4d/Kcne4/Rem1/Dmd/Akap7/Itgb1/Mmp9/Ccr2/Gem/Bmp4/Calm3/Calm2/Edn1/Calm1/Stom/Nrxn1/S100a1/Kcne2/Pln/Kcnab1/Slmap/Ednra/Cfl1/Myo5a	45
GO:0019646	BP	GO:0019646	aerobic electron transport chain	20/2555	57/23062	1.4933982886635e-06	1.25518010010746e-05	6.24980660331368e-06	Ndufa7/Cox4i2/Ndufs2/Dnajc15/Pink1/Ndufc2/Uqcr10/Uqcr11/Uqcrq/Cox4i1/Cox7c/Cycs/Cox5b/Uqcrh/Ndufb6/Uqcrb/Cox6a1/Sdhc/Ndufv2/Ndufs6	20
GO:0031529	BP	GO:0031529	ruffle organization	20/2555	57/23062	1.4933982886635e-06	1.25518010010746e-05	6.24980660331368e-06	Cav1/P2ry12/Csf1r/Aif1/Evl/Rhog/Plekha1/Pfn2/Pdgfrb/Eps8/Coro1b/Pfn1/Plek/Ndel1/Rdx/Lima1/Icam1/Tpm1/Cspg4/Tcirg1	20
GO:1903053	BP	GO:1903053	regulation of extracellular matrix organization	20/2555	57/23062	1.4933982886635e-06	1.25518010010746e-05	6.24980660331368e-06	Rgcc/Ets1/Tie1/Fscn1/Ddr1/Phldb1/Clasp2/Nid1/Lamc1/Efemp2/Aebp1/Emilin1/Pdpn/Sox9/Antxr1/Tgfb2/Agt/Cyp2j6/Phldb2/Lamb2	20
GO:0007613	BP	GO:0007613	memory	39/2555	160/23062	1.50775837169463e-06	1.26554166292644e-05	6.30139901122483e-06	Slc1a1/App/Cx3cr1/Trem2/Lgmn/Ptgs1/Sgk1/Comt/Egr1/Syt11/Mapt/Rcan2/Map1a/Prkcz/Slc24a2/Ptn/Pde4d/Pten/Il1b/Lcn2/Il1rn/Ccnd2/Serpinf1/Mdk/Igf2/Pgrmc1/Ntf3/Plk2/S100b/Ntrk2/Ppp1r1b/Apoe/Paip2/Slc6a1/Camk2n1/Pde5a/Rcan1/Itga5/Igf1	39
GO:0090303	BP	GO:0090303	positive regulation of wound healing	21/2555	62/23062	1.59463623087028e-06	1.33486484487367e-05	6.64657376364437e-06	Plat/Fermt2/Ccl2/Vtn/Ptk2/Tbxa2r/Itgb1/S100a9/Anxa1/Emilin2/Thbs1/Actg1/F3/Plpp3/St3gal4/Hmgb1/Xbp1/Hbegf/Prdx2/Mylk/Cd36	21
GO:1903078	BP	GO:1903078	positive regulation of protein localization to plasma membrane	21/2555	62/23062	1.59463623087028e-06	1.33486484487367e-05	6.64657376364437e-06	Sptbn1/Trem2/Tnf/Clip3/Rhog/Pls1/Prnp/Gper1/Itgb1/Lgals3/Actr3/Lrp1/Pgrmc1/Ramp3/Ezr/Rab11a/Acsl3/Nrxn1/Atp2b4/Sorbs1/Myo5a	21
GO:0032965	BP	GO:0032965	regulation of collagen biosynthetic process	18/2555	48/23062	1.63490385390206e-06	1.36673573182577e-05	6.80526563559938e-06	Fn1/Rgcc/Arrb2/Ccl2/Il6ra/Tgfb1/Larp6/Pdgfrb/Prdx5/Bmp4/Emilin1/Vim/Il18/Cyp2j6/Errfi1/Tgfb3/Rap1a/Ltbp1	18
GO:0036037	BP	GO:0036037	CD8-positive, alpha-beta T cell activation	15/2555	35/23062	1.65993769231137e-06	1.38580321014949e-05	6.90020663404725e-06	Gimap1/Vsir/Runx1/Clec4a3/Mapk8ip1/Lilrb4a/Lilrb4a/Ptpn22/Runx3/Bcl2/Socs1/Irf1/Clec4a2/Clec4a1/Hfe	15
GO:0007288	BP	GO:0007288	sperm axoneme assembly	14/2555	31/23062	1.71559244107892e-06	1.4284371287486e-05	7.11248991193145e-06	Ube2b/Meig1/Spag6l/Mns1/Spef2/Cfap206/Iqcg/Cfap44/Cfap69/Spag16/Drc7/Ttc12/Cfap43/Ift88	14
GO:0035455	BP	GO:0035455	response to interferon-alpha	14/2555	31/23062	1.71559244107892e-06	1.4284371287486e-05	7.11248991193145e-06	Ifit1/Ifnar1/Ifit3/Ifitm1/Axl/Ifitm2/Ifitm3/Ifitm6/Ifi204/Plscr1/Tgtp1/Gas6/Bst2/Oas1a	14
GO:0034763	BP	GO:0034763	negative regulation of transmembrane transport	37/2555	149/23062	1.72121532761016e-06	1.43120548202351e-05	7.12627412710216e-06	Gstm7/1810037I17Rik/Cav1/Rgs2/Bin1/Tgfb1/Tnf/Ank3/Fabp5/Stxbp3/Rgs4/Atp1a2/Kcne4/Rem1/Oaz2/Pid1/Pten/Slc9a3r1/Il1b/Mmp9/Thbs1/Bcl2/Gem/Enpp1/Nedd4/Ahi1/Calm3/Calm2/Tgfb2/Calm1/Appl2/Ace/Kcne2/Stk39/Pln/Kcnab1/Camk2d	37
GO:0002285	BP	GO:0002285	lymphocyte activation involved in immune response	49/2555	222/23062	1.73023982605018e-06	1.43679115155207e-05	7.15408635444746e-06	Itm2a/Pglyrp1/Lef1/Tfrc/Foxp1/Irf8/Fcer1g/Spi1/Apbb1ip/Coro1a/Cd81/Smad7/Gpr183/Lcp1/Il6ra/H2-DMb1/Havcr2/Tgfb1/Cd180/Slc11a1/Ptprc/Lamp1/Prkcz/Lgals1/Anxa1/Clec4e/Clec4d/Lilrb4a/Lilrb4a/Lgals3/Nfkbiz/Nkg7/Ccr2/Rps6/Fgl2/Cd74/Mdk/Enpp1/Notch2/Hlx/Irf1/Hmgb1/Xbp1/Ercc1/Icam1/Il18/Lfng/Gadd45g/Il4ra	49
GO:0010927	BP	GO:0010927	cellular component assembly involved in morphogenesis	33/2555	126/23062	1.74451031527934e-06	1.44671241592007e-05	7.20348642345357e-06	Csrp2/Nebl/Mef2c/Cd9/Pmp22/Mag/Epb41l3/Tmod2/Csrp1/Ugt8a/Abca2/Cfl2/Nfasc/Tmod1/Phldb1/Tppp/Itgb4/Clasp2/Pdgfrb/Myl9/Prkar1a/Itgb1/Actg1/Pdgfra/Ckap5/Plec/Edn1/Krt8/Tpm1/Lmod1/Phldb2/Ilk/Tlr2	33
GO:1901379	BP	GO:1901379	regulation of potassium ion transmembrane transport	27/2555	93/23062	1.7688458832715e-06	1.46494310651794e-05	7.2942608792243e-06	Cav1/Trem2/Bin1/Kcna1/Ank3/Ank2/Prnp/Atp1b3/Cd63/Rgs4/Abcc9/Atp1b2/Kcne4/Akap7/Pten/Itgb1/Edn3/Nedd4/Fhl1/Akap9/Kcnn2/Atp1b1/Kcne2/Stk39/Flna/Kcnab1/Kcnmb1	27
GO:0070507	BP	GO:0070507	regulation of microtubule cytoskeleton organization	39/2555	161/23062	1.77952187423906e-06	1.4718276537531e-05	7.32854049277732e-06	Hspa1a/Cdh5/Cav1/Stmn1/Sgk1/Stmn4/Tubb4a/Mapt/Pak1/Map1a/Gnai1/Clip3/Slain1/Mid1ip1/Arl2/Phldb1/Tppp/Dixdc1/Clasp2/Gda/Cdk2ap2/Rps3/Spef1/Mapk15/Stmnd1/Ckap5/Hsph1/Map1b/Eml2/Akap9/Snca/Stmn2/Slc39a12/Fam107a/Phldb2/Rock1/Arhgef7/Mapre2/Cltc	39
GO:0006941	BP	GO:0006941	striated muscle contraction	41/2555	173/23062	1.78936465118467e-06	1.47409564121404e-05	7.33983328096637e-06	Cav1/Rgs2/Bin1/Adrb2/Smad7/Gsn/Ank2/Tnni1/Adora1/Pde4b/Kcnj8/Atp1a2/Ace2/Abcc9/Pde4d/Kcne4/Dmd/Arg2/Jup/Atp2a2/Atp1a1/Fxyd1/Calm3/Calm2/Akap9/Calm1/Kcnn2/Atp1b1/Kcne2/Aldoa/Tpm1/Pln/Flna/Tmem38b/Smtn/Pde5a/Nr4a1/Synm/Kcna5/Camk2d/P2rx4	41
GO:0035296	BP	GO:0035296	regulation of tube diameter	41/2555	173/23062	1.78936465118467e-06	1.47409564121404e-05	7.33983328096637e-06	Kdr/Klf2/Cav1/Rgs2/Ptgs1/Adrb2/Tbxas1/Adora1/Sod3/Atp1a2/Gper1/Ptk2/Adora2a/Tbxa2r/Edn3/Foxc1/Tgfbr3/Adm/Mgll/Cd38/Ece1/Wdr35/Gja1/Apoe/Edn1/Icam1/Agt/Cbs/Ednrb/Ace/Acta2/Rock1/Npy1r/Kcnmb1/Pde5a/Ednra/Kcna5/Gpx1/Hif1a/Manf/P2rx4	41
GO:0097746	BP	GO:0097746	blood vessel diameter maintenance	41/2555	173/23062	1.78936465118467e-06	1.47409564121404e-05	7.33983328096637e-06	Kdr/Klf2/Cav1/Rgs2/Ptgs1/Adrb2/Tbxas1/Adora1/Sod3/Atp1a2/Gper1/Ptk2/Adora2a/Tbxa2r/Edn3/Foxc1/Tgfbr3/Adm/Mgll/Cd38/Ece1/Wdr35/Gja1/Apoe/Edn1/Icam1/Agt/Cbs/Ednrb/Ace/Acta2/Rock1/Npy1r/Kcnmb1/Pde5a/Ednra/Kcna5/Gpx1/Hif1a/Manf/P2rx4	41
GO:0021537	BP	GO:0021537	telencephalon development	56/2555	267/23062	1.82061636665267e-06	1.49785980601227e-05	7.45816007252837e-06	Cxcl12/Ccdc141/Lef1/Mfsd2a/Zic3/Sema7a/Ctnnb1/Hes1/Nfib/P2ry12/Csf1r/Btg2/Zeb2/Srgap2/Tra2b/Kcna1/Rtn4/Rnf7/Dbi/Cntn2/Cdk5/Dixdc1/Atp1a2/Zic1/Atp1b2/Pten/Slc7a11/Ndel1/Id2/Wdr89/Mdk/Col3a1/Bmp4/Fgfr1/Nr2f1/Dnah5/Ulk4/Nin/Ntrk2/Id4/Ift88/Sox2/Dpcd/Kif3a/Lrp8/Slc1a2/Bcan/Hes5/Pax6/Pou3f3/Cdh2/Uqcrq/Otx2/Aqp1/Syne2/Hif1a	56
GO:0120034	BP	GO:0120034	positive regulation of plasma membrane bounded cell projection assembly	31/2555	115/23062	1.83339415993077e-06	1.50638243114101e-05	7.50059602160262e-06	Palm/Fnbp1l/Cdc42ep3/P2ry12/Tgfbr1/Fscn1/Pik3r1/Anln/Cdc42ep2/Ccp110/Eps8/Rac2/Pfn1/Ndel1/Actr3/Auts2/Nrp1/Mns1/Zmynd10/Tmem67/Plce1/Dynll1/Gpm6a/Ccdc88a/Aqp1/Tgfb3/Bcas3/Dpysl3/Arpc2/Cfl1/P2rx7	31
GO:0031103	BP	GO:0031103	axon regeneration	19/2555	53/23062	1.8735561577251e-06	1.5353299671463e-05	7.64473191226888e-06	Igf1r/Jun/Grn/Mag/Cers2/Omg/Inpp5f/Ptn/Pten/Ndel1/Bcl2/Stk24/Enpp1/Lrp1/Ptprf/Folr1/Rgma/Flna/Lamb2	19
GO:0035272	BP	GO:0035272	exocrine system development	19/2555	53/23062	1.8735561577251e-06	1.5353299671463e-05	7.64473191226888e-06	Igf1r/Sema3c/Nfib/Tnf/Sox10/Pdgfa/Fgfr2/Wls/Bmp7/Igf2/Fgfr1/Foxc1/Nrp1/Sox9/Xbp1/Tgm2/Pax6/Ntn4/Igf1	19
GO:0043525	BP	GO:0043525	positive regulation of neuron apoptotic process	26/2555	88/23062	1.89870037264043e-06	1.55389039695198e-05	7.73714820914131e-06	Fas/App/Ctnnb1/Jun/Grn/Tyrobp/Ctsz/Ccl3/Itgam/Egr1/Tnf/Ncf2/Cdk5/Prnp/Fis1/Nupr1/Il1b/Lcn2/Mcl1/Ddit3/Ptprf/Tgfb2/Fgfr3/Il18/Nqo1/Pmaip1	26
GO:0042092	BP	GO:0042092	type 2 immune response	17/2555	44/23062	1.95322314382939e-06	1.59028676297704e-05	7.9183733964276e-06	Cd81/Il33/Prkcz/Anxa1/Lilrb4a/Lilrb4a/Arg2/Xcl1/Ccr2/Cd74/Rsad2/Hlx/Irf1/Il18/Arg1/Ecm1/Il4ra	17
GO:0045019	BP	GO:0045019	negative regulation of nitric oxide biosynthetic process	11/2555	20/23062	1.95338691984174e-06	1.59028676297704e-05	7.9183733964276e-06	Cd34/Cav1/Sirpa/Tspo/Gimap3/Acp5/Gimap5/Wdr35/Dynll1/Ptgis/Atp2b4	11
GO:0072010	BP	GO:0072010	glomerular epithelium development	11/2555	20/23062	1.95338691984174e-06	1.59028676297704e-05	7.9183733964276e-06	Prom1/Basp1/Cd24a/Bmp4/Foxc1/Notch2/Ednrb/Klf15/Jag1/Ednra/Lamb2	11
GO:1904406	BP	GO:1904406	negative regulation of nitric oxide metabolic process	11/2555	20/23062	1.95338691984174e-06	1.59028676297704e-05	7.9183733964276e-06	Cd34/Cav1/Sirpa/Tspo/Gimap3/Acp5/Gimap5/Wdr35/Dynll1/Ptgis/Atp2b4	11
GO:0032722	BP	GO:0032722	positive regulation of chemokine production	25/2555	83/23062	2.01370557937361e-06	1.63511842872736e-05	8.14159972117567e-06	App/Csf1r/Aif1/Pycard/Cd84/Il6ra/Egr1/Havcr2/Tnf/Mbp/Il33/Il1b/Chil3/Il17ra/Ccl5/Cd74/Lrp1/Lbp/Hmgb1/Il18/Mif/Oas1a/Tlr2/Lpl/Il4ra	25
GO:0046785	BP	GO:0046785	microtubule polymerization	25/2555	83/23062	2.01370557937361e-06	1.63511842872736e-05	8.14159972117567e-06	Cdh5/Cav1/Stmn1/Sgk1/Tubb4a/Tppp3/Mapt/Pak1/Clip3/Slain1/Arl2/Tppp/Clasp2/Gda/Ndel1/Rps3/Nin/Ckap5/Map1b/Eml2/Akap9/Snca/Stmn2/Slc39a12/Arhgef7	25
GO:0051496	BP	GO:0051496	positive regulation of stress fiber assembly	20/2555	58/23062	2.04304360277462e-06	1.65514075510731e-05	8.24129510960036e-06	Rgcc/Limch1/Fermt2/Tgfbr1/Evl/Lpar1/Pak1/Arhgef10/Pfn2/Pfn1/S100a10/Nrp1/Cd47/Arhgef15/Pdlim4/Sdc4/Rhoc/Ccdc88a/Tpm1/Tgfb3	20
GO:0019233	BP	GO:0019233	sensory perception of pain	37/2555	150/23062	2.04367893493501e-06	1.65514075510731e-05	8.24129510960036e-06	Cxcl12/Ctss/Ptgs1/Fcgr1/Adrb2/Arrb2/Comt/Ccl2/Il33/Kcna1/Rtn4/Fabp5/Ncam1/Cdk5/Kcnj10/Adora1/Uchl1/Il1rn/Ptafr/Fcgr4/Gpr171/Ccr2/Fgfr1/Tmem100/Mgll/Ndn/Ptges3/Edn1/Il18/Ednrb/Lxn/Ace/Aqp1/Npy1r/Ednra/P2rx4/P2rx7	37
GO:0035150	BP	GO:0035150	regulation of tube size	41/2555	174/23062	2.09343786887479e-06	1.69323779835743e-05	8.43098832768985e-06	Kdr/Klf2/Cav1/Rgs2/Ptgs1/Adrb2/Tbxas1/Adora1/Sod3/Atp1a2/Gper1/Ptk2/Adora2a/Tbxa2r/Edn3/Foxc1/Tgfbr3/Adm/Mgll/Cd38/Ece1/Wdr35/Gja1/Apoe/Edn1/Icam1/Agt/Cbs/Ednrb/Ace/Acta2/Rock1/Npy1r/Kcnmb1/Pde5a/Ednra/Kcna5/Gpx1/Hif1a/Manf/P2rx4	41
GO:0008361	BP	GO:0008361	regulation of cell size	47/2555	211/23062	2.13342485782929e-06	1.72334241433992e-05	8.58088556374507e-06	Cxcl12/Sema3c/Fn1/Aqp11/Sema7a/Ccr5/Slc12a9/Mag/Mapt/Rtn4/Dpysl2/Pak1/Slc12a2/Cdk5/Omg/Wnt3/Clasp2/Pten/Slc9a3r1/Plek/Ndel1/Rpl4/Actr3/Npm1/Lrp1/Ogt/Nrp1/Mgll/Rdx/Aqp4/Mt3/Map1b/Apoe/Hsp90ab1/Macf1/Edn1/Tnfrsf12a/Anxa7/Rgma/Arhgap5/Lrrc8a/Atp5g1/Sema3b/Aqp1/Ilk/Cfl1/P2rx7	47
GO:0010517	BP	GO:0010517	regulation of phospholipase activity	21/2555	63/23062	2.1434901057578e-06	1.72923010086264e-05	8.61020159743996e-06	Flt1/Rgs2/Marcks/Cd86/Ang/Ppt1/Lpar1/Prkcz/Fgfr2/Pdgfrb/Dlc1/Anxa1/Ptafr/Ccl5/Txk/Pdgfra/Fgfr1/Lrp1/Snca/Agt/Fgfr3	21
GO:0062012	BP	GO:0062012	regulation of small molecule metabolic process	71/2555	368/23062	2.16500005121437e-06	1.74432345652822e-05	8.6853546005005e-06	Mfsd2a/App/Bcl2l1/Cav1/Trem2/P2ry6/Comt/Egr1/Tnf/Slc7a7/Entpd1/Gpd1/Dbi/Fabp5/Mid1ip1/Pgp/Arl2/Insig1/Fdps/Fis1/Gper1/Pth1r/Nr1h3/Nupr1/Pid1/Il1b/Anxa1/Slc7a11/Ptafr/Dgat1/Plek/Tspo/Adipor1/Ier3/Hsd11b1/Cd74/Igf2/Igfbp4/Fmo1/Zbtb20/Por/Ogt/Igfbp3/Sox9/Dgat2/Plin5/Rdh10/Srebf1/Apoe/Hmgb1/Atpif1/Snca/Agt/Slc4a4/Appl2/Ndufc2/Dkk3/Ppp1r3g/Elovl5/Cyp2j6/Eno1/Fabp3/Atp2b4/Sorbs1/Fgf1/Pmaip1/Hif1a/Dab2/…	71
GO:0030837	BP	GO:0030837	negative regulation of actin filament polymerization	22/2555	68/23062	2.18098328731787e-06	1.7549307381674e-05	8.73817049427233e-06	Kank3/Sptbn1/Tmsb10/Pecam1/Capza2/Evl/Ssh2/Prkcd/Gsn/Tmod2/Tmod1/Pfn2/Eps8/Pfn1/Rdx/Tpm1/Lmod1/Capg/Arpc2/Tmsb4x/Tlr2/Cfl1	22
GO:0046890	BP	GO:0046890	regulation of lipid biosynthetic process	46/2555	205/23062	2.20321706503285e-06	1.77053366206768e-05	8.81586074510935e-06	Igf1r/Mfsd2a/Adgrf5/Asah1/Prkcd/Egr1/Tnf/Abca2/Dbi/Fabp5/Mid1ip1/Pdgfa/Insig1/Fdps/Gper1/Pde8b/Nr1h3/Igfbp7/Il1b/Anxa1/Dgat1/Tspo/Cd74/Igf2/Zbtb20/Por/Thrsp/Lpcat1/Scarb1/Dgat2/Plin5/Ccdc3/Rdh10/Srebf1/Atp1a1/Apoe/Acsl3/Agt/Slc27a1/Dkk3/Elovl5/Fabp3/Sorbs1/Fgf1/Dab2/Igf1	46
GO:0120316	BP	GO:0120316	sperm flagellum assembly	16/2555	40/23062	2.27276345556167e-06	1.8240684022214e-05	9.08242151395099e-06	Ube2b/Meig1/Cfap54/Spag6l/Mns1/Spef2/Cfap206/Iqcg/Cfap44/Cfap69/Spag16/Drc7/Ttc12/Cfap43/Ift81/Ift88	16
GO:0007389	BP	GO:0007389	pattern specification process	89/2555	493/23062	2.27727321866449e-06	1.82533559920752e-05	9.08873115516572e-06	Sema3c/Lef1/Sox17/Eng/Acvrl1/Zic3/Ctnnb1/Hes1/C1qa/Mafb/Tgfbr1/Btg2/Mef2c/Cited2/Bhlhe41/Itgam/Zeb2/Asph/Tra2b/Ppp2r3a/Fgfr2/Wnt3/Ifitm1/Nbl1/Zic1/Nr2f2/Heyl/Wls/Ets2/Ddit3/Bmp7/Bmp4/Gpc3/Bicc1/Tbx18/Fgfr1/Nr2f1/Foxc1/Msx1/Notch2/Cyp26b1/Ripply3/Nrp1/Meox1/Rarg/Tmem107/Foxj1/Pifo/Enkur/Cfap45/Mns1/Cfap52/Drc1/Ccdc39/Dync2h1/Dnah5/Daw1/Cfap53/Dync2li1/Dnaaf3/Tmem67/Ift88/Cep290/Hipk1/Dpcd/Folr1/Ss…	89
GO:0017015	BP	GO:0017015	regulation of transforming growth factor beta receptor signaling pathway	35/2555	139/23062	2.3050471990597e-06	1.84522287348893e-05	9.18775409069123e-06	Eng/Cav2/Cav1/Cited2/Hspa5/Smad7/Nrros/Zeb2/Tgfb1/Pmepa1/Skil/Htra1/Snx1/Aspn/Tgfb1i1/Lrg1/Thbs1/Sdcbp/Htra3/Emilin1/Lrp1/Tgfbr3/Ogt/Bambi/Cd109/Folr1/Hsp90ab1/Cdkn1c/Xbp1/Spry2/Tgfb3/Ltbp1/Sap30/Dab2/Snx6	35
GO:0061448	BP	GO:0061448	connective tissue development	61/2555	302/23062	2.39306534594741e-06	1.9132234883903e-05	9.52634350268369e-06	Ctnnb1/Nfib/Tgfbr1/Mef2c/Spi1/Maf/Smad7/Il6ra/Egr1/C3ar1/Tgfb1/Runx1/Sox8/Creb5/Thra/Sulf2/Pdgfrb/Mgp/Bgn/Pth1r/Serpinh1/Cfh/Thbs1/Runx3/Anxa6/Id2/Col1a1/Efemp1/Mdk/Col3a1/Bmp7/Bmp4/Ogn/Ctsk/Enpp1/Fgfr1/Por/Msx1/Hspg2/Rarg/Gnas/Klf7/Sox9/Dgat2/Id4/Sorl1/Pbxip1/Lmna/Edn1/Tgfb2/Pdgfd/Xbp1/Hes5/Fgfr3/Cbs/Sulf1/Mustn1/Hif1a/Ecm1/Csf1/Igf1	61
GO:0002260	BP	GO:0002260	lymphocyte homeostasis	26/2555	89/23062	2.40173434425083e-06	1.91769249948643e-05	9.54859565204174e-06	Slc40a1/Fas/Tsc22d3/Mef2c/Coro1a/Lyn/Tgfb1/Skil/Cd24a/Pirb/Cd44/Gimap3/Lat/Bcl2/Rps6/Gimap5/Cd74/Enpp1/Tgfb2/Mif/Prdx2/Bcl2a1a/Pmaip1/Hif1a/Tcirg1/P2rx7	26
GO:0006457	BP	GO:0006457	protein folding	40/2555	169/23062	2.46171034802953e-06	1.96268844729374e-05	9.77263997182055e-06	Hspb1/Hspa1a/Grn/H2-DMa/Sdf2l1/Hspa5/Dnajb1/B2m/H2-DMb1/Pdia3/Calr/Hsp90b1/Cryab/Hsp90aa1/Dnajb2/Cdc37l1/Arl2/Fkbp1a/Hspa2/Cd74/Txndc5/Dnajc3/Unc45b/Ppil6/Zmynd10/Dnajb13/Hspa4l/Hsph1/Clu/Dnaja4/Nudc/Prdx4/Pdia4/Ptges3/Hsp90ab1/Hspe1/Hspb2/Pdcl3/Unc45a/Dnajb11	40
GO:0033135	BP	GO:0033135	regulation of peptidyl-serine phosphorylation	39/2555	163/23062	2.46439043960132e-06	1.96268844729374e-05	9.77263997182055e-06	Tfrc/App/Tek/Cav1/Arrb2/Camk1/Smad7/Tgfb1/Tnf/Hcls1/Hsp90aa1/Pak1/Inpp5f/Pfn2/Pde4d/Dmd/Pten/Osm/Gadd45a/Cd44/Txn1/Ppp1r15a/Bcl2/Ogt/Ramp3/Ntf3/Gas6/Igtp/Nck1/Ntrk2/Pink1/Hsp90ab1/Akap9/Snca/Agt/Nrxn1/Spry2/Mif/Atp2b4	39
GO:0048545	BP	GO:0048545	response to steroid hormone	50/2555	231/23062	2.47987589370206e-06	1.97249898671474e-05	9.82148871794887e-06	Abhd2/Foxp1/Fas/Cav1/Sgk1/Zfp36/Pik3r1/Ywhah/Zfp36l2/Ddx5/Tgfb1/Calr/Tnf/Mbp/Pak1/Atp1a2/Gper1/Heyl/Nr1h3/Anxa1/Il1rn/Hmgb2/Eif4ebp1/Bcl2/Bmp7/Bmp4/Fibin/Spp1/Por/Klf9/Nedd4/Ncoa3/Ntrk2/Atp1a1/Hmgb1/Ptges3/Tgfb2/Alpl/Acsbg1/Lcat/Fam107a/Paqr8/Stk39/Aqp1/Lbh/Tgfb3/Kank2/Ass1/Dab2/Igf1	50
GO:0032930	BP	GO:0032930	positive regulation of superoxide anion generation	12/2555	24/23062	2.5025753847293e-06	1.98548273835593e-05	9.88613755737514e-06	App/Tyrobp/Cyba/Itgam/Itgb2/Prkcd/Tgfb1/Gstp1/Mapt/Fpr2/Agt/Il18	12
GO:0033033	BP	GO:0033033	negative regulation of myeloid cell apoptotic process	12/2555	24/23062	2.5025753847293e-06	1.98548273835593e-05	9.88613755737514e-06	Fcer1g/Ccr5/Fcgr2b/Cxcr2/Clec5a/Ccl5/Bcl2/Gas6/Itpkb/Kitl/Il18/Mif	12
GO:0061326	BP	GO:0061326	renal tubule development	30/2555	111/23062	2.51918211994669e-06	1.99611529809517e-05	9.93907931614163e-06	Prom1/Aqp11/Ctnnb1/Hes1/Mef2c/Tgfb1/Sox8/Lzts2/Heyl/Col4a1/Cd24a/Cd44/Bcl2/Bmp4/Gpc3/Maged1/Notch2/Stat1/Sox9/Ahi1/Hey1/Agt/Hes5/Pou3f3/Ptch1/Aqp1/Pgf/Jag1/Fgf1/Ilk	30
GO:0002028	BP	GO:0002028	regulation of sodium ion transport	28/2555	100/23062	2.53110761386849e-06	2.00301629214396e-05	9.97344082185056e-06	Sgk1/Adrb2/Serpine2/Ywhah/Tgfb1/Ank3/Atp1b3/Atp1a2/Gper1/Atp1b2/Dmd/Slc9a3r1/Fxyd5/Glrx/Nedd4/Gnas/Nkain4/Atp1a1/Fxyd1/Stom/Atp1b1/Ahcyl1/Stk39/Slmap/Atp2b4/Camk2d/P2rx4/P2rx7	28
GO:0048143	BP	GO:0048143	astrocyte activation	10/2555	17/23062	2.54914776078645e-06	2.00611448903219e-05	9.98886739797997e-06	App/Trem2/C1qa/Ifngr1/Grn/C5ar1/Adora2a/Il1b/Lrp1/Agt	10
GO:0051895	BP	GO:0051895	negative regulation of focal adhesion assembly	10/2555	17/23062	2.54914776078645e-06	2.00611448903219e-05	9.98886739797997e-06	Acvrl1/Apod/Clasp2/Dlc1/Pten/Lrp1/Mmp14/Fam107a/Phldb2/Bcas3	10
GO:0150118	BP	GO:0150118	negative regulation of cell-substrate junction organization	10/2555	17/23062	2.54914776078645e-06	2.00611448903219e-05	9.98886739797997e-06	Acvrl1/Apod/Clasp2/Dlc1/Pten/Lrp1/Mmp14/Fam107a/Phldb2/Bcas3	10
GO:0010573	BP	GO:0010573	vascular endothelial growth factor production	15/2555	36/23062	2.55434937347869e-06	2.00611448903219e-05	9.98886739797997e-06	Bsg/Flt1/C5ar1/Ccl2/Il6ra/C3ar1/Tnf/Sulf2/Il1b/Ccr2/Cyp1b1/Ndrg2/Aqp4/Sulf1/Hif1a	15
GO:0010922	BP	GO:0010922	positive regulation of phosphatase activity	15/2555	36/23062	2.55434937347869e-06	2.00611448903219e-05	9.98886739797997e-06	Slc39a10/Mef2c/Cd33/Cd300a/Ptprc/Pdgfrb/Plek/Ppp1r15a/Rpl5/Calm3/Hsp90ab1/Calm2/Calm1/Ppp1r12a/Rock1	15
GO:0043537	BP	GO:0043537	negative regulation of blood vessel endothelial cell migration	15/2555	36/23062	2.55434937347869e-06	2.00611448903219e-05	9.98886739797997e-06	Rgcc/Acvrl1/Robo4/Mef2c/Tgfb1/Tnf/Tbxa2r/Gadd45a/Thbs1/Mmrn2/Jup/Apoe/Hmgb1/Atp2b4/Angpt2	15
GO:0050798	BP	GO:0050798	activated T cell proliferation	19/2555	54/23062	2.591582556091e-06	2.03279296717063e-05	1.01217051706802e-05	Laptm5/Pycard/Cd86/Itgam/Itgb2/Itgad/Prnp/Prkar1a/Cd24a/Lilrb4a/Lilrb4a/Rps3/Igfbp2/Igf2/Hmgb1/Il18/Lrrc32/Arg1/Igf1	19
GO:0006925	BP	GO:0006925	inflammatory cell apoptotic process	13/2555	28/23062	2.74894327438482e-06	2.1508063709634e-05	1.070931881293e-05	Fas/Mef2c/Ccr5/Itgam/Fcgr2b/Pten/Anxa1/Slc7a11/Cxcr2/Cd44/Ccl5/Itpkb/Il18	13
GO:0032928	BP	GO:0032928	regulation of superoxide anion generation	13/2555	28/23062	2.74894327438482e-06	2.1508063709634e-05	1.070931881293e-05	App/Tyrobp/Cyba/Itgam/Itgb2/Prkcd/Tgfb1/Gstp1/Mapt/Fpr2/Acp5/Agt/Il18	13
GO:2001238	BP	GO:2001238	positive regulation of extrinsic apoptotic signaling pathway	20/2555	59/23062	2.77038646867902e-06	2.16486410626511e-05	1.07793152436484e-05	Cav1/Pycard/Pdia3/Tnf/Atf3/Ptprc/Skil/Mal/Gper1/G0s2/Pten/Thbs1/Runx3/Timp3/Itm2c/Tnfsf10/Tgfb2/Tnfrsf12a/Agt/Pmaip1	20
GO:0002691	BP	GO:0002691	regulation of cellular extravasation	17/2555	45/23062	2.81592343669516e-06	2.19732100359173e-05	1.09409249849259e-05	Cxcl12/Pecam1/Ccl2/Jam3/Ptafr/Adam8/Thy1/Ccr2/Mdk/Plvap/Cd47/St3gal4/Pdgfd/Icam1/Chst2/Fut9/Lyve1	17
GO:0006165	BP	GO:0006165	nucleoside diphosphate phosphorylation	29/2555	106/23062	2.81897797345824e-06	2.19732100359173e-05	1.09409249849259e-05	App/Hk2/Gpd1/Bpgm/Arl2/Nupr1/Pkm/Ier3/Enpp1/Zbtb20/Ogt/Nme5/Ak7/Ak8/Eno4/Galk1/Aldoc/Slc4a4/Pfkm/Eno1/Pfkp/Aldoa/Pgk1/Gapdh/Nme2/Hif1a/Nme1/Igf1/P2rx7	29
GO:0086003	BP	GO:0086003	cardiac muscle cell contraction	22/2555	69/23062	2.86883102480228e-06	2.23338495280857e-05	1.1120494998773e-05	Cav1/Bin1/Gsn/Ank2/Adora1/Pde4b/Kcnj8/Atp1a2/Abcc9/Pde4d/Kcne4/Jup/Atp2a2/Atp1a1/Fxyd1/Akap9/Kcnn2/Kcne2/Pln/Flna/Kcna5/Camk2d	22
GO:0015837	BP	GO:0015837	amine transport	32/2555	123/23062	2.90574191893475e-06	2.25929596393578e-05	1.12495113912633e-05	Slc7a5/Cxcl12/Ddc/Slc38a3/P2ry12/Rgs2/Ptgs1/Entpd1/Syt11/Rtn4/Dpysl2/Sv2a/Slc12a2/Gabbr1/Adora1/Rgs4/Ace2/Adora2a/Itgb1/Il1b/Il1rn/Arg2/Sncg/Pink1/Snca/Agt/Slc6a1/Pcp4/Arl6ip1/Arg1/P2rx7/Myo5a	32
GO:0002396	BP	GO:0002396	MHC protein complex assembly	9/2555	14/23062	2.94885047202387e-06	2.28425879847819e-05	1.13738066124408e-05	H2-DMa/B2m/H2-DMb1/Pdia3/Calr/H2-Eb1/H2-Aa/H2-Ab1/Tapbp	9
GO:0002501	BP	GO:0002501	peptide antigen assembly with MHC protein complex	9/2555	14/23062	2.94885047202387e-06	2.28425879847819e-05	1.13738066124408e-05	H2-DMa/B2m/H2-DMb1/Pdia3/Calr/H2-Eb1/H2-Aa/H2-Ab1/Tapbp	9
GO:1901201	BP	GO:1901201	regulation of extracellular matrix assembly	9/2555	14/23062	2.94885047202387e-06	2.28425879847819e-05	1.13738066124408e-05	Rgcc/Tie1/Phldb1/Clasp2/Emilin1/Sox9/Antxr1/Agt/Phldb2	9
GO:0043406	BP	GO:0043406	positive regulation of MAP kinase activity	33/2555	129/23062	3.05675435394188e-06	2.36196850078785e-05	1.17607396195805e-05	Flt1/App/Fgd2/Erp29/Prkcd/Zeb2/Tgfb1/Ptpn1/Tnf/Ptprc/Pak1/Pdgfa/Pdgfrb/Il34/Il1b/Il1rn/Cd24a/Thbs1/Adam8/Rps3/Fgfr1/Edn3/Maged1/Ntf3/Edn1/Kitl/Pdgfd/Mif/Tpd52l1/Pde5a/Fgf1/Ilk/P2rx7	33
GO:0046632	BP	GO:0046632	alpha-beta T cell differentiation	33/2555	129/23062	3.05675435394188e-06	2.36196850078785e-05	1.17607396195805e-05	Lef1/Foxp1/Gimap1/Psap/Ctsl/Smad7/Gpr183/Il6ra/Tgfb1/Runx1/Cd83/Prkcz/Anxa1/Lilrb4a/Lilrb4a/Nfkbiz/Gimap3/Txk/Runx3/Bcl2/Il2rg/Ccr2/Gimap5/Socs1/Rpl22/Rsad2/Hlx/Irf1/Itpkb/Hmgb1/Il18/Gadd45g/Il4ra	33
GO:0071375	BP	GO:0071375	cellular response to peptide hormone stimulus	57/2555	278/23062	3.11639345319903e-06	2.40506795867702e-05	1.19753409158343e-05	Igf1r/Cav2/Ctnnb1/Cav1/Marcks/Sgk1/Snx5/Socs3/Ptpre/Pik3r1/Prkcd/Ptpn1/Car2/Grb14/Pak1/Prkcz/Insig1/Rab31/Pip4k2a/Rarres2/Gper1/Ptk2/Pid1/Pten/Il1b/Pkm/Adipor1/Eif4ebp1/Ndel1/Socs1/Jak1/Igf2/Enpp1/Ogt/Irf1/Nck1/Ptprf/Sorl1/Srebf1/Anxa5/Edn1/Xbp1/Ybx1/Agt/Slc27a1/Il18/Appl2/Ahcyl1/Kl/Rock1/Ednra/Sorbs1/Nr4a1/Lpl/Cfl1/Igf1/Myo5a	57
GO:0032729	BP	GO:0032729	positive regulation of interferon-gamma production	25/2555	85/23062	3.25738653426363e-06	2.51076773952894e-05	1.25016424308763e-05	Slc7a5/App/Ifnar1/Isg15/Irf8/Pycard/Havcr2/Tnf/Runx1/Slc11a1/Pde4b/Pde4d/Il1b/Cd14/Klrk1/H2-Q7/Klre1/Cd2/Ptpn22/Txk/Cd3e/Ccr2/Zp3/Il18/Cd27	25
GO:0044070	BP	GO:0044070	regulation of anion transport	31/2555	118/23062	3.30896068068241e-06	2.54422310114692e-05	1.26682237365697e-05	Abcb1a/Slc38a3/Rgs2/Car2/Dpysl2/Sv2a/Slc12a2/Gabbr1/Adora1/Prnp/Rgs4/Ace2/Adora2a/Itgb1/Il1b/Il1rn/Arg2/Cebpb/Ptafr/Fgfr1/Fxyd1/Snca/Edn1/Agt/Slc6a1/Ahcyl1/Arl6ip1/Atp5j/Mif/Arg1/P2rx7	31
GO:0051952	BP	GO:0051952	regulation of amine transport	31/2555	118/23062	3.30896068068241e-06	2.54422310114692e-05	1.26682237365697e-05	Slc7a5/Cxcl12/Slc38a3/P2ry12/Rgs2/Ptgs1/Entpd1/Syt11/Rtn4/Dpysl2/Sv2a/Slc12a2/Gabbr1/Adora1/Rgs4/Ace2/Adora2a/Itgb1/Il1b/Il1rn/Arg2/Sncg/Pink1/Snca/Agt/Slc6a1/Pcp4/Arl6ip1/Arg1/P2rx7/Myo5a	31
GO:0034110	BP	GO:0034110	regulation of homotypic cell-cell adhesion	16/2555	41/23062	3.34474710839158e-06	2.56856781640725e-05	1.2789441211398e-05	Adrb2/Lyn/Cd9/F11r/Serpine2/Il6ra/Prkcd/Ank3/Lgals1/Cd24a/Emilin2/Plaur/Ccl5/Jak1/Pdpn/Rdx	16
GO:1904427	BP	GO:1904427	positive regulation of calcium ion transmembrane transport	29/2555	107/23062	3.46148603507007e-06	2.65186092937687e-05	1.32041751984996e-05	Gstm7/Cav1/P2ry6/Adrb2/Asph/Plp1/Vmp1/Ank2/Dbi/Gjc2/Cdk5/Gper1/Hspa2/Gimap3/Thy1/Gimap5/Cemip/Bmp4/Ramp3/Calm3/Calm2/Snca/Calm1/S100a1/Atp1b1/Kcne2/Ednra/P2rx4/P2rx7	29
GO:0045576	BP	GO:0045576	mast cell activation	27/2555	96/23062	3.46172597235613e-06	2.65186092937687e-05	1.32041751984996e-05	Ndrg1/Gata2/Fcgr3/Fcer1g/Rhoh/Lyn/Ptpn6/Cd84/Lat2/Ptpre/Adora3/Cd300a/Cd48/Ptgds/Rac2/Cd300lf/Lilrb4a/Lilrb4a/Fgr/Snap23/Lat/Plscr2/Plscr1/Vamp8/Hmox1/Milr1/Il4ra	27
GO:0048145	BP	GO:0048145	regulation of fibroblast proliferation	32/2555	124/23062	3.50465628380309e-06	2.68144954981888e-05	1.33515031838664e-05	Fn1/Cav1/Jun/Ctc1/Cd300a/Tgfb1/Ifi30/Gstp1/Fth1/Lzts2/Pdgfa/Pdgfrb/Cd248/Nupr1/Mmp9/Anxa2/Rps3a1/Socs1/Cd74/Pdgfra/Fbln1/Gas6/Ptprz1/Med31/Pdgfd/Agt/Mif/Aqp1/Emd/Pmaip1/Cdkn1a/Igf1	32
GO:0070527	BP	GO:0070527	platelet aggregation	19/2555	55/23062	3.54990812289479e-06	2.71273960605997e-05	1.35073029771366e-05	Fn1/P2ry12/Adrb2/Lyn/Ptpn6/Cd9/F11r/Serpine2/Fermt3/Il6ra/Prkcd/Stxbp3/Cfh/Slc7a11/Emilin2/Plek/Pdgfra/Pdpn/Gnas	19
GO:0030111	BP	GO:0030111	regulation of Wnt signaling pathway	63/2555	319/23062	3.5973146208165e-06	2.7455974826526e-05	1.36709092787996e-05	Lef1/Sox17/Nkd1/App/Ctnnb1/Snx3/Cav1/Sox4/Csnk1e/Egr1/Zeb2/Tgfb1/Gprc5b/Sox10/Lzts2/Ppp2r3a/Frmd8/Thra/Fgfr2/Amer2/Sulf2/Dixdc1/Wnt3/Cthrc1/Hic1/Limd1/Wls/Slc9a3r1/Ift20/Ddit3/Ube2b/Rps12/Col1a1/Mdk/Gpc3/Bicc1/Tbx18/Plpp3/Lrp1/Tmem88/Bambi/Sox9/Sox2/Folr1/Pbxip1/Apoe/Ruvbl2/Ruvbl1/Macf1/Fgfr3/Gpc5/Dkk3/Klf15/Cdh2/Nrarp/Sostdc1/Tmem237/Sulf1/Wnt5b/Ilk/Emd/Tlr2/Dab2	63
GO:0032623	BP	GO:0032623	interleukin-2 production	23/2555	75/23062	3.63585709848612e-06	2.77161787140411e-05	1.38004702855635e-05	Sptbn1/Cd34/Laptm5/Lag3/Fcer1g/Zfp36/Havcr2/Runx1/Slc11a1/Cd83/Ptprc/Il1rap/Prnp/Pde4b/Pde4d/Il1b/Anxa1/Lilrb4a/Lilrb4a/Cd3e/Rps3/Ccr2/Ezr	23
GO:0043116	BP	GO:0043116	negative regulation of vascular permeability	11/2555	21/23062	3.69008574751884e-06	2.80608718382752e-05	1.39721002662946e-05	Cldn5/Ramp2/Pde2a/Pde2a/Fermt2/Adora2a/Adm/Apoe/Akap12/Ddah1/Pde3a	11
GO:2000353	BP	GO:2000353	positive regulation of endothelial cell apoptotic process	11/2555	21/23062	3.69008574751884e-06	2.80608718382752e-05	1.39721002662946e-05	Rgcc/Ccl12/Ccl2/Gper1/Cd248/Thbs1/Pdcd4/Bmp4/Ecscr/Xbp1/Col18a1	11
GO:0090497	BP	GO:0090497	mesenchymal cell migration	21/2555	65/23062	3.78512951701141e-06	2.87485202828622e-05	1.43144949385309e-05	Sema3c/Fn1/Sema7a/Zeb2/Sox10/Sox8/Anxa6/Bmp7/Bmp4/Edn3/Nrp1/Folr1/Edn1/Kitl/Ednrb/Pax6/Cdh2/Sema3b/Ednra/Hif1a/Cfl1	21
GO:0055076	BP	GO:0055076	transition metal ion homeostasis	34/2555	136/23062	3.79204943044435e-06	2.87659973846619e-05	1.43231971563422e-05	Slc40a1/Slc39a10/Slc1a1/Tfrc/Slc31a1/App/Epas1/Atox1/Aplp2/B2m/Slc11a1/Trf/Fth1/Prnp/Fbxl5/Mt1/Cp/Lcn2/Ftl1/Atp6v1g1/Bdh2/Mt3/Mt2/Cyb561/Alas2/Fech/Slc39a12/Slc22a17/Steap1/Glrx3/Hif1a/Hmox1/Bola2/Hfe	34
GO:0050901	BP	GO:0050901	leukocyte tethering or rolling	15/2555	37/23062	3.85648418790624e-06	2.92192013653042e-05	1.454885698242e-05	Cxcl12/Jam2/Selplg/Cx3cr1/Tnf/Itgb1/Sell/Ptafr/Itgb7/Ccr2/Vcam1/St3gal4/Chst2/Fut9/Rock1	15
GO:1903844	BP	GO:1903844	regulation of cellular response to transforming growth factor beta stimulus	35/2555	142/23062	3.88483709166404e-06	2.93982568734917e-05	1.46380124986152e-05	Eng/Cav2/Cav1/Cited2/Hspa5/Smad7/Nrros/Zeb2/Tgfb1/Pmepa1/Skil/Htra1/Snx1/Aspn/Tgfb1i1/Lrg1/Thbs1/Sdcbp/Htra3/Emilin1/Lrp1/Tgfbr3/Ogt/Bambi/Cd109/Folr1/Hsp90ab1/Cdkn1c/Xbp1/Spry2/Tgfb3/Ltbp1/Sap30/Dab2/Snx6	35
GO:0002824	BP	GO:0002824	positive regulation of adaptive immune response based on somatic recombination of immune receptors built from immunoglobulin superfamily domains	36/2555	148/23062	3.94568593012799e-06	2.98224902582975e-05	1.48492472536498e-05	Tfrc/Trem2/Fcgr3/Fcer1g/Fcgr1/H2-DMa/Cd81/B2m/Tgfb1/Tnf/Slc11a1/Ptprc/Prkcz/Il1b/Cd24a/H2-Q10/H2-D1/Clec4n/Nfkbiz/Xcl1/Gimap3/H2-Q7/H2-Q6/H2-K1/Ccr2/Gimap5/H2-Ab1/H2-Q4/Rsad2/H2-T23/Tap2/H2-T22/Zp3/Cd55/Il18/P2rx7	36
GO:0045833	BP	GO:0045833	negative regulation of lipid metabolic process	29/2555	108/23062	4.23595688993556e-06	3.19776236491135e-05	1.5922333649442e-05	Mfsd2a/Pik3ip1/Tnf/Apod/Abca2/Dbi/Pdgfa/Insig1/Adora1/Pip4k2a/Gper1/Pde8b/Il1b/Hcar2/Gimap3/Gimap5/Fmo1/Lpcat1/Sox9/Dgat2/Plin5/Ccdc3/Sorl1/Atp1a1/Apoe/Slc27a1/Appl2/Dkk3/Crtc3	29
GO:0043434	BP	GO:0043434	response to peptide hormone	70/2555	368/23062	4.26823746442046e-06	3.21737587160204e-05	1.60199934383592e-05	Igf1r/Slc2a1/Gatm/Cav2/Ctnnb1/Cav1/Marcks/Sgk1/Snx5/Socs3/Ptpre/Pik3r1/Prkcd/Egr1/Ptpn1/Car2/Grb14/Pak1/Stxbp3/Prkcz/Insig1/Rab31/Pip4k2a/Serpina3n/Rarres2/Gper1/Ptk2/Pid1/Pten/Il1b/Anxa1/Pkm/Adipor1/Eif4ebp1/Ndel1/Serpina3g/Socs1/Jak1/Col3a1/Igf2/Enpp1/Tgfbr3/Ogt/Irf1/Nck1/Stat1/Ptprf/Sorl1/Srebf1/Atp2a2/Anxa5/Edn1/Xbp1/Ybx1/Agt/Slc27a1/Il18/Appl2/Ednrb/Klf15/Ahcyl1/Kl/Rock1/Ednra/Sorbs1/Nr4a1/L…	70
GO:0150117	BP	GO:0150117	positive regulation of cell-substrate junction organization	14/2555	33/23062	4.27227014421145e-06	3.21737587160204e-05	1.60199934383592e-05	Kdr/Tek/Dusp3/Fermt2/Pik3r1/Lims1/S100a10/Thy1/Nrp1/Sdc4/Enpp2/Rock1/Mapre2/Cfl1	14
GO:0010759	BP	GO:0010759	positive regulation of macrophage chemotaxis	12/2555	25/23062	4.32658801608077e-06	3.24650483905434e-05	1.61650327144882e-05	Csf1r/C5ar1/Ccl2/C3ar1/Rarres2/Il34/Ptk2/Trem1/Thbs1/Ccl5/Mdk/Csf1	12
GO:0032288	BP	GO:0032288	myelin assembly	12/2555	25/23062	4.32658801608077e-06	3.24650483905434e-05	1.61650327144882e-05	Cd9/Pmp22/Mag/Epb41l3/Ugt8a/Abca2/Nfasc/Tppp/Itgb4/Ckap5/Ilk/Tlr2	12
GO:0150105	BP	GO:0150105	protein localization to cell-cell junction	12/2555	25/23062	4.32658801608077e-06	3.24650483905434e-05	1.61650327144882e-05	Abcb1a/Lsr/Pecam1/Tjp1/Cdh5/F11r/Actg1/Actb/Jak1/Flna/Vcl/Actn4	12
GO:0030282	BP	GO:0030282	bone mineralization	33/2555	131/23062	4.38454502980991e-06	3.28603446999472e-05	1.63618590890113e-05	Isg15/Tmem119/Mef2c/Adrb2/Bmp2k/Gpm6b/Fgfr2/Ptn/Mgp/Aspn/Pth1r/Ccr1/Fgr/Srgn/Col1a2/Clec3b/Bmp7/Bmp4/Gpc3/Enpp1/Spp1/Sox9/Gja1/Alpl/S1pr1/Fgfr3/Kl/Tmem38b/Hif1a/Ecm1/Fam20c/Igf1/P2rx7	33
GO:0043266	BP	GO:0043266	regulation of potassium ion transport	30/2555	114/23062	4.55838509210507e-06	3.41221422519596e-05	1.69901347182965e-05	Cav1/Trem2/Bin1/Adrb2/Kcna1/Ank3/Ank2/Adora1/Prnp/Atp1b3/Cd63/Rgs4/Abcc9/Atp1b2/Kcne4/Akap7/Pten/Itgb1/Edn3/Nedd4/Fhl1/Akap9/Kcnn2/Atp1b1/Kcne2/Stk39/Flna/Kcnab1/Kcnmb1/Kcna5	30
GO:2001056	BP	GO:2001056	positive regulation of cysteine-type endopeptidase activity	36/2555	149/23062	4.65436683004519e-06	3.47987954592094e-05	1.73270546298264e-05	Slc1a1/Fas/App/Xdh/Acer2/Lgmn/Ctsd/Laptm5/Pycard/Tnf/Asph/Gsn/Rnf7/Fis1/Gper1/Perp/Dlc1/S100a8/S100a9/Ifi204/Lck/Rps3/F3/Tnfsf10/Stat1/Nek5/Wdr35/Bok/Ift57/Hmgb1/Snca/Uaca/Cycs/Usp50/Mtch1/Pmaip1	36
GO:0007422	BP	GO:0007422	peripheral nervous system development	23/2555	76/23062	4.67086697198373e-06	3.48802871720799e-05	1.73676310734117e-05	Ndrg1/Cited2/Pmp22/Hapln2/Etv1/Sirt2/Fa2h/Sox10/Sox8/Nfasc/Cdk5/Arhgef10/Itgb4/Heyl/Dmd/Osm/Ntf3/Ntrk2/Plec/Agt/Ednrb/Ilk/Lamb2	23
GO:0035458	BP	GO:0035458	cellular response to interferon-beta	19/2555	56/23062	4.81742311808684e-06	3.5888649736178e-05	1.78697160738905e-05	Ifit1/Iigp1/Ifit3/Gbp3/Ifitm2/Ifi204/Mndal/Ifi203/Tgtp2/Tgtp1/Ifi47/Igtp/Gbp7/Gbp2/Irf1/Stat1/Ifi205/Oas1a/Gm4951	19
GO:0048713	BP	GO:0048713	regulation of oligodendrocyte differentiation	19/2555	56/23062	4.81742311808684e-06	3.5888649736178e-05	1.78697160738905e-05	Ctnnb1/Hes1/Tnfrsf21/Opalin/Il33/Aspa/Nkx6-2/Sirt2/Olig2/Ptn/Il34/Id2/Mdk/Bmp4/Id4/Ptprz1/Hes5/Enpp2/Tlr2	19
GO:2001244	BP	GO:2001244	positive regulation of intrinsic apoptotic signaling pathway	22/2555	71/23062	4.86714232665424e-06	3.62157256994057e-05	1.80325740983756e-05	Cav1/Serinc3/Skil/Fis1/Nupr1/Slc9a3r1/S100a8/S100a9/Mcl1/Ddit3/Lck/Rps7/Rps3/Rpl11/Rpl26/Msx1/Plscr1/Nck1/Clu/Bok/Spop/Pmaip1	22
GO:0048008	BP	GO:0048008	platelet-derived growth factor receptor signaling pathway	21/2555	66/23062	4.97543474522989e-06	3.69332629240664e-05	1.83898510249636e-05	Plat/Txnip/Ptpn1/Apod/Pdgfa/Plekha1/Clasp2/Pdgfrb/Pten/Slc9a3r1/Ift20/Csrnp1/Glrx/Pdgfra/F3/Lrp1/Nrp1/Snca/Pdgfd/Cspg4/Zfand5	21
GO:0050854	BP	GO:0050854	regulation of antigen receptor-mediated signaling pathway	21/2555	66/23062	4.97543474522989e-06	3.69332629240664e-05	1.83898510249636e-05	Slc39a10/Foxp1/Dusp3/Prkch/Laptm5/Cd81/Lyn/Ptpn6/Cd300a/Ptprc/Prnp/Lilrb4a/Lilrb4a/Lgals3/Nfam1/Lck/Thy1/Ptpn22/Rps3/Ezr/Phpt1	21
GO:0051261	BP	GO:0051261	protein depolymerization	32/2555	126/23062	5.05651943697832e-06	3.74904798255964e-05	1.86673010793711e-05	Nostrin/Sptbn1/Stmn1/Sgk1/Capza2/Evl/Asph/Stmn4/Gsn/Tmod2/Map1a/Cfl2/Tmod1/Mid1ip1/Sh3gl3/Clasp2/Eps8/Plek/Rdx/Spef1/Stmnd1/Kif19a/Map1b/Synj1/Stmn2/Lima1/Tpm1/Lmod1/Dstn/Capg/Arpc2/Cfl1	32
GO:0015669	BP	GO:0015669	gas transport	10/2555	18/23062	5.16369219222641e-06	3.80337580344218e-05	1.8937810764528e-05	Car4/Car2/Bpgm/Car14/Aqp4/Hbb-bt/Hba-a1/Hbb-b1/Car12/Aqp1	10
GO:0061318	BP	GO:0061318	renal filtration cell differentiation	10/2555	18/23062	5.16369219222641e-06	3.80337580344218e-05	1.8937810764528e-05	Prom1/Basp1/Cd24a/Bmp4/Notch2/Ednrb/Klf15/Jag1/Ednra/Lamb2	10
GO:0072112	BP	GO:0072112	podocyte differentiation	10/2555	18/23062	5.16369219222641e-06	3.80337580344218e-05	1.8937810764528e-05	Prom1/Basp1/Cd24a/Bmp4/Notch2/Ednrb/Klf15/Jag1/Ednra/Lamb2	10
GO:0072311	BP	GO:0072311	glomerular epithelial cell differentiation	10/2555	18/23062	5.16369219222641e-06	3.80337580344218e-05	1.8937810764528e-05	Prom1/Basp1/Cd24a/Bmp4/Notch2/Ednrb/Klf15/Jag1/Ednra/Lamb2	10
GO:2001185	BP	GO:2001185	regulation of CD8-positive, alpha-beta T cell activation	10/2555	18/23062	5.16369219222641e-06	3.80337580344218e-05	1.8937810764528e-05	Vsir/Runx1/Mapk8ip1/Lilrb4a/Lilrb4a/Ptpn22/Runx3/Socs1/Irf1/Hfe	10
GO:0110149	BP	GO:0110149	regulation of biomineralization	29/2555	109/23062	5.16643533993591e-06	3.80337580344218e-05	1.8937810764528e-05	Isg15/Tmem119/Mef2c/Adrb2/Bmp2k/Tgfb1/Gpm6b/Slc4a2/Ptn/Mgp/Aspn/Ccr1/Cebpb/Srgn/Bmp7/Bmp4/Enpp1/Gas6/Sox9/Fbln7/Gja1/Hey1/S1pr1/Fgfr3/Kl/Hif1a/Ecm1/Fam20c/P2rx7	29
GO:0031343	BP	GO:0031343	positive regulation of cell killing	27/2555	98/23062	5.30804319924963e-06	3.89840719869418e-05	1.94109921362828e-05	Lag3/Tyrobp/Spi1/Itgam/Ccl2/B2m/Vav1/Ptprc/Lamp1/H2-Q10/H2-D1/Klrd1/Klrk1/Gimap3/H2-Q7/Klre1/Klrb1c/H2-Q6/H2-K1/Gimap5/H2-Q4/H2-T23/Tap2/H2-T22/Cadm1/Arg1/P2rx7	27
GO:0120162	BP	GO:0120162	positive regulation of cold-induced thermogenesis	27/2555	98/23062	5.30804319924963e-06	3.89840719869418e-05	1.94109921362828e-05	Igf1r/Gatm/Epas1/Cav1/Adrb2/Fabp5/Thra/Adipor2/G0s2/Lcn2/Cebpb/Plac8/Adipor1/Kdm6b/Ccr2/Mfap2/Ogt/Gnas/Gja1/Alpl/Il18/Appl2/Prlr/Ucp2/Gadd45g/Cd36/Il4ra	27
GO:0071692	BP	GO:0071692	protein localization to extracellular region	76/2555	412/23062	5.48124407289897e-06	4.02087021036688e-05	2.00207613151824e-05	Bsg/Slc16a1/Rapgef4/Cd200/Pim3/Trem2/Frmd4a/Sox4/Cd33/Psap/Ang/Erp29/Nrros/Tgfb1/Tnf/Apbb1/Stxbp3/Slc12a2/Tm7sf3/Glul/Nbl1/Gper1/Adora2a/Pde8b/Nr1h3/Rcn3/Wls/Il1b/Anxa1/Il1rn/Hcar2/Glrx/Dgat1/Plek/Serp1/Ccl5/Lrp1/Rab34/Pam/Cd38/Rsad2/Klf7/Nnat/Tango6/Ezr/Ildr2/Srebf1/Ahi1/Anxa5/Sncg/Oxct1/Idh2/Gja1/Apoe/Dynll1/Phpt1/Tgfb2/Cd2ap/Hmgn3/Ednrb/Glud1/Pfkm/Camk2n1/Mpc2/Vamp8/Tgfb3/Ltbp1/Hif1a/Tlr2/M6pr…	76
GO:0002724	BP	GO:0002724	regulation of T cell cytokine production	15/2555	38/23062	5.72014197371801e-06	4.19118167203715e-05	2.08687780242393e-05	Vsir/Cd81/Smad7/B2m/Prkcz/Il1b/Lilrb4a/Lilrb4a/Xcl1/Ccr2/Rsad2/Cd55/Il18/Arg1/Hfe	15
GO:0010951	BP	GO:0010951	negative regulation of endopeptidase activity	42/2555	187/23062	5.82084929028729e-06	4.25442043111855e-05	2.11836571511937e-05	Cst3/Bin1/Arrb2/Serpine2/Timp2/Tnf/Cryab/Serpinb1a/Spock1/Spock3/Serpina3n/Vtn/Adora2a/Serpinh1/Serping1/Mmp9/Cd44/Plaur/Thbs1/Cdkn2d/Ifi204/Serpina3g/Serpinb6b/Serpinf1/Timp1/Timp3/Por/Gas6/Mt3/Sorl1/Snca/Timp4/Agt/Arl6ip1/A2m/Aqp1/Gapdh/Nr4a1/Bcl2a1d/Gpx1/Renbp/Igf1	42
GO:0030510	BP	GO:0030510	regulation of BMP signaling pathway	28/2555	104/23062	5.82694384673109e-06	4.25442043111855e-05	2.11836571511937e-05	Eng/Kdr/Acvrl1/Cdh5/Hes1/Cav1/Vsir/Smad7/Skil/Tnfaip6/Htra1/Nbl1/Fstl1/Pelo/Htra3/Bmp4/Gpc3/Tgfbr3/Msx1/Notch2/Crim1/Bambi/Sorl1/Hes5/Rgma/Sostdc1/Sulf1/Ilk	28
GO:0046849	BP	GO:0046849	bone remodeling	28/2555	104/23062	5.82694384673109e-06	4.25442043111855e-05	2.11836571511937e-05	Tfrc/Ctnnb1/Tmem119/Ctss/Csf1r/Adrb2/Inpp5d/Trf/Car2/P3h4/Ptn/Pth1r/Cthrc1/Rac2/Adam8/Fcgr4/Acp5/Mdk/Ctsk/Enpp1/Spp1/Notch2/Cd38/Gja1/S1pr1/Fgfr3/Tcirg1/P2rx7	28
GO:0043367	BP	GO:0043367	CD4-positive, alpha-beta T cell differentiation	26/2555	93/23062	5.88257024672155e-06	4.28498801129612e-05	2.13358595836771e-05	Lef1/Foxp1/Gimap1/Ctsl/Smad7/Gpr183/Il6ra/Tgfb1/Runx1/Cd83/Prkcz/Anxa1/Nfkbiz/Gimap3/Runx3/Il2rg/Ccr2/Gimap5/Socs1/Rsad2/Hlx/Irf1/Hmgb1/Il18/Gadd45g/Il4ra	26
GO:0070301	BP	GO:0070301	cellular response to hydrogen peroxide	26/2555	93/23062	5.88257024672155e-06	4.28498801129612e-05	2.13358595836771e-05	Net1/Foxp1/Sirpa/Psap/Rhob/Prkcd/Gpr37/Plekha1/Fbxo7/Pdgfrb/Axl/Lcn2/Anxa1/Txn1/Glrx/Kdm6b/Rps3/Cyp1b1/Gpr37l1/Endog/Pink1/Edn1/Nqo1/Aqp1/Ednra/Cfl1	26
GO:0030705	BP	GO:0030705	cytoskeleton-dependent intracellular transport	45/2555	206/23062	5.9892819805566e-06	4.35762245033954e-05	2.16975217839643e-05	Hspb1/App/Fnbp1l/Tanc2/Fez1/Mapt/Kif1b/Lamp1/Map1a/Clip3/Kif1a/Prkcz/Myo1b/Uchl1/Ift43/Bloc1s1/Ift20/Ndel1/Spag17/Ttc30b/Dync2h1/Ttc21a/Dync2li1/Lca5/Ift81/Ift88/Wdr35/Ift22/Ift27/Ift74/Map1b/Cluap1/Arl3/Ift57/Kif3a/Ift46/Dynll1/Pcm1/Dst/Ccdc88a/Myo6/Actn4/Syne2/Hif1a/Myo5a	45
GO:0043500	BP	GO:0043500	muscle adaptation	32/2555	127/23062	6.04942296277998e-06	4.3962434319946e-05	2.18898238019405e-05	Gatm/Foxp1/Rgs2/Aif1/Mef2c/Cyba/Gsn/Pak1/Tnni1/Inpp5f/Slc25a4/Fdps/Rgs4/Ptk2/Igfbp5/Lmcd1/Ece1/Atp2a2/Lmna/Edn1/Agt/Adk/Klf15/Glrx3/Errfi1/Asb2/Rock1/Atp2b4/Pde5a/Camk2d/P2rx4/Igf1	32
GO:0060251	BP	GO:0060251	regulation of glial cell proliferation	18/2555	52/23062	6.17396615765115e-06	4.48152228786147e-05	2.23144452219854e-05	Slc7a5/Flt1/Fas/Hes1/Prkch/Lyn/Tnf/Pmp22/Cers2/Sox10/Ptn/Ptk2/Il1b/Tspo/Gfap/Vim/Idh2/Igf1	18
GO:1990138	BP	GO:1990138	neuron projection extension	44/2555	200/23062	6.23749358669598e-06	4.52236438392812e-05	2.25178066373462e-05	Cxcl12/Sema3c/Fn1/Sema7a/Ctnnb1/Csf1r/Ccr5/Mag/Mapt/Rtn4/Hsp90aa1/Dpysl2/Pak1/Prkcz/Ddr1/Cdk5/Wnt3/Clasp2/Itgb1/Ndel1/Rpl4/Actr3/Lrp1/Auts2/Edn3/Nrp1/Mgll/Spag6l/Mt3/Ndn/Map1b/Apoe/Hsp90ab1/Macf1/Edn1/Tnfrsf12a/Bcan/Dclk1/Atp5g1/Sema3b/Vcl/Ednra/Ilk/Lamb2	44
GO:0046939	BP	GO:0046939	nucleotide phosphorylation	29/2555	110/23062	6.28076305066806e-06	4.54844096273962e-05	2.26476474262768e-05	App/Hk2/Gpd1/Bpgm/Arl2/Nupr1/Pkm/Ier3/Enpp1/Zbtb20/Ogt/Nme5/Ak7/Ak8/Eno4/Galk1/Aldoc/Slc4a4/Pfkm/Eno1/Pfkp/Aldoa/Pgk1/Gapdh/Nme2/Hif1a/Nme1/Igf1/P2rx7	29
GO:0051147	BP	GO:0051147	regulation of muscle cell differentiation	37/2555	157/23062	6.41354662790638e-06	4.63920655036015e-05	2.30995884416067e-05	Eng/Foxp1/Tmem119/Rgs2/Mef2c/Bhlhe41/Arrb2/Camk1/Tgfb1/Pak1/Fgfr2/Slc25a4/Fdps/Rgs4/Gper1/Nid1/Lamc1/Efemp2/Bcl2/Ccnd2/Pdcd4/Id2/Bmp4/Igf2/Mmp14/Msx1/Cyp26b1/Nek5/Edn1/Xbp1/Ybx1/Rbpms2/Lamb2/Tmsb4x/Rcan1/Eif5a/Igf1	37
GO:0043536	BP	GO:0043536	positive regulation of blood vessel endothelial cell migration	19/2555	57/23062	6.47943553279846e-06	4.68142975617968e-05	2.33098266938872e-05	Hspb1/Kdr/Gata2/Ets1/Tgfb1/Rhoj/Anxa1/Thbs1/Igf2/Fgfr1/Nrp1/Plk2/Hmgb1/Atp5b/Col18a1/Hif1a/Hmox1/P2rx4/Igf1	19
GO:0044319	BP	GO:0044319	wound healing, spreading of cells	14/2555	34/23062	6.52312961255698e-06	4.69665332104103e-05	2.3385628036012e-05	Acvrl1/Fermt2/Tmeff2/Ddr1/Clasp2/Cd151/Pten/Lrg1/Cd44/Pdpn/Hbegf/Flna/Phldb2/Mmp12	14
GO:0090322	BP	GO:0090322	regulation of superoxide metabolic process	14/2555	34/23062	6.52312961255698e-06	4.69665332104103e-05	2.3385628036012e-05	App/Tyrobp/Cyba/Itgam/Itgb2/Prkcd/Tgfb1/Gstp1/Mapt/Fpr2/Acp5/Agt/Il18/Cd36	14
GO:0090505	BP	GO:0090505	epiboly involved in wound healing	14/2555	34/23062	6.52312961255698e-06	4.69665332104103e-05	2.3385628036012e-05	Acvrl1/Fermt2/Tmeff2/Ddr1/Clasp2/Cd151/Pten/Lrg1/Cd44/Pdpn/Hbegf/Flna/Phldb2/Mmp12	14
GO:0051090	BP	GO:0051090	regulation of DNA-binding transcription factor activity	79/2555	435/23062	6.5859060994768e-06	4.7363768114944e-05	2.35834196779612e-05	Igf1r/Id1/Id3/Rgcc/Tfrc/App/Zic3/Cd200/Ctnnb1/Hes1/Cav1/Anxa3/Prkch/Cx3cr1/Pycard/Spi1/Arrb2/Cd84/Hck/Mtdh/Smad7/Itgb2/Adora3/Fcgr2b/Havcr2/Tgfb1/Tnf/Hcls1/Prkcz/Thra/Slco3a1/Il1rap/Prnp/Heyl/Nupr1/Pten/Il1b/Pim1/Trim30b/Adam8/Trib1/Nfam1/Nfkbia/Ddit3/Rps3/Rpl11/Id2/Npm1/Sp100/Cyp1b1/Enpp1/Plpp3/Tgfbr3/Gas6/Trim37/Jup/Ncoa3/Foxj1/Fank1/Ndn/Clu/Lrp8/Pink1/Edn1/Icam1/Hmgn3/Il18/Ptch1/Prdx2/Flna/Ptg…	79
GO:0032516	BP	GO:0032516	positive regulation of phosphoprotein phosphatase activity	11/2555	22/23062	6.63952936103331e-06	4.74487632832705e-05	2.36257405659526e-05	Slc39a10/Cd33/Cd300a/Ptprc/Pdgfrb/Ppp1r15a/Calm3/Hsp90ab1/Calm2/Calm1/Ppp1r12a	11
GO:0043117	BP	GO:0043117	positive regulation of vascular permeability	11/2555	22/23062	6.63952936103331e-06	4.74487632832705e-05	2.36257405659526e-05	Ocln/Pde2a/Pde2a/Tjp1/Tgfb1/Ccl4/Cxcr2/Ptp4a3/Apoe/Il18/Pde3a	11
GO:0090026	BP	GO:0090026	positive regulation of monocyte chemotaxis	11/2555	22/23062	6.63952936103331e-06	4.74487632832705e-05	2.36257405659526e-05	Cxcl12/App/Cx3cr1/Lgmn/Aif1/Ccl2/Ccr1/Pla2g7/Ccl5/Ccr2/Hmgb1	11
GO:1905153	BP	GO:1905153	regulation of membrane invagination	11/2555	22/23062	6.63952936103331e-06	4.74487632832705e-05	2.36257405659526e-05	Gata2/Trem2/Fcgr1/Cd300a/Syt11/Rab31/Pten/Siglece/Lbp/Appl2/Cd36	11
GO:0031115	BP	GO:0031115	negative regulation of microtubule polymerization	9/2555	15/23062	6.6434363492312e-06	4.74487632832705e-05	2.36257405659526e-05	Cdh5/Stmn1/Sgk1/Tubb4a/Clip3/Eml2/Snca/Stmn2/Arhgef7	9
GO:2001046	BP	GO:2001046	positive regulation of integrin-mediated signaling pathway	9/2555	15/23062	6.6434363492312e-06	4.74487632832705e-05	2.36257405659526e-05	Lims2/Cd63/Nid1/Lamc1/Lims1/Emp2/Flna/Lamb2/Dab2	9
GO:0006643	BP	GO:0006643	membrane lipid metabolic process	42/2555	188/23062	6.70316262810238e-06	4.78205003984211e-05	2.38108363204794e-05	Sgms1/Degs2/St3gal6/Acer2/B4galt4/Hexb/Hexa/Asah1/Pla2g15/Psap/Prkcd/Serinc3/Fa2h/Ugt8a/Abca2/Cers2/Degs1/Sccpdh/Tecr/Map7/Pigz/Pigyl/Gal3st1/Elovl1/Serinc1/B4galnt1/Cyp1b1/Plpp3/Plpp1/St3gal4/Naaa/Pigp/Hacd2/Fut9/Smpd2/Hacd3/Elovl5/Enpp2/Hacd1/Gm2a/P2rx7/Hacd4	42
GO:0090100	BP	GO:0090100	positive regulation of transmembrane receptor protein serine/threonine kinase signaling pathway	31/2555	122/23062	6.977036961794e-06	4.97173755126465e-05	2.47553304702459e-05	Eng/Kdr/Acvrl1/Cdh5/Hes1/Vsir/Tgfbr1/Cited2/Zeb2/Tgfb1/Tgfb1i1/Pelo/Lrg1/Thbs1/Sdcbp/Bmp7/Bmp4/Gpc3/Tgfbr3/Msx1/Notch2/Hsp90ab1/Tgfb2/Cdkn1c/Hes5/Sulf1/Rbpms/Tgfb3/Ilk/Dab2/Hfe	31
GO:0001516	BP	GO:0001516	prostaglandin biosynthetic process	13/2555	30/23062	7.09909358229505e-06	5.04716379343991e-05	2.51308936474901e-05	Ptgs1/Hpgds/Daglb/Tbxas1/Ptgds/Fabp5/Il1b/Anxa1/Cd74/Ptges3/Edn1/Mif/Ptgis	13
GO:0046457	BP	GO:0046457	prostanoid biosynthetic process	13/2555	30/23062	7.09909358229505e-06	5.04716379343991e-05	2.51308936474901e-05	Ptgs1/Hpgds/Daglb/Tbxas1/Ptgds/Fabp5/Il1b/Anxa1/Cd74/Ptges3/Edn1/Mif/Ptgis	13
GO:0072080	BP	GO:0072080	nephron tubule development	28/2555	105/23062	7.11392975782553e-06	5.05194464443984e-05	2.51546985135378e-05	Prom1/Aqp11/Ctnnb1/Hes1/Mef2c/Tgfb1/Sox8/Lzts2/Heyl/Cd24a/Cd44/Bcl2/Bmp4/Gpc3/Maged1/Notch2/Sox9/Ahi1/Hey1/Agt/Hes5/Pou3f3/Ptch1/Aqp1/Pgf/Jag1/Fgf1/Ilk	28
GO:0006575	BP	GO:0006575	cellular modified amino acid metabolic process	44/2555	201/23062	7.14092370588191e-06	5.06533859228161e-05	2.52213898064118e-05	Slco1c1/Gsta4/Gatm/Slc1a1/Mfsd2a/Gstm7/Gstm1/Hpgds/Abhd12/Pla2g15/Ctsl/Ctsb/Serinc3/Gstp1/Gamt/Ckb/Gstm5/Serinc1/Gpx4/Ggt5/Ggt1/Slc7a11/Gsr/Mgst1/Mthfs/Eef1g/Ctsk/Gstt1/Cpq/Gstm2/Plscr1/Bbox1/Slc22a4/Folr1/Hbb-bt/Hbb-b1/Slc1a2/Slc27a1/Aldh1l1/Crot/Glo1/Gpx1/Ass1/Gpx3	44
GO:0044403	BP	GO:0044403	biological process involved in symbiotic interaction	53/2555	259/23062	7.21162642114696e-06	5.10967114344747e-05	2.5442130934314e-05	Bsg/Pglyrp1/Fn1/Lef1/Slc3a2/Cav2/Ly6e/Bcl2l1/Snx3/Cav1/Jun/Gbp3/Cx3cr1/Csf1r/Ccl12/Spint1/Ctsl/Ctsb/Ncf1/Gsn/Trim59/Ifitm1/Ace2/Axl/Ifitm2/Ifitm3/Lgals1/Ifitm6/Trem1/Trem3/Trim30b/Ccl5/Vps37b/Cd74/Fbln1/Nrp1/Gas6/Scarb1/Gbp7/Gbp2/Apoe/Hsp90ab1/Stom/Ch25h/Icam1/Ifi27/Romo1/Gapdh/Vamp8/Arg1/Gpx1/Sap30/Cfl1	53
GO:0001781	BP	GO:0001781	neutrophil apoptotic process	8/2555	12/23062	7.36431777569821e-06	5.20601261146974e-05	2.5921835434861e-05	Itgam/Fcgr2b/Anxa1/Slc7a11/Cxcr2/Cd44/Itpkb/Il18	8
GO:1900272	BP	GO:1900272	negative regulation of long-term synaptic potentiation	8/2555	12/23062	7.36431777569821e-06	5.20601261146974e-05	2.5921835434861e-05	App/Cx3cr1/Tyrobp/Adora1/Prnp/Ptn/Apoe/Fam107a	8
GO:0097722	BP	GO:0097722	sperm motility	37/2555	158/23062	7.49191774142956e-06	5.29021130313189e-05	2.634107848938e-05	Pltp/Pithd1/Ube2b/Meig1/Enkur/Cfap54/Cfap45/Spag6l/Mns1/Spef2/Cfap206/Cfap52/Efcab1/Wdr66/Ttll3/Iqcg/Ccdc39/Zmynd10/Cfap44/Dnah5/Spata33/Kif9/Ttc21a/Cfap53/Cfap69/Spag16/Eno4/Drc7/Ttc12/Rabl2/Cfap43/Ift81/Ift88/Dpcd/Gas8/Anxa5/Atp2b4	37
GO:0006665	BP	GO:0006665	sphingolipid metabolic process	35/2555	146/23062	7.5495385821618e-06	5.31883781557734e-05	2.64836159359951e-05	Sgms1/Degs2/Acer2/B4galt4/Hexb/Hexa/Asah1/Pla2g15/Psap/Prkcd/Serinc3/Fa2h/Ugt8a/Abca2/Cers2/Degs1/Tecr/Map7/Gal3st1/Elovl1/Serinc1/B4galnt1/Plpp3/Plpp1/Naaa/Hacd2/Fut9/Smpd2/Hacd3/Elovl5/Enpp2/Hacd1/Gm2a/P2rx7/Hacd4	35
GO:0050728	BP	GO:0050728	negative regulation of inflammatory response	35/2555	146/23062	7.5495385821618e-06	5.31883781557734e-05	2.64836159359951e-05	Pglyrp1/Wfdc1/Ctla2a/Cd200/Cdh5/Ets1/Cx3cr1/Trem2/Grn/Tnfaip8l2/Adrb2/Zfp36/Socs3/Fcgr2b/Gstp1/Syt11/Tnfaip6/Adora1/Gper1/Adora2a/Nr1h3/Cd24a/Cd44/Siglece/Ier3/Acp5/Rps19/Serpinf1/Mdk/Apoe/Uaca/Ptgis/Gpx1/Metrnl/Igf1	35
GO:0014743	BP	GO:0014743	regulation of muscle hypertrophy	23/2555	78/23062	7.58189197677187e-06	5.33559584534861e-05	2.65670577027296e-05	Foxp1/Rgs2/Mef2c/Pak1/Slc25a4/Fdps/Rgs4/Ptk2/Igfbp5/Lmcd1/Ece1/Lmna/Edn1/Agt/Adk/Glrx3/Errfi1/Rock1/Atp2b4/Pde5a/Camk2d/P2rx4/Igf1	23
GO:0050708	BP	GO:0050708	regulation of protein secretion	60/2555	306/23062	7.65780024498739e-06	5.3829322715329e-05	2.68027557582664e-05	Bsg/Slc16a1/Rapgef4/Cd200/Pim3/Trem2/Frmd4a/Sox4/Cd33/Ang/Erp29/Tgfb1/Tnf/Apbb1/Slc12a2/Tm7sf3/Glul/Gper1/Adora2a/Pde8b/Nr1h3/Wls/Il1b/Anxa1/Hcar2/Glrx/Serp1/Ccl5/Lrp1/Rab34/Pam/Cd38/Rsad2/Klf7/Nnat/Ezr/Srebf1/Ahi1/Anxa5/Oxct1/Idh2/Gja1/Apoe/Dynll1/Phpt1/Tgfb2/Cd2ap/Hmgn3/Glud1/Pfkm/Camk2n1/Mpc2/Vamp8/Tgfb3/Hif1a/Tlr2/Tcirg1/Ucp2/Igf1/P2rx7	60
GO:0030866	BP	GO:0030866	cortical actin cytoskeleton organization	15/2555	39/23062	8.34540313456032e-06	5.83578724632269e-05	2.90576162452534e-05	Epb41l2/Calr/Tnf/Epb41l3/Rtkn/Anln/Cdk5/Pls1/Ehd2/Plek/Ezr/Plec/Rock1/Epb41/Tln1	15
GO:0042119	BP	GO:0042119	neutrophil activation	15/2555	39/23062	8.34540313456032e-06	5.83578724632269e-05	2.90576162452534e-05	Anxa3/Grn/Tyrobp/Fcer1g/Spi1/Itgam/Itgb2/Cd300a/Prkcd/Anxa1/Cxcr2/Ptafr/Fcgr4/Ccl5/Il18	15
GO:0045589	BP	GO:0045589	regulation of regulatory T cell differentiation	15/2555	39/23062	8.34540313456032e-06	5.83578724632269e-05	2.90576162452534e-05	Hspb1/Ctla2a/Vsir/Lag3/Tgfb1/Lilrb4a/Lilrb4a/Cd44/Gimap3/Lck/Il2rg/Gimap5/Socs1/Mdk/Irf1	15
GO:0070570	BP	GO:0070570	regulation of neuron projection regeneration	15/2555	39/23062	8.34540313456032e-06	5.83578724632269e-05	2.90576162452534e-05	Igf1r/Grn/Rtn4/Cers2/Omg/Inpp5f/Ptn/Pten/Ndel1/Thy1/Stk24/Lrp1/Ptprf/Rgma/Flna	15
GO:1902414	BP	GO:1902414	protein localization to cell junction	31/2555	123/23062	8.34888637840963e-06	5.83578724632269e-05	2.90576162452534e-05	Abcb1a/Lsr/Hspb1/Rapgef4/Pecam1/Tjp1/Cdh5/Fermt2/F11r/Mapt/Jam3/Map1a/Prkcz/Abhd17b/Cdk5/Snap23/Actg1/Actb/Jak1/Kif3a/Heg1/Rab11a/Nrxn1/Nrxn2/Tnik/Dlgap1/Grin2c/Flna/Rap1a/Vcl/Actn4	31
GO:0043370	BP	GO:0043370	regulation of CD4-positive, alpha-beta T cell differentiation	18/2555	53/23062	8.38560558618451e-06	5.84832604599744e-05	2.91200495749391e-05	Smad7/Tgfb1/Runx1/Cd83/Prkcz/Anxa1/Nfkbiz/Gimap3/Runx3/Il2rg/Ccr2/Gimap5/Socs1/Hlx/Irf1/Hmgb1/Il18/Il4ra	18
GO:0046638	BP	GO:0046638	positive regulation of alpha-beta T cell differentiation	18/2555	53/23062	8.38560558618451e-06	5.84832604599744e-05	2.91200495749391e-05	Runx1/Cd83/Prkcz/Anxa1/Lilrb4a/Lilrb4a/Nfkbiz/Gimap3/Runx3/Il2rg/Ccr2/Gimap5/Socs1/Hlx/Irf1/Itpkb/Il18/Il4ra	18
GO:0050714	BP	GO:0050714	positive regulation of protein secretion	38/2555	165/23062	8.5964082740348e-06	5.98863878419337e-05	2.98186963090857e-05	Bsg/Rapgef4/Trem2/Frmd4a/Sox4/Cd33/Ang/Tgfb1/Apbb1/Tm7sf3/Glul/Gper1/Adora2a/Wls/Hcar2/Glrx/Serp1/Lrp1/Rab34/Cd38/Nnat/Ezr/Oxct1/Gja1/Dynll1/Phpt1/Tgfb2/Cd2ap/Glud1/Pfkm/Camk2n1/Mpc2/Vamp8/Tgfb3/Hif1a/Tlr2/Igf1/P2rx7	38
GO:0001755	BP	GO:0001755	neural crest cell migration	20/2555	63/23062	8.63525247099897e-06	5.9927193915141e-05	2.983901451408e-05	Sema3c/Fn1/Sema7a/Zeb2/Sox10/Sox8/Anxa6/Bmp7/Bmp4/Edn3/Nrp1/Folr1/Edn1/Kitl/Ednrb/Pax6/Sema3b/Ednra/Hif1a/Cfl1	20
GO:0043583	BP	GO:0043583	ear development	52/2555	254/23062	8.64068856198107e-06	5.9927193915141e-05	2.983901451408e-05	Rpl38/Zic3/Gata2/Hes1/C1qb/Mafb/H2-DMa/Maf/Cebpa/Psap/Naglu/Tprn/Ddr1/Insig1/Fgfr2/Pls1/Cthrc1/Igfbp7/Slc9a3r1/Ift20/Ifi204/Bcl2/H2-K1/Bmp4/Enpp1/Tbx18/Fgfr1/Gjb6/Msx1/H2-T23/Ece1/Sox9/Spag6l/Ift88/Sox2/Rdh10/Ift27/Ahi1/Sdc4/Kif3a/Edn1/Hey1/Tgfb2/Cxcl14/Hes5/Fgfr3/Spry2/Myo6/Otx2/Jag1/Ednra/Igf1	52
GO:0010257	BP	GO:0010257	NADH dehydrogenase complex assembly	19/2555	58/23062	8.64075467819471e-06	5.9927193915141e-05	2.983901451408e-05	Ndufs2/Ndufb5/Ndufab1/Ndufc2/Ndufa1/Ndufa11/Ndufc1/Ndufb2/Ndufa3/Ndufa12/Ndufb6/Ndufs5/Ndufb11/Ndufb10/Ndufb7/Ndufa5/Ndufa2/Ndufa6/Ndufs6	19
GO:0032981	BP	GO:0032981	mitochondrial respiratory chain complex I assembly	19/2555	58/23062	8.64075467819471e-06	5.9927193915141e-05	2.983901451408e-05	Ndufs2/Ndufb5/Ndufab1/Ndufc2/Ndufa1/Ndufa11/Ndufc1/Ndufb2/Ndufa3/Ndufa12/Ndufb6/Ndufs5/Ndufb11/Ndufb10/Ndufb7/Ndufa5/Ndufa2/Ndufa6/Ndufs6	19
GO:0030203	BP	GO:0030203	glycosaminoglycan metabolic process	28/2555	106/23062	8.65570732144451e-06	5.99641214660249e-05	2.98574015209596e-05	Spock2/Pglyrp1/Itih5/B4galt4/Hexb/Hexa/Gusb/Tgfb1/Gns/Tnfaip6/Ap2a1/Spock3/Pdgfrb/Bgn/Il1b/Cd44/Dcn/Cemip/Itih2/Foxc1/Ids/Itih3/Ednrb/Chst1/Ednra/Lyve1/Dse/Cltc	28
GO:0046777	BP	GO:0046777	protein autophosphorylation	50/2555	241/23062	8.69792671818962e-06	6.01896528898721e-05	2.99696983763586e-05	Flt1/Igf1r/Eng/Kdr/Tek/Pim3/Cav1/Jun/Csf1r/Tgfbr1/Lyn/Hck/Prkcd/Mknk1/Ptprc/Pak1/Ddr1/Cdk5/Aatk/Pdgfa/Fgfr2/Pdgfrb/Ptk2/Pim1/Stk17b/Fgr/Lck/Thy1/Txk/Stk24/Pdgfra/Enpp1/Fgfr1/Mapk15/Chek2/Ntrk2/Pink1/Calm3/Calm2/Bmx/Calm1/Pdgfd/Fgfr3/Tnik/Camk2g/Ace/Stk39/Errfi1/Camk2d/Nme2	50
GO:0045670	BP	GO:0045670	regulation of osteoclast differentiation	24/2555	84/23062	8.83093577388072e-06	6.09070520484265e-05	3.03269065569186e-05	Clec2d/Ctnnb1/Csf1r/Trem2/Mafb/Tyrobp/Ccl3/Inpp5d/Fos/Pik3r1/Tnf/Car2/Tnfaip6/Ccr1/Lilrb4a/Lilrb4a/Cebpb/Adam8/Ninj1/Ccl5/Notch2/Gnas/Fgfr3/Csf1	24
GO:1900076	BP	GO:1900076	regulation of cellular response to insulin stimulus	24/2555	84/23062	8.83093577388072e-06	6.09070520484265e-05	3.03269065569186e-05	Marcks/Snx5/Socs3/Ptpre/Prkcd/Grb14/Pak1/Prkcz/Pip4k2a/Pid1/Il1b/Adipor1/Socs1/Igf2/Enpp1/Nck1/Ptprf/Sorl1/Ybx1/Agt/Appl2/Sorbs1/Lpl/Myo5a	24
GO:1903510	BP	GO:1903510	mucopolysaccharide metabolic process	24/2555	84/23062	8.83093577388072e-06	6.09070520484265e-05	3.03269065569186e-05	Spock2/Itih5/B4galt4/Hexb/Hexa/Gusb/Tgfb1/Gns/Tnfaip6/Ap2a1/Spock3/Bgn/Il1b/Cd44/Dcn/Cemip/Itih2/Itih3/Ednrb/Chst1/Ednra/Lyve1/Dse/Cltc	24
GO:0060070	BP	GO:0060070	canonical Wnt signaling pathway	59/2555	301/23062	9.17684872296989e-06	6.32228029277173e-05	3.14799677897873e-05	Lef1/Sox17/Nkd1/App/Ctnnb1/Cav1/Sox4/Csnk1e/Egr1/Zeb2/Tgfb1/Gprc5b/Sox10/Lzts2/Ppp2r3a/Frmd8/Thra/Fgfr2/Amer2/Sulf2/Dixdc1/Wnt3/Cthrc1/Limd1/Wls/Pten/Slc9a3r1/Ift20/Ddit3/Ube2b/Rps12/Col1a1/Mdk/Gpc3/Bicc1/Tbx18/Plpp3/Tmem88/Bambi/Jup/Sox9/Sox2/Folr1/Apoe/Ruvbl2/Ruvbl1/Edn1/Fgfr3/Gpc5/Ednrb/Dkk3/Cdh2/Nrarp/Sostdc1/Wnt5b/Ednra/Ilk/Emd/Dab2	59
GO:0042742	BP	GO:0042742	defense response to bacterium	76/2555	418/23062	9.37130365560688e-06	6.44911372012372e-05	3.21114981906576e-05	Pglyrp1/Foxp1/Iigp1/App/Isg15/Anxa3/Gbp3/Trem2/Grn/Irf8/Fcer1g/Fcgr1/Rnase4/Pycard/Cyba/C5ar1/Mpeg1/Hck/Ang/Ncf1/B2m/Prkcd/Havcr2/Tnf/Slc11a1/Trf/Syt11/Sirt2/Rarres2/Colec12/Pten/Wfdc17/Il1b/Slpi/Wfdc21/Hp/Lcn2/Clec4e/Clec4d/Trem1/Arg2/Trem3/Fgr/Cebpb/Emilin2/Hmgb2/Plac8/Lyz2/Klrk1/Acp5/Rpl39/Rps19/Fau/H2-K1/Rpl30/Emilin1/Rab34/Lbp/Adm/Notch2/Mmrn2/Igtp/Gbp7/Gbp4/Gbp2/Il18/Defb11/Wfdc2/Romo1/Aqp1…	76
GO:0090504	BP	GO:0090504	epiboly	14/2555	35/23062	9.76525755938736e-06	6.71280618983052e-05	3.34244786452366e-05	Acvrl1/Fermt2/Tmeff2/Ddr1/Clasp2/Cd151/Pten/Lrg1/Cd44/Pdpn/Hbegf/Flna/Phldb2/Mmp12	14
GO:0036473	BP	GO:0036473	cell death in response to oxidative stress	27/2555	101/23062	9.79703791024684e-06	6.72492163552234e-05	3.34848040060995e-05	Slc1a1/Hspb1/Foxp1/App/Aldh2/Ctnnb1/Trem2/Psap/Itgam/Gpr37/Mapt/Rnf7/Fbxo7/Slc7a11/Txn1/Glrx/Mcl1/Bcl2/Stk24/Cyp1b1/Nme5/Gpr37l1/Endog/Pink1/Uaca/Gpx1/Hif1a	27
GO:0000028	BP	GO:0000028	ribosomal small subunit assembly	10/2555	19/23062	9.81527579751093e-06	6.72492163552234e-05	3.34848040060995e-05	Rpl38/Rps27/Rps5/Rps14/Rps19/Rps28/Rpsa/Rps15/Rps2/Rps25	10
GO:0035720	BP	GO:0035720	intraciliary anterograde transport	10/2555	19/23062	9.81527579751093e-06	6.72492163552234e-05	3.34848040060995e-05	Ift20/Ttc30b/Ift81/Ift88/Ift22/Ift27/Ift74/Cluap1/Ift57/Ift46	10
GO:0002224	BP	GO:0002224	toll-like receptor signaling pathway	31/2555	124/23062	9.96362974327846e-06	6.81157914831375e-05	3.39162900499143e-05	App/Irf7/Cav1/Trem2/Unc93b1/Lyn/Arrb2/Cyba/Cd86/Cd300a/Havcr2/Cd180/Rtn4/Colec12/Nr1h3/Cd300lf/Cd14/Nfkbia/Ninj1/Ptpn22/Lbp/Rsad2/Irf1/Hmgb1/Tril/Appl2/Oas1a/Tlr2/Rab7b/Cd36/Ly96	31
GO:0002286	BP	GO:0002286	T cell activation involved in immune response	31/2555	124/23062	9.96362974327846e-06	6.81157914831375e-05	3.39162900499143e-05	Lef1/Foxp1/Fcer1g/Apbb1ip/Cd81/Smad7/Gpr183/Lcp1/Il6ra/H2-DMb1/Havcr2/Tgfb1/Slc11a1/Prkcz/Anxa1/Clec4e/Clec4d/Lgals3/Nfkbiz/Ccr2/Rps6/Fgl2/Cd74/Mdk/Hlx/Irf1/Hmgb1/Icam1/Il18/Gadd45g/Il4ra	31
GO:0030032	BP	GO:0030032	lamellipodium assembly	22/2555	74/23062	1.02733826360081e-05	7.01563893169499e-05	3.4932346774792e-05	Ablim1/Parvb/P2ry12/Abi3/Fscn1/Pik3r1/Srgap2/Pmp22/Itgb1/Rac2/Actr3/Auts2/Nck1/Spef1/Plce1/S1pr1/Ccdc88a/Aqp1/Vcl/Arhgef7/Arpc2/Cfl1	22
GO:0006690	BP	GO:0006690	icosanoid metabolic process	34/2555	142/23062	1.04049999512018e-05	7.09773709705203e-05	3.53411308655567e-05	Ltc4s/Ptgs1/Hpgds/Hpgd/Daglb/Alox5ap/Tbxas1/Ncf1/Ptgds/Gstp1/Fabp5/Gpx4/Ggt5/Il1b/Anxa1/Cyp4f18/Cd74/Cyp1b1/Pdpn/Ces2e/Mgll/Fads1/Ptges3/Edn1/Cyp4f15/Cyp2j9/Cyp2j6/Mif/Ptgis/Mgst3/Gpx1/Dpep2/Dpep2/Tlr2	34
GO:0070167	BP	GO:0070167	regulation of biomineral tissue development	28/2555	107/23062	1.04966971444633e-05	7.15245402797787e-05	3.56135780117344e-05	Isg15/Tmem119/Mef2c/Adrb2/Bmp2k/Tgfb1/Gpm6b/Slc4a2/Ptn/Mgp/Aspn/Ccr1/Cebpb/Srgn/Bmp7/Bmp4/Enpp1/Gas6/Sox9/Gja1/Hey1/S1pr1/Fgfr3/Kl/Hif1a/Ecm1/Fam20c/P2rx7	28
GO:1901224	BP	GO:1901224	positive regulation of NIK/NF-kappaB signaling	21/2555	69/23062	1.08524386684836e-05	7.38677464779405e-05	3.67803098272678e-05	App/Trem2/Laptm5/Cd86/Havcr2/Calr/Tnf/Lims1/Il1b/Mmp8/Cd14/Glrx/Rps3/Pdcd4/Ptp4a3/Hmgb1/Edn1/Il18/Actn4/Ilk/Tlr2	21
GO:0030947	BP	GO:0030947	regulation of vascular endothelial growth factor receptor signaling pathway	13/2555	31/23062	1.098717773984e-05	7.4703212842493e-05	3.71963061613062e-05	Cd59a/Tmem204/Kdr/Tek/Ptpn1/Cadm4/Bmp4/Emilin1/Nedd4/Nrp1/Mmrn2/Mt3/Hif1a	13
GO:0035304	BP	GO:0035304	regulation of protein dephosphorylation	26/2555	96/23062	1.10285081031478e-05	7.49024519808118e-05	3.72955115328857e-05	Slc39a10/Cdh5/Ppp1r2/Cd33/Cd300a/Prkcd/Tgfb1/Tnf/Hsp90b1/Ptprc/Ppp1r16b/Adora1/Pdgfrb/Dlc1/Pirb/Ppp1r15a/Lrrc46/Ppp1r1b/Pink1/Calm3/Hsp90ab1/Calm2/Calm1/Ppp1r12a/Rock1/Rcan1	26
GO:0055017	BP	GO:0055017	cardiac muscle tissue growth	29/2555	113/23062	1.10730631676496e-05	7.51231344315051e-05	3.74053939822219e-05	Foxp1/Ctnnb1/Sorbs2/Rgs2/Tgfbr1/Mef2c/Cited2/Ncam1/Pak1/Fgfr2/Slc25a4/Fdps/Rgs4/Prkar1a/Pten/Pim1/Ccnd2/Fgfr1/Foxc1/Tgfbr3/Gja1/Edn1/Tgfb2/S1pr1/Heg1/Agt/Fgf1/Camk2d/Igf1	29
GO:0060193	BP	GO:0060193	positive regulation of lipase activity	20/2555	64/23062	1.12608098083197e-05	7.63137361112243e-05	3.79982196842218e-05	Flt1/Marcks/Cd86/Ang/Lpar1/Prkcz/Fgfr2/Pdgfrb/Nr1h3/Dlc1/Ptafr/Ccl5/Txk/Pdgfra/Fgfr1/Gpihbp1/Plin5/Rhoc/Agt/Fgfr3	20
GO:0070482	BP	GO:0070482	response to oxygen levels	59/2555	303/23062	1.13140424890797e-05	7.65911485021613e-05	3.81363491679964e-05	Flt1/Slc1a1/Eng/Rgcc/Cd34/Kdr/Plat/Fas/Epas1/Tek/Bnip3l/Cav1/Adrb2/Cited2/Ang/Egr1/Cryab/Sirt2/Rtn4/Pak1/Adora1/Sod3/Ndufs2/Limd1/Pten/Cd24a/Adam8/Atp6v1g1/Eif4ebp1/Bcl2/Pdpn/Ogt/Cd38/Ece1/Mt3/Pink1/Chchd2/Alas2/Edn1/Tgfb2/Cbs/Il18/Atp1b1/Ddah1/Camk2g/Eno1/Acaa2/Pgk1/Aqp1/Pgf/Tgfb3/Ptgis/Wtip/Ednra/Itpr1/Camk2d/Hif1a/Hmox1/Ucp2	59
GO:0098754	BP	GO:0098754	detoxification	19/2555	59/23062	1.14291795777147e-05	7.72865693919728e-05	3.84826139047345e-05	Abcg2/Abcb1a/Gstm7/Aldh2/Gstm5/Mt1/Sod3/Pim1/Rdh12/Aldh1a1/Oscp1/Mt3/Mt2/Prdx6/Esd/Nqo1/Prdx2/Prdx1/Cd36	19
GO:0010232	BP	GO:0010232	vascular transport	11/2555	23/23062	1.1449785143213e-05	7.73419326159766e-05	3.85101804223147e-05	Abcg2/Abcb1a/Slc2a1/Mfsd2a/Fabp5/Slc1a5/Lrp1/Gja1/Apoe/Slc27a1/Cd36	11
GO:0009615	BP	GO:0009615	response to virus	65/2555	344/23062	1.15455941521204e-05	7.79046157956729e-05	3.87903522519779e-05	Ifit1/Ifnar1/Isg15/Ifit3/Bnip3l/Irf7/Bcl2l1/Unc93b1/Ifngr1/Cd37/Pou2f2/Pycard/Cd86/Irf5/Tagap/Ifngr2/Tgfb1/Serinc3/Tnf/Ivns1abp/Ptprc/Il33/Hsp90aa1/Htra1/Polr3e/Kcnj8/Ifitm1/Abcc9/Ifitm2/Ifitm3/Il1b/Lcn2/Ifitm6/Ifi27l2a/Samhd1/Ifi204/Zbp1/Il17ra/Rtp4/Ccl5/H2-Q7/Ptpn22/Bcl2/Rps15a/Fgl2/Apobec3/Plscr1/Tgtp1/Rsad2/Bst2/Igtp/Gbp7/Gbp4/Irf1/Stat1/Nmb/Tspan6/Polr3h/Isg20/Ifi27/Vamp8/Oas1a/Pmaip1/Hif1a/…	65
GO:0071496	BP	GO:0071496	cellular response to external stimulus	60/2555	310/23062	1.16068146632483e-05	7.82329455873491e-05	3.89538345841075e-05	Slc2a1/Mfsd2a/Pde2a/Pde2a/Tfrc/Slc38a3/Fas/Ctnnb1/Cav1/Jun/Cd68/Rnase4/Hspa5/F11r/Comt/Fos/Pdia3/Atf3/Ptprc/Lamp2/Glul/Atp1a2/Axl/Map1lc3a/Angptl4/Mmp9/Pim1/Map1lc3b/Gabarap/Plin2/Ifi204/Cnn2/Bcl2/Stk24/Dnajc15/Col1a1/Vcam1/Gas6/Sox9/Folr1/Srebf1/Wrn/Fads1/Atp1a1/Plec/Xbp1/Ralb/Ldha/Slc1a2/Fam107a/Cbs/Nim1k/Aqp1/Ednra/Mn1/Kank2/Pmaip1/Cdkn1a/Lpl/P2rx7	60
GO:0045667	BP	GO:0045667	regulation of osteoblast differentiation	37/2555	161/23062	1.1807680737629e-05	7.95007952799495e-05	3.95851237019118e-05	Id1/Id3/Ctnnb1/Fermt2/Tmem119/Mef2c/Cebpa/Ddx5/Tnf/Tnfaip6/Ifitm1/Cthrc1/Ptk2/Limd1/Ifitm3/Cebpb/Ifi204/Id2/Igfbp5/Bmp7/Bmp4/Fgfr1/Crim1/Gnas/Bambi/Sox9/Sox2/Lmna/Hey1/Rorb/Ptch1/Pdlim7/Jag1/Ilk/Fam20c/Tcirg1/Igf1	37
GO:0071604	BP	GO:0071604	transforming growth factor beta production	15/2555	40/23062	1.19889869419596e-05	8.05473685809322e-05	4.01062346346595e-05	Fn1/Cd34/Cd200/Tyrobp/Nrros/Cd24a/Lum/Col3a1/Fbln1/Hsp90ab1/Tgfb2/Cd2ap/Lrrc32/Ltbp1/Hif1a	15
GO:1903670	BP	GO:1903670	regulation of sprouting angiogenesis	15/2555	40/23062	1.19889869419596e-05	8.05473685809322e-05	4.01062346346595e-05	Flt1/Tjp1/Klf2/Ppp1r16b/Glul/Rhoj/Thbs1/Pkm/Jak1/Hmgb1/Adamts9/Slc39a12/S100a1/Fgf1/Itga5	15
GO:0046683	BP	GO:0046683	response to organophosphorus	25/2555	91/23062	1.23366881325592e-05	8.27940664758389e-05	4.12249129293549e-05	Pde2a/Pde2a/P2ry12/P2ry6/Pik3r1/Asph/Mat2a/Hsp90b1/Gpd1/Lpar1/Abcc9/Pde4d/Akap7/Il1b/Sell/Igfbp5/Enpp1/Ezr/Akap9/Aqp1/Pde3a/Rap1a/Itpr1/P2rx4/P2rx7	25
GO:0002526	BP	GO:0002526	acute inflammatory response	28/2555	108/23062	1.2687956233548e-05	8.50598400673162e-05	4.23530894159337e-05	Fn1/Fcgr3/Fcer1g/Fcgr1/Ccr5/Alox5ap/Fcgr2b/Tnf/Gstp1/Adora1/Serpina3n/Nupr1/Il1b/Hp/Il1rn/Cxcr2/Trem1/Adam8/Ccl5/F3/Lbp/Plscr1/Zp3/Icam1/Ednrb/Kl/Aoc3/Cd163	28
GO:0010970	BP	GO:0010970	transport along microtubule	39/2555	174/23062	1.29662167810398e-05	8.68318259272216e-05	4.32353985703943e-05	Hspb1/App/Fez1/Mapt/Kif1b/Lamp1/Map1a/Clip3/Kif1a/Prkcz/Uchl1/Ift43/Bloc1s1/Ift20/Ndel1/Spag17/Ttc30b/Dync2h1/Ttc21a/Dync2li1/Lca5/Ift81/Ift88/Wdr35/Ift22/Ift27/Ift74/Map1b/Cluap1/Arl3/Ift57/Kif3a/Ift46/Dynll1/Pcm1/Dst/Syne2/Hif1a/Myo5a	39
GO:0010611	BP	GO:0010611	regulation of cardiac muscle hypertrophy	22/2555	75/23062	1.30285819157342e-05	8.71557552859208e-05	4.33966898340809e-05	Foxp1/Rgs2/Mef2c/Pak1/Slc25a4/Fdps/Rgs4/Ptk2/Lmcd1/Ece1/Lmna/Edn1/Agt/Adk/Glrx3/Errfi1/Rock1/Atp2b4/Pde5a/Camk2d/P2rx4/Igf1	22
GO:0036230	BP	GO:0036230	granulocyte activation	16/2555	45/23062	1.36133561537833e-05	9.09699379031788e-05	4.52958518511924e-05	Anxa3/Grn/Tyrobp/Fcer1g/Spi1/Itgam/Itgb2/Cd300a/Prkcd/Anxa1/Cxcr2/Ptafr/Fcgr4/Ccl5/Ccr2/Il18	16
GO:0034112	BP	GO:0034112	positive regulation of homotypic cell-cell adhesion	9/2555	16/23062	1.36858191572162e-05	9.13561433131215e-05	4.54881516750255e-05	F11r/Il6ra/Ank3/Lgals1/Emilin2/Plaur/Ccl5/Jak1/Pdpn	9
GO:0008637	BP	GO:0008637	apoptotic mitochondrial changes	30/2555	120/23062	1.37572599270684e-05	9.17347053809229e-05	4.56766457175065e-05	Fas/Bnip3l/Bcl2l1/Jun/Hk2/Pycard/Arrb2/Rnf7/Slc25a4/Fis1/Gper1/Mmp9/Cd24a/Plaur/Ier3/Atg3/Bcl2/Tnfsf10/Chchd10/Wdr35/Bok/Pink1/Lmna/Atpif1/Acaa2/Gpx1/Pmaip1/Prelid1/Slc35f6/Igf1	30
GO:0002886	BP	GO:0002886	regulation of myeloid leukocyte mediated immunity	21/2555	70/23062	1.38969049119131e-05	9.25667634132564e-05	4.60909449710059e-05	Gata2/Cx3cr1/Fcgr3/Tyrobp/Fcer1g/Fcgr1/Spi1/Lyn/Cd84/Itgam/Itgb2/Adora3/Cd300a/Rac2/Fgr/Ptafr/Ccr2/Vamp8/Arg1/Hmox1/Il4ra	21
GO:0002444	BP	GO:0002444	myeloid leukocyte mediated immunity	31/2555	126/23062	1.40791958505229e-05	9.3580823646805e-05	4.6595866961344e-05	Gata2/Anxa3/Cx3cr1/Fcgr3/Tyrobp/Fcer1g/Fcgr1/Spi1/Lyn/Cd84/Itgam/Itgb2/Lat2/Ncf1/Adora3/Cd300a/Ptgds/Rac2/Trem1/Trem3/Fgr/Ptafr/Snap23/Lat/Ccr2/Ace/Vamp8/Arg1/Hmox1/Milr1/Il4ra	31
GO:0048640	BP	GO:0048640	negative regulation of developmental growth	31/2555	126/23062	1.40791958505229e-05	9.3580823646805e-05	4.6595866961344e-05	Sema3c/Nkd1/Foxp1/Sema7a/Lgmn/Rgs2/Ccr5/Adrb2/Cited2/Mag/Rtn4/Pak1/Cdk5/Wnt3/Rgs4/Ptk2/Pten/Plac8/Actr3/Bmp4/Nrp1/Gnas/Wwc1/Mt3/Gja1/Fgfr3/Rgma/Ptch1/Sema3b/Cdkn1a/Cfl1	31
GO:0008277	BP	GO:0008277	regulation of G protein-coupled receptor signaling pathway	33/2555	138/23062	1.43435956924244e-05	9.52042809711863e-05	4.74042206235194e-05	Ramp2/Rgs12/App/Stmn1/Rgs10/Rgs2/Rgs1/Adrb2/Kctd12/Arrb2/Aplp1/Tmod2/Cntn2/Pde4b/Rgs4/Gper1/Pde4d/Itgb1/Fpr2/Plek/Ccl5/Adm/Ramp3/Mgll/Ece1/Ramp1/Plce1/Snca/Edn1/Rock1/Atp2b4/Pde5a/Crtc3	33
GO:0002719	BP	GO:0002719	negative regulation of cytokine production involved in immune response	14/2555	36/23062	1.43540173140565e-05	9.52042809711863e-05	4.74042206235194e-05	Vsir/Smad7/Tgfb1/Tnf/Axl/Lilrb4a/Lilrb4a/Acp5/Bst2/Tgfb2/Tgfb3/Arg1/Hmox1/Hfe	14
GO:0061077	BP	GO:0061077	chaperone-mediated protein folding	20/2555	65/23062	1.45833343822346e-05	9.66172238119275e-05	4.81077546817325e-05	Hspb1/Hspa1a/H2-DMa/Sdf2l1/Hspa5/Dnajb1/H2-DMb1/Dnajb2/Fkbp1a/Hspa2/Cd74/Unc45b/Dnajb13/Hsph1/Clu/Pdia4/Ptges3/Hspe1/Pdcl3/Unc45a	20
GO:0043618	BP	GO:0043618	regulation of transcription from RNA polymerase II promoter in response to stress	17/2555	50/23062	1.46135878019967e-05	9.66172238119275e-05	4.81077546817325e-05	Epas1/Klf2/Jun/Cited2/Dnajb1/Egr1/Atf3/Sirt2/Cebpb/Ddit3/Ppp1r15a/Nedd4/Nck1/Mt3/Hif1a/Hmox1/Cd36	17
GO:0046456	BP	GO:0046456	icosanoid biosynthetic process	17/2555	50/23062	1.46135878019967e-05	9.66172238119275e-05	4.81077546817325e-05	Ltc4s/Ptgs1/Hpgds/Daglb/Alox5ap/Tbxas1/Ptgds/Fabp5/Ggt5/Il1b/Anxa1/Cd74/Ptges3/Edn1/Mif/Ptgis/Mgst3	17
GO:0030902	BP	GO:0030902	hindbrain development	39/2555	175/23062	1.49249848909166e-05	9.85713742318438e-05	4.90807674149025e-05	Igf1r/Lef1/Gata2/Ctnnb1/Hes1/Nfib/Mafb/Hspa5/C5ar1/Psap/Serpine2/Fcgr2b/Naglu/Ophn1/Sez6l2/Rnf7/Faim2/Nfix/Cdk5/Kndc1/Dixdc1/Atp1b2/Dlc1/Wls/Itgb1/Cd3e/Bcl2/Mdk/Bmp7/Foxc1/Gpr37l1/Ahi1/Nrxn1/Cbs/Pax6/Uqcrq/Otx2/Flna/Igf1	39
GO:0031641	BP	GO:0031641	regulation of myelination	19/2555	60/23062	1.49994146930601e-05	9.8644513947601e-05	4.911718522287e-05	Jam2/Ctnnb1/Ctsc/Trf/Tnfrsf21/Mag/Nkx6-2/Sirt2/Sox10/Myrf/Tppp/Ptn/Pten/Rarg/S100b/Ptprz1/Hes5/Cdh2/Igf1	19
GO:0033003	BP	GO:0033003	regulation of mast cell activation	19/2555	60/23062	1.49994146930601e-05	9.8644513947601e-05	4.911718522287e-05	Gata2/Fcer1g/Lyn/Ptpn6/Cd84/Ptpre/Adora3/Cd300a/Rac2/Cd300lf/Lilrb4a/Lilrb4a/Fgr/Plscr2/Plscr1/Vamp8/Hmox1/Milr1/Il4ra	19
GO:0043407	BP	GO:0043407	negative regulation of MAP kinase activity	19/2555	60/23062	1.49994146930601e-05	9.8644513947601e-05	4.911718522287e-05	Cav1/Rgs2/Lyn/Ptpn6/Cd300a/Prkcd/Ptpn1/Gstp1/Mapk8ip1/Uchl1/Il1b/Dusp1/Ptpn22/Bmp7/Bmp4/Sorl1/Apoe/Agt/Spry2	19
GO:0055078	BP	GO:0055078	sodium ion homeostasis	19/2555	60/23062	1.49994146930601e-05	9.8644513947601e-05	4.911718522287e-05	Sgk1/Snx5/Comt/Slc12a2/Adora1/Atp1b3/Atp1a2/Atp1b2/Adora2a/Slc1a3/Spp1/Gnas/Atp1a1/Edn1/Agt/Ednrb/Atp1b1/Ace/Ednra	19
GO:0032715	BP	GO:0032715	negative regulation of interleukin-6 production	18/2555	55/23062	1.50444755231248e-05	9.87323430537629e-05	4.91609171883152e-05	Cd200/Klf2/Sirpa/Arrb2/Inpp5d/Ptpn6/Cd84/Havcr2/Tnf/Syt11/Cd24a/Lilrb4a/Lilrb4a/Ptpn22/Gas6/Foxj1/Aqp4/Nmb	18
GO:0032892	BP	GO:0032892	positive regulation of organic acid transport	18/2555	55/23062	1.50444755231248e-05	9.87323430537629e-05	4.91609171883152e-05	Slc7a5/Slc38a3/Dpysl2/Slc12a2/Gabbr1/Ace2/Adora2a/Itgb1/Il1b/Fxyd1/Edn1/Agt/Slc6a1/Acsl6/Arl6ip1/Fabp3/Mif/P2rx7	18
GO:0007568	BP	GO:0007568	aging	23/2555	81/23062	1.50810474323385e-05	9.88681720090571e-05	4.92285492916003e-05	C1qa/Cd68/Ctc1/Pmp22/Apod/Ncam1/Gnao1/Pde4d/Mmp9/Ifi27l2a/Serp1/Enpp1/Wrn/Apoe/Edn1/Alpl/Cdkn1c/Ercc1/Aldoc/Slc1a2/Kl/Ndufs6/Ednra	23
GO:2001259	BP	GO:2001259	positive regulation of cation channel activity	25/2555	92/23062	1.51740729697948e-05	9.93734242438294e-05	4.94801250418013e-05	Gstm7/Ctss/Trem2/Ifngr1/P2ry6/Adrb2/Ccl2/Ifngr2/Asph/Kcna1/Ank3/Ank2/Cdk5/Gper1/Akap7/Ccr2/Bmp4/Calm3/Calm2/Edn1/Calm1/S100a1/Kcne2/Ednra/Cfl1	25
GO:0060349	BP	GO:0060349	bone morphogenesis	28/2555	109/23062	1.52879881473893e-05	0.000100014275401198	4.97992183571528e-05	Tmem119/Mef2c/Cited2/Insig1/Fgfr2/Serpinh1/Thbs1/Acp5/Anxa6/Col1a1/Col3a1/Bmp4/Enpp1/Col13a1/Foxc1/Mmp14/Por/Msx1/Cyp26b1/Hspg2/Rarg/Gnas/Dhrs3/Tmem107/Sox9/Alpl/Fgfr3/Cbs	28
GO:0071805	BP	GO:0071805	potassium ion transmembrane transport	44/2555	207/23062	1.56290085727141e-05	0.00010213794899356	5.08566402553881e-05	Cav1/P2ry12/Trem2/Bin1/Kcna1/Ank3/Ank2/Slc12a2/Slc24a2/Kcnj10/Prnp/Atp1b3/Cd63/Kcnj8/Rgs4/Atp1a2/Abcc9/Atp1b2/Kcne4/Akap7/Pten/Itgb1/Edn3/Slc1a3/Nedd4/Fhl1/Atp1a1/Calm3/Calm2/Akap9/Calm1/Kcnk1/Kcnn2/Atp1b1/Kcnj13/Kcne2/Stk39/Flna/Tmem38b/Kcnab1/Kcnmb1/Kcna5/Kcnk13/Slc9a9	44
GO:0009914	BP	GO:0009914	hormone transport	70/2555	382/23062	1.58719299666566e-05	0.000103616750348362	5.15929666575861e-05	Slc7a5/Abcb1a/Slc16a1/Slco1c1/Rapgef4/Pim3/Sox4/Lyn/Adora3/Tnf/Runx1/Pex5l/Stxbp3/Scg5/Tm7sf3/Gabbr1/Adora1/Glul/Gper1/Pde8b/Il1b/Anxa1/Il1rn/Hcar2/Osm/Glrx/Dgat1/Snap23/Tspo/Serp1/Ccl5/Fgfr1/Lrp1/Edn3/Spp1/Adm/Igfbp3/Cd38/Gnas/Klf7/Nnat/Nmb/Ildr2/Cpe/Srebf1/Anxa5/Oxct1/Gja1/Dynll1/Phpt1/Edn1/Ltbp4/Agt/Hmgn3/Pax6/Glud1/Pfkm/Camk2n1/Ttr/Aqp1/Mpc2/Vamp8/Npy1r/Arhgef7/Hif1a/Dab2/Tcirg1/Ucp2/Hfe/Myo5a	70
GO:0006914	BP	GO:0006914	autophagy	82/2555	467/23062	1.62324254729726e-05	0.000105748478918069	5.26543992990282e-05	Slc7a5/Kdr/Rasip1/Iigp1/Bnip3l/Fnbp1l/Acer2/Nampt/Trem2/Ctsd/Irf8/Hk2/Pycard/Ctsa/Adrb2/Scoc/Cd84/Mtdh/Il10ra/Pmp22/Lamp2/Fez1/Syt11/Mapt/Sirt2/Vmp1/Rnf5/Fbxo7/Pacs2/Itgb4/Pip4k2a/Slc25a4/Fis1/Ptk2/Nupr1/Map1lc3a/Ift20/S100a8/S100a9/Trim30b/Map1lc3b/Mcl1/Gabarap/Tspo/Atg3/Ddit3/Ptpn22/Bcl2/Dcn/Ogt/Fez2/Plk2/Igtp/Mapk15/Spata33/Nrbp2/Mt3/Ift88/Gfap/Clu/Srebf1/Endog/Bok/Atp2a2/Tomm7/Hmgb1/Pink1/Atp…	82
GO:0061919	BP	GO:0061919	process utilizing autophagic mechanism	82/2555	467/23062	1.62324254729726e-05	0.000105748478918069	5.26543992990282e-05	Slc7a5/Kdr/Rasip1/Iigp1/Bnip3l/Fnbp1l/Acer2/Nampt/Trem2/Ctsd/Irf8/Hk2/Pycard/Ctsa/Adrb2/Scoc/Cd84/Mtdh/Il10ra/Pmp22/Lamp2/Fez1/Syt11/Mapt/Sirt2/Vmp1/Rnf5/Fbxo7/Pacs2/Itgb4/Pip4k2a/Slc25a4/Fis1/Ptk2/Nupr1/Map1lc3a/Ift20/S100a8/S100a9/Trim30b/Map1lc3b/Mcl1/Gabarap/Tspo/Atg3/Ddit3/Ptpn22/Bcl2/Dcn/Ogt/Fez2/Plk2/Igtp/Mapk15/Spata33/Nrbp2/Mt3/Ift88/Gfap/Clu/Srebf1/Endog/Bok/Atp2a2/Tomm7/Hmgb1/Pink1/Atp…	82
GO:0003206	BP	GO:0003206	cardiac chamber morphogenesis	35/2555	151/23062	1.65178095489859e-05	0.000107495211986504	5.35241345556976e-05	Sema3c/Eng/Tek/Ly6e/Ctnnb1/Hes1/Tgfbr1/Mef2c/Cited2/Sox4/Smad7/Tgfb1/Tnni1/Fgfr2/Fkbp1a/Heyl/Id2/Bmp7/Bmp4/Fhl2/Foxc1/Tgfbr3/Notch2/Nrp1/Dhrs3/Ift88/Cpe/Hey1/Tgfb2/Heg1/Adamts1/Tpm1/Jag1/Ednra/Hif1a	35
GO:0010574	BP	GO:0010574	regulation of vascular endothelial growth factor production	13/2555	32/23062	1.66307191575222e-05	0.000107891790534425	5.37215993838381e-05	Bsg/Flt1/C5ar1/Ccl2/C3ar1/Sulf2/Il1b/Ccr2/Cyp1b1/Ndrg2/Aqp4/Sulf1/Hif1a	13
GO:0043372	BP	GO:0043372	positive regulation of CD4-positive, alpha-beta T cell differentiation	13/2555	32/23062	1.66307191575222e-05	0.000107891790534425	5.37215993838381e-05	Cd83/Prkcz/Anxa1/Nfkbiz/Gimap3/Il2rg/Ccr2/Gimap5/Socs1/Hlx/Irf1/Il18/Il4ra	13
GO:0045662	BP	GO:0045662	negative regulation of myoblast differentiation	13/2555	32/23062	1.66307191575222e-05	0.000107891790534425	5.37215993838381e-05	Id3/Zfhx3/Tgfb1/Tnf/Cmtm5/Sox8/Ddit3/Bmp4/Sox9/Cxcl14/Il18/Sostdc1/Ccl9	13
GO:0006636	BP	GO:0006636	unsaturated fatty acid biosynthetic process	15/2555	41/23062	1.69760483844026e-05	0.000109789023196323	5.46662715641362e-05	Ptgs1/Hpgds/Daglb/Tbxas1/Ptgds/Scd2/Fabp5/Il1b/Anxa1/Cd74/Fads1/Ptges3/Edn1/Mif/Ptgis	15
GO:0030513	BP	GO:0030513	positive regulation of BMP signaling pathway	15/2555	41/23062	1.69760483844026e-05	0.000109789023196323	5.46662715641362e-05	Eng/Kdr/Acvrl1/Cdh5/Hes1/Vsir/Pelo/Bmp4/Gpc3/Tgfbr3/Msx1/Notch2/Hes5/Sulf1/Ilk	15
GO:1904037	BP	GO:1904037	positive regulation of epithelial cell apoptotic process	15/2555	41/23062	1.69760483844026e-05	0.000109789023196323	5.46662715641362e-05	Rgcc/Ccl12/Arrb2/Ccl2/Gsn/Gper1/Cd248/Thbs1/Pdcd4/Bmp4/Ecscr/Xbp1/Col18a1/Spop/Hmox1	15
GO:0030509	BP	GO:0030509	BMP signaling pathway	39/2555	176/23062	1.71520042150227e-05	0.000110811911048923	5.51755890122919e-05	Id1/Lef1/Eng/Kdr/Acvrl1/Cdh5/Hes1/Cav1/Vsir/Smad7/Ddx5/Egr1/Tgfb1/Skil/Tnfaip6/Htra1/Nbl1/Fstl1/Pelo/Pdcd4/Htra3/Bmp7/Bmp4/Gpc3/Tmem100/Tgfbr3/Msx1/Notch2/Crim1/Bambi/Sorl1/Tgfb2/Hes5/Rgma/Sostdc1/Sulf1/Tgfb3/Ilk/Hfe	39
GO:1903977	BP	GO:1903977	positive regulation of glial cell migration	8/2555	13/23062	1.72771047708417e-05	0.000111504464780106	5.55204261302424e-05	P2ry12/Cx3cr1/Trem2/Ccr2/Lrp1/Ptprz1/Csf1/P2rx4	8
GO:0090594	BP	GO:0090594	inflammatory response to wounding	10/2555	20/23062	1.767716467518e-05	0.000113811586334103	5.66691906399397e-05	Grn/Cfh/Cd24a/Cd44/Ccr2/Mdk/Timp1/Hif1a/Hmox1/Clec10a	10
GO:0001937	BP	GO:0001937	negative regulation of endothelial cell proliferation	21/2555	71/23062	1.76894051977219e-05	0.000113811586334103	5.66691906399397e-05	Flt1/Eng/Rgcc/Cav2/Acvrl1/Xdh/Cav1/Ccl12/Tgfbr1/Mef2c/Ccl2/Tnf/Nr2f2/Sparc/Thbs1/Mmrn2/Stat1/Gja1/Apoe/Atpif1/Sulf1	21
GO:0034121	BP	GO:0034121	regulation of toll-like receptor signaling pathway	21/2555	71/23062	1.76894051977219e-05	0.000113811586334103	5.66691906399397e-05	App/Irf7/Cav1/Trem2/Lyn/Arrb2/Cyba/Cd300a/Rtn4/Nr1h3/Cd300lf/Ninj1/Ptpn22/Lbp/Rsad2/Irf1/Hmgb1/Appl2/Tlr2/Rab7b/Cd36	21
GO:0043615	BP	GO:0043615	astrocyte cell migration	7/2555	10/23062	1.79964063585949e-05	0.000115429061587362	5.74745657026619e-05	Hexb/Ccl12/Ccl3/Ccl2/Gpr183/Ccr2/Arhgef7	7
GO:0071670	BP	GO:0071670	smooth muscle cell chemotaxis	7/2555	10/23062	1.79964063585949e-05	0.000115429061587362	5.74745657026619e-05	Aif1/Gstp1/Lpar1/Pdgfrb/Coro1b/Mdk/Pdgfd	7
GO:0098883	BP	GO:0098883	synapse pruning	7/2555	10/23062	1.79964063585949e-05	0.000115429061587362	5.74745657026619e-05	Cx3cr1/C1qc/Trem2/C1qa/C1qb/Itgam/Cdk5	7
GO:0002347	BP	GO:0002347	response to tumor cell	16/2555	46/23062	1.87367536931217e-05	0.000119930628983312	5.9715991107196e-05	Laptm5/Abi3/Spi1/Havcr2/Txnip/Cd24a/Nkg7/Klrk1/Xcl1/Klre1/Notch2/Hmgb1/Calm3/Calm2/Calm1/Prdx2	16
GO:0046006	BP	GO:0046006	regulation of activated T cell proliferation	16/2555	46/23062	1.87367536931217e-05	0.000119930628983312	5.9715991107196e-05	Laptm5/Pycard/Cd86/Prnp/Prkar1a/Cd24a/Lilrb4a/Lilrb4a/Rps3/Igfbp2/Igf2/Hmgb1/Il18/Lrrc32/Arg1/Igf1	16
GO:0060688	BP	GO:0060688	regulation of morphogenesis of a branching structure	20/2555	66/23062	1.87606820504976e-05	0.000119960500832134	5.97308649311206e-05	Ctnnb1/Tgfb1/Tnf/Rtn4/Sox8/Pdgfa/Fgfr2/Il1b/Mdk/Pdgfra/Bmp7/Bmp4/Fgfr1/Maged1/Sox9/Cpe/Agt/Sulf1/Pgf/Ntn4	20
GO:0003208	BP	GO:0003208	cardiac ventricle morphogenesis	23/2555	82/23062	1.87818863234747e-05	0.000119972910792411	5.97370441122339e-05	Sema3c/Eng/Ly6e/Ctnnb1/Tgfbr1/Mef2c/Sox4/Smad7/Tgfb1/Tnni1/Fgfr2/Fkbp1a/Heyl/Foxc1/Tgfbr3/Cpe/Hey1/Tgfb2/Heg1/Tpm1/Jag1/Ednra/Hif1a	23
GO:0009306	BP	GO:0009306	protein secretion	73/2555	405/23062	1.88849322793345e-05	0.000120482605546375	5.99908318864922e-05	Bsg/Slc16a1/Rapgef4/Cd200/Pim3/Trem2/Frmd4a/Sox4/Cd33/Psap/Ang/Erp29/Tgfb1/Tnf/Apbb1/Stxbp3/Slc12a2/Tm7sf3/Glul/Gper1/Adora2a/Pde8b/Nr1h3/Rcn3/Wls/Il1b/Anxa1/Il1rn/Hcar2/Glrx/Dgat1/Plek/Serp1/Ccl5/Lrp1/Rab34/Pam/Cd38/Rsad2/Klf7/Nnat/Tango6/Ezr/Ildr2/Srebf1/Ahi1/Anxa5/Sncg/Oxct1/Idh2/Gja1/Apoe/Dynll1/Phpt1/Tgfb2/Cd2ap/Hmgn3/Ednrb/Glud1/Pfkm/Camk2n1/Mpc2/Vamp8/Tgfb3/Hif1a/Tlr2/M6pr/Tcirg1/Ucp2/Igf1…	73
GO:0060041	BP	GO:0060041	retina development in camera-type eye	40/2555	183/23062	1.89003702021207e-05	0.000120482605546375	5.99908318864922e-05	Bsg/Prom1/Slc1a1/Mfsd2a/Acvrl1/Hes1/Grn/Mertk/Ikzf1/Naglu/Sox8/Ptn/Pdgfrb/Col4a1/Rhoj/Cfh/Thy1/Rpl24/Pdgfra/Cyp1b1/Nrp1/Tspan12/Lpcat1/Arhgef15/Sox9/Ntrk2/Cep290/Sox2/Hipk1/Nphp1/Ahi1/Tgfb2/Clic4/Gpm6a/Rorb/Fjx1/Pax6/Lamb2/Hif1a/Tcirg1	40
GO:0048863	BP	GO:0048863	stem cell differentiation	55/2555	281/23062	1.89335451209703e-05	0.000120570673837835	6.00346829473452e-05	Sema3c/Fn1/Sox17/Zic3/Sema7a/Sox18/Ctnnb1/Hes1/Vsir/Mef2c/Cited2/Zfp36/Zfp36l2/Zeb2/Ptprc/Sox10/Sox8/Fgfr2/Wnt3/Ptn/Itgb1/Bcl2/Rps7/Anxa6/Pdgfra/Bmp7/Bmp4/Tbx18/Fgfr1/Edn3/Foxc1/Msx1/Nrp1/Ncoa3/Sox9/Sox2/Rdh10/Folr1/Msi2/Edn1/Tgfb2/Kitl/Gpm6a/Hes5/Ednrb/Pax6/Cdh2/A2m/Sema3b/Lbh/Jag1/Ednra/Hif1a/Cfl1/Ap2a2	55
GO:0030317	BP	GO:0030317	flagellated sperm motility	35/2555	152/23062	1.92020353338229e-05	0.00012215554245051	6.08238224756114e-05	Pltp/Ube2b/Meig1/Enkur/Cfap54/Cfap45/Spag6l/Mns1/Spef2/Cfap206/Cfap52/Efcab1/Wdr66/Ttll3/Iqcg/Ccdc39/Cfap44/Dnah5/Spata33/Kif9/Ttc21a/Cfap53/Cfap69/Spag16/Eno4/Drc7/Ttc12/Rabl2/Cfap43/Ift81/Ift88/Dpcd/Gas8/Anxa5/Atp2b4	35
GO:0006022	BP	GO:0006022	aminoglycan metabolic process	30/2555	122/23062	1.94404926517592e-05	0.00012354631452567	6.15163172417643e-05	Spock2/Pglyrp1/Itih5/B4galt4/Hexb/Hexa/Gusb/Tgfb1/Gns/Tnfaip6/Ap2a1/Spock3/Pdgfrb/Bgn/Il1b/Chil1/Cd44/Chil3/Dcn/Cemip/Itih2/Foxc1/Ids/Itih3/Ednrb/Chst1/Ednra/Lyve1/Dse/Cltc	30
GO:0030195	BP	GO:0030195	negative regulation of blood coagulation	17/2555	51/23062	1.96699337106105e-05	0.000124749844347945	6.21155801387701e-05	Cd34/Plat/Adrb2/Cd9/Serpine2/Prkcd/Pdgfa/Vtn/Serping1/Tfpi/Plaur/Thbs1/Anxa2/Pdgfra/Thbd/Anxa5/Apoe	17
GO:1904407	BP	GO:1904407	positive regulation of nitric oxide metabolic process	17/2555	51/23062	1.96699337106105e-05	0.000124749844347945	6.21155801387701e-05	App/Klf2/Aif1/Itgb2/Tnf/Hsp90aa1/Il1b/Mmp8/Klrk1/Clu/Icam1/Agt/Ddah1/Ass1/Tlr2/Tmem106a/Cd36	17
GO:0061008	BP	GO:0061008	hepaticobiliary system development	33/2555	140/23062	1.9711646720911e-05	0.000124887218492201	6.21839816242479e-05	Lsr/Sox17/Lims2/Zic3/Hes1/Jun/Cited2/Cebpa/Runx1/Rtn4/Sulf2/Ptn/Meg3/Lims1/Hp/Anxa1/Cebpb/Pkm/Mdk/Bmp4/Tgfbr3/Notch2/Hlx/Sox9/Ccdc39/Ift88/Vwf/Xbp1/Cadm1/Il18/Fgf1/Itpr1/Hmox1	33
GO:0010463	BP	GO:0010463	mesenchymal cell proliferation	18/2555	56/23062	1.98888687676163e-05	0.000125754187497172	6.26156637877614e-05	Kdr/Foxp1/Ctnnb1/Nfib/Pdgfa/Fgfr2/Ptn/Prkar1a/Bmp7/Bmp4/Gpc3/Tbx18/Fgfr1/Msx1/Sox9/Hmgb1/Lmna/Arhgap5	18
GO:1903533	BP	GO:1903533	regulation of protein targeting	18/2555	56/23062	1.98888687676163e-05	0.000125754187497172	6.26156637877614e-05	Slc1a1/Bnip3l/Itgam/Ccl2/Ank3/Pak1/Cdk5/Prnp/Fis1/Actr3/Cemip/Ogt/Srebf1/Tomm7/Pink1/Atpif1/Stom/Arpc2	18
GO:0035592	BP	GO:0035592	establishment of protein localization to extracellular region	73/2555	406/23062	2.0574502945069e-05	0.000129957408054655	6.47085360053095e-05	Bsg/Slc16a1/Rapgef4/Cd200/Pim3/Trem2/Frmd4a/Sox4/Cd33/Psap/Ang/Erp29/Tgfb1/Tnf/Apbb1/Stxbp3/Slc12a2/Tm7sf3/Glul/Gper1/Adora2a/Pde8b/Nr1h3/Rcn3/Wls/Il1b/Anxa1/Il1rn/Hcar2/Glrx/Dgat1/Plek/Serp1/Ccl5/Lrp1/Rab34/Pam/Cd38/Rsad2/Klf7/Nnat/Tango6/Ezr/Ildr2/Srebf1/Ahi1/Anxa5/Sncg/Oxct1/Idh2/Gja1/Apoe/Dynll1/Phpt1/Tgfb2/Cd2ap/Hmgn3/Ednrb/Glud1/Pfkm/Camk2n1/Mpc2/Vamp8/Tgfb3/Hif1a/Tlr2/M6pr/Tcirg1/Ucp2/Igf1…	73
GO:0010822	BP	GO:0010822	positive regulation of mitochondrion organization	22/2555	77/23062	2.06201723163072e-05	0.000130113914068856	6.47864636525792e-05	Kdr/Fas/Trem2/Pycard/Fbxo7/Slc25a4/Fis1/Gper1/Mmp9/Plaur/Dcn/Tnfsf10/Chchd10/Wdr35/Endog/Bok/Pink1/Atpif1/Ddhd1/Mfn1/Pmaip1/Hif1a	22
GO:0140694	BP	GO:0140694	non-membrane-bounded organelle assembly	69/2555	378/23062	2.07088824385774e-05	0.000130541416829413	6.49993262987949e-05	Csrp2/Nebl/Rpl38/Hspa1a/Bin2/Fscn1/Mef2c/Hck/Lcp1/Tnf/Gsn/Tmod2/Csrp1/Cfl2/Tmod1/Ccp110/Arhgef10/Pls1/D7Ertd443e/Clasp2/Pdgfrb/Myl9/Limd1/Prkar1a/Itgb1/Actg1/Rps27/Rps5/Rpl23a/Rps14/Rplp0/Rps19/Rps23/Rps3/Rps28/Rpsa/Rpl11/Rps15/Rpl6/Rpl24/Rpl10/Rps2/Rps25/Npm1/Rpl5/Pdgfra/Trim37/Plk2/Cetn4/Mapk15/Kif9/Chek2/Ezr/Cetn2/Sqle/Plec/Edn1/Msn/Tubb5/Rab11a/Smim22/Krt8/Tpm1/Lmod1/Flna/Asb2/Mapre2/Arpc2/Cl…	69
GO:2001234	BP	GO:2001234	negative regulation of apoptotic signaling pathway	49/2555	242/23062	2.10163030752269e-05	0.000132345334229032	6.58975348407412e-05	Cxcl12/Hspb1/Ctnnb1/Bcl2l1/Cx3cr1/Tgfbr1/Arrb2/Ptpn1/Tnf/Ivns1abp/Gstp1/Mapk8ip1/Faim2/Tmbim1/Slc25a4/Sgk3/Il1b/Mmp9/Cd44/Grina/Lgals3/Hmgb2/Plaur/Mcl1/Cdkn2d/Ier3/Bcl2/Cd74/Bmp4/Nrp1/Nme5/Clu/Bok/Pink1/Lmna/Xbp1/Icam1/Eno1/Mif/Acaa2/Prdx2/Gpx1/Hif1a/Prelid1/Tpt1/Hmox1/Dab2/Slc35f6/Igf1	49
GO:0046578	BP	GO:0046578	regulation of Ras protein signal transduction	43/2555	203/23062	2.12115127099775e-05	0.000133439698139131	6.64424417263092e-05	Net1/Rasip1/Mcf2l/Stmn1/Cyth4/F11r/Timp2/Ophn1/Kctd13/Rtn4/Lpar1/Cadm4/Arhgef10/Pdgfrb/Tnfaip1/Eps8/Dlc1/Itgb1/Arhgdib/Gabarap/Col3a1/Auts2/Ogt/Notch2/Nrp1/Stard8/Itpkb/Plce1/Apoe/Tgfb2/Cyth3/Kitl/Heg1/Mmd2/Spry2/Cdh2/Gpr20/Arhgef25/Mapre2/Kank2/Camk2d/Csf1/Igf1	43
GO:0007219	BP	GO:0007219	Notch signaling pathway	40/2555	184/23062	2.16033096069608e-05	0.000135767318095007	6.76014128228865e-05	Egfl7/Tspan5/App/Gata2/Hes1/Sorbs2/Cebpa/Bmp2k/Tgfb1/Rcan2/Tspan15/Perp/Dtx3/Notch3/Heyl/S1pr3/Hp/Nfkbia/Rps19/Bmp7/Foxc1/Tmem100/Mmp14/Notch2/Ptp4a3/Sox9/Ift88/Sox2/Ift74/Hey1/Tgfb2/Timp4/Hes5/Enho/Lfng/Nrarp/Pln/Nrip2/Jag1/Kcna5	40
GO:0046637	BP	GO:0046637	regulation of alpha-beta T cell differentiation	21/2555	72/23062	2.23872414888382e-05	0.000140552157250488	6.99838852144708e-05	Smad7/Tgfb1/Runx1/Cd83/Prkcz/Anxa1/Lilrb4a/Lilrb4a/Nfkbiz/Gimap3/Runx3/Il2rg/Ccr2/Gimap5/Socs1/Hlx/Irf1/Itpkb/Hmgb1/Il18/Il4ra	21
GO:0060419	BP	GO:0060419	heart growth	30/2555	123/23062	2.30184301592915e-05	0.000144369368612354	7.18845553074392e-05	Foxp1/Ctnnb1/Sorbs2/Rgs2/Tgfbr1/Mef2c/Cited2/Dusp6/Ncam1/Pak1/Fgfr2/Slc25a4/Fdps/Rgs4/Prkar1a/Pten/Pim1/Ccnd2/Fgfr1/Foxc1/Tgfbr3/Gja1/Edn1/Tgfb2/S1pr1/Heg1/Agt/Fgf1/Camk2d/Igf1	30
GO:0003014	BP	GO:0003014	renal system process	31/2555	129/23062	2.32052944856459e-05	0.000145248818147339	7.23224517902278e-05	Abcg2/Adgrf5/Lgmn/Adrb2/Snx5/Cyba/Psap/Comt/Gsn/Sulf2/Adora1/Adora2a/Slc9a3r1/Bcl2/Bmp4/Maged2/Adm/Emp2/Gas6/Gnas/Aqp4/Gja1/Edn1/Agt/Ednrb/Slc15a2/Ace/Sulf1/Aqp1/Ednra/Dab2	31
GO:0033138	BP	GO:0033138	positive regulation of peptidyl-serine phosphorylation	31/2555	129/23062	2.32052944856459e-05	0.000145248818147339	7.23224517902278e-05	Tfrc/App/Tek/Cav1/Arrb2/Camk1/Tgfb1/Tnf/Hcls1/Hsp90aa1/Pak1/Pfn2/Osm/Cd44/Txn1/Ppp1r15a/Bcl2/Ramp3/Ntf3/Gas6/Igtp/Ntrk2/Pink1/Hsp90ab1/Akap9/Snca/Agt/Nrxn1/Spry2/Mif/Atp2b4	31
GO:0008625	BP	GO:0008625	extrinsic apoptotic signaling pathway via death domain receptors	23/2555	83/23062	2.32824156235675e-05	0.000145585225405199	7.24899560632319e-05	Fas/Bcl2l1/Spi1/Pik3r1/Tnf/Atf3/Skil/Mal/Faim2/Tmbim1/Pten/Lgals3/Hmgb2/Thbs1/Gabarap/Bcl2/Sp100/Timp3/Icam1/Il18/Gpx1/Pmaip1/Hmox1	23
GO:0038084	BP	GO:0038084	vascular endothelial growth factor signaling pathway	15/2555	42/23062	2.37134398828407e-05	0.000147835138729061	7.36102353878602e-05	Hspb1/Kdr/Xdh/Cadm4/Cd63/Pdgfrb/Dcn/Pdgfra/Foxc1/Nrp1/Tspan12/Ptp4a3/Tcf4/Spry2/Pgf	15
GO:1900744	BP	GO:1900744	regulation of p38MAPK cascade	15/2555	42/23062	2.37134398828407e-05	0.000147835138729061	7.36102353878602e-05	Xdh/Trem2/Spi1/Emc10/Il1b/Gadd45a/Dusp1/Gadd45b/Ptpn22/Ccr2/Bmp4/Ulk4/Ezr/Stk39/Gadd45g	15
GO:1902624	BP	GO:1902624	positive regulation of neutrophil migration	15/2555	42/23062	2.37134398828407e-05	0.000147835138729061	7.36102353878602e-05	C5ar1/C3ar1/Rtn4/Il1b/Rac2/Cxcr2/Sell/Adam8/Xcl1/Cd74/Mdk/Lbp/Edn1/Ednra/Tlr2	15
GO:0061082	BP	GO:0061082	myeloid leukocyte cytokine production	20/2555	67/23062	2.39800901457646e-05	0.000149348001427822	7.43635216520236e-05	Sema7a/Laptm5/Fcer1g/Pycard/Tgfb1/Rtn4/Gprc5b/Litaf/Axl/Il1b/Acp5/Cd74/Gas6/Tgfb2/Mif/Tgfb3/Tlr2/Hmox1/Cd36/P2rx7	20
GO:0009991	BP	GO:0009991	response to extracellular stimulus	75/2555	422/23062	2.40571278139719e-05	0.000149678113911505	7.45278916241244e-05	Slc16a1/Slc2a1/Gatm/Mfsd2a/Tfrc/Slc38a3/Fas/Jun/Cd68/Rnase4/Adrb2/Hspa5/Zfp36/Comt/Fos/Pdia3/Atf3/Ptprc/Lamp2/Mapt/Sirt2/Pcsk1n/Cntn2/Glul/Axl/Map1lc3a/Angptl4/Cfh/Mmp9/Pim1/Lilrb4a/Lilrb4a/Map1lc3b/Gabarap/Cdkn2d/Plin2/Eif4ebp1/Ifi204/Ddit3/Cd3e/Bcl2/Stk24/Dnajc15/Enpp1/Rbp1/Spp1/Vcam1/Nenf/Gas6/Mt3/Sorl1/Folr1/Srebf1/Wrn/Fads1/Apoe/Plec/Alpl/Xbp1/Ralb/Ldha/Slc1a2/Fam107a/Cbs/Appl2/Nim1k/Stk39/B…	75
[truncated: 7,067 more rows]
