# Supplementary material for: Exosome-related genes influence the progression of stroke through neuroinflammatory responses
Source: Front Neurol. 2025 May 19;16:1517588. doi: 10.3389/fneur.2025.1517588 (PMC12127164; doi:10.3389/fneur.2025.1517588)
Supplement: Supplementary file 1 [file Data_Sheet_1.ZIP › Table Supplimetary/Table S14 KEGG analysis of MG subgroups.csv]

	ID	Description	GeneRatio	BgRatio	pvalue	p.adjust	qvalue	geneID	Count
mmu05171	mmu05171	Coronavirus disease - COVID-19 - Mus musculus (house mouse)	110/1375	249/9370	5.50769745907447e-30	1.81754016149458e-27	1.1653128308147e-27	67671/15975/100038882/16476/12262/12259/12260/14131/20293/12273/14281/18708/20296/16194/12267/21926/70008/16176/18035/57294/76808/19951/19981/20084/20103/270106/22121/267019/27207/20088/268449/20044/11837/20115/20055/67248/22186/66489/20085/68436/619547/319195/66475/54217/14109/27050/68052/19921/20005/54127/67281/100502825/67186/20091/27367/76846/16785/19942/19899/65019/67891/67945/67025/269261/2…	110
mmu03010	mmu03010	Ribosome - Mus musculus (house mouse)	83/1375	177/9370	5.45137726746459e-25	8.99477249131657e-23	5.76698331979148e-23	67671/66845/57294/76808/19951/19981/20084/20103/270106/22121/267019/27207/20088/268449/20044/11837/20115/20055/67248/22186/66489/20085/68436/619547/319195/66475/54217/14109/27050/68052/19921/20005/54127/67281/100502825/67186/20091/27367/76846/16785/19942/19899/65019/67891/67945/67025/269261/20104/56040/67097/26961/26451/20054/20102/19933/78294/67115/27370/19988/19896/68193/57808/20090/67427/68028…	83
mmu05415	mmu05415	Diabetic cardiomyopathy - Mus musculus (house mouse)	86/1375	211/9370	8.85315283382652e-21	9.73846811720917e-19	6.24380252490923e-19	20525/66416/13033/21812/13057/18708/17969/18753/21803/17970/18762/11739/55951/407790/84682/226646/19211/17395/19354/14782/17972/12843/12842/12825/18797/11938/66046/70316/21808/11606/68197/12325/12869/11951/54405/69875/12868/12864/66152/17992/66142/66594/78330/66377/22272/11421/333182/228033/67184/67126/68198/71679/12857/66091/66414/28080/12867/11957/12866/12859/66576/66043/230075/595136/67530/104…	86
mmu00190	mmu00190	Oxidative phosphorylation - Mus musculus (house mouse)	61/1375	135/9370	1.11531930192417e-17	9.20138424087442e-16	5.89945209701996e-16	66416/114143/76252/407790/84682/226646/66290/66046/70316/68197/12869/11951/54405/69875/12868/12864/66152/17992/66142/66594/78330/27425/66377/22272/333182/228033/67184/67126/68198/71679/12857/66091/66414/11958/28080/12867/57423/11957/13063/12866/12859/66576/66043/230075/595136/67530/104130/68342/12861/110323/66916/12865/11973/66052/68202/17991/67130/11947/72900/407785/27060	61
mmu05012	mmu05012	Parkinson disease - Mus musculus (house mouse)	93/1375	264/9370	2.54978560071667e-17	1.682858496473e-15	1.07896190682958e-15	227059/17161/66416/12048/14828/22190/22153/22152/14763/17762/22142/14677/11739/407790/84682/22223/11540/226646/22166/19252/13198/22186/78294/14683/75600/227613/66046/68943/12315/12314/70316/20617/56791/12313/67951/22433/22154/73710/277468/68197/22151/12325/67414/12869/11951/54405/69875/12868/12864/66152/17992/66142/66594/78330/66377/22272/333182/228033/67184/67126/68198/71679/12857/66091/66414/28…	93
mmu05020	mmu05020	Prion disease - Mus musculus (house mouse)	90/1375	267/9370	1.955680546371e-15	1.07562430050405e-13	6.89634718983457e-14	12390/193740/66416/12389/12262/12259/12260/14828/13057/18708/17969/18753/13653/21926/17970/22153/22152/22142/17967/231991/19122/11739/407790/84682/226519/226646/16176/19354/17972/13198/20304/227613/66046/70316/67951/22154/73710/68197/22151/14813/12869/11951/54405/69875/12868/12864/66152/17992/66142/66594/78330/66377/22272/333182/228033/67184/67126/68198/71679/12857/66091/66414/28080/12867/11957/1…	90
mmu04145	mmu04145	Phagosome - Mus musculus (house mouse)	68/1375	182/9370	2.05588767616156e-14	9.6920419019045e-13	6.21403643471389e-13	22042/13040/14131/14129/14998/12721/13057/16419/13039/16409/16414/17969/14130/14999/12317/114143/17970/16784/22153/22152/22142/16783/76252/140792/16412/15007/17972/21825/12475/14964/246256/11465/66290/11461/15018/110558/110557/14972/14969/14960/14961/17534/15015/15040/20778/21355/21354/15039/15051/110350/227613/67951/22154/73710/22151/11973/22146/13058/20288/20335/24088/66212/226421/17113/16402/2…	68
mmu05208	mmu05208	Chemical carcinogenesis - reactive oxygen species - Mus musculus (house mouse)	77/1375	222/9370	4.02823143808814e-14	1.55102577766654e-12	9.94437579939311e-13	14860/68312/66416/14862/16476/13057/14281/18708/17969/18753/19246/17970/14866/11739/407790/84682/14083/226646/19211/56615/18035/13078/14871/14863/384214/66046/70316/68197/12869/11951/54405/69875/12868/12864/66152/17992/66142/66594/78330/66377/22272/333182/228033/67184/67126/68198/71679/12857/66091/66414/28080/12867/11957/12866/12859/66576/66043/230075/595136/67530/104130/68342/12861/110323/66916/…	77
mmu04932	mmu04932	Non-alcoholic fatty liver disease - Mus musculus (house mouse)	61/1375	156/9370	4.23007030272692e-14	1.55102577766654e-12	9.94437579939311e-13	14102/66416/16476/12606/12702/14281/18708/16194/21803/21926/68465/407790/84682/22259/226646/16176/72674/13198/20787/66046/70316/22433/68197/12869/54405/69875/12868/12864/66152/17992/66142/66594/78330/66377/22272/333182/67184/68198/12857/66091/66414/12867/13063/12866/12859/66576/230075/595136/67530/104130/68342/12861/110323/66916/12865/66052/68202/17991/67130/72900/407785	61
mmu05418	mmu05418	Fluid shear stress and atherosclerosis - Mus musculus (house mouse)	57/1375	147/9370	4.44504954911675e-13	1.46686635120853e-11	9.40478904602597e-12	14860/12390/16542/18791/18613/68312/16598/12562/12387/14862/12389/16476/20293/17260/13057/13039/14281/18708/20296/17969/21926/17970/22027/14870/15519/18762/14866/18590/15529/14083/16176/16178/17395/19354/22166/19252/56615/11465/11461/12043/12159/14871/14863/22329/21824/75600/20971/12315/15516/12314/13614/12313/15894/18104/66447/11898/15368	57
mmu05016	mmu05016	Huntington disease - Mus musculus (house mouse)	90/1375	302/9370	6.2410740795314e-12	1.87232222385942e-10	1.20043625835963e-10	66416/12757/22153/22152/22142/11771/231991/16513/11739/407790/84682/69590/226646/67305/20512/110083/75563/237806/330355/110082/56087/227613/18797/73916/66046/70316/74325/67951/21817/22154/20511/14800/73710/68197/22151/12869/11951/54405/69875/12868/12864/66152/17992/66142/66594/78330/66377/22272/333182/228033/67184/67126/68198/71679/12857/66091/66414/28080/12867/11957/13063/66491/12866/12859/66576…	90
mmu05205	mmu05205	Proteoglycans in cancer - Mus musculus (house mouse)	67/1375	205/9370	4.0509180437436e-11	1.11400246202949e-09	7.14240812975846e-10	16001/14268/12390/16542/14102/12387/12389/15170/16419/13039/18708/22324/13207/21803/21926/15163/11735/109676/18479/22415/12512/22370/15529/14083/16412/17395/12505/18793/21825/11465/11461/20104/18569/13179/17022/12843/12842/16002/14734/14182/21859/15530/19684/22350/74055/20971/21808/17698/15200/19206/17532/12325/192176/69253/17931/329251/19046/19877/22419/232807/16438/108058/15251/24088/12575/1640…	67
mmu04670	mmu04670	Leukocyte transendothelial migration - Mus musculus (house mouse)	46/1375	119/9370	9.29607777602733e-11	2.35977358929924e-09	1.51296488500526e-09	12741/20315/18260/69524/56508/18613/67374/67938/67268/12562/12387/74734/16456/13057/16409/16414/18708/17969/22324/17970/18417/83964/14677/98932/14083/16412/17395/19354/17972/22323/11465/11461/21838/22165/22329/22350/17698/15894/58187/11855/109711/19877/109905/22330/60595/13058	46
mmu05140	mmu05140	Leishmaniasis - Mus musculus (house mouse)	32/1375	70/9370	4.56371534951095e-10	1.07573290381329e-08	6.89704349813308e-09	16476/14131/15979/14129/14998/15170/13057/16409/16414/14281/17969/15980/14999/21803/21926/17970/17357/16412/16176/17972/246256/18035/13627/16451/14969/14960/14961/20846/21808/21809/13058/24088	32
mmu04510	mmu04510	Focal adhesion - Mus musculus (house mouse)	64/1375	203/9370	6.04909468179518e-10	1.33080082999494e-08	8.53240723537425e-09	14254/16001/14268/12390/16542/67938/170736/67268/12387/12389/16476/16419/18708/22324/18479/18590/192897/22370/18596/98932/14083/226519/12826/19211/16412/12827/19354/22793/21825/22323/11465/11461/16421/12043/12444/12843/12842/18595/12833/12834/13730/20750/13731/71785/22371/11855/12841/107589/192176/109711/17931/18654/329251/19046/19877/109905/22330/60595/16202/21894/16779/232807/16402/16000	64
mmu04640	mmu04640	Hematopoietic cell lineage - Mus musculus (house mouse)	38/1375	94/9370	8.90282459808507e-10	1.83620757335505e-08	1.17728141066783e-08	12509/22042/12490/12978/233274/12493/14129/14998/12527/12489/16409/16194/14999/12986/21926/16176/16178/12484/12505/12475/12982/12502/12500/12481/12516/12501/14969/14960/14961/16157/12494/13136/14934/17311/12977/16402/12491/16190	38
mmu05323	mmu05323	Rheumatoid arthritis - Mus musculus (house mouse)	36/1375	87/9370	1.15027025715759e-09	2.2328775580118e-08	1.43160570705063e-08	20315/14254/21687/16476/20293/20302/14998/12524/13039/16414/14281/20296/14999/21803/21926/114143/76252/20310/16176/330122/16994/66290/20304/11433/14969/14960/14961/13038/21808/15894/16173/11973/21809/24088/12977/27060	36
mmu04142	mmu04142	Lysosome - Mus musculus (house mouse)	47/1375	135/9370	3.44073839909614e-09	6.16060462657169e-08	3.94986133952443e-08	15212/13040/19141/13033/16792/64138/15211/12514/19025/17159/11886/192654/13032/110006/19156/13039/13030/53599/13036/19063/67963/114143/75612/56464/12757/18173/27419/16784/13423/11305/16783/56722/74008/12512/17775/13041/11433/13038/15931/74325/16541/14667/17113/27060/67300/11764/52120	47
mmu05022	mmu05022	Pathways of neurodegeneration - multiple diseases - Mus musculus (house mouse)	116/1375	471/9370	3.54701478499582e-09	6.16060462657169e-08	3.94986133952443e-08	14102/11820/66416/12387/12048/14828/27373/21926/22190/22153/22152/14763/17762/22142/12568/22415/19122/11739/15108/407790/84682/69590/22223/226646/66734/16176/67443/13198/12043/22186/78294/67305/75600/110083/75563/237806/330355/110082/56087/227613/18797/73916/11938/66046/68943/12315/12314/70316/20617/56791/12313/67951/22433/22154/14800/73710/68197/22151/14813/12325/67414/12869/11951/54405/69875/12…	116
mmu05144	mmu05144	Malaria - Mus musculus (house mouse)	27/1375	57/9370	3.99082320815682e-09	6.58485829345876e-08	4.22187086757643e-08	18613/20293/12520/16414/20296/21803/21926/15529/16176/21825/27007/17059/16971/22329/110257/101488143/14934/15122/15129/100503605/21808/13349/15894/16173/21809/24088/12491	27
mmu05014	mmu05014	Amyotrophic lateral sclerosis - Mus musculus (house mouse)	95/1375	369/9370	9.64296429027214e-09	1.51532295989991e-07	9.71546778117644e-08	66416/12048/14828/11727/21926/225027/22153/22152/22142/18645/407790/84682/69590/226646/66734/18643/67443/11465/11461/13198/12043/67305/110083/75563/237806/330355/110082/56087/103172/227613/66046/11744/68943/70316/67951/22433/22154/11750/229279/20511/14800/73710/68197/22151/14813/12869/11951/54405/69875/12868/12864/66152/17992/66142/66594/78330/66377/22272/333182/228033/67184/67126/68198/71679/128…	95
mmu04612	mmu04612	Antigen processing and presentation - Mus musculus (house mouse)	35/1375	90/9370	1.36820141525917e-08	2.05230212288875e-07	1.31583006922054e-07	193740/13040/19141/14998/14828/13039/13030/12010/14999/14827/12317/21926/65972/15519/15512/15007/14964/16643/15018/110558/110557/14972/14969/14960/14961/16149/15015/15040/21355/21356/21354/15039/15051/19188/15516	35
mmu05010	mmu05010	Alzheimer disease - Mus musculus (house mouse)	97/1375	383/9370	1.64462259732697e-08	2.3596759005126e-07	1.5129022520033e-07	227059/14102/11820/66416/12387/18708/27373/21926/22153/22152/17762/68585/22142/11785/12568/22415/11739/15108/407790/84682/226646/16176/13198/16971/75600/227613/18797/11938/11816/66046/12315/12314/70316/20617/12313/67951/22433/22154/73710/277468/68197/22151/14813/12869/11951/54405/69875/12868/12864/66152/17992/66142/66594/78330/66377/22272/333182/228033/67184/67126/68198/71679/12857/66091/66414/28…	97
mmu04714	mmu04714	Thermogenesis - Mus musculus (house mouse)	66/1375	231/9370	2.77590369233553e-08	3.81686757696136e-07	2.44717825508527e-07	66416/231991/407790/84682/226646/11465/11461/20104/14182/23945/14683/66046/70316/104110/74205/216739/68197/12869/11951/54405/69875/12868/12864/66152/17992/66142/66594/78330/27425/66377/22272/333182/228033/66359/67184/67126/68198/71679/12857/66091/66414/11958/28080/12867/57423/11957/12866/12859/66576/66043/230075/595136/67530/104130/68342/12861/110323/66916/12865/66052/68202/17991/67130/11947/7290…	66
mmu04015	mmu04015	Rap1 signaling pathway - Mus musculus (house mouse)	60/1375	214/9370	2.4600016064515e-07	3.24720212051598e-06	2.08193820167053e-06	14254/16001/15901/56508/16542/21687/12387/12978/54519/14026/23880/16409/16414/18708/22324/14745/14677/19730/18762/14681/18590/14183/18645/18596/11540/19395/16412/19354/14293/18643/21825/22323/11465/11461/16797/78473/18595/14182/13636/14683/75600/13800/18797/74055/12315/12314/12313/17311/71785/64143/104110/14184/17532/18654/109905/14164/11601/21894/12977/16000	60
mmu04380	mmu04380	Osteoclast differentiation - Mus musculus (house mouse)	43/1375	135/9370	2.91634596172378e-07	3.70151602834172e-06	2.37322080286024e-06	15975/16476/12978/83433/14131/15979/21812/22177/19261/14129/20375/13057/12702/17060/14281/18708/17969/14130/15980/21803/21926/17970/16477/16176/14728/668101/18733/17972/100038947/246256/18035/16818/11433/12703/16451/13038/14200/20846/11938/21808/16438/320832/12977	43
mmu04514	mmu04514	Cell adhesion molecules - Mus musculus (house mouse)	53/1375	183/9370	4.05508843560438e-07	4.95621919907202e-06	3.17767163959641e-06	12741/18260/69524/68481/12490/18613/67374/15896/12562/20345/74048/14998/16456/12524/16409/16414/14999/19264/18417/17136/83964/19266/17967/269116/21367/15529/16412/15007/20343/14964/15018/110558/12481/16421/110557/14972/14969/14960/14961/11658/22329/15015/15040/15039/15051/19268/20971/15894/58187/54725/18189/18190/12558	53
mmu04810	mmu04810	Regulation of actin cytoskeleton - Mus musculus (house mouse)	62/1375	231/9370	8.2529108895406e-07	9.72664497695857e-06	6.23622213833707e-06	20315/14268/66214/67938/67268/16419/16409/16414/237860/18708/22324/68089/227753/56443/14745/18479/12632/381924/18590/14183/192897/18645/18718/18596/98932/14083/16412/19354/18643/11465/67771/11461/14701/16421/74117/18595/14182/19684/22350/13800/71785/17698/56378/14184/17532/17880/107589/109711/17931/329251/19046/19877/22330/60595/54126/14164/232807/76709/11867/19241/16402/12631	62
mmu05132	mmu05132	Salmonella infection - Mus musculus (house mouse)	66/1375	253/9370	1.10718727615705e-06	1.21828202713721e-05	7.8109948151381e-06	16842/67938/67268/12387/66395/16476/72318/74734/66824/11852/14281/21926/140580/68089/22027/19264/22153/56443/22152/22142/15519/18479/56212/18645/98932/80837/16176/18643/22166/12475/12306/11465/67771/11461/18035/20194/12043/27050/74117/27205/22035/75465/110350/213575/227613/56455/15516/19159/67951/22154/56378/73710/16173/22151/17920/13063/14433/192176/22146/67068/76709/11867/24088/226421/17113/170…	66
mmu04148	mmu04148	Efferocytosis - Mus musculus (house mouse)	46/1375	155/9370	1.10752911557928e-06	1.21828202713721e-05	7.8109948151381e-06	12215/20501/20525/18613/70839/13051/12262/12259/12260/19261/233571/20393/192654/15170/17289/16419/171285/21803/12317/140580/17304/14083/26362/22259/12484/11847/668101/12608/100038947/21825/13537/16971/14456/16423/11938/18263/13609/12642/12325/108058/11846/320832/15251/226421/192187/12491	46
mmu04666	mmu04666	Fc gamma R-mediated phagocytosis - Mus musculus (house mouse)	31/1375	93/9370	4.53938216976308e-06	4.83224553555425e-05	3.09818613284339e-05	14131/17118/14129/30948/17096/16331/15162/18708/17969/14130/22324/18753/68089/19264/227753/56443/18479/12632/17357/19354/246256/22323/67771/16797/74117/67916/19012/56378/76709/11867/12631	31
mmu05146	mmu05146	Amoebiasis - Mus musculus (house mouse)	34/1375	107/9370	5.32446957348902e-06	5.49085924766056e-05	3.52045521141873e-05	14268/15507/14676/16409/16414/18708/21803/21926/14083/226519/12826/12827/20310/16176/16178/330122/11847/12475/20708/12843/12842/12825/14683/18797/21808/109711/21809/22330/60595/16779/11846/24088/226421/18477	34
mmu05417	mmu05417	Lipid and atherosclerosis - Mus musculus (house mouse)	56/1375	216/9370	8.74546701890888e-06	8.6575747353551e-05	5.55078954324202e-05	14102/193740/54123/12048/16476/20293/20302/18987/66824/17096/14828/13057/14281/18708/20296/17969/22324/21926/17970/22027/15519/15512/14083/20310/16176/330122/17395/17972/12475/18035/13198/20304/12043/16803/22329/22035/75600/18797/12315/15516/12314/12313/22433/15894/16173/74519/12325/13110/13063/109905/16438/108058/13058/24088/12491/17087	56
mmu04260	mmu04260	Cardiac muscle contraction - Mus musculus (house mouse)	29/1375	87/9370	9.15478755831969e-06	8.6575747353551e-05	5.55078954324202e-05	326618/65973/11933/98660/84682/11932/11938/11928/59069/11931/12869/12868/12864/66152/66142/66594/22272/333182/12857/12867/12866/12859/66576/67530/12861/110323/12865/22004/22003	29
mmu04066	mmu04066	HIF-1 signaling pathway - Mus musculus (house mouse)	35/1375	114/9370	9.18227623446753e-06	8.6575747353551e-05	5.55078954324202e-05	14254/16001/20525/22042/21687/15979/15277/18708/15980/16194/16832/22041/17346/13685/12043/20104/21857/226265/13614/16828/11676/18642/12325/13806/56421/11674/18655/14433/11601/108058/13058/15251/12575/15368/16000	35
mmu04933	mmu04933	AGE-RAGE signaling pathway in diabetic complications - Mus musculus (house mouse)	32/1375	101/9370	1.06961189315689e-05	9.80477568727152e-05	6.28631551241332e-05	14268/16476/20293/21812/18708/20296/18753/13653/21803/21926/18762/12826/12827/16176/18712/12043/12843/12842/12825/14066/22329/21824/20846/18797/74055/13614/21808/15894/11606/18802/21809/13058	32
mmu04964	mmu04964	Proximal tubule bicarbonate reclamation - Mus musculus (house mouse)	12/1375	22/9370	1.46952035302617e-05	0.000131065328783415	8.40323160620938e-05	12351/76257/12349/11933/98660/11932/11928/54403/11931/14661/17449/11826	12
mmu05100	mmu05100	Bacterial invasion of epithelial cells - Mus musculus (house mouse)	26/1375	76/9370	1.55989865595998e-05	0.000135464883280735	8.68530830603755e-05	14268/12390/12387/12389/18708/140580/12757/68089/15163/56443/56212/14083/16412/11465/67771/11461/74117/12488/74325/56378/22330/16202/76709/11867/16402/67300	26
mmu04216	mmu04216	Ferroptosis - Mus musculus (house mouse)	17/1375	40/9370	1.89436640890366e-05	0.000160292542291848	0.000102771295057932	53945/17254/22042/20229/22041/14319/19122/625249/12870/66734/26570/14325/67443/74205/216739/13058/15368	17
mmu05133	mmu05133	Pertussis - Mus musculus (house mouse)	26/1375	77/9370	2.03097363992346e-05	0.000167555325293686	0.000107427816217004	16476/12262/12259/12260/15900/66824/16409/16414/14281/21926/12632/14677/12258/16412/16176/12475/16362/75600/12268/12315/12314/12313/50908/16402/12631/17087	26
mmu04061	mmu04061	Viral protein interaction with cytokine and cytokine receptor - Mus musculus (house mouse)	30/1375	95/9370	2.14951261383542e-05	0.00017300955184529	0.000110924784436693	20315/13051/12978/20293/20302/12774/16154/20296/16194/21926/20303/76527/20310/330122/20305/12768/12765/20304/16963/16185/16186/12772/22035/57266/16173/20308/20306/12977/56744/56221	30
mmu05152	mmu05152	Tuberculosis - Mus musculus (house mouse)	47/1375	180/9370	3.73317189698577e-05	0.000293320649048882	0.000188062042930862	13040/13033/14131/15979/14127/14129/14998/12721/16154/16409/16414/14130/15980/14999/21803/21926/114143/16784/16783/16176/56619/16985/12608/12475/246256/12043/16451/14969/14960/14961/16149/17534/16803/20846/75600/12315/12314/21808/12313/16173/12325/13063/21809/108058/24088/27060/17533	47
mmu04210	mmu04210	Apoptosis - Mus musculus (house mouse)	38/1375	136/9370	4.1964026692791e-05	0.000322049507177233	0.000206481502209327	14102/12048/16476/13040/13033/64138/13032/13039/12045/14281/13030/18708/13036/21926/56464/22142/16906/13197/17210/17873/11465/11461/18035/13198/14939/13041/12043/13038/22035/13804/16905/13063/22146/16438/12047/12044/58801/23882	38
mmu05142	mmu05142	Chagas disease - Mus musculus (house mouse)	31/1375	103/9370	4.51012065546288e-05	0.000338259049159716	0.000216874222906229	14102/16476/12262/12259/12260/15979/20293/21812/20302/14676/14281/18708/20296/15980/21803/12317/21926/14677/14681/16176/18035/20304/12502/12500/12501/14683/18797/21808/11421/21809/24088	31
mmu04611	mmu04611	Platelet activation - Mus musculus (house mouse)	35/1375	125/9370	7.93763996025427e-05	0.000582093597085313	0.000373208334973359	67938/67268/70839/14131/19224/14127/54519/17096/21391/108101/18708/14677/18762/21390/19395/16412/20619/22323/11465/11461/12843/12842/12825/14683/18797/22371/104110/22320/107589/17931/19046/19877/109905/21894/16438	35
mmu00062	mmu00062	Fatty acid elongation - Mus musculus (house mouse)	13/1375	29/9370	9.40031365282437e-05	0.000674370327267835	0.000432371405999473	19063/70025/106529/54325/217698/26897/70757/57874/68801/52538/30963/56348/66775	13
mmu04062	mmu04062	Chemokine signaling pathway - Mus musculus (house mouse)	48/1375	192/9370	0.000100669404925577	0.000706827736711498	0.000453181419709764	20315/66066/13051/20293/20302/12774/17096/216869/14700/15162/18708/20296/17969/22324/18753/140580/14710/20303/18479/14677/18762/14083/19395/14696/20310/330122/20305/19354/12768/12765/14191/18035/14701/20304/16963/80901/12772/20846/18797/104110/57266/19877/109905/20308/66102/20306/56744/56221	48
mmu05202	mmu05202	Transcriptional misregulation in cancer - Mus musculus (house mouse)	54/1375	224/9370	0.000108160862920672	0.000743605932579622	0.000476761698400332	14254/16001/19126/27015/18791/16909/17187/12048/12978/14129/15446/17260/20375/67603/17132/12606/12524/20732/15081/12045/16409/140780/13207/12394/17095/108829/14009/18590/14083/56312/16178/17395/13197/12608/12475/17873/15078/80859/13198/14939/16185/16421/12444/15902/16009/16480/17349/21912/12395/12047/12044/12575/23882/16000	54
mmu04971	mmu04971	Gastric acid secretion - Mus musculus (house mouse)	24/1375	75/9370	0.000110759009267247	0.000745928021595744	0.000478250501884352	12349/14677/20535/16513/11933/98660/11932/11465/11461/14683/75600/22350/18797/11928/12315/12314/12313/104110/11931/12325/246133/107589/16438/108058	24
mmu04723	mmu04723	Retrograde endocannabinoid signaling - Mus musculus (house mouse)	39/1375	148/9370	0.000135155956581228	0.000892029313436102	0.000571923100480563	66066/66416/231871/14700/14710/14677/14681/407790/226646/14696/14701/23945/18797/66046/70316/104110/14800/14400/68197/54405/69875/17992/78330/66377/67184/68198/66091/66414/230075/595136/104130/68342/66916/68202/17991/67130/72900/407785/16438	39
mmu05332	mmu05332	Graft-versus-host disease - Mus musculus (house mouse)	21/1375	63/9370	0.000153556673281844	0.000980885391703344	0.00062889302625956	14102/14998/12524/14999/21926/16176/15007/14964/14939/16643/15018/110558/110557/14972/14969/14960/14961/15015/15040/15039/15051	21
mmu01040	mmu01040	Biosynthesis of unsaturated fatty acids - Mus musculus (house mouse)	14/1375	34/9370	0.000155716670810493	0.000980885391703344	0.00062889302625956	80911/20250/70025/106529/54325/217698/26897/76267/70757/57874/68801/30963/56348/66775	14
mmu00480	mmu00480	Glutathione metabolism - Mus musculus (house mouse)	23/1375	72/9370	0.000157536138667507	0.000980885391703344	0.00062889302625956	14860/68312/14862/54486/14870/14866/66988/625249/69590/23887/14598/14782/56615/110208/14871/14863/67305/11758/18263/269951/66447/14775/14778	23
mmu04659	mmu04659	Th17 cell differentiation - Mus musculus (house mouse)	30/1375	105/9370	0.000169578487250322	0.00103631297764086	0.000664430330162081	16476/15979/21812/14998/14281/15980/16194/14999/60504/21803/12394/15519/16180/16176/18035/12502/12500/16818/16797/16185/12501/16186/16451/14969/14960/14961/20846/15516/15251/16190	30
mmu05166	mmu05166	Human T-cell leukemia virus 1 infection - Mus musculus (house mouse)	58/1375	250/9370	0.000186809387764212	0.00112085632658527	0.00071863515675802	20525/23871/12048/16476/21812/20375/14998/22695/16414/14281/18708/12010/14999/13653/21803/12317/21926/231991/11739/110196/19211/16178/15007/14964/12257/23872/18035/12502/12500/16818/15018/110558/16185/12501/110557/16186/14972/12444/16451/14969/14960/14961/17701/18186/15015/15040/15039/15051/50883/30939/21808/104110/15894/69010/21809/21894/70461/12575	58
mmu05169	mmu05169	Epstein-Barr virus infection - Mus musculus (house mouse)	54/1375	231/9370	0.000251225855343094	0.00148043807612895	0.000949180393307554	27015/14102/15975/100038882/54123/15205/16476/14998/17096/17060/18708/12010/14999/14827/12317/21926/12495/15007/13197/12505/14964/17873/18035/12502/12500/15018/110558/12501/12399/110557/12043/14972/12444/16451/14969/14960/14961/17999/15015/15040/21355/21356/21354/15039/15051/20846/22352/15894/13063/246730/60406/24088/12575/23882	54
mmu05321	mmu05321	Inflammatory bowel disease - Mus musculus (house mouse)	20/1375	62/9370	0.000359161702476873	0.00207935722486611	0.00133317640254573	16476/15979/14998/17132/15980/14999/60504/21803/21926/16176/16186/14969/14960/14961/20846/21808/16173/21809/24088/16190	20
mmu05167	mmu05167	Kaposi sarcoma-associated herpesvirus infection - Mus musculus (house mouse)	52/1375	224/9370	0.000388074131199246	0.00220800798785778	0.00141566062379398	66066/16842/14102/15975/54123/12387/16476/15979/12774/17096/14700/15162/12524/22695/14281/18708/22190/14710/14696/66734/20310/330122/12768/15007/67443/14964/67841/18035/14701/15018/110558/110557/22186/14972/78294/16451/15015/15040/15039/15051/20846/75600/12315/12314/12313/15894/13063/11601/16438/15251/12575/54720	52
mmu04151	mmu04151	PI3K-Akt signaling pathway - Mus musculus (house mouse)	77/1375	364/9370	0.000426718535281483	0.00238673079055745	0.00153024844944832	14254/16001/66066/14268/16542/21687/15975/12048/12978/20393/14700/16419/18708/22629/16194/12986/22027/14710/22630/15519/14745/235542/231991/18590/14183/192897/170755/22370/18596/14083/226519/12826/14696/19211/16412/12827/18413/21825/17210/13685/14701/16185/16421/12043/16186/12444/20104/16451/12843/12842/18595/12833/16002/12834/14182/20750/18205/13636/18212/15516/17311/71785/22371/14184/12841/1911…	77
mmu04520	mmu04520	Adherens junction - Mus musculus (house mouse)	26/1375	92/9370	0.0005413044612938	0.0029771745371159	0.00190881046877287	16001/19263/16842/67938/69903/21872/67268/12562/12387/21812/15170/19246/98932/19354/11465/11461/14182/214137/19268/77446/109711/19877/109905/22330/60595/20411	26
mmu04658	mmu04658	Th1 and Th2 cell differentiation - Mus musculus (house mouse)	25/1375	88/9370	0.00063081880180777	0.00335083233018567	0.00214838053705684	16476/15979/14998/17132/14281/15980/14999/18131/18035/12502/12500/16818/16797/16185/12501/12399/16186/16451/14969/14960/14961/18129/20846/16449/16190	25
mmu05416	mmu05416	Viral myocarditis - Mus musculus (house mouse)	25/1375	88/9370	0.00063081880180777	0.00335083233018567	0.00214838053705684	12389/14998/12524/16414/14999/13405/19354/15007/14964/11465/11461/15018/110558/110557/14972/14969/14960/14961/15015/15040/15039/15051/13136/15894/13063	25
mmu05163	mmu05163	Human cytomegalovirus infection - Mus musculus (house mouse)	57/1375	256/9370	0.000639704353944536	0.00335083233018567	0.00214838053705684	20315/66066/14102/12387/20293/20302/12774/14700/16154/18708/20296/16194/12010/14827/12317/21926/14710/20303/14677/231991/14681/14083/14696/16176/19354/12768/12765/15007/14964/13685/18035/14701/20304/15018/110558/110557/14972/16451/18595/15015/15040/14683/21355/21356/21354/15039/15051/75600/18797/12315/12314/12313/104110/13063/19877/16438/12575	57
mmu01230	mmu01230	Biosynthesis of amino acids - Mus musculus (house mouse)	23/1375	79/9370	0.000704992978022554	0.00359982668959059	0.00230802285361311	232087/107272/236539/21351/14645/21881/11847/18746/76615/226265/269951/100678/11676/12411/18642/13806/67834/56421/11674/18655/14433/11846/11898	23
mmu04024	mmu04024	cAMP signaling pathway - Mus musculus (house mouse)	51/1375	224/9370	0.000709056772192086	0.00359982668959059	0.00230802285361311	56508/16476/11555/80911/14281/18708/22324/18479/14677/231991/54393/11539/18578/11933/98660/98932/11932/238871/11540/19354/80885/18035/13616/14683/75600/20682/74055/11938/11928/19049/56188/12315/12314/13614/12313/104110/14800/11931/14813/19206/12325/18821/17931/54611/19046/19877/109905/18166/381290/13617/108058	51
mmu04512	mmu04512	ECM-receptor interaction - Mus musculus (house mouse)	25/1375	89/9370	0.000757368301341728	0.00375547751623693	0.00240781812045812	14268/16419/64051/192897/22370/226519/12826/16412/12827/12505/21825/16421/12843/12842/12833/12834/20750/15530/16423/20971/22371/12841/16779/16402/12491	25
mmu04940	mmu04940	Type I diabetes mellitus - Mus musculus (house mouse)	21/1375	70/9370	0.000770089836248859	0.00375547751623693	0.00240781812045812	14102/14998/12524/14999/21926/16176/15007/14964/14939/15018/110558/110557/14972/14969/14960/14961/15015/15040/15039/15051/12876	21
mmu04610	mmu04610	Complement and coagulation cascades - Mus musculus (house mouse)	26/1375	94/9370	0.000773855973042761	0.00375547751623693	0.00240781812045812	12509/18791/12262/12259/12260/12273/20720/16409/16414/12267/22370/12258/21788/12628/18793/14066/21824/13136/12759/12268/22371/14067/232345/50908/14058/74145	26
mmu05145	mmu05145	Toxoplasmosis - Mus musculus (house mouse)	29/1375	109/9370	0.000791250929528664	0.00378424357600665	0.00242626143150666	193740/12048/15979/12774/14998/16154/15980/14999/21803/21926/14677/14681/226519/16412/18035/12043/12703/16451/14969/14960/14961/16145/20846/21808/13063/21809/16779/24088/17087	29
mmu05135	mmu05135	Yersinia infection - Mus musculus (house mouse)	34/1375	135/9370	0.000859411504977245	0.00405151138060701	0.00259761973684851	14268/16476/14131/20293/66824/23880/14281/18708/20296/22324/21926/140580/68089/56443/56212/14083/16412/16176/19354/54353/11465/67771/11461/18035/16818/16797/74117/56378/16173/19877/54126/76709/11867/16402	34
mmu04144	mmu04144	Endocytosis - Mus musculus (house mouse)	59/1375	271/9370	0.000935795103034106	0.00434947019720078	0.00278865553313351	16001/22042/12390/193740/54198/12389/21812/72318/12774/30948/12343/216869/69178/12757/68089/56443/11771/18762/20408/106572/14183/56440/227700/259300/12765/15007/14964/67771/13660/15018/110558/16185/110557/16186/14972/74117/330192/18595/17999/98878/15015/15040/15039/15051/14275/19159/74325/53869/56378/14184/76709/11867/13132/14276/67804/67300/11772/72183/232910	59
mmu04530	mmu04530	Tight junction - Mus musculus (house mouse)	40/1375	168/9370	0.00104593879207722	0.00479388613035394	0.00307359206443745	12741/18260/67374/67938/21872/67268/16476/16456/12394/68089/15163/18417/56443/83964/22142/18762/98932/16412/26941/22323/11465/67771/11461/74117/17999/19684/22350/17698/56378/58187/17880/17904/109711/19877/109905/60595/22146/104027/76709/11867	40
mmu05170	mmu05170	Human immunodeficiency virus 1 infection - Mus musculus (house mouse)	53/1375	240/9370	0.00118855589120068	0.00537292389172908	0.00344484115546267	66066/14102/12048/16476/12774/14700/14281/18708/12010/14827/12317/21926/14710/19823/18479/12632/14677/14681/14083/14696/19354/15007/14964/56045/18035/14701/12502/12500/15018/110558/12501/110557/12043/14972/80287/15015/15040/69550/21355/21356/21354/15039/15051/75600/12315/12314/12313/13063/72584/16438/24088/12631/11764	53
mmu05330	mmu05330	Allograft rejection - Mus musculus (house mouse)	19/1375	63/9370	0.00125776288902777	0.00560894261323197	0.00359616416350758	14102/14998/12524/14999/21926/15007/14964/14939/15018/110558/110557/14972/14969/14960/14961/15015/15040/15039/15051	19
mmu04060	mmu04060	Cytokine-cytokine receptor interaction - Mus musculus (house mouse)	62/1375	294/9370	0.00162165635104836	0.00713528794461279	0.0045747779166417	20315/14102/11482/15975/13051/12978/15979/20293/21812/20302/12774/16154/20296/15980/16194/60504/21803/12986/21926/94185/20303/77125/16180/76527/20310/16176/16178/330122/20305/12768/16181/12765/18413/16994/16172/12982/20304/16963/80901/16185/21936/16186/12772/12162/12159/16157/22035/21808/27279/57266/12804/16173/21940/19116/21809/20308/66102/20306/12977/56744/56221/16190	62
mmu05414	mmu05414	Dilated cardiomyopathy - Mus musculus (house mouse)	25/1375	94/9370	0.0017763667944342	0.00771317160741167	0.00494528705929743	326618/16419/21803/21926/192897/13405/13346/16412/11465/11461/16421/14683/11938/16905/21808/59069/104110/11606/22004/22003/18821/21809/13726/16402/16000	25
mmu04814	mmu04814	Motor proteins - Mus musculus (house mouse)	44/1375	196/9370	0.00213865854351703	0.00916567947221586	0.0058765600443872	67938/67268/326618/12343/22153/22152/16561/22142/21952/16560/16564/17912/98932/11465/11461/75465/110083/75563/237806/330355/110350/110082/244281/16578/286942/56087/213575/227613/16568/56455/67951/59069/22154/73710/22151/17920/11475/22004/17880/22003/17904/22146/67068/17918	44
mmu05410	mmu05410	Hypertrophic cardiomyopathy - Mus musculus (house mouse)	24/1375	91/9370	0.00245336423533299	0.0103796179187165	0.00665487464644982	326618/16419/21803/21926/192897/13405/13346/16412/11465/11461/16421/11938/16905/13614/21808/59069/11606/11421/22004/22003/21809/13726/16402/16000	24
mmu00260	mmu00260	Glycine, serine and threonine metabolism - Mus musculus (house mouse)	13/1375	40/9370	0.00348279383333949	0.0145483793038232	0.0093276690273316	67092/17161/11655/107272/236539/12183/14431/76238/100678/11656/12411/110695/11754	13
mmu00330	mmu00330	Arginine and proline metabolism - Mus musculus (house mouse)	16/1375	54/9370	0.00361435944194678	0.0147251680968202	0.00944101686590388	67092/17161/11669/20229/14431/12709/66988/11847/18242/76615/18263/11702/19125/110695/11846/66054	16
mmu04978	mmu04978	Mineral absorption - Mus musculus (house mouse)	16/1375	54/9370	0.00361435944194678	0.0147251680968202	0.00944101686590388	53945/20529/11927/22041/14319/11933/17748/98660/11932/14325/17750/11928/11931/70358/381290/15368	16
mmu05230	mmu05230	Central carbon metabolism in cancer - Mus musculus (house mouse)	19/1375	69/9370	0.00398236980232087	0.0160266101800718	0.0102754342781322	20539/20525/15277/18708/16832/14183/18596/20514/19211/80879/18746/18595/14182/269951/16828/14184/18642/56421/15251	19
mmu00600	mmu00600	Sphingolipid metabolism - Mus musculus (house mouse)	16/1375	55/9370	0.00441773813560743	0.0175645010210898	0.0112614504154356	208449/70059/230379/15212/15211/11886/19156/22239/76893/13244/53897/14421/67916/19012/20598/14667	16
mmu04650	mmu04650	Natural killer cell mediated cytotoxicity - Mus musculus (house mouse)	29/1375	122/9370	0.00494079977473422	0.019410284829313	0.0124448716130523	14102/15975/15896/15979/22177/14127/15170/16414/56743/18708/15980/22324/21926/12506/18479/19354/23900/14964/246256/14939/16643/27007/16818/17059/16797/14972/22035/15040/15894	29
mmu04961	mmu04961	Endocrine and other factor-regulated calcium reabsorption - Mus musculus (house mouse)	17/1375	61/9370	0.00550020137717698	0.0213537229937459	0.013690903737617	12757/11771/11933/98660/19228/11932/14683/18797/11928/74325/53869/11931/16591/381290/67300/11772/232910	17
mmu01212	mmu01212	Fatty acid metabolism - Mus musculus (house mouse)	17/1375	62/9370	0.00656686777363491	0.025198446108134	0.0161559415238754	80911/19063/20250/106529/107476/54325/76267/94180/74205/216739/70757/57874/68801/52538/30963/56348/66775	17
mmu04010	mmu04010	MAPK signaling pathway - Mus musculus (house mouse)	60/1375	301/9370	0.00708251213826184	0.0268647012140966	0.017224258194684	14254/16001/15507/14013/16542/14102/21687/193740/17187/72349/16476/16765/12978/21812/17260/67603/216869/14281/21803/21926/17346/17762/19099/18479/18590/14183/16180/18596/19395/16176/19354/13197/12475/19252/17873/13198/14701/13537/18595/16002/14182/18205/13636/18212/21808/19279/17311/71785/14184/17532/192176/18654/21809/109905/14164/15370/11601/12977/23882/16000	60
mmu00910	mmu00910	Nitrogen metabolism - Mus musculus (house mouse)	7/1375	17/9370	0.00727688380572981	0.0272883142714868	0.0174958569970298	12351/12349/23831/14645/12319/14661/76459	7
mmu05215	mmu05215	Prostate cancer - Mus musculus (house mouse)	24/1375	99/9370	0.00775632784113941	0.0287594178379326	0.018439052585086	16001/16842/18791/12387/20732/18708/22027/14870/15519/231991/18590/14183/18596/19211/16178/17395/18035/12043/18595/14182/15516/71785/12575/16000	24
mmu05143	mmu05143	African trypanosomiasis - Mus musculus (house mouse)	12/1375	39/9370	0.00801149157551298	0.0293754691102142	0.0188340328266445	14102/21926/16176/22329/18797/110257/101488143/15122/15129/100503605/15894/16173	12
mmu04350	mmu04350	TGF-beta signaling pathway - Mus musculus (house mouse)	26/1375	110/9370	0.00811634422131454	0.029432896626745	0.0188708523826978	15901/15903/22042/21812/17131/224109/21803/21926/22041/20482/17965/21825/13732/15902/13179/12162/12159/68010/15904/21808/244058/21809/19877/434215/268977/15216	26
mmu03320	mmu03320	PPAR signaling pathway - Mus musculus (house mouse)	22/1375	89/9370	0.00830877223762229	0.0295831743435249	0.01896720268915	18830/15360/80911/22190/20250/13167/16592/208715/22259/57875/11520/66968/94180/74205/26457/12140/216739/14077/20411/16202/16956/12491	22
mmu01200	mmu01200	Carbon metabolism - Mus musculus (house mouse)	28/1375	121/9370	0.00833707640590248	0.0295831743435249	0.01896720268915	15277/80911/107272/236539/21351/67078/21881/18746/110208/110821/76615/226265/269951/100678/56451/13885/11676/14661/18642/13806/17449/73724/67834/56421/11674/66052/18655/14433	28
mmu04064	mmu04064	NF-kappa B signaling pathway - Mus musculus (house mouse)	25/1375	105/9370	0.00847095806570924	0.0297384698051495	0.0190667701143064	20315/12048/17096/17060/12045/21926/20303/20310/16176/330122/13197/16994/12475/17873/18035/16818/16797/12043/16803/22329/15894/12047/12044/23882/17087	25
mmu04918	mmu04918	Thyroid hormone synthesis - Mus musculus (house mouse)	19/1375	74/9370	0.00897426293074538	0.0308490288244372	0.0197788031697349	14828/22027/231991/11933/98660/69590/11932/14782/67305/14683/18797/11928/12304/104110/11931/22139/16438/14775/14778	19
mmu05214	mmu05214	Glioma - Mus musculus (house mouse)	19/1375	74/9370	0.00897426293074538	0.0308490288244372	0.0197788031697349	16001/27015/52163/18708/18590/18596/19211/13197/17873/18595/75600/12315/12314/12313/12325/108058/12575/23882/16000	19
mmu04270	mmu04270	Vascular smooth muscle contraction - Mus musculus (house mouse)	32/1375	144/9370	0.00938738898600566	0.0319364779936275	0.0204760193834741	54409/18755/18753/68458/109624/98932/11540/13616/11535/56089/14683/75600/51801/18797/12315/12314/13614/12313/104110/11606/11475/17880/107589/17904/17931/329251/19046/19877/16533/13617/232807/16438	32
mmu04926	mmu04926	Relaxin signaling pathway - Mus musculus (house mouse)	29/1375	129/9370	0.0110635782404385	0.0371898440850134	0.0238442062554631	66066/16476/21812/14676/216869/14700/14281/18708/21803/14710/14677/18762/231991/14681/12826/14696/12827/17395/18035/14701/12843/12842/12825/14683/18797/13614/104110/13618/11475	29
mmu04540	mmu04540	Gap junction - Mus musculus (house mouse)	21/1375	86/9370	0.0112696497227313	0.0371898440850134	0.0238442062554631	21872/22153/22152/22142/14745/14677/18590/18596/18595/14683/227613/18797/14609/71785/67951/22154/104110/73710/22151/22146/16438	21
mmu04970	mmu04970	Salivary secretion - Mus musculus (house mouse)	21/1375	86/9370	0.0112696497227313	0.0371898440850134	0.0238442062554631	13010/11555/20496/20535/11933/98660/11932/12182/17105/12494/14683/75600/18797/11928/12315/12314/12313/104110/11931/381290/16438	21
mmu04924	mmu04924	Renin secretion - Mus musculus (house mouse)	19/1375	76/9370	0.012025228132659	0.0392903493443314	0.0251909416848824	11555/13030/14677/11539/13616/14683/75600/18797/12315/12314/13614/12313/11606/11421/11826/54611/18573/13617/16438	19
mmu04974	mmu04974	Protein digestion and absorption - Mus musculus (house mouse)	25/1375	108/9370	0.0121668783187731	0.039363429854854	0.0252377971318203	20510/17254/20540/67760/11933/98660/70008/11932/20514/12826/12827/12843/12842/12825/12833/12816/12817/12834/329941/11928/11931/100040591/12841/13717/12822	25
mmu04360	mmu04360	Axon guidance - Mus musculus (house mouse)	38/1375	181/9370	0.0127835431210228	0.0409569828149274	0.026259500943542	20315/226251/20348/67938/20361/67268/237860/18708/14270/13643/12934/18479/12632/14677/18762/12568/98932/14083/16412/19354/12162/18186/13636/17973/13800/140570/223881/244058/19206/235611/12325/20347/57764/19877/22419/16202/108058/12631	38
mmu04919	mmu04919	Thyroid hormone signaling pathway - Mus musculus (house mouse)	27/1375	120/9370	0.0137294578447462	0.0435646258535215	0.0279313869108703	58807/20525/12387/18708/53901/21833/11933/98660/11932/18131/11465/11461/12159/18129/17979/20846/18797/74055/11938/11928/11931/18802/18642/56421/18821/15251/54720	27
mmu04115	mmu04115	p53 signaling pathway - Mus musculus (house mouse)	18/1375	73/9370	0.0164213926142905	0.0516100910734845	0.0330897234633824	14102/12048/12521/64058/19211/13197/21825/17873/12043/66940/12444/16009/50883/13063/58801/12575/23882/16000	18
mmu04137	mmu04137	Mitophagy - animal - Mus musculus (house mouse)	17/1375	68/9370	0.0169536564438128	0.0527802511930021	0.0338399696644129	12177/12048/16476/17684/22190/66437/66734/67443/56486/22186/78294/66169/68943/17532/67414/15251/226421	17
mmu04022	mmu04022	cGMP-PKG signaling pathway - Mus musculus (house mouse)	36/1375	173/9370	0.0172144701459493	0.0530913565248904	0.0340394343269632	207728/19735/17260/11555/11542/14677/231991/11539/11739/11933/16523/98660/98932/11932/22323/75600/18797/11938/11928/12315/12314/12313/104110/13618/11931/107589/18821/17931/54611/19046/19877/381290/16533/242202/13617/16438	36
mmu01521	mmu01521	EGFR tyrosine kinase inhibitor resistance - Mus musculus (house mouse)	19/1375	79/9370	0.0180820921668432	0.0552508371764655	0.0354239817303654	16001/16542/12048/18708/16194/18590/14183/18596/26362/19211/13685/12043/20104/16451/18595/14456/71785/14184/16000	19
mmu04925	mmu04925	Aldosterone synthesis and secretion - Mus musculus (house mouse)	23/1375	102/9370	0.0212379662916463	0.0642984300572777	0.0412248307544269	207728/231871/52163/231991/11933/98660/11932/20778/14683/75600/18797/11928/12315/12314/12313/104110/11606/11931/12325/381290/15370/16438/108058	23
mmu05221	mmu05221	Acute myeloid leukemia - Mus musculus (house mouse)	17/1375	70/9370	0.0223637737894457	0.0670913213683371	0.0430154883414219	16842/12978/14129/20375/67603/12606/12045/16409/18708/12394/18712/12475/13685/16480/12395/12047/12044	17
mmu04141	mmu04141	Protein processing in endoplasmic reticulum - Mus musculus (house mouse)	35/1375	171/9370	0.0235721583331832	0.0700793896391932	0.0449312833093392	193740/14828/67397/81489/81910/14827/108687/12317/22027/71853/12955/15519/230904/56812/216080/54197/69038/13198/17872/12043/105245/100037258/18415/15505/213539/80286/12304/15516/13135/22433/20335/66212/20832/192193/67838	35
mmu05134	mmu05134	Legionellosis - Mus musculus (house mouse)	15/1375	60/9370	0.0240096509285546	0.0707427214859199	0.0453565774120252	193740/66824/16409/16414/21926/20310/16176/330122/12475/18035/13627/67160/16173/13063/24088	15
mmu04713	mmu04713	Circadian entrainment - Mus musculus (house mouse)	22/1375	98/9370	0.0250496879333224	0.0731539559114724	0.0469025363260158	66066/14700/14281/14710/14677/14681/14696/14701/14683/75600/18797/12315/12314/19416/12313/104110/14800/14813/12325/18628/16438/108058	22
mmu00531	mmu00531	Glycosaminoglycan degradation - Mus musculus (house mouse)	7/1375	21/9370	0.0256126682930976	0.0741419345326508	0.0475359771644747	15212/15211/110006/75612/27419/15931/52120	7
mmu04668	mmu04668	TNF signaling pathway - Mus musculus (house mouse)	25/1375	115/9370	0.0258692916061273	0.0742336193914958	0.0475947607581839	14102/16476/20293/12702/14281/18708/20296/21926/16477/231991/20310/16176/330122/17395/12608/18035/20304/17387/22329/15953/16362/13614/15894/16449/12977	25
mmu05164	mmu05164	Influenza A - Mus musculus (house mouse)	35/1375	173/9370	0.0276765679474065	0.0787350639883115	0.050480854423128	14102/15975/54123/15979/20293/66824/14998/12702/81489/18708/20296/15980/14999/21926/77125/11739/110196/16176/11465/11461/18035/20304/16451/14969/14960/14961/100037258/58185/22035/20846/53869/15894/16173/13063/246730	35
mmu05210	mmu05210	Colorectal cancer - Mus musculus (house mouse)	20/1375	88/9370	0.0279900046101235	0.0789461668490662	0.0506162026687793	16842/27015/12387/16476/21812/14281/18708/21803/19730/19354/13197/17873/12043/21808/64143/13063/21809/58801/12575/23882	20
mmu00010	mmu00010	Glycolysis / Gluconeogenesis - Mus musculus (house mouse)	16/1375	67/9370	0.0303629048204195	0.0849132083960883	0.0544419613639992	11669/15277/16832/12183/18746/226265/16828/11676/18642/66681/110695/13806/56421/11674/18655/14433	16
mmu00230	mmu00230	Purine metabolism - Mus musculus (house mouse)	28/1375	134/9370	0.0311782306904997	0.0860699345454189	0.0551835943975413	207728/22436/23917/66566/12495/11565/23971/18578/18582/238871/218461/14544/18605/78801/68870/22262/50773/11566/104110/11534/12496/66681/54611/18573/242202/18103/11821/18102	28
mmu04727	mmu04727	GABAergic synapse - Mus musculus (house mouse)	20/1375	89/9370	0.0312981580165159	0.0860699345454189	0.0551835943975413	209837/66066/76257/14700/14710/14677/227120/67760/14681/54393/14645/14696/56486/14701/14412/105727/104110/232333/243616/14400	20
mmu04014	mmu04014	Ras signaling pathway - Mus musculus (house mouse)	45/1375	235/9370	0.0340234943001973	0.0927913480914473	0.0594930174366217	14254/16001/66066/16542/21687/23871/12048/12978/14700/18708/14710/18479/19730/18590/14183/18596/85031/19395/14696/19354/23872/14701/16797/18595/16002/14182/18205/13636/75600/18212/74055/12315/12314/12313/17311/71785/64143/14184/17532/18654/109905/14164/11601/12977/16000	45
mmu05320	mmu05320	Autoimmune thyroid disease - Mus musculus (house mouse)	18/1375	79/9370	0.035015816651563	0.0947149138935721	0.0607263084293716	14102/14998/12524/14999/15007/14964/14939/15018/110558/110557/14972/14969/14960/14961/15015/15040/15039/15051	18
mmu05031	mmu05031	Amphetamine addiction - Mus musculus (house mouse)	16/1375	69/9370	0.0390090762512078	0.104359880883949	0.0669101628633929	13195/17161/16476/14281/231991/14683/75600/19049/12315/12314/12313/14800/14813/12325/19046/108058	16
mmu01524	mmu01524	Platinum drug resistance - Mus musculus (house mouse)	18/1375	80/9370	0.0392140158473019	0.104359880883949	0.0669101628633929	14860/20529/14102/68312/14862/12048/18708/14870/14866/56615/12043/14871/14863/13870/13063/66447/58801/12575	18
mmu05165	mmu05165	Human papillomavirus infection - Mus musculus (house mouse)	65/1375	362/9370	0.0450662777516208	0.118974973264279	0.0762806048680066	14268/14102/15975/100038882/12387/15205/16419/18708/21926/114143/18762/235542/231991/76252/22415/192897/22370/18596/18131/56198/14083/226519/12826/19211/16412/26941/12827/15007/21825/14964/18746/66290/13685/15018/110558/16421/110557/14972/12444/16451/12843/12842/12833/12834/20750/18129/15015/15040/14683/16362/15039/15051/20846/15213/22371/15208/16848/12841/11973/16449/22419/16779/12575/16402/27060	65
mmu04915	mmu04915	Estrogen signaling pathway - Mus musculus (house mouse)	27/1375	133/9370	0.0467645294678744	0.121778965440781	0.0780783797562901	193740/16476/13033/14281/18708/18753/22027/15519/14677/231991/14681/54393/76854/17395/12043/14683/17979/75600/18797/16668/12315/15516/12314/12313/104110/15200/16438	27
mmu04621	mmu04621	NOD-like receptor signaling pathway - Mus musculus (house mouse)	41/1375	216/9370	0.0468664503363005	0.121778965440781	0.0780783797562901	15975/54123/12048/59027/16476/55932/20293/66824/13057/13030/20296/18753/56338/21926/106512/15519/66734/20310/16176/330122/22166/67443/56486/15951/18035/20304/12043/16451/229900/14469/20846/69538/18797/15516/59125/16173/67414/16438/13058/246730/18439	41
mmu04657	mmu04657	IL-17 signaling pathway - Mus musculus (house mouse)	20/1375	93/9370	0.0474921731046051	0.12244075878531	0.0785026874508687	16476/20293/14281/20296/21926/22027/15519/20201/20202/20310/16176/330122/16819/17395/12608/18035/16172/332110/15516/20306	20
mmu05150	mmu05150	Staphylococcus aureus infection - Mus musculus (house mouse)	26/1375	128/9370	0.049992608838503	0.127888069121752	0.0819952213507883	20345/12262/12259/12260/14131/14129/14998/12273/16409/16414/14130/14999/12267/12628/14293/14289/19204/246256/14969/14960/14961/12268/16668/15894/246081/50908	26
mmu04721	mmu04721	Synaptic vesicle cycle - Mus musculus (house mouse)	17/1375	77/9370	0.0518038155207839	0.130498161235563	0.0836686775385903	20510/114143/12757/11771/76252/66290/14412/20512/74325/20511/232333/243616/11973/27060/67300/11772/232910	17
mmu05412	mmu05412	Arrhythmogenic right ventricular cardiomyopathy - Mus musculus (house mouse)	17/1375	77/9370	0.0518038155207839	0.130498161235563	0.0836686775385903	16842/12387/16419/192897/13405/13346/16412/11465/11461/16421/16480/11938/14609/16905/12558/13726/16402	17
mmu04979	mmu04979	Cholesterol metabolism - Mus musculus (house mouse)	12/1375	50/9370	0.0541919118933881	0.13547977973347	0.0868626338961006	18830/218203/67963/59045/57875/12257/16971/20778/11816/16816/16956/12491	12
mmu04921	mmu04921	Oxytocin signaling pathway - Mus musculus (house mouse)	30/1375	153/9370	0.0562207283389757	0.139495040239564	0.0894370114454619	16476/19735/17260/52163/14281/14677/14681/98932/11465/11461/12494/14683/75600/18797/12315/12314/12313/104110/12325/107589/17904/17931/329251/19046/19877/232807/16438/108058/12575/54720	30
mmu04630	mmu04630	JAK-STAT signaling pathway - Mus musculus (house mouse)	33/1375	171/9370	0.056879874232791	0.140077302215082	0.0898103277359858	15975/12048/15979/15170/16154/12702/18708/15980/16194/60504/12986/18590/18596/18712/18413/17210/12982/16185/12043/16186/12444/12703/16451/18595/71724/16157/20846/14199/14580/12804/19116/12575/16190	33
mmu04218	mmu04218	Cellular senescence - Mus musculus (house mouse)	35/1375	184/9370	0.0608737125508643	0.148802408457668	0.0954044149919978	23871/21812/18708/12193/21803/11739/19211/15007/13197/14964/17873/13685/15018/110558/110557/14972/12444/16009/15015/15040/15039/15051/75600/50883/15257/12315/12314/21808/12313/17532/21809/19046/16438/12575/23882	35
mmu00220	mmu00220	Arginine biosynthesis - Mus musculus (house mouse)	6/1375	20/9370	0.0613592768771619	0.148886480657819	0.0954583177423339	14645/11847/76615/14661/11846/11898	6
mmu05310	mmu05310	Asthma - Mus musculus (house mouse)	7/1375	25/9370	0.062784215999744	0.15123205313807	0.0969621776100542	14127/14998/14999/21926/14969/14960/14961	7
mmu04371	mmu04371	Apelin signaling pathway - Mus musculus (house mouse)	27/1375	137/9370	0.0639280102943853	0.152871328964834	0.0980131965611857	66066/18791/16598/21812/17260/14700/13653/14710/14677/18131/14696/66734/67443/14701/20104/20750/75600/18797/12315/12314/12313/104110/17532/11475/107589/16449/16438	27
mmu05032	mmu05032	Morphine addiction - Mus musculus (house mouse)	19/1375	91/9370	0.0674973584475294	0.16024552724953	0.102741151442283	66066/207728/216869/14700/14710/14677/14681/54393/11539/18578/238871/218461/14696/14701/14683/104110/14400/54611/18573	19
mmu04620	mmu04620	Toll-like receptor signaling pathway - Mus musculus (house mouse)	21/1375	104/9370	0.0763260363547057	0.179911371407521	0.115349874490946	15975/54123/16476/20302/12524/27056/14281/18708/21926/20303/16176/12475/18035/20304/16451/13038/16803/20750/20846/24088/17087	21
mmu05222	mmu05222	Small cell lung cancer - Mus musculus (house mouse)	19/1375	93/9370	0.0806549720734531	0.188766955916592	0.121027617669011	14268/27015/17187/12048/18708/14083/226519/12826/19211/16412/12827/13197/17873/18035/12043/13063/16779/12575/23882	19
mmu05212	mmu05212	Pancreatic cancer - Mus musculus (house mouse)	16/1375	76/9370	0.0829738471787622	0.192826546260504	0.123630417219653	27015/12048/21812/18708/21803/19730/19354/13197/17873/16451/20846/21808/64143/21809/12575/23882	16
mmu00565	mmu00565	Ether lipid metabolism - Mus musculus (house mouse)	11/1375	48/9370	0.0840683413857809	0.193690569287625	0.124184384136563	270084/104759/22239/53897/27226/67916/19012/210992/212862/18606/18807	11
mmu04728	mmu04728	Dopaminergic synapse - Mus musculus (house mouse)	26/1375	135/9370	0.0850433880141742	0.193690569287625	0.124184384136563	66066/13195/17161/216869/14700/12846/14281/14710/14677/235542/231991/14681/14696/14701/14683/75600/18797/19049/12315/12314/12313/14800/12325/19046/16438/108058	26
mmu04936	mmu04936	Alcoholic liver disease - Mus musculus (house mouse)	27/1375	141/9370	0.0851064622627442	0.193690569287625	0.124184384136563	16842/14102/11669/12387/12262/12259/12260/12273/80911/12267/21926/20462/20250/107476/68465/20310/16176/330122/12475/72674/18035/16172/16803/20787/12268/110695/17087	27
mmu04020	mmu04020	Calcium signaling pathway - Mus musculus (house mouse)	45/1375	253/9370	0.0942900965261954	0.212449872618012	0.13621188005174	14254/16542/67704/14676/11555/52163/65973/18590/14183/11739/18596/11540/21390/19204/18595/14182/12494/14683/320404/75600/18212/18797/74055/18682/11938/12315/12314/12313/71785/104110/14184/13618/14813/18802/12325/107589/18821/18573/381290/13617/14164/16438/108058/18438/18439	45
mmu04960	mmu04960	Aldosterone-regulated sodium reabsorption - Mus musculus (house mouse)	9/1375	38/9370	0.0946367614389326	0.212449872618012	0.13621188005174	65962/20393/18708/11933/98660/11932/11928/11931/16000	9
mmu05218	mmu05218	Melanoma - Mus musculus (house mouse)	15/1375	72/9370	0.0978873974870311	0.218262440342705	0.139938598114461	16001/27015/18708/18590/18596/19211/13197/17873/18595/14182/71785/14164/12575/23882/16000	15
mmu00620	mmu00620	Pyruvate metabolism - Mus musculus (house mouse)	10/1375	44/9370	0.101112677591911	0.222940444799082	0.142937892837689	11669/16832/76238/107476/18746/66204/16828/110695/17449/109801	10
mmu01232	mmu01232	Nucleotide metabolism - Mus musculus (house mouse)	17/1375	84/9370	0.101336565817765	0.222940444799082	0.142937892837689	22436/23917/66566/12495/11565/14544/22271/18605/78801/68870/50773/11566/11534/12496/18103/11821/18102	17
mmu04261	mmu04261	Adrenergic signaling in cardiomyocytes - Mus musculus (house mouse)	29/1375	156/9370	0.10279063041595	0.224641775081216	0.144028697898962	56508/326618/11555/14677/235542/231991/11933/98660/11932/12043/14683/75600/18797/11938/11928/12315/12314/12313/59069/104110/11606/11931/12325/22004/22003/18821/19046/381290/108058	29
mmu04928	mmu04928	Parathyroid hormone synthesis, secretion and action - Mus musculus (house mouse)	21/1375	108/9370	0.104419369735556	0.225703419168495	0.144709369227648	16658/17260/216869/14281/13653/14677/231991/18578/19228/238871/26941/12043/14182/17387/14683/18797/104110/15200/16591/16438/12575	21
mmu04071	mmu04071	Sphingolipid signaling pathway - Mus musculus (house mouse)	24/1375	126/9370	0.104644312523575	0.225703419168495	0.144709369227648	208449/70059/230379/13033/14127/11886/18708/11542/21926/76893/13244/94226/14677/18762/235542/11539/13610/19211/19354/12043/18797/13609/20598/19877	24
mmu04390	mmu04390	Hippo signaling pathway - Mus musculus (house mouse)	29/1375	157/9370	0.109236394883684	0.234077989036467	0.150078710674098	15901/16842/93960/12387/21812/17131/16414/27373/22629/21803/22630/18762/22415/29806/11465/11461/12444/15902/12162/12159/211652/20674/209456/21808/21809/19046/22419/101543/14164	29
mmu00030	mmu00030	Pentose phosphate pathway - Mus musculus (house mouse)	8/1375	34/9370	0.11478579284326	0.244382655730811	0.156685530468558	21351/21881/110208/11676/18642/66681/56421/11674	8
mmu00520	mmu00520	Amino sugar and nucleotide sugar metabolism - Mus musculus (house mouse)	11/1375	51/9370	0.11836166359531	0.250380442220848	0.160531001232505	15212/15277/15211/29858/109754/14635/66681/216558/227620/74091/19703	11
mmu04922	mmu04922	Glucagon signaling pathway - Mus musculus (house mouse)	20/1375	104/9370	0.120688909687649	0.253677326095059	0.162644792807358	20525/16832/231991/107476/110095/18746/14683/75600/18797/18682/12315/12314/12313/16828/110078/18642/12325/56421/16438/108058	20
mmu04625	mmu04625	C-type lectin receptor signaling pathway - Mus musculus (house mouse)	21/1375	112/9370	0.138279892218805	0.288026530742434	0.184667727844432	16476/14127/66824/18708/18753/21926/18479/16176/56619/17474/16985/56620/18035/16362/20846/75600/12315/12314/12313/17532/16438	21
mmu04976	mmu04976	Bile secretion - Mus musculus (house mouse)	19/1375	100/9370	0.139344029887535	0.288026530742434	0.184667727844432	28250/26357/19879/18671/20525/12349/20535/11933/98660/11932/20778/14683/11829/11928/104110/54403/140492/11931/11826	19
mmu05235	mmu05235	PD-L1 expression and PD-1 checkpoint pathway in cancer - Mus musculus (house mouse)	17/1375	88/9370	0.139649227026635	0.288026530742434	0.184667727844432	16476/15979/15170/14281/18708/15980/19211/18035/12502/12500/16818/16797/12501/16451/20846/15251/24088	17
mmu05225	mmu05225	Hepatocellular carcinoma - Mus musculus (house mouse)	31/1375	174/9370	0.141970678869163	0.290995801408844	0.186571470759738	16001/14860/16842/27015/68312/12387/14862/12048/21812/18708/21803/14870/14866/22415/19211/13197/56615/17873/11465/11461/16002/14871/14863/21808/18104/21809/22419/66447/12575/15368/23882	31
mmu05340	mmu05340	Primary immunodeficiency - Mus musculus (house mouse)	8/1375	36/9370	0.147699779917636	0.300869922054443	0.192902246676054	17060/19264/12500/16818/12501/16186/21355/21354	8
mmu04662	mmu04662	B cell receptor signaling pathway - Mus musculus (house mouse)	16/1375	83/9370	0.150521047074988	0.304735862176357	0.195380887711157	16476/12520/17096/16331/15170/17060/14281/18708/14130/22324/68713/19354/14728/18733/18035/12517	16
mmu05030	mmu05030	Cocaine addiction - Mus musculus (house mouse)	10/1375	48/9370	0.156868277264482	0.314692957441284	0.201764862665703	13195/17161/16476/14677/231991/12568/14683/19049/14800/14813	10
mmu04724	mmu04724	Glutamatergic synapse - Mus musculus (house mouse)	21/1375	114/9370	0.157346478720642	0.314692957441284	0.201764862665703	66066/20510/76257/14700/14710/14677/67760/14681/14645/14696/14701/20512/14683/105727/18797/104110/20511/14800/224997/14813/16438	21
mmu00640	mmu00640	Propanoate metabolism - Mus musculus (house mouse)	7/1375	31/9370	0.159218904068007	0.316519508087002	0.202935952553389	80911/16832/107476/110821/56451/16828/73724	7
mmu05216	mmu05216	Thyroid cancer - Mus musculus (house mouse)	8/1375	37/9370	0.165702020994408	0.326625796525315	0.209415582461207	16842/27015/12387/13197/17873/59069/12575/23882	8
mmu00604	mmu00604	Glycosphingolipid biosynthesis - ganglio series - Mus musculus (house mouse)	4/1375	15/9370	0.167271998826601	0.326625796525315	0.209415582461207	15212/15211/20454/14421	4
mmu00730	mmu00730	Thiamine metabolism - Mus musculus (house mouse)	4/1375	15/9370	0.167271998826601	0.326625796525315	0.209415582461207	66566/78801/68870/11647	4
mmu04672	mmu04672	Intestinal immune network for IgA production - Mus musculus (house mouse)	9/1375	43/9370	0.170009745441235	0.330018917621221	0.211591076369587	20315/14998/12524/14999/21803/16421/14969/14960/14961	9
mmu00340	mmu00340	Histidine metabolism - Mus musculus (house mouse)	6/1375	26/9370	0.171672244565029	0.331297314072862	0.212410718113701	17161/11669/11484/15186/110695/66054	6
mmu00270	mmu00270	Cysteine and methionine metabolism - Mus musculus (house mouse)	11/1375	55/9370	0.1745015267157	0.334799440791751	0.214656100794711	16832/232087/107272/236539/76615/11702/16828/22117/12411/229709/17449	11
mmu04931	mmu04931	Insulin resistance - Mus musculus (house mouse)	20/1375	110/9370	0.179717837332986	0.342814371791244	0.219794860382903	20525/12702/18708/18753/19246/21926/18762/231991/22259/19211/110095/18035/108155/19268/20787/11606/26457/110078/19046/12491	20
mmu00360	mmu00360	Phenylalanine metabolism - Mus musculus (house mouse)	5/1375	21/9370	0.184972093057457	0.350809142005521	0.224920693917416	13195/17161/76615/17319/11754	5
mmu00601	mmu00601	Glycosphingolipid biosynthesis - lacto and neolacto series - Mus musculus (house mouse)	6/1375	27/9370	0.195128125304834	0.367955893431972	0.235914304879829	54613/56375/14538/20443/14348/26879	6
mmu01522	mmu01522	Endocrine resistance - Mus musculus (house mouse)	17/1375	93/9370	0.197431525851452	0.370184110971472	0.237342922823814	16001/16476/14281/18708/76854/18131/14083/17395/12043/18129/14683/17979/104110/15200/16449/12575/16000	17
mmu04623	mmu04623	Cytosolic DNA-sensing pathway - Mus musculus (house mouse)	14/1375	75/9370	0.203129452042509	0.378715927536881	0.242813082726996	54123/66824/13423/20303/77125/26939/16176/56045/58203/18035/20304/78929/16173/66491	14
mmu00250	mmu00250	Alanine, aspartate and glutamate metabolism - Mus musculus (house mouse)	8/1375	39/9370	0.204479849326546	0.379091855493036	0.24305410830654	11484/11565/14645/76615/11566/66514/14661/11898	8
mmu00280	mmu00280	Valine, leucine and isoleucine degradation - Mus musculus (house mouse)	11/1375	57/9370	0.206602311673383	0.380542015082948	0.243983875699115	15360/11669/208715/15108/71724/110821/67041/110695/73724/66948/52538	11
mmu04916	mmu04916	Melanogenesis - Mus musculus (house mouse)	18/1375	100/9370	0.207568371863426	0.380542015082948	0.243983875699115	16842/12387/14677/14681/22415/14683/75600/18797/12315/12314/13614/12313/17311/104110/13618/12325/22419/108058	18
mmu00920	mmu00920	Sulfur metabolism - Mus musculus (house mouse)	3/1375	11/9370	0.211288653693647	0.385222407286761	0.246984701322612	23971/20341/22117	3
mmu05220	mmu05220	Chronic myeloid leukemia - Mus musculus (house mouse)	14/1375	76/9370	0.217645193846876	0.394631395436643	0.253017258318231	14013/27015/12048/21812/18708/21803/12394/13197/17873/18035/21808/21809/12575/23882	14
mmu05162	mmu05162	Measles - Mus musculus (house mouse)	25/1375	145/9370	0.219589701269922	0.395981428519532	0.253882829768504	14102/193740/15975/54123/12048/16476/14281/18708/14130/16176/18035/12502/12500/16185/12501/12043/16186/12444/16451/68135/20846/17698/13063/246730/24088	25
mmu00603	mmu00603	Glycosphingolipid biosynthesis - globo and isoglobo series - Mus musculus (house mouse)	4/1375	17/9370	0.231707553717942	0.415562460472395	0.26643717561388	15212/15211/14348/26879	4
mmu00982	mmu00982	Drug metabolism - cytochrome P450 - Mus musculus (house mouse)	13/1375	71/9370	0.235549869695605	0.420170037835403	0.269391316124134	14860/17161/68312/14862/54486/14870/14866/56615/71724/14871/14261/14863/66447	13
mmu00983	mmu00983	Drug metabolism - other enzymes - Mus musculus (house mouse)	16/1375	90/9370	0.2404964840839	0.425816889675368	0.273011785724877	14860/68312/22436/14862/23917/110006/14870/14866/22271/56615/14871/14863/234673/66447/18103/18102	16
mmu05224	mmu05224	Breast cancer - Mus musculus (house mouse)	25/1375	147/9370	0.241296237482709	0.425816889675368	0.273011785724877	16001/16842/27015/12387/15205/16476/14281/18708/22415/18131/56198/19211/13197/17873/14182/18129/17979/15213/15208/16449/22419/14164/12575/23882/16000	25
mmu01523	mmu01523	Antifolate resistance - Mus musculus (house mouse)	6/1375	29/9370	0.245223563274404	0.428168126352134	0.274519277182708	26357/21926/20509/16176/14275/14276	6
mmu03060	mmu03060	Protein export - Mus musculus (house mouse)	6/1375	29/9370	0.245223563274404	0.428168126352134	0.274519277182708	14828/66286/76976/20335/66212/66624	6
mmu00564	mmu00564	Glycerophospholipid metabolism - Mus musculus (house mouse)	17/1375	98/9370	0.264729208282857	0.456503777961045	0.292686632759713	74182/14571/270084/104759/192654/14555/68262/68671/85031/67916/19012/210992/16816/71760/52123/212862/18807	17
mmu05231	mmu05231	Choline metabolism in cancer - Mus musculus (house mouse)	17/1375	98/9370	0.264729208282857	0.456503777961045	0.292686632759713	74182/16476/14281/18708/100434/19730/18590/18596/19354/13685/18595/67916/19012/30805/71785/212862/15251	17
mmu04973	mmu04973	Carbohydrate digestion and absorption - Mus musculus (house mouse)	9/1375	48/9370	0.265602198086426	0.456503777961045	0.292686632759713	15277/56485/18708/11933/98660/11932/18797/11928/11931	9
mmu00980	mmu00980	Metabolism of xenobiotics by cytochrome P450 - Mus musculus (house mouse)	13/1375	73/9370	0.268165425069515	0.458521193124042	0.293980095113022	14860/68312/14862/54486/14870/14866/56615/15483/13078/14871/14863/66447/12409	13
mmu04720	mmu04720	Long-term potentiation - Mus musculus (house mouse)	12/1375	67/9370	0.272727830013392	0.46391847373412	0.297440552537666	75600/18797/12315/12314/12313/14800/14813/12325/19046/109905/16438/108058	12
mmu04911	mmu04911	Insulin secretion - Mus musculus (house mouse)	15/1375	86/9370	0.274579066671708	0.464672266675198	0.297923845619505	20525/56508/231991/11933/98660/11932/14683/18797/11928/104110/140492/11931/12325/16533/108058	15
mmu03250	mmu03250	Viral life cycle - HIV-1 - Mus musculus (house mouse)	11/1375	61/9370	0.277328022039687	0.466929833026003	0.29937128050471	12774/320938/26943/235180/17754/101739/56045/20922/80287/69550/17755	11
mmu04068	mmu04068	FoxO signaling pathway - Mus musculus (house mouse)	22/1375	131/9370	0.279198682341394	0.4676932242267	0.29986072749463	16001/16598/21812/20393/18708/27373/21803/170755/19211/13197/56486/17873/12581/12444/22035/20620/21808/13609/21809/12575/23882/16000	22
mmu05211	mmu05211	Renal cell carcinoma - Mus musculus (house mouse)	12/1375	68/9370	0.290477274616519	0.482377309921628	0.30927540444736	20525/13819/23871/16476/18708/21803/18479/21808/21809/109905/15251/12575	12
mmu00860	mmu00860	Porphyrin metabolism - Mus musculus (house mouse)	8/1375	43/9370	0.290888135376982	0.482377309921628	0.30927540444736	11655/110006/12892/12870/11656/14151/15368/233016	8
mmu00061	mmu00061	Fatty acid biosynthesis - Mus musculus (house mouse)	4/1375	19/9370	0.300945883705472	0.49656070811403	0.318369066446316	107476/94180/74205/216739	4
mmu04972	mmu04972	Pancreatic secretion - Mus musculus (house mouse)	19/1375	114/9370	0.31022968695932	0.509332321873511	0.326557565220337	12349/20496/20535/11933/98660/11932/12182/12494/14683/18797/11938/11928/53869/104110/54403/11931/109905/381290/16438	19
mmu04962	mmu04962	Vasopressin-regulated water reabsorption - Mus musculus (house mouse)	8/1375	44/9370	0.313813024501472	0.512372181153552	0.328506565907062	231991/11857/14683/11829/110350/213575/56455/53869	8
mmu05217	mmu05217	Basal cell carcinoma - Mus musculus (house mouse)	11/1375	63/9370	0.315186523558094	0.512372181153552	0.328506565907062	16842/27015/12387/22415/13197/17873/12159/19206/22419/12575/23882	11
mmu00052	mmu00052	Galactose metabolism - Mus musculus (house mouse)	6/1375	32/9370	0.325938173835163	0.524680962759043	0.33639832062063	15277/14635/18642/66681/216558/56421	6
mmu00630	mmu00630	Glyoxylate and dicarboxylate metabolism - Mus musculus (house mouse)	6/1375	32/9370	0.325938173835163	0.524680962759043	0.33639832062063	67078/76238/14645/110821/17449/73724	6
mmu04070	mmu04070	Phosphatidylinositol signaling system - Mus musculus (house mouse)	16/1375	96/9370	0.331030261686072	0.530291195904873	0.339995312206952	16331/18708/217837/101490/18718/19211/320404/75600/18797/74055/104015/12315/12314/12313/18802/16438	16
mmu04912	mmu04912	GnRH signaling pathway - Mus musculus (house mouse)	15/1375	90/9370	0.338652812818081	0.537354101432195	0.344523682257962	16476/18753/13653/17387/14683/75600/18797/12315/12314/12313/104110/15200/12325/16438/108058	15
mmu00533	mmu00533	Glycosaminoglycan biosynthesis - keratan sulfate - Mus musculus (house mouse)	3/1375	14/9370	0.338695918478474	0.537354101432195	0.344523682257962	56375/76969/54371	3
mmu05213	mmu05213	Endometrial cancer - Mus musculus (house mouse)	10/1375	58/9370	0.342672813778124	0.541062337544407	0.346901211631342	16842/27015/12387/18708/19211/13197/17873/16202/12575/23882	10
mmu04392	mmu04392	Hippo signaling pathway - multiple species - Mus musculus (house mouse)	5/1375	27/9370	0.362679691712219	0.566502211349594	0.363211944118878	27373/18479/29806/211652/101543	5
mmu04966	mmu04966	Collecting duct acid secretion - Mus musculus (house mouse)	5/1375	27/9370	0.362679691712219	0.566502211349594	0.363211944118878	12349/76252/66290/11973/27060	5
mmu00590	mmu00590	Arachidonic acid metabolism - Mus musculus (house mouse)	14/1375	85/9370	0.363934753957921	0.566502211349594	0.363211944118878	17001/19224/54486/15446/21391/19215/625249/23887/14598/56351/74519/13110/19223/12409	14
mmu00350	mmu00350	Tyrosine metabolism - Mus musculus (house mouse)	7/1375	40/9370	0.370620916718217	0.57420142026766	0.368148279023284	13195/17161/12846/71724/76615/17319/11754	7
mmu00500	mmu00500	Starch and sucrose metabolism - Mus musculus (house mouse)	6/1375	34/9370	0.381588261460981	0.585693610614529	0.375516477618885	15277/110095/18605/110078/66681/216558	6
mmu04710	mmu04710	Circadian rhythm - Mus musculus (house mouse)	6/1375	34/9370	0.381588261460981	0.585693610614529	0.375516477618885	79362/27373/13170/225998/18628/18030	6
mmu04910	mmu04910	Insulin signaling pathway - Mus musculus (house mouse)	22/1375	139/9370	0.385243771807858	0.588566873595339	0.377358665367347	15277/12702/18708/19246/17346/18762/107476/19084/110095/13685/20104/12703/75600/19268/20787/18682/12315/12314/12313/110078/19046/20411	22
mmu00430	mmu00430	Taurine and hypotaurine metabolism - Mus musculus (house mouse)	4/1375	22/9370	0.407570451871308	0.617600057809833	0.395973242806305	211488/23887/14598/14261	4
mmu04930	mmu04930	Type II diabetes mellitus - Mus musculus (house mouse)	8/1375	48/9370	0.407990341219829	0.617600057809833	0.395973242806305	15277/12702/18708/18753/21926/18762/18746/12703	8
mmu00760	mmu00760	Nicotinate and nicotinamide metabolism - Mus musculus (house mouse)	7/1375	42/9370	0.42174519832932	0.635506463235962	0.407453904658463	59027/64383/12182/18605/71724/12494/50773	7
mmu04072	mmu04072	Phospholipase D signaling pathway - Mus musculus (house mouse)	23/1375	149/9370	0.43085442760743	0.646281641411145	0.414362392100925	56508/72318/14127/18708/68262/14745/19730/18590/18596/12765/18595/67916/19012/14683/18797/19159/17311/71785/64143/104110/11606/52123/17532	23
mmu00051	mmu00051	Fructose and mannose metabolism - Mus musculus (house mouse)	6/1375	36/9370	0.437302389927506	0.65298546912252	0.418660540011568	15277/29858/11676/18642/56421/11674	6
mmu03266	mmu03266	Virion - Herpesvirus - Mus musculus (house mouse)	2/1375	10/9370	0.443737069207662	0.653080319972068	0.418721353474915	231805/16402	2
mmu04975	mmu04975	Fat digestion and absorption - Mus musculus (house mouse)	7/1375	43/9370	0.447189627236719	0.653080319972068	0.418721353474915	13350/67916/19012/20778/67800/26457/12491	7
mmu00561	mmu00561	Glycerolipid metabolism - Mus musculus (house mouse)	10/1375	63/9370	0.447261067617235	0.653080319972068	0.418721353474915	11669/68262/13350/67916/19012/23945/67800/52123/110695/16956	10
mmu04330	mmu04330	Notch signaling pathway - Mus musculus (house mouse)	10/1375	63/9370	0.447261067617235	0.653080319972068	0.418721353474915	15205/80904/18131/56198/18129/15213/15208/16848/67122/16449	10
mmu04913	mmu04913	Ovarian steroidogenesis - Mus musculus (house mouse)	10/1375	63/9370	0.447261067617235	0.653080319972068	0.418721353474915	16001/13078/20778/14683/217698/26897/104110/74519/13110/16000	10
mmu04923	mmu04923	Regulation of lipolysis in adipocytes - Mus musculus (house mouse)	9/1375	57/9370	0.462174128820564	0.671883094761172	0.430776721043048	19224/11555/18708/14677/11539/23945/14683/104110/18166	9
mmu00450	mmu00450	Selenocompound metabolism - Mus musculus (house mouse)	3/1375	17/9370	0.4649006266862	0.672882485993185	0.431417479057831	23971/20768/21743	3
mmu04140	mmu04140	Autophagy - animal - Mus musculus (house mouse)	25/1375	166/9370	0.47756120553969	0.685196512296077	0.439312596400356	16001/12048/13033/13039/13030/18708/18753/22190/16784/75909/16783/66734/19211/67443/56486/67841/12043/22186/78294/15289/17532/22320/16438/15251/226421	25
mmu05160	mmu05160	Hepatitis C - Mus musculus (house mouse)	25/1375	166/9370	0.47756120553969	0.685196512296077	0.439312596400356	12741/18260/15957/14102/15975/54123/12387/12520/12702/18708/22629/21926/18417/22630/22259/18035/16451/16341/58185/20778/20846/58187/13063/246730/12575	25
mmu01250	mmu01250	Biosynthesis of nucleotide sugars - Mus musculus (house mouse)	6/1375	38/9370	0.492022898312688	0.701359377268833	0.449675390210639	15277/29858/14635/66681/216558/227620	6
mmu00562	mmu00562	Inositol phosphate metabolism - Mus musculus (house mouse)	11/1375	72/9370	0.493076895534452	0.701359377268833	0.449675390210639	71780/16331/217837/101490/18718/19211/320404/18797/74055/104015/18802	11
mmu00130	mmu00130	Ubiquinone and other terpenoid-quinone biosynthesis - Mus musculus (house mouse)	2/1375	11/9370	0.495392272655221	0.701628540670484	0.449847963874856	12850/18104	2
mmu04750	mmu04750	Inflammatory mediator regulation of TRP channels - Mus musculus (house mouse)	19/1375	127/9370	0.50212894180686	0.70713739581529	0.453379957125592	18755/18708/18753/16180/16176/14683/75600/18797/12315/12314/12313/104110/74519/12325/13110/19046/16438/108058/16000	19
mmu00511	mmu00511	Other glycan degradation - Mus musculus (house mouse)	3/1375	18/9370	0.504697780869023	0.70713739581529	0.453379957125592	15212/15211/17159	3
mmu04217	mmu04217	Necroptosis - Mus musculus (house mouse)	26/1375	175/9370	0.505710380037601	0.70713739581529	0.453379957125592	14102/15975/15979/66824/15980/21926/77125/14319/15519/14645/11739/16176/110095/14325/58203/12043/16451/22035/20846/15289/15516/110078/14661/12325/108058/13058	26
mmu00020	mmu00020	Citrate cycle (TCA cycle) - Mus musculus (house mouse)	5/1375	32/9370	0.515049885670006	0.711156745904192	0.455956956704123	269951/56451/17449/67834/66052	5
mmu00410	mmu00410	beta-Alanine metabolism - Mus musculus (house mouse)	5/1375	32/9370	0.515049885670006	0.711156745904192	0.455956956704123	11669/80911/110695/11754/66054	5
mmu04215	mmu04215	Apoptosis - multiple species - Mus musculus (house mouse)	5/1375	32/9370	0.515049885670006	0.711156745904192	0.455956956704123	12048/12043/51800/13063/58801	5
mmu04730	mmu04730	Long-term depression - Mus musculus (house mouse)	9/1375	60/9370	0.527296276592939	0.725032380315292	0.464853296470091	16001/17096/14677/14681/14683/18797/14800/16438/16000	9
mmu04726	mmu04726	Serotonergic synapse - Mus musculus (house mouse)	19/1375	131/9370	0.560375753917812	0.767319497065884	0.491965610558988	66066/13195/17161/11820/19224/14700/14710/14677/14681/14696/19252/14701/14683/18797/14400/140492/74519/13110/16438	19
mmu01240	mmu01240	Biosynthesis of cofactors - Mus musculus (house mouse)	22/1375	152/9370	0.563670736637363	0.768641913596404	0.492813475702958	11655/11669/110006/66812/232087/107272/11565/12892/29858/77974/20148/78801/68870/11566/11656/14151/11647/216558/12850/18104/18103/18102	22
mmu04744	mmu04744	Phototransduction - Mus musculus (house mouse)	4/1375	27/9370	0.574503596663552	0.780190069543095	0.500217556549162	75600/12315/12314/12313	4
mmu00100	mmu00100	Steroid biosynthesis - Mus musculus (house mouse)	3/1375	20/9370	0.579334520567698	0.783526195849755	0.502356508343862	235293/66234/20775	3
mmu05204	mmu05204	Chemical carcinogenesis - DNA adducts - Mus musculus (house mouse)	12/1375	84/9370	0.58768434304181	0.786961871074777	0.504559285760862	14860/68312/14862/54486/14870/14866/56615/15483/13078/14871/14863/66447	12
mmu04725	mmu04725	Cholinergic synapse - Mus musculus (house mouse)	16/1375	112/9370	0.587729597931448	0.786961871074777	0.504559285760862	66066/14700/14281/18708/14710/14677/231991/14681/14696/14701/12043/18797/104110/12325/16438/108058	16
mmu04550	mmu04550	Signaling pathways regulating pluripotency of stem cells - Mus musculus (house mouse)	20/1375	140/9370	0.589029036834757	0.786961871074777	0.504559285760862	16001/15901/15903/22773/12387/11906/18708/20482/14183/22415/15902/16451/12159/14182/15904/20674/14184/18508/22419/16000	20
mmu04920	mmu04920	Adipocytokine signaling pathway - Mus musculus (house mouse)	10/1375	71/9370	0.607485256763051	0.808347317466963	0.518270528902263	20525/12702/21926/68465/72674/18035/94180/74205/216739/12491	10
mmu00770	mmu00770	Pantothenate and CoA biosynthesis - Mus musculus (house mouse)	3/1375	21/9370	0.613875761226819	0.813570285963254	0.521619226407062	11669/66812/18605	3
mmu04664	mmu04664	Fc epsilon RI signaling pathway - Mus musculus (house mouse)	9/1375	66/9370	0.647512433420655	0.85418828540825	0.547661388730649	14127/17096/11690/16331/18708/22324/21926/19354/16797	9
mmu04614	mmu04614	Renin-angiotensin system - Mus musculus (house mouse)	5/1375	37/9370	0.649982973445086	0.85418828540825	0.547661388730649	19025/70008/13809/11606/11421	5
mmu00071	mmu00071	Fatty acid degradation - Mus musculus (house mouse)	7/1375	52/9370	0.65746613482938	0.85418828540825	0.547661388730649	11669/80911/94180/74205/216739/110695/52538	7
mmu00380	mmu00380	Tryptophan metabolism - Mus musculus (house mouse)	7/1375	52/9370	0.65746613482938	0.85418828540825	0.547661388730649	13195/17161/11669/21743/13078/71724/110695	7
mmu02010	mmu02010	ABC transporters - Mus musculus (house mouse)	7/1375	52/9370	0.65746613482938	0.85418828540825	0.547661388730649	26357/18671/11305/20928/21355/21354/246081	7
mmu00900	mmu00900	Terpenoid backbone biosynthesis - Mus musculus (house mouse)	3/1375	23/9370	0.677023222445939	0.876147699635922	0.561740630388581	15360/208715/110196	3
mmu00053	mmu00053	Ascorbate and aldarate metabolism - Mus musculus (house mouse)	4/1375	31/9370	0.686781527708211	0.885304313061366	0.567611377752264	11669/110006/110695/16591	4
mmu05161	mmu05161	Hepatitis B - Mus musculus (house mouse)	22/1375	163/9370	0.699103498453122	0.897681534978717	0.575547012857168	14102/15975/54123/16476/21812/14281/18708/21803/21926/22630/231991/17395/18035/12043/16451/15530/20846/21808/13063/21809/24088/12575	22
mmu04977	mmu04977	Vitamin digestion and absorption - Mus musculus (house mouse)	3/1375	24/9370	0.70559282348465	0.902502448643157	0.578637933579823	21452/20509/20778	3
mmu04722	mmu04722	Neurotrophin signaling pathway - Mus musculus (house mouse)	16/1375	121/9370	0.713356237145396	0.908909491343554	0.582745798277686	16476/18708/18753/11857/18035/12043/94275/18205/75600/18212/12315/12314/12313/12325/109905/108058	16
mmu04929	mmu04929	GnRH secretion - Mus musculus (house mouse)	8/1375	63/9370	0.724636027550396	0.917631950085804	0.588338188093291	216869/18708/54393/76854/20750/18797/140492/16438	8
mmu04660	mmu04660	T cell receptor signaling pathway - Mus musculus (house mouse)	16/1375	122/9370	0.7257634514315	0.917631950085804	0.588338188093291	16476/15170/14281/18708/22324/21926/19264/18479/235542/18035/12502/12500/16818/16797/12501/17973	16
mmu05219	mmu05219	Bladder cancer - Mus musculus (house mouse)	5/1375	41/9370	0.73900245443852	0.930804618185922	0.596783822186189	17395/21825/15200/14184/12575	5
mmu04927	mmu04927	Cortisol synthesis and secretion - Mus musculus (house mouse)	9/1375	72/9370	0.748412465051904	0.936089212395161	0.600172030913644	231991/218461/20778/14683/18797/104110/11606/15370/16438	9
mmu04146	mmu04146	Peroxisome - Mus musculus (house mouse)	11/1375	87/9370	0.748871369916128	0.936089212395161	0.600172030913644	22436/80911/58869/54683/269951/74205/216739/74114/19301/16922/18477	11
mmu04935	mmu04935	Growth hormone synthesis, secretion and action - Mus musculus (house mouse)	15/1375	117/9370	0.753658819969634	0.938518530528224	0.601729584166421	12702/14281/18708/16477/14677/231991/14083/12703/16009/14683/20846/18797/104110/16438/16000	15
mmu00563	mmu00563	Glycosylphosphatidylinositol (GPI)-anchor biosynthesis - Mus musculus (house mouse)	3/1375	26/9370	0.756844614941495	0.938942567408621	0.602001454702178	239827/66268/56176	3
mmu04340	mmu04340	Hedgehog signaling pathway - Mus musculus (house mouse)	7/1375	58/9370	0.766951244325214	0.947917268267118	0.6077555691282	216869/27373/12043/12444/16568/19206/20747	7
mmu00513	mmu00513	Various types of N-glycan biosynthesis - Mus musculus (house mouse)	5/1375	43/9370	0.776780886025099	0.954380131214291	0.611899222883804	15212/15211/69038/80286/13135	5
mmu00650	mmu00650	Butanoate metabolism - Mus musculus (house mouse)	3/1375	27/9370	0.779637242226238	0.954380131214291	0.611899222883804	15360/208715/67041	3
mmu05322	mmu05322	Systemic lupus erythematosus - Mus musculus (house mouse)	19/1375	149/9370	0.780856470993511	0.954380131214291	0.611899222883804	12262/12259/12260/14131/14129/14998/12524/15081/14999/21926/15078/246256/14969/14960/14961/12268/109711/60595/50908	19
mmu05226	mmu05226	Gastric cancer - Mus musculus (house mouse)	19/1375	150/9370	0.790493159052655	0.959711388148442	0.615317349339192	18671/16842/27015/12387/21812/18708/21803/14183/22415/13197/17873/12043/16480/21808/21809/22419/14164/12575/23882	19
mmu00670	mmu00670	One carbon pool by folate - Mus musculus (house mouse)	2/1375	19/9370	0.791034841140534	0.959711388148442	0.615317349339192	107885/107747	2
mmu03260	mmu03260	Virion - Human immunodeficiency virus - Mus musculus (house mouse)	1/1375	10/9370	0.795624044658281	0.960775028065887	0.615999300291047	12774	1
mmu04114	mmu04114	Oocyte meiosis - Mus musculus (house mouse)	15/1375	121/9370	0.797734417242585	0.960775028065887	0.615999300291047	16001/22629/22630/75600/30939/12315/12314/12313/104110/12325/69010/19046/16438/108058/16000	15
mmu05207	mmu05207	Chemical carcinogenesis - receptor activation - Mus musculus (house mouse)	29/1375	225/9370	0.80405843012995	0.96487011615594	0.618624859162182	74090/14860/68312/14862/16476/11555/216869/14281/18708/22027/15519/14677/231991/14866/56615/13685/12043/13078/14871/14863/18129/14683/384214/56351/15516/104110/74229/16449/66447	29
mmu04012	mmu04012	ErbB signaling pathway - Mus musculus (house mouse)	10/1375	84/9370	0.807196172332297	0.965125858223398	0.618788827760456	16476/18708/18479/14083/13685/17973/15200/12325/108058/12575	10
mmu05203	mmu05203	Viral carcinogenesis - Mus musculus (house mouse)	29/1375	229/9370	0.83253055853034	0.991823409079467	0.635905917783007	54123/16476/12774/17096/18708/22629/23894/227753/22630/231991/15007/14964/18746/18035/15018/110558/110557/14972/12444/16451/20684/15015/15040/15039/15051/109711/60595/58801/12575	29
mmu05206	mmu05206	MicroRNAs in cancer - Mus musculus (house mouse)	39/1375	303/9370	0.837475068751038	0.994125081610944	0.637381631272089	18671/11987/108655/16765/17118/14086/20677/18708/24136/18590/22415/18596/18131/19211/17395/18712/12505/21825/17210/12043/12444/18569/12703/18595/13078/21859/18129/19684/13636/22350/22352/21808/14184/24064/22003/19877/12575/15368/16402	39
mmu00240	mmu00240	Pyrimidine metabolism - Mus musculus (house mouse)	6/1375	56/9370	0.849724575038959	0.999999995999374	0.641148322793857	12495/22271/18605/50773/18103/18102	6
mmu04152	mmu04152	AMPK signaling pathway - Mus musculus (house mouse)	15/1375	127/9370	0.852827599135206	0.999999995999374	0.641148322793857	16001/18708/20250/235542/231991/107476/68465/72674/13685/20787/18642/69008/56421/16000/12491	15
mmu03020	mmu03020	RNA polymerase - Mus musculus (house mouse)	3/1375	32/9370	0.868511878284855	0.999999995999374	0.641148322793857	26939/78929/66491	3
mmu04917	mmu04917	Prolactin signaling pathway - Mus musculus (house mouse)	8/1375	74/9370	0.868737797205166	0.999999995999374	0.641148322793857	12702/14281/18708/12444/12703/16362/20846/19116	8
mmu04130	mmu04130	SNARE interactions in vesicular transport - Mus musculus (house mouse)	3/1375	33/9370	0.88192195928779	0.999999995999374	0.641148322793857	20619/53620/22320	3
mmu04934	mmu04934	Cushing syndrome - Mus musculus (house mouse)	19/1375	162/9370	0.883630663905734	0.999999995999374	0.641148322793857	16842/12387/14677/231991/22415/218461/20778/14683/18797/19416/104110/11606/12325/109905/22419/15370/16438/108058/12575	19
mmu04613	mmu04613	Neutrophil extracellular trap formation - Mus musculus (house mouse)	25/1375	208/9370	0.885867525050774	0.999999995999374	0.641148322793857	20345/14131/14129/13057/12273/15081/16409/16414/18708/17969/17970/11739/19354/14293/14289/17972/15078/246256/11465/11461/18797/15289/22371/13058/24088	25
mmu01210	mmu01210	2-Oxocarboxylic acid metabolism - Mus musculus (house mouse)	3/1375	34/9370	0.894099569493515	0.999999995999374	0.641148322793857	76615/269951/67834	3
mmu00514	mmu00514	Other types of O-glycan biosynthesis - Mus musculus (house mouse)	4/1375	43/9370	0.894103793700669	0.999999995999374	0.641148322793857	101351/207839/108155/16848	4
mmu04213	mmu04213	Longevity regulating pathway - multiple species - Mus musculus (house mouse)	6/1375	61/9370	0.900740115714447	0.999999995999374	0.641148322793857	16001/193740/18708/12955/104110/16000	6
mmu05034	mmu05034	Alcoholism - Mus musculus (house mouse)	24/1375	205/9370	0.90872283454297	0.999999995999374	0.641148322793857	66066/13195/17161/14700/15081/71279/14710/14677/231991/14681/11540/14696/15078/14701/63959/14683/75600/18212/19049/12315/12314/12313/14813/19046	24
mmu00790	mmu00790	Folate biosynthesis - Mus musculus (house mouse)	2/1375	26/9370	0.911960645057035	0.999999995999374	0.641148322793857	110391/11647	2
mmu00040	mmu00040	Pentose and glucuronate interconversions - Mus musculus (house mouse)	3/1375	36/9370	0.915122519297268	0.999999995999374	0.641148322793857	110006/216558/16591	3
mmu04950	mmu04950	Maturity onset diabetes of the young - Mus musculus (house mouse)	2/1375	27/9370	0.922546517283499	0.999999995999374	0.641148322793857	15205/18508	2
mmu04211	mmu04211	Longevity regulating pathway - Mus musculus (house mouse)	9/1375	90/9370	0.926839742520109	0.999999995999374	0.641148322793857	16001/18708/231991/68465/72674/13685/104110/16591/16000	9
mmu03050	mmu03050	Proteasome - Mus musculus (house mouse)	4/1375	47/9370	0.929284583777178	0.999999995999374	0.641148322793857	16913/16912/19188/19175	4
mmu03420	mmu03420	Nucleotide excision repair - Mus musculus (house mouse)	5/1375	57/9370	0.935441092381242	0.999999995999374	0.641148322793857	23894/26370/13870/66491/72584	5
mmu04370	mmu04370	VEGF signaling pathway - Mus musculus (house mouse)	5/1375	58/9370	0.941400411399535	0.999999995999374	0.641148322793857	15507/16542/18708/14083/19354	5
mmu00120	mmu00120	Primary bile acid biosynthesis - Mus musculus (house mouse)	1/1375	18/9370	0.942694206625602	0.999999995999374	0.641148322793857	12642	1
mmu05033	mmu05033	Nicotine addiction - Mus musculus (house mouse)	3/1375	40/9370	0.946179995022715	0.999999995999374	0.641148322793857	14800/14400/14813	3
mmu04120	mmu04120	Ubiquitin mediated proteolysis - Mus musculus (house mouse)	15/1375	147/9370	0.957206603507646	0.999999995999374	0.641148322793857	12702/22190/19823/230904/216080/22210/22186/78294/12703/17999/68729/56791/69010/72584/50995	15
mmu00512	mmu00512	Mucin type O-glycan biosynthesis - Mus musculus (house mouse)	2/1375	32/9370	0.959716056293163	0.999999995999374	0.641148322793857	20446/207839	2
mmu04136	mmu04136	Autophagy - other - Mus musculus (house mouse)	2/1375	32/9370	0.959716056293163	0.999999995999374	0.641148322793857	56486/67841	2
mmu04150	mmu04150	mTOR signaling pathway - Mus musculus (house mouse)	16/1375	157/9370	0.962142725788007	0.999999995999374	0.641148322793857	20539/16001/17254/20393/18708/21926/72446/22415/19211/66290/13685/20104/69008/11973/22419/16000	16
mmu05223	mmu05223	Non-small cell lung cancer - Mus musculus (house mouse)	6/1375	72/9370	0.963465693098143	0.999999995999374	0.641148322793857	27015/18708/13197/17873/12575/23882	6
mmu00532	mmu00532	Glycosaminoglycan biosynthesis - chondroitin sulfate / dermatan sulfate - Mus musculus (house mouse)	1/1375	21/9370	0.964438522831445	0.999999995999374	0.641148322793857	212898	1
mmu04914	mmu04914	Progesterone-mediated oocyte maturation - Mus musculus (house mouse)	8/1375	92/9370	0.969542722933217	0.999999995999374	0.641148322793857	16001/18708/15519/14677/15516/104110/69010/16000	8
mmu03018	mmu03018	RNA degradation - Mus musculus (house mouse)	7/1375	84/9370	0.972165142940152	0.999999995999374	0.641148322793857	12227/12226/18458/226265/18642/13806/56421	7
mmu00515	mmu00515	Mannose type O-glycan biosynthesis - Mus musculus (house mouse)	1/1375	23/9370	0.974130149169823	0.999999995999374	0.641148322793857	14348	1
mmu04110	mmu04110	Cell cycle - Mus musculus (house mouse)	15/1375	155/9370	0.975591391900177	0.999999995999374	0.641148322793857	22629/21803/22630/13197/17873/12581/12444/50883/30939/21808/12577/69010/21809/12575/23882	15
mmu00830	mmu00830	Retinol metabolism - Mus musculus (house mouse)	8/1375	97/9370	0.980580267370014	0.999999995999374	0.641148322793857	77974/13350/11668/71724/232174/20148/98711/19682	8
mmu04310	mmu04310	Wnt signaling pathway - Mus musculus (house mouse)	17/1375	175/9370	0.980667657134177	0.999999995999374	0.641148322793857	16842/20671/93960/12387/16476/27373/226154/22415/19354/12444/20317/68010/18797/56505/12325/22419/108058	17
mmu00592	mmu00592	alpha-Linolenic acid metabolism - Mus musculus (house mouse)	1/1375	25/9370	0.981181889937283	0.999999995999374	0.641148322793857	80911	1
mmu03460	mmu03460	Fanconi anemia pathway - Mus musculus (house mouse)	3/1375	51/9370	0.985681547142623	0.999999995999374	0.641148322793857	27015/15205/13870	3
mmu00510	mmu00510	N-Glycan biosynthesis - Mus musculus (house mouse)	3/1375	53/9370	0.988846880814535	0.999999995999374	0.641148322793857	69038/80286/13135	3
mmu00310	mmu00310	Lysine degradation - Mus musculus (house mouse)	4/1375	64/9370	0.989187052231002	0.999999995999374	0.641148322793857	14013/11669/170442/110695	4
mmu05168	mmu05168	Herpes simplex virus 1 infection - Mus musculus (house mouse)	51/1375	459/9370	0.990590647577203	0.999999995999374	0.641148322793857	14102/15975/54123/12048/15979/20293/18987/14998/12702/18708/20296/15980/12010/14999/14827/12317/21926/225027/16176/15007/231805/18636/14964/13685/18035/20304/15018/110558/110557/12043/14972/16451/14969/20684/14960/14961/16149/15015/15040/69550/21355/21356/21354/15039/15051/20846/13063/19046/246730/24088/16402	51
mmu04622	mmu04622	RIG-I-like receptor signaling pathway - Mus musculus (house mouse)	4/1375	71/9370	0.995289609064641	0.999999995999374	0.641148322793857	100038882/54123/21926/18035	4
mmu03083	mmu03083	Polycomb repressive complex - Mus musculus (house mouse)	5/1375	84/9370	0.996389900784635	0.999999995999374	0.641148322793857	17187/216080/319974/108155/494448	5
mmu00591	mmu00591	Linoleic acid metabolism - Mus musculus (house mouse)	2/1375	50/9370	0.996621175257178	0.999999995999374	0.641148322793857	74519/13110	2
mmu04080	mmu04080	Neuroactive ligand-receptor interaction - Mus musculus (house mouse)	40/1375	391/9370	0.996721398877233	0.999999995999374	0.641148322793857	74191/233571/11555/12273/11542/12267/14745/94226/14658/21833/54393/11539/140795/19228/13610/11540/21390/14293/14289/16995/19204/12257/14938/13616/53328/11535/68039/13614/13609/18217/14800/11606/14400/13618/14813/19116/18166/13617/18438/18439	40
mmu05017	mmu05017	Spinocerebellar ataxia - Mus musculus (house mouse)	10/1375	141/9370	0.998242300864648	0.999999995999374	0.641148322793857	18708/11739/18797/11938/22433/14800/14813/13063/16438/19175	10
mmu03440	mmu03440	Homologous recombination - Mus musculus (house mouse)	1/1375	41/9370	0.998528782185794	0.999999995999374	0.641148322793857	623474	1
mmu04742	mmu04742	Taste transduction - Mus musculus (house mouse)	5/1375	92/9370	0.998585640413011	0.999999995999374	0.641148322793857	54393/18797/104110/12496/18573	5
mmu03022	mmu03022	Basal transcription factors - Mus musculus (house mouse)	1/1375	44/9370	0.999088190089735	0.999999995999374	0.641148322793857	23894	1
mmu03410	mmu03410	Base excision repair - Mus musculus (house mouse)	1/1375	47/9370	0.99943498604966	0.999999995999374	0.641148322793857	15289	1
mmu03015	mmu03015	mRNA surveillance pathway - Mus musculus (house mouse)	5/1375	103/9370	0.999626993231513	0.999999995999374	0.641148322793857	18458/235542/105083/76626/19046	5
mmu00140	mmu00140	Steroid hormone biosynthesis - Mus musculus (house mouse)	4/1375	93/9370	0.999702046453011	0.999999995999374	0.641148322793857	12846/15483/13078/56348	4
mmu03082	mmu03082	ATP-dependent chromatin remodeling - Mus musculus (house mouse)	7/1375	136/9370	0.999894294248775	0.999999995999374	0.641148322793857	52004/11465/11461/20174/56505/70020/70103	7
mmu03040	mmu03040	Spliceosome - Mus musculus (house mouse)	10/1375	180/9370	0.999971532966068	0.999999995999374	0.641148322793857	193740/13207/225027/20462/193116/68011/69878/14105/319322/229279	10
mmu03013	mmu03013	Nucleocytoplasmic transport - Mus musculus (house mouse)	2/1375	117/9370	0.999999836910325	0.999999995999374	0.641148322793857	320938/13627	2
mmu03008	mmu03008	Ribosome biogenesis in eukaryotes - Mus musculus (house mouse)	1/1375	121/9370	0.999999995999374	0.999999995999374	0.641148322793857	102462	1
