# Supplementary material for: Exosome-related genes influence the progression of stroke through neuroinflammatory responses
Source: Front Neurol. 2025 May 19;16:1517588. doi: 10.3389/fneur.2025.1517588 (PMC12127164; doi:10.3389/fneur.2025.1517588)
Supplement: Supplementary file 1 [file Data_Sheet_1.ZIP › Table Supplimetary/Table S2 GO analysis of DEGs.csv]

	ONTOLOGY	ID	Description	GeneRatio	BgRatio	pvalue	p.adjust	qvalue	geneID	Count
GO:0050900	BP	GO:0050900	leukocyte migration	99/1589	383/22777	4.37661596045012e-31	1.40991805688617e-27	8.62493746983686e-28	Ccl3/C3ar1/Ccl4/Ch25h/Lgals3/C5ar1/Il1r1/Ccl2/Tlr2/B4galt1/Thbs1/Ccl7/S100a8/Edn1/Msn/Myd88/S100a9/Fcgr3/Spp1/Cd9/Nedd9/Csf1/Gpr35/Ccl6/Tirap/Ninj1/Ccl9/Ano6/Selp/Ada/Plcb1/Icam1/Ccl12/P2ry12/Adam8/Pawr/Cxcl2/Hsd3b7/Edn3/Selplg/Cxcl16/Ecm1/Cxcl1/Itgb2/Sele/Tnf/Ccl11/Cx3cl1/Apod/Tnfaip6/Fcer1g/Pecam1/Pf4/Lyve1/Cxadr/Slamf9/Ccl17/Ptger4/Ripk3/Mmp9/Cxcl3/Cxcl10/Il1a/Tgfb1/Dusp1/Itga4/Slit2/Il34/Spns…	99
GO:0031349	BP	GO:0031349	positive regulation of defense response	108/1589	447/22777	4.71308058461031e-31	1.40991805688617e-27	8.62493746983686e-28	Hspa1b/Ccl3/Hspa1a/Cd14/Nfkbiz/Hspd1/Slc15a3/Tnfrsf1a/Cebpa/Cebpb/Tlr2/Tlr13/S100a8/Hmgb2/Cd86/Nfkbia/Myd88/S100a9/Tyrobp/Rela/Fcgr3/Osm/Hpx/Riok3/Ripk1/Tirap/Ninj1/Tlr7/Il6/Pvr/Plscr1/Cyba/Adam8/Rnf125/Ptgs2/Esr1/Tnip2/Clec7a/Npy5r/Cdk19/Cxcl1/Rbm47/Setd4/Tnf/Appl2/Havcr2/Tgm2/Mapkapk2/Stat5a/Fabp4/Fcer1g/Ctsc/Bcl10/Lgals1/Mmp12/Casp4/Il21/Tlr1/Ptger4/Emilin2/Ido1/Nupr1/Irak3/Masp1/Irgm1/Tnfaip3…	108
GO:0050727	BP	GO:0050727	regulation of inflammatory response	92/1589	371/22777	1.70878076853683e-27	3.40787844605195e-24	2.08471253761493e-24	Ccl3/Socs3/Nfkbiz/Sbno2/Zfp36/Hspd1/Tnfrsf1a/Cebpa/Il1r1/Cebpb/Ier3/Cd44/Tlr2/S100a8/Ctla2a/Nfkbia/Myd88/S100a9/Ptges/Rela/Fcgr3/Osm/Tnc/Ripk1/Ninj1/Il6/Ada/Adam8/Ptgs2/Esr1/Cst7/Npy5r/Cdk19/Setd4/Tnf/Tgm2/Il20rb/Fbxl2/Cx3cl1/Tnfaip6/Stat5a/Uaca/Fabp4/Fcer1g/Ctsc/Lgals1/Casp4/Pparg/Adora2a/Cdh5/Gpr17/Ptger4/Ncf1/Ido1/Nupr1/Tnfrsf1b/Tnfaip3/Slit2/Casp1/Fgfr1/Anxa1/Il1b/Mmp8/Tslp/Tlr4/Tyro3/Lrrk2/B…	92
GO:1901342	BP	GO:1901342	regulation of vasculature development	82/1589	309/22777	9.12118286083261e-27	1.36430092640904e-23	8.34588231766184e-24	Hspb1/Hmox1/Tnfrsf12a/C3ar1/Ppp1r15a/Adamts1/Lgals3/Tnfrsf1a/Stat3/C5ar1/Rhoj/Ccl2/Sh2b3/Thbs1/Itga5/Adamts9/Angpt2/Id1/Epha2/Lif/Nfe2l2/Hspb6/Cyp1b1/Klf4/Ninj1/Efna1/Adm/Rnh1/Lrg1/Btg1/Smad1/Ecm1/Itgb2/Ecscr/Slc39a12/Tnf/Pxn/Ccl11/Shc1/Rras/Anxa3/Pparg/Col4a2/Cdh5/Klf2/Ptger4/Itgax/Nos3/Mmp9/Emilin2/Cxcl10/Il1a/Zc3h12a/Sp100/Ceacam1/Itgb1/Cybb/Eng/Chil1/Il1b/Cela1/Hk2/Gadd45a/Fbln5/Acvrl1/Cxcr4/…	82
GO:0045765	BP	GO:0045765	regulation of angiogenesis	81/1589	305/22777	1.77185192146053e-26	2.12019800921967e-23	1.29699560650911e-23	Hspb1/Hmox1/Tnfrsf12a/C3ar1/Ppp1r15a/Adamts1/Lgals3/Tnfrsf1a/Stat3/C5ar1/Rhoj/Ccl2/Sh2b3/Thbs1/Itga5/Adamts9/Angpt2/Id1/Epha2/Lif/Nfe2l2/Hspb6/Cyp1b1/Klf4/Ninj1/Efna1/Adm/Rnh1/Lrg1/Btg1/Smad1/Ecm1/Itgb2/Ecscr/Slc39a12/Tnf/Pxn/Ccl11/Shc1/Rras/Anxa3/Pparg/Col4a2/Cdh5/Klf2/Itgax/Nos3/Mmp9/Emilin2/Cxcl10/Il1a/Zc3h12a/Sp100/Ceacam1/Itgb1/Cybb/Eng/Chil1/Il1b/Cela1/Hk2/Gadd45a/Fbln5/Acvrl1/Cxcr4/Stab1/N…	81
GO:0097529	BP	GO:0097529	myeloid leukocyte migration	70/1589	239/22777	8.52661892687925e-26	8.5024601732531e-23	5.20123754539634e-23	Ccl3/C3ar1/Ccl4/Lgals3/C5ar1/Il1r1/Ccl2/Tlr2/B4galt1/Thbs1/Ccl7/S100a8/Edn1/Myd88/S100a9/Fcgr3/Spp1/Cd9/Csf1/Gpr35/Ccl6/Tirap/Ninj1/Ccl9/Ano6/Plcb1/Ccl12/P2ry12/Adam8/Pawr/Cxcl2/Edn3/Cxcl1/Itgb2/Ccl11/Cx3cl1/Tnfaip6/Fcer1g/Pecam1/Pf4/Cxadr/Ccl17/Ptger4/Mmp9/Cxcl3/Cxcl10/Il1a/Dusp1/Slit2/Il34/Anxa1/Pla2g7/Edn2/Il1b/Cxcl5/Mmp14/Bst1/Dapk2/Cxcl12/Ccr1/Hrh1/Ppbp/Lbp/Vegfa/Tnfsf11/Serpine1/Vav1/Kitl/C…	70
GO:0019221	BP	GO:0019221	cytokine-mediated signaling pathway	97/1589	428/22777	1.06077737169951e-25	9.06661573554026e-23	5.54635025774316e-23	Hspa1b/Ccl3/Hspa1a/Osmr/Nfkbiz/Ccl4/Tnfrsf1a/Cebpa/Stat3/Il4ra/Il1r1/Ccl2/Sh2b3/Ccl7/Edn1/Nfkbia/Myd88/Il1r2/Rela/Osm/Hpx/Ifitm2/Csf1/Gpr35/Ripk1/Ccl6/Ccl9/Il6/Plcb1/Csf2rb/Ccl12/Cxcl2/Tnip2/Adipor2/Ecm1/Cxcl1/Rbm47/Tjp2/Tnf/Ccl11/Ifitm1/Appl2/Cx3cl1/Ifitm6/Stat5a/Csf2rb2/Fcer1g/Mmp12/Casp4/Pparg/Il1rn/Pf4/Klf6/Il6ra/Ccl17/Ptprc/Cxcl3/Cxcl10/Eda2r/Sh2b2/Ifitm3/Il1a/Irak3/Irgm1/Slit2/C1qtnf4/Ceaca…	97
GO:0050729	BP	GO:0050729	positive regulation of inflammatory response	52/1589	148/22777	1.46972226182145e-23	1.09916853655972e-20	6.72397934783314e-21	Ccl3/Nfkbiz/Hspd1/Tnfrsf1a/Cebpa/Cebpb/Tlr2/S100a8/Nfkbia/S100a9/Fcgr3/Osm/Ripk1/Ninj1/Il6/Adam8/Ptgs2/Npy5r/Cdk19/Setd4/Tnf/Tgm2/Stat5a/Fabp4/Fcer1g/Ctsc/Lgals1/Casp4/Ptger4/Ido1/Nupr1/Casp1/Fgfr1/Il1b/Mmp8/Tslp/Tlr4/Lrrk2/Vamp8/Alox5ap/C3/Lbp/Pycard/Il33/Cd24a/Pla2g4a/Tnfsf11/Serpine1/Fcgr1/Ccr5/Ccl5/Ifi35	52
GO:0042060	BP	GO:0042060	wound healing	88/1589	392/22777	4.09195398044911e-23	2.72024007389189e-20	1.66406128538264e-20	Hmox1/Tnfrsf12a/Timp1/Cdkn1a/Procr/Plat/Ccl2/Cd44/Hbegf/B4galt1/Sh2b3/Thbs1/Flna/Plek/Anxa2/Sdc1/S100a9/Myh9/Nfe2l2/Cd9/Pdpn/Ano6/Selp/Il6/Mustn1/Slc11a1/P2ry12/Cd109/Lrg1/Adipor2/Clec7a/Plaur/Pros1/Lox/C1galt1c1/Tnf/Tfpi2/Trim72/Wnt7a/Thbd/Cx3cl1/Fcer1g/Mmp12/Pparg/Pecam1/Ndnf/Pf4/Cxadr/Ahnak/Il6ra/Cd151/Sdc4/Ptger4/Emilin2/Il1a/Fermt3/Tgfb1/Vwf/Ceacam1/Itgb1/Anxa1/Eng/F2r/Fga/Cfh/Tlr4/Tyro3/Ser…	88
GO:0097530	BP	GO:0097530	granulocyte migration	53/1589	159/22777	9.41734831601593e-23	5.63439949747233e-20	3.44674948366183e-20	Ccl3/C3ar1/Ccl4/Lgals3/C5ar1/Il1r1/Ccl2/Tlr2/Thbs1/Ccl7/S100a8/Edn1/Myd88/S100a9/Fcgr3/Spp1/Csf1/Ccl6/Tirap/Ccl9/Ccl12/Adam8/Pawr/Cxcl2/Edn3/Cxcl1/Itgb2/Ccl11/Cx3cl1/Tnfaip6/Fcer1g/Pecam1/Pf4/Cxadr/Ccl17/Ptger4/Cxcl3/Cxcl10/Il1a/Slit2/Il34/Anxa1/Edn2/Il1b/Cxcl5/Bst1/Dapk2/Hrh1/Ppbp/Lbp/Vegfa/Vav1/Ccl5	53
GO:1990266	BP	GO:1990266	neutrophil migration	47/1589	129/22777	3.39620266454761e-22	1.84722550381713e-19	1.13000925020402e-19	Ccl3/C3ar1/Ccl4/Lgals3/C5ar1/Il1r1/Ccl2/Tlr2/Ccl7/S100a8/Edn1/Myd88/S100a9/Fcgr3/Spp1/Ccl6/Tirap/Ccl9/Ccl12/Adam8/Pawr/Cxcl2/Edn3/Cxcl1/Itgb2/Ccl11/Cx3cl1/Tnfaip6/Fcer1g/Pecam1/Pf4/Cxadr/Ccl17/Ptger4/Cxcl3/Cxcl10/Il1a/Slit2/Edn2/Il1b/Cxcl5/Bst1/Dapk2/Ppbp/Lbp/Vav1/Ccl5	47
GO:0030595	BP	GO:0030595	leukocyte chemotaxis	63/1589	228/22777	7.39093950613261e-22	3.68499925543262e-19	2.25423654937045e-19	Ccl3/C3ar1/Ccl4/Ch25h/Lgals3/C5ar1/Ccl2/Thbs1/Ccl7/S100a8/Edn1/S100a9/Fcgr3/Spp1/Nedd9/Csf1/Gpr35/Ccl6/Tirap/Ninj1/Ccl9/Ano6/Ccl12/Adam8/Cxcl2/Hsd3b7/Edn3/Cxcl16/Cxcl1/Itgb2/Ccl11/Cx3cl1/Tnfaip6/Fcer1g/Pf4/Cxadr/Slamf9/Ccl17/Mmp9/Cxcl3/Cxcl10/Dusp1/Slit2/Il34/Anxa1/Pla2g7/Edn2/Il1b/Cxcl5/Bst1/Dapk2/Cxcl12/Ccr1/Hrh1/Padi2/Ppbp/Lbp/Vegfa/Tnfsf11/Serpine1/Vav1/Ccl5/Flt1	63
GO:0060326	BP	GO:0060326	cell chemotaxis	74/1589	306/22777	1.21429441564308e-21	5.58855652984041e-19	3.41870581634897e-19	Hspb1/Ccl3/C3ar1/Ccl4/Ch25h/Lgals3/C5ar1/Ccl2/Hbegf/Thbs1/Ccl7/S100a8/Edn1/Hmgb2/S100a9/Epha2/Fcgr3/Spp1/Nedd9/Csf1/Gpr35/Ccl6/Tirap/Ninj1/Ccl9/Ano6/Ccl12/Adam8/Cxcl2/Hsd3b7/Edn3/Ephb1/Cxcl16/Cxcl1/Itgb2/Lox/Ccl11/Cx3cl1/Ccl27a/Tnfaip6/Fcer1g/Pf4/Cxadr/Slamf9/Ccl17/Mmp9/Cxcl3/Cxcl10/Saa3/Dusp1/Slit2/Il34/Fgfr1/Anxa1/Pla2g7/Eng/Edn2/Il1b/Cxcl5/Bst1/Dapk2/Cxcl12/Ccr1/Hrh1/Padi2/Ppbp/Lbp/Vegfa/Tnfsf…	74
GO:0002685	BP	GO:0002685	regulation of leukocyte migration	63/1589	235/22777	4.19953081471974e-21	1.79469949031916e-18	1.09787734156245e-18	C3ar1/Lgals3/C5ar1/Il1r1/Ccl2/Tlr2/Thbs1/Ccl7/Edn1/Msn/Myd88/Cd9/Nedd9/Csf1/Tirap/Ninj1/Ano6/Selp/Ada/Plcb1/Icam1/Ccl12/P2ry12/Adam8/Pawr/Edn3/Ecm1/Sele/Cx3cl1/Apod/Tnfaip6/Pecam1/Lyve1/Ptger4/Ripk3/Mmp9/Cxcl10/Il1a/Tgfb1/Dusp1/Itga4/Slit2/Il34/Spns2/Anxa1/Pla2g7/Edn2/Il1b/Dock8/Mmp14/Bst1/Dapk2/Cxcl12/Ccr1/Padi2/Trp53/Lbp/Pycard/Vegfa/Il33/Serpine1/Kitl/Ccl5	63
GO:0002237	BP	GO:0002237	response to molecule of bacterial origin	85/1589	396/22777	5.14153938501459e-21	2.05078867603615e-18	1.25453560994356e-18	Cd14/Nfkbiz/Sbno2/Map2k3/Zfp36/C5ar1/Cebpb/Vim/Ccl2/Tlr2/Arid5a/Litaf/S100a8/Cd68/Hmgb2/Cd86/Nfkbia/Myd88/S100a9/Rela/Irf8/Ncf2/Tirap/Il6/Adm/Slc11a1/Plscr1/Cxcl2/Ptgs2/Tnip2/Ptgir/Cxcl16/Cxcl1/Tnf/Havcr2/Trib1/Mapkapk2/Cx3cl1/Abca1/Bcl10/Mgst1/Fcgr4/Pf4/Cd300lb/Cd84/Tlr1/Cmpk2/Ptger4/Nos3/Cxcl3/Cxcl10/Ido1/Il1a/Irak3/Cited1/Tgfb1/Irgm1/Zc3h12a/Tnfrsf1b/Tnfaip3/Fzd5/Casp1/F2r/Il1b/Cxcl5/Smad6/Cfh…	85
GO:0001667	BP	GO:0001667	ameboidal-type cell migration	94/1589	468/22777	5.61173338734653e-21	2.09843755353089e-18	1.28368401235552e-18	Hspb1/Hmox1/Timp1/Map2k3/Lcn2/Rhoj/Hbegf/Thbs1/Adamts9/Edn1/Iqgap1/S100a9/Angpt2/Epha2/Sgpl1/Glipr2/Myh9/Nfe2l2/Jun/Cyp1b1/Klf4/Vstm4/Efna1/Akap12/P2ry12/Adam8/Ptgs2/Edn3/Lrg1/Adipor2/Itgb2/Tnf/Pxn/Appl2/Wnt7a/Sox9/Flt4/Irs2/Stat5a/Lpxn/Arsb/Rras/Mmp12/Anxa3/Fstl1/Pparg/Pecam1/Amotl1/Hdac9/Phactr4/Acvr1c/Cdh5/Robo4/Sdc4/Sema3a/Nos3/Mmp9/Wdpcp/Syde1/Tgfb1/Zc3h12a/Sp100/Pdlim1/Itga4/Slit2/Ceacam1/F…	94
GO:0045766	BP	GO:0045766	positive regulation of angiogenesis	54/1589	181/22777	1.30834876069448e-20	4.34880590846393e-18	2.66030914674544e-18	Hspb1/Hmox1/C3ar1/Lgals3/Tnfrsf1a/Stat3/C5ar1/Thbs1/Itga5/Angpt2/Nfe2l2/Hspb6/Cyp1b1/Klf4/Ninj1/Adm/Lrg1/Btg1/Smad1/Ecm1/Itgb2/Slc39a12/Pxn/Ccl11/Rras/Anxa3/Cdh5/Itgax/Nos3/Mmp9/Emilin2/Il1a/Zc3h12a/Itgb1/Cybb/Eng/Chil1/Il1b/Cela1/Hk2/Acvrl1/Cxcr4/Notch4/C3/Vegfa/Erap1/Serpine1/Gata2/Sphk1/Sema5a/Ccl5/Flt1/Cd34/Tek	54
GO:1904018	BP	GO:1904018	positive regulation of vasculature development	54/1589	181/22777	1.30834876069448e-20	4.34880590846393e-18	2.66030914674544e-18	Hspb1/Hmox1/C3ar1/Lgals3/Tnfrsf1a/Stat3/C5ar1/Thbs1/Itga5/Angpt2/Nfe2l2/Hspb6/Cyp1b1/Klf4/Ninj1/Adm/Lrg1/Btg1/Smad1/Ecm1/Itgb2/Slc39a12/Pxn/Ccl11/Rras/Anxa3/Cdh5/Itgax/Nos3/Mmp9/Emilin2/Il1a/Zc3h12a/Itgb1/Cybb/Eng/Chil1/Il1b/Cela1/Hk2/Acvrl1/Cxcr4/Notch4/C3/Vegfa/Erap1/Serpine1/Gata2/Sphk1/Sema5a/Ccl5/Flt1/Cd34/Tek	54
GO:0071621	BP	GO:0071621	granulocyte chemotaxis	45/1589	129/22777	1.98883750981514e-20	6.26274464274948e-18	3.83112909785444e-18	Ccl3/C3ar1/Ccl4/Lgals3/C5ar1/Ccl2/Thbs1/Ccl7/S100a8/Edn1/S100a9/Fcgr3/Spp1/Csf1/Ccl6/Tirap/Ccl9/Ccl12/Cxcl2/Edn3/Cxcl1/Itgb2/Ccl11/Cx3cl1/Tnfaip6/Fcer1g/Pf4/Cxadr/Ccl17/Cxcl3/Cxcl10/Slit2/Il34/Anxa1/Edn2/Il1b/Cxcl5/Bst1/Dapk2/Hrh1/Ppbp/Lbp/Vegfa/Vav1/Ccl5	45
GO:0070371	BP	GO:0070371	ERK1 and ERK2 cascade	78/1589	352/22777	2.92678928298907e-20	8.7554901400618e-18	5.35602438787e-18	Ccl3/Myc/Atf3/Ccl4/C5ar1/Ccl2/Cd44/Tlr2/Ccl7/Ptpn1/Errfi1/Edn1/Epha2/Lif/Glipr2/Myh9/Jun/Klf4/Ccl6/Tirap/Ccl9/Spry1/Il6/Akap12/Icam1/Ccl12/Dcc/Ephb1/Esr1/Fam83d/Dusp15/Npy5r/Ezr/Slc30a10/Ccl11/Havcr2/Dab2/Sox9/Gpnmb/Cx3cl1/Epha7/Flt4/Shc1/Rras/P2ry6/Ccl17/Sstr4/Ptger4/Zfp36l1/Ptprc/Il1a/Tgfb1/Dusp1/L1cam/Ceacam1/Rgs14/F2r/Chil1/Fga/Il1b/Tlr4/Cxcr4/Cxcl12/C3/Dusp10/Ccr1/Pycard/Drd2/Vegfa/Adcyap1/N…	78
GO:0002831	BP	GO:0002831	regulation of response to biotic stimulus	94/1589	483/22777	5.46181543800831e-20	1.55609722693351e-17	9.5191640491002e-18	Hspa1b/Hspa1a/Cd14/Nfkbiz/A2m/Hspd1/Slc15a3/Tlr2/Tlr13/Hmgb2/Cd86/Nfkbia/Myd88/Tyrobp/Rela/Hpx/Nfe2l2/Riok3/Tirap/Ninj1/Tlr7/Pvr/Plscr1/Cyba/Adam8/Gfer/Rnf125/Esr1/Tnip2/Clec7a/Cxcl1/Rbm47/Tnf/Appl2/Lyar/Havcr2/Trib1/Mapkapk2/Cx3cl1/Stat5a/Bcl10/Mmp12/Pparg/Il21/Cd84/Tlr1/Ncf1/Emilin2/Irak3/Tgfb1/Masp1/Irgm1/Zc3h12a/Tnfaip3/Casp8/Ceacam1/Casp1/Il15/Fgl2/Il1b/Cxcl5/Cfh/Tlr4/Tyro3/Apobec3/Serping1/…	94
GO:0002274	BP	GO:0002274	myeloid leukocyte activation	65/1589	262/22777	8.64423433610781e-20	2.35083881967877e-17	1.4380862577343e-17	Hmox1/Sbno2/Hspd1/Cebpa/Il4ra/C5ar1/Tlr2/Thbs1/Relb/Tnfsf9/Myd88/Clec4d/Ltbr/Tyrobp/Fcgr3/Jun/Slc11a1/Plscr1/Tnip2/Cst7/Itgb2/Tnf/Havcr2/Cx3cl1/Fcer1g/Ctsc/Bcl10/Anxa3/Pparg/Stx11/Fcgr4/Milr1/Crhr1/Cd300lb/Cd84/Tlr1/Tmem106a/Lcp2/Tgfb1/Casp1/Anxa1/Il15/Edn2/Mmp8/Tslp/Tlr4/Lrrk2/Camk4/Vamp8/Cd300lf/Pirb/Lbp/Pycard/Hamp/Il33/Cd1d1/Pla2g4a/Gata2/Sphk1/C1qa/Fn1/Cd48/Ccl5/Ifi35/Plscr2	65
GO:1903555	BP	GO:1903555	regulation of tumor necrosis factor superfamily cytokine production	54/1589	188/22777	9.06050561184178e-20	2.35691326415867e-17	1.44180219736265e-17	Hspb1/Ccl3/Cd14/Zfp36/Ccl4/Hspd1/Tnfrsf1a/Stat3/Ccl2/Tlr2/Arid5a/Thbs1/Errfi1/Bcl3/Myd88/Tyrobp/Fcgr3/Ripk1/Tirap/Il6/Akap12/Cyba/Adam8/Clec7a/Setd4/Havcr2/Mapkapk2/Gpnmb/Cx3cl1/Fcer1g/Cd84/Tlr1/Ptger4/Tmem106a/Ptprc/Il1a/Irak3/Zc3h12a/Tnfaip3/Fzd5/C1qtnf4/Cybb/Tspo/Mmp8/Tlr4/Lrrk2/Lbp/Pycard/Il33/Cd24a/Cd36/Ccr5/Cd34/Cd274	54
GO:0071706	BP	GO:0071706	tumor necrosis factor superfamily cytokine production	55/1589	195/22777	1.05063439653679e-19	2.61914399769983e-17	1.6022174547186e-17	Hspb1/Ccl3/Cd14/Zfp36/Ccl4/Hspd1/Tnfrsf1a/Stat3/Ccl2/Tlr2/Arid5a/Thbs1/Errfi1/Bcl3/Myd88/Tyrobp/Fcgr3/Ripk1/Tirap/Il6/Akap12/Cyba/Adam8/Clec7a/Setd4/Havcr2/Mapkapk2/Gpnmb/Cx3cl1/Fcer1g/Cd84/Slamf9/Tlr1/Ptger4/Tmem106a/Ptprc/Il1a/Irak3/Zc3h12a/Tnfaip3/Fzd5/C1qtnf4/Cybb/Tspo/Mmp8/Tlr4/Lrrk2/Lbp/Pycard/Il33/Cd24a/Cd36/Ccr5/Cd34/Cd274	55
GO:0030593	BP	GO:0030593	neutrophil chemotaxis	39/1589	103/22777	2.41493269906559e-19	5.77941693540377e-17	3.53546147143202e-17	Ccl3/C3ar1/Ccl4/Lgals3/C5ar1/Ccl2/Ccl7/S100a8/Edn1/S100a9/Fcgr3/Spp1/Ccl6/Tirap/Ccl9/Ccl12/Cxcl2/Edn3/Cxcl1/Itgb2/Ccl11/Cx3cl1/Tnfaip6/Fcer1g/Pf4/Cxadr/Ccl17/Cxcl3/Cxcl10/Slit2/Edn2/Il1b/Cxcl5/Bst1/Dapk2/Ppbp/Lbp/Vav1/Ccl5	39
GO:1903557	BP	GO:1903557	positive regulation of tumor necrosis factor superfamily cytokine production	41/1589	115/22777	3.89259726407526e-19	8.95746516575472e-17	5.47957922558287e-17	Hspb1/Ccl3/Cd14/Ccl4/Hspd1/Tnfrsf1a/Stat3/Ccl2/Tlr2/Arid5a/Thbs1/Myd88/Tyrobp/Fcgr3/Ripk1/Tirap/Il6/Akap12/Cyba/Adam8/Clec7a/Setd4/Havcr2/Mapkapk2/Fcer1g/Cd84/Tlr1/Tmem106a/Ptprc/Il1a/Fzd5/C1qtnf4/Cybb/Mmp8/Tlr4/Lrrk2/Lbp/Pycard/Il33/Cd36/Ccr5	41
GO:0032496	BP	GO:0032496	response to lipopolysaccharide	79/1589	376/22777	4.96595409977632e-19	1.10041864366525e-16	6.73162666858568e-17	Cd14/Nfkbiz/Sbno2/Map2k3/Zfp36/Cebpb/Vim/Ccl2/Arid5a/Litaf/S100a8/Cd68/Hmgb2/Cd86/Nfkbia/Myd88/S100a9/Rela/Irf8/Ncf2/Tirap/Il6/Adm/Slc11a1/Plscr1/Cxcl2/Ptgs2/Tnip2/Ptgir/Cxcl16/Cxcl1/Tnf/Havcr2/Trib1/Mapkapk2/Cx3cl1/Abca1/Bcl10/Mgst1/Fcgr4/Pf4/Cd300lb/Cd84/Cmpk2/Ptger4/Nos3/Cxcl3/Cxcl10/Ido1/Il1a/Irak3/Cited1/Tgfb1/Irgm1/Zc3h12a/Tnfrsf1b/Tnfaip3/Casp1/F2r/Il1b/Cxcl5/Smad6/Cfh/Tlr4/Gch1/Dusp10/Ppb…	79
GO:0034341	BP	GO:0034341	response to type II interferon	46/1589	145/22777	6.01509267443148e-19	1.28529640968298e-16	7.86258542443544e-17	Ccl3/Ccl4/Eprs/Vim/Ccl2/Tlr2/Myo1c/Ccl7/Capg/Rab20/Hpx/Ifitm2/Irf8/Ccl6/Ccl9/Slc11a1/Zyx/Ccl12/Cxcl16/Tnf/Ccl11/Ifitm1/Cx3cl1/Cdc42ep4/Ifitm6/Pde12/Pparg/Stx11/Ccl17/Ifitm3/Cited1/Irgm1/Sp100/Casp1/Tlr4/Gch1/Vamp8/Arg1/Trp53/Mrc1/Slc22a21/Parp9/Gbp2/Ccl5/Nlrc5/Igtp	46
GO:0010631	BP	GO:0010631	epithelial cell migration	72/1589	326/22777	1.02974771279432e-18	2.12447605712015e-16	1.29961263063008e-16	Hspb1/Hmox1/Map2k3/Lcn2/Rhoj/Hbegf/Thbs1/Adamts9/S100a9/Angpt2/Epha2/Glipr2/Myh9/Nfe2l2/Jun/Cyp1b1/Klf4/Vstm4/Efna1/Adam8/Ptgs2/Lrg1/Itgb2/Tnf/Pxn/Wnt7a/Sox9/Flt4/Irs2/Stat5a/Lpxn/Arsb/Rras/Anxa3/Fstl1/Pparg/Pecam1/Amotl1/Hdac9/Cdh5/Robo4/Sema3a/Nos3/Mmp9/Wdpcp/Tgfb1/Zc3h12a/Sp100/Slit2/Ceacam1/Fgfr1/Itgb1/Anxa1/Edn2/Gadd45a/Snai1/Mmrn2/Acvrl1/Cxcr4/Cxcl12/Dusp10/Anln/Stc1/Vegfa/Dcn/Serpine1/Gata…	72
GO:0032680	BP	GO:0032680	regulation of tumor necrosis factor production	52/1589	185/22777	1.24076807268258e-18	2.47450512628662e-16	1.51373704867275e-16	Hspb1/Ccl3/Cd14/Zfp36/Ccl4/Hspd1/Tnfrsf1a/Stat3/Ccl2/Tlr2/Arid5a/Thbs1/Errfi1/Bcl3/Myd88/Tyrobp/Fcgr3/Ripk1/Tirap/Il6/Akap12/Cyba/Clec7a/Setd4/Havcr2/Mapkapk2/Gpnmb/Cx3cl1/Fcer1g/Cd84/Tlr1/Ptger4/Tmem106a/Ptprc/Il1a/Irak3/Zc3h12a/Tnfaip3/Fzd5/C1qtnf4/Cybb/Tspo/Mmp8/Tlr4/Lrrk2/Lbp/Pycard/Il33/Cd24a/Cd36/Ccr5/Cd34	52
GO:0032640	BP	GO:0032640	tumor necrosis factor production	53/1589	192/22777	1.39817108344289e-18	2.59534801234399e-16	1.58766065939813e-16	Hspb1/Ccl3/Cd14/Zfp36/Ccl4/Hspd1/Tnfrsf1a/Stat3/Ccl2/Tlr2/Arid5a/Thbs1/Errfi1/Bcl3/Myd88/Tyrobp/Fcgr3/Ripk1/Tirap/Il6/Akap12/Cyba/Clec7a/Setd4/Havcr2/Mapkapk2/Gpnmb/Cx3cl1/Fcer1g/Cd84/Slamf9/Tlr1/Ptger4/Tmem106a/Ptprc/Il1a/Irak3/Zc3h12a/Tnfaip3/Fzd5/C1qtnf4/Cybb/Tspo/Mmp8/Tlr4/Lrrk2/Lbp/Pycard/Il33/Cd24a/Cd36/Ccr5/Cd34	53
GO:0032760	BP	GO:0032760	positive regulation of tumor necrosis factor production	40/1589	113/22777	1.41699096974908e-18	2.59534801234399e-16	1.58766065939813e-16	Hspb1/Ccl3/Cd14/Ccl4/Hspd1/Tnfrsf1a/Stat3/Ccl2/Tlr2/Arid5a/Thbs1/Myd88/Tyrobp/Fcgr3/Ripk1/Tirap/Il6/Akap12/Cyba/Clec7a/Setd4/Havcr2/Mapkapk2/Fcer1g/Cd84/Tlr1/Tmem106a/Ptprc/Il1a/Fzd5/C1qtnf4/Cybb/Mmp8/Tlr4/Lrrk2/Lbp/Pycard/Il33/Cd36/Ccr5	40
GO:0070372	BP	GO:0070372	regulation of ERK1 and ERK2 cascade	72/1589	328/22777	1.47487602239171e-18	2.59534801234399e-16	1.58766065939813e-16	Ccl3/Atf3/Ccl4/C5ar1/Ccl2/Cd44/Tlr2/Ccl7/Ptpn1/Errfi1/Epha2/Lif/Glipr2/Myh9/Jun/Klf4/Ccl6/Tirap/Ccl9/Spry1/Il6/Akap12/Icam1/Ccl12/Dcc/Ephb1/Esr1/Fam83d/Dusp15/Npy5r/Ezr/Slc30a10/Ccl11/Havcr2/Dab2/Gpnmb/Cx3cl1/Epha7/Flt4/Shc1/Rras/P2ry6/Ccl17/Sstr4/Ptprc/Il1a/Tgfb1/Dusp1/L1cam/Ceacam1/Rgs14/F2r/Chil1/Fga/Il1b/Tlr4/Cxcr4/Cxcl12/C3/Dusp10/Ccr1/Pycard/Drd2/Vegfa/Adcyap1/Npnt/Tnfsf11/Cd36/Clcf1/Fn1/Cc…	72
GO:0090132	BP	GO:0090132	epithelium migration	72/1589	328/22777	1.47487602239171e-18	2.59534801234399e-16	1.58766065939813e-16	Hspb1/Hmox1/Map2k3/Lcn2/Rhoj/Hbegf/Thbs1/Adamts9/S100a9/Angpt2/Epha2/Glipr2/Myh9/Nfe2l2/Jun/Cyp1b1/Klf4/Vstm4/Efna1/Adam8/Ptgs2/Lrg1/Itgb2/Tnf/Pxn/Wnt7a/Sox9/Flt4/Irs2/Stat5a/Lpxn/Arsb/Rras/Anxa3/Fstl1/Pparg/Pecam1/Amotl1/Hdac9/Cdh5/Robo4/Sema3a/Nos3/Mmp9/Wdpcp/Tgfb1/Zc3h12a/Sp100/Slit2/Ceacam1/Fgfr1/Itgb1/Anxa1/Edn2/Gadd45a/Snai1/Mmrn2/Acvrl1/Cxcr4/Cxcl12/Dusp10/Anln/Stc1/Vegfa/Dcn/Serpine1/Gata…	72
GO:0071216	BP	GO:0071216	cellular response to biotic stimulus	72/1589	329/22777	1.76282406916653e-18	3.01342183023524e-16	1.84341031232843e-16	Cd14/Nfkbiz/Sbno2/Map2k3/Zfp36/Cebpb/Vim/Ccl2/Ddit3/Tlr2/Arid5a/Litaf/Cd68/Cd86/Nfkbia/Myd88/Rela/Irf8/Tirap/Il6/Plscr1/Cxcl2/Tnip2/Clec7a/Cxcl16/Cxcl1/Tnf/Txnip/Havcr2/Hspa5/Trib1/Bid/Cx3cl1/Abca1/Bcl10/Fcgr4/Pf4/Cd300lb/Cd84/Tlr1/Cmpk2/Nos3/Cxcl3/Cxcl10/Il1a/Tgfb1/Irgm1/Zc3h12a/Tnfrsf1b/Tnfaip3/Fzd5/Casp1/Il1b/Cxcl5/Cfh/Tlr4/Gch1/Fcgr2b/Bcl2l11/Trp53/Ppbp/Lbp/Pycard/Mrc1/Serpine1/Cd36/Gbp2/Ccl5…	72
GO:0045088	BP	GO:0045088	regulation of innate immune response	79/1589	384/22777	1.8466455167198e-18	3.06902225737071e-16	1.87742294199846e-16	Hspa1b/Hspa1a/Cd14/Nfkbiz/A2m/Hspd1/Slc15a3/Tlr2/Tlr13/Hmgb2/Cd86/Nfkbia/Myd88/Tyrobp/Rela/Hpx/Nfe2l2/Riok3/Tirap/Ninj1/Tlr7/Pvr/Plscr1/Cyba/Adam8/Gfer/Rnf125/Esr1/Tnip2/Clec7a/Rbm47/Tnf/Appl2/Lyar/Havcr2/Mapkapk2/Stat5a/Bcl10/Mmp12/Pparg/Il21/Tlr1/Ncf1/Irak3/Tgfb1/Masp1/Irgm1/Tnfaip3/Casp8/Ceacam1/Casp1/Cfh/Tlr4/Tyro3/Serping1/Ifi204/Cd300lf/Clec4n/Pik3ap1/C3/Dusp10/Ccr1/Arg1/Crtam/Lbp/Pycard/Zc…	79
GO:2001233	BP	GO:2001233	regulation of apoptotic signaling pathway	84/1589	425/22777	2.0389360752598e-18	3.2970147400755e-16	2.01689352309483e-16	Hspb1/Hspa1b/Hspa1a/Hmox1/Myc/Atf3/Tnfrsf12a/Lgals3/Ddit3/Ier3/Cd44/Thbs1/Cdk11b/S100a8/Ptpn1/Hmgb2/Mdm2/Fas/Ltbr/S100a9/Rela/Osm/Nfe2l2/Itprip/Pmaip1/Ripk1/Bdkrb2/Gnai3/Herpud1/Ctsl/Slc35f6/Plscr1/Tmem14a/Icam1/Ptgs2/Mcl1/Col2a1/Plaur/Ybx3/Dnaja1/Ctnna1/Tnfsf10/Tmbim1/Tnf/Dab2/Nme5/4930486L24Rik/Pttg1ip/Dedd2/Bid/Cx3cl1/Aatf/Ctsc/Ppp2r1b/Bcl10/Bcl2/Adora2a/Bak1/Ripk3/Mmp9/Ptprc/Nupr1/Sp100/Tnfai…	84
GO:0090130	BP	GO:0090130	tissue migration	72/1589	330/22777	2.10519954823371e-18	3.31458128870586e-16	2.02763956487773e-16	Hspb1/Hmox1/Map2k3/Lcn2/Rhoj/Hbegf/Thbs1/Adamts9/S100a9/Angpt2/Epha2/Glipr2/Myh9/Nfe2l2/Jun/Cyp1b1/Klf4/Vstm4/Efna1/Adam8/Ptgs2/Lrg1/Itgb2/Tnf/Pxn/Wnt7a/Sox9/Flt4/Irs2/Stat5a/Lpxn/Arsb/Rras/Anxa3/Fstl1/Pparg/Pecam1/Amotl1/Hdac9/Cdh5/Robo4/Sema3a/Nos3/Mmp9/Wdpcp/Tgfb1/Zc3h12a/Sp100/Slit2/Ceacam1/Fgfr1/Itgb1/Anxa1/Edn2/Gadd45a/Snai1/Mmrn2/Acvrl1/Cxcr4/Cxcl12/Dusp10/Anln/Stc1/Vegfa/Dcn/Serpine1/Gata…	72
GO:0072593	BP	GO:0072593	reactive oxygen species metabolic process	59/1589	248/22777	3.66647956882126e-17	5.62475570775836e-15	3.4408500568938e-15	Hspd1/Cdkn1a/Pdk4/Stat3/Lcn2/Ier3/Thbs1/Fpr2/Edn1/Tyrobp/Nfe2l2/Ucp2/Eif6/Cyp1b1/Pmaip1/Ncf2/Ripk1/Gnai3/Cyba/Birc3/Sesn2/Cxcl1/Itgb2/Atp7a/Slc30a10/Tnf/Mmp3/Shc1/Aatf/Ddit4/Ncf4/Sh3pxd2b/Bcl2/Slc5a3/Txnrd1/Ptger4/Ncf1/Ripk3/Nos3/Hvcn1/Tgfb1/Zc3h12a/Cybb/Tspo/Hk2/Mmp8/Gadd45a/Tlr4/Gch1/Lrrk2/Fbln5/Bco2/Trp53/Plau/Mycn/Xdh/Cd36/Vav1/Gpx3	59
GO:0043542	BP	GO:0043542	endothelial cell migration	56/1589	230/22777	7.68387176459599e-17	1.14931511918944e-14	7.03074266460533e-15	Hspb1/Hmox1/Map2k3/Lcn2/Rhoj/Thbs1/Adamts9/S100a9/Angpt2/Epha2/Myh9/Nfe2l2/Cyp1b1/Klf4/Vstm4/Efna1/Adam8/Ptgs2/Itgb2/Tnf/Pxn/Wnt7a/Flt4/Stat5a/Lpxn/Rras/Anxa3/Fstl1/Pparg/Pecam1/Amotl1/Hdac9/Cdh5/Robo4/Nos3/Tgfb1/Zc3h12a/Sp100/Slit2/Ceacam1/Fgfr1/Itgb1/Anxa1/Edn2/Gadd45a/Mmrn2/Acvrl1/Cxcr4/Cxcl12/Stc1/Vegfa/Dcn/Gata2/Plxnd1/Sema5a/Tek	56
GO:0002687	BP	GO:0002687	positive regulation of leukocyte migration	46/1589	163/22777	1.02110328839334e-16	1.49006365230667e-14	9.11521472077958e-15	C3ar1/Lgals3/C5ar1/Il1r1/Ccl2/Tlr2/Thbs1/Ccl7/Edn1/Nedd9/Csf1/Tirap/Ano6/Selp/Icam1/Ccl12/P2ry12/Adam8/Pawr/Edn3/Sele/Cx3cl1/Pecam1/Lyve1/Ptger4/Mmp9/Cxcl10/Il1a/Tgfb1/Itga4/Il34/Pla2g7/Edn2/Il1b/Dock8/Mmp14/Dapk2/Cxcl12/Ccr1/Trp53/Lbp/Pycard/Vegfa/Serpine1/Kitl/Ccl5	46
GO:0071674	BP	GO:0071674	mononuclear cell migration	49/1589	184/22777	1.37439512399288e-16	1.95785857782129e-14	1.19768717947951e-14	Ccl3/C3ar1/Ccl4/Ch25h/Lgals3/C5ar1/Ccl2/Thbs1/Ccl7/Msn/Nedd9/Csf1/Ccl6/Ninj1/Ccl9/Ano6/Plcb1/Icam1/Ccl12/Adam8/Hsd3b7/Cxcl16/Ecm1/Ccl11/Cx3cl1/Apod/Pecam1/Slamf9/Ccl17/Ripk3/Cxcl10/Tgfb1/Dusp1/Itga4/Slit2/Il34/Spns2/Anxa1/Pla2g7/Dock8/Cxcl12/Ccr1/Padi2/Crtam/Pycard/Tnfsf11/Serpine1/Ccl5/Flt1	49
GO:0071219	BP	GO:0071219	cellular response to molecule of bacterial origin	65/1589	302/22777	1.97459688747744e-16	2.74744492506454e-14	1.68070339724824e-14	Cd14/Nfkbiz/Sbno2/Map2k3/Zfp36/Cebpb/Vim/Ccl2/Tlr2/Arid5a/Litaf/Cd68/Cd86/Nfkbia/Myd88/Rela/Irf8/Tirap/Il6/Plscr1/Cxcl2/Tnip2/Cxcl16/Cxcl1/Tnf/Havcr2/Trib1/Cx3cl1/Abca1/Bcl10/Fcgr4/Pf4/Cd300lb/Cd84/Tlr1/Cmpk2/Nos3/Cxcl3/Cxcl10/Il1a/Tgfb1/Irgm1/Zc3h12a/Tnfrsf1b/Tnfaip3/Fzd5/Casp1/Il1b/Cxcl5/Cfh/Tlr4/Gch1/Fcgr2b/Ppbp/Lbp/Pycard/Mrc1/Serpine1/Cd36/Gbp2/Ccl5/Trim12c/Igtp/Plscr2/Cd274	65
GO:0006909	BP	GO:0006909	phagocytosis	56/1589	236/22777	2.6359803420651e-16	3.54157465526567e-14	2.1664989534134e-14	Ccl2/Tlr2/Thbs1/Myd88/Tyrobp/Fcgr3/Myh9/Rab20/Irf8/Ncf2/Ptx3/Ano6/Slc11a1/Plscr1/Cyba/Clec7a/Msr1/Itgb2/Pros1/Tnf/Appl2/Lyar/Tgm2/Abca1/Fcer1g/Anxa3/Ncf4/Pparg/Pecam1/P2ry6/Ptprc/Tgfb1/Masp1/Mex3b/Itgb1/Anxa1/Il15/Hck/Mfge8/Il1b/Tlr4/Tyro3/Cd300lf/Fcgr2b/Pld4/C3/Lbp/Pycard/Il2rg/Gata2/Cd36/Fcgr1/Sphk1/Vav1/Lepr/Plscr2	56
GO:0001818	BP	GO:0001818	negative regulation of cytokine production	64/1589	296/22777	2.66372822140991e-16	3.54157465526567e-14	2.1664989534134e-14	Hmox1/Zfp36/Tnfrsf1a/Ddit3/Tlr2/Thbs1/Relb/Errfi1/Bcl3/Il1r2/Epha2/Tyrobp/Srgn/Klf4/Rel/Il6/Slc11a1/Prg4/Rnf125/Ezh2/Ezr/Tnf/Appl2/Havcr2/Il20rb/Gpnmb/Cx3cl1/Apod/Chid1/Pparg/Adcy7/Hdac9/Cd84/Klf2/Ptger4/Anxa4/Homer2/Ptprc/Ido1/Irak3/Tgfb1/Zc3h12a/Tnfaip3/Ceacam1/Fgfr1/Anxa1/Tspo/Trib2/Mmp8/Tlr4/Fcgr2b/Pglyrp1/Arg1/Lbp/Pycard/Cd83/Inhbb/Il33/Cd24a/Serpinb1a/Fn1/Flt1/Cd34/Cd274	64
GO:0002526	BP	GO:0002526	acute inflammatory response	36/1589	112/22777	2.45773356735666e-15	3.1966565072815e-13	1.95550105576639e-13	Stat3/Serpina3n/B4galt1/Ptges/Fcgr3/Bdkrb2/Ano6/Il6/Plscr1/Icam1/Adam8/Ptgs2/Npy5r/Cxcl1/Tnf/Il20rb/Hp/Fcer1g/Pparg/Il1rn/Cd163/Il1a/Nupr1/Saa3/Il1b/Fcgr2b/Alox5ap/C3/Saa1/Lbp/Adcyap1/Tnfsf11/Fcgr1/Ccr5/Fn1/Ccl5	36
GO:0002833	BP	GO:0002833	positive regulation of response to biotic stimulus	67/1589	334/22777	2.79079761575815e-15	3.55262598618746e-13	2.17325941993082e-13	Hspa1b/Hspa1a/Cd14/Nfkbiz/Hspd1/Slc15a3/Tlr2/Tlr13/Hmgb2/Cd86/Nfkbia/Myd88/Tyrobp/Rela/Hpx/Riok3/Tirap/Ninj1/Tlr7/Pvr/Plscr1/Cyba/Adam8/Rnf125/Esr1/Tnip2/Clec7a/Cxcl1/Rbm47/Tnf/Appl2/Havcr2/Mapkapk2/Stat5a/Bcl10/Mmp12/Il21/Tlr1/Emilin2/Irak3/Masp1/Irgm1/Tnfaip3/Casp1/Tlr4/Tyro3/Ifi204/Mmrn2/Cd300lf/Clec4n/Pik3ap1/Arg1/Crtam/Lbp/Pycard/Zc3hav1/Cd24a/Parp9/Cd36/Vav1/Ereg/Nlrc5/Ifi35/Trim12c/Igtp/Pl…	67
GO:0007159	BP	GO:0007159	leukocyte cell-cell adhesion	77/1589	418/22777	3.17960853034308e-15	3.96324954938388e-13	2.4244515043866e-13	Hspb1/Nfkbiz/Hspd1/Lgals3/Il4ra/Cebpb/Ccl2/Cd44/Thbs1/Itga5/S100a8/Tnfsf9/Msn/Cd86/S100a9/Icosl/Rela/Gli3/Klf4/Selp/Il6/Ada/Icam1/Adam8/Pawr/Lrg1/Selplg/Itgb2/Nfkbid/Sele/Tnf/Havcr2/Il20rb/Gpnmb/Hsph1/Stat5a/Bcl10/Lgals1/Zc3h12d/Pecam1/Il21/Adora2a/Sdc4/Ptprc/Ido1/Il1a/Fermt3/Tgfb1/Zc3h12a/Sox4/L1cam/Itga4/Lax1/Ceacam1/Itgb1/Anxa1/Il15/Fgl2/Il1b/Cfh/Dock8/Cxcl12/Dusp10/Arg1/Crtam/Pycard/Cd83/Il2r…	77
GO:0050767	BP	GO:0050767	regulation of neurogenesis	84/1589	479/22777	3.34616805368032e-15	4.04295045172314e-13	2.47320719593961e-13	Myc/Tnfrsf12a/Ifrd1/Vim/Gfap/Tlr2/Hmgb2/Anxa2/Fas/Id1/Rela/Lif/Gli3/Il6/Prtg/Ezh2/Ctnna1/Atf5/Rest/Ntf3/Tnf/Ccl11/Aspa/Appl2/Tgm2/Robo2/Fgf13/Wnt7a/Rtn4r/Cx3cl1/Epha7/Btg2/Wls/Il1rapl1/Id4/Hes5/Pparg/Ascl2/Sgk1/Sema3a/Sox11/Tgfb1/Tnfrsf1b/L1cam/Slit2/Il34/Chd7/Itgb1/Tspo/Akap5/Cdkl3/Etv5/Rgs14/Il1b/Plxnc1/Dcx/Cxcr4/Cxcl12/Fzd4/Sema5b/Dusp10/Trp53/Drd2/Mycn/Vegfa/Adcyap1/Aspm/Il33/Cd24a/Sema4c/Itp…	84
GO:0032102	BP	GO:0032102	negative regulation of response to external stimulus	78/1589	427/22777	3.37869835510876e-15	4.04295045172314e-13	2.47320719593961e-13	Socs3/A2m/Zfp36/Tnfrsf1a/Plat/Ier3/Cd44/Sh2b3/Thbs1/Ctla2a/Anxa2/Angpt2/Cd9/Riok3/Ada/Gfer/Rnf125/Cd109/Cst7/Plaur/Npy5r/Pros1/Tnf/Lyar/Havcr2/Il20rb/Robo2/Trib1/Rtn4r/Thbd/Cx3cl1/Tnfaip6/Uaca/Mmp12/Pparg/Adora2a/Cdh5/Gpr17/Ptger4/Sema3a/Irak3/Tgfb1/Dusp1/Tnfrsf1b/Tnfaip3/Slit2/Ceacam1/Fgl2/Fga/Tyro3/Serping1/Ifi204/Klkb1/Fcgr2b/Prkg1/Grin3a/Sema5b/Dusp10/Pglyrp1/Ccr1/Arg1/Padi2/Cck/Drd2/Plau/Ham…	78
GO:1990868	BP	GO:1990868	response to chemokine	30/1589	80/22777	4.53575913702908e-15	5.21873979170096e-13	3.19247662337047e-13	Ccl3/Ccl4/Ccl2/Sh2b3/Ccl7/Edn1/Gpr35/Ccl6/Ccl9/Ccl12/Cxcl2/Cxcl1/Lox/Ccl11/Cx3cl1/Pf4/Ccl17/Cxcl3/Cxcl10/Zc3h12a/Dusp1/Slit2/Cxcl5/Dock8/Cxcr4/Cxcl12/Ccr1/Padi2/Ppbp/Ccl5	30
GO:1990869	BP	GO:1990869	cellular response to chemokine	30/1589	80/22777	4.53575913702908e-15	5.21873979170096e-13	3.19247662337047e-13	Ccl3/Ccl4/Ccl2/Sh2b3/Ccl7/Edn1/Gpr35/Ccl6/Ccl9/Ccl12/Cxcl2/Cxcl1/Lox/Ccl11/Cx3cl1/Pf4/Ccl17/Cxcl3/Cxcl10/Zc3h12a/Dusp1/Slit2/Cxcl5/Dock8/Cxcr4/Cxcl12/Ccr1/Padi2/Ppbp/Ccl5	30
GO:0010721	BP	GO:0010721	negative regulation of cell development	64/1589	316/22777	7.30518498884967e-15	8.24658901665804e-13	5.04471265267732e-13	Hspb1/Myc/Cebpa/Ifrd1/Il4ra/Cd44/Fas/Id1/Gli3/Prtg/Hspa9/Ctnna1/Nfkbid/Atf5/Rest/Mafb/Tjp2/Ccl11/Appl2/Trib1/Fgf13/Wnt7a/Rtn4r/Epha7/Tnfaip6/Btg2/Id4/Hes5/Ascl2/Frzb/Sema3a/Sox11/Il1a/Tgfb1/Ttpa/Zc3h12a/Slit2/Ceacam1/Anxa1/Fbn1/Tspo/Fgl2/Cdkl3/Il1b/Pirb/Sema5b/Dusp10/Pglyrp1/Trp53/Il17d/Mycn/Vegfa/Adcyap1/C1qc/Cd24a/Sema4c/Cartpt/Gata2/Dleu2/S1pr3/Ccr5/Sema5a/Sema3g/Bdnf	64
GO:0032677	BP	GO:0032677	regulation of interleukin-8 production	29/1589	76/22777	7.56591192385039e-15	8.38275019266609e-13	5.12800697060971e-13	Hspa1b/Hspa1a/Cd14/Stat3/Ddit3/Tlr2/Bcl3/Myd88/Rela/Klf4/Ripk1/Tirap/Tlr7/Il6/Tnf/Bcl10/Tlr1/Ptger4/Anxa4/Ptprc/Anxa1/F2r/Chil1/Il1b/Tlr4/Lbp/Pycard/Il17d/Serpine1	29
GO:2000377	BP	GO:2000377	regulation of reactive oxygen species metabolic process	43/1589	162/22777	1.12805656893052e-14	1.19682812291892e-12	7.32139550373263e-13	Hspd1/Cdkn1a/Stat3/Lcn2/Ier3/Thbs1/Fpr2/Tyrobp/Nfe2l2/Eif6/Cyp1b1/Ncf2/Ripk1/Gnai3/Cyba/Birc3/Cxcl1/Itgb2/Slc30a10/Tnf/Mmp3/Shc1/Aatf/Bcl2/Slc5a3/Ptger4/Ripk3/Hvcn1/Tgfb1/Zc3h12a/Tspo/Hk2/Mmp8/Gadd45a/Tlr4/Gch1/Fbln5/Bco2/Trp53/Plau/Mycn/Xdh/Cd36	43
GO:0032637	BP	GO:0032637	interleukin-8 production	29/1589	77/22777	1.13341251409403e-14	1.19682812291892e-12	7.32139550373263e-13	Hspa1b/Hspa1a/Cd14/Stat3/Ddit3/Tlr2/Bcl3/Myd88/Rela/Klf4/Ripk1/Tirap/Tlr7/Il6/Tnf/Bcl10/Tlr1/Ptger4/Anxa4/Ptprc/Anxa1/F2r/Chil1/Il1b/Tlr4/Lbp/Pycard/Il17d/Serpine1	29
GO:0071346	BP	GO:0071346	cellular response to type II interferon	36/1589	117/22777	1.14021733254852e-14	1.19682812291892e-12	7.32139550373263e-13	Ccl3/Ccl4/Eprs/Vim/Ccl2/Tlr2/Myo1c/Ccl7/Capg/Rab20/Hpx/Irf8/Ccl6/Ccl9/Zyx/Ccl12/Tnf/Ccl11/Cx3cl1/Cdc42ep4/Pde12/Pparg/Stx11/Ccl17/Irgm1/Casp1/Tlr4/Vamp8/Arg1/Trp53/Mrc1/Parp9/Gbp2/Ccl5/Nlrc5/Igtp	36
GO:0031589	BP	GO:0031589	cell-substrate adhesion	70/1589	369/22777	1.28410376878392e-14	1.32461945666107e-12	8.10313757542958e-13	Tnfrsf12a/Thbs1/Flna/Itga5/Adamts9/Iqgap1/Angpt2/Myh9/Spp1/Nedd9/Csf1/Pdpn/Ninj1/Efna1/Zyx/Adam8/Ephb1/Itgb2/Ccdc80/Myoc/Pxn/Dab2/Col5a3/Apod/Lpxn/Lgals1/Rras/Mmp12/Efemp2/Pecam1/Bcl2/Ndnf/Myf5/Micall2/Sdc4/Itgax/Wdpcp/Fermt3/Vwf/L1cam/Itga4/Nid1/Itgb1/Cspg5/Ephb3/Fga/Msln/Smad6/Col26a1/Tyro3/Mmp14/Bst1/Acvrl1/Bcl2l11/Fzd4/Plekha2/Plau/Epha3/Vegfa/Npnt/Postn/Serpine1/Cd36/Abi3bp/Has2/Fn1/S100a10/…	70
GO:0070374	BP	GO:0070374	positive regulation of ERK1 and ERK2 cascade	52/1589	228/22777	1.73024893466231e-14	1.75458972476011e-12	1.07334086455323e-12	Ccl3/Ccl4/C5ar1/Ccl2/Cd44/Tlr2/Ccl7/Glipr2/Myh9/Jun/Ccl6/Tirap/Ccl9/Il6/Akap12/Icam1/Ccl12/Dcc/Esr1/Dusp15/Npy5r/Slc30a10/Ccl11/Havcr2/Gpnmb/Cx3cl1/Flt4/Shc1/P2ry6/Ccl17/Sstr4/Ptprc/Il1a/Tgfb1/F2r/Chil1/Fga/Il1b/Tlr4/Cxcr4/Cxcl12/C3/Ccr1/Pycard/Drd2/Vegfa/Adcyap1/Npnt/Tnfsf11/Cd36/Ccl5/Tek	52
GO:0002573	BP	GO:0002573	myeloid leukocyte differentiation	58/1589	274/22777	1.79679562702474e-14	1.7917047060815e-12	1.09604533248509e-12	Ccl3/Myc/Sbno2/Cebpa/Cebpb/Tlr2/Relb/Tnfsf9/Myd88/Ltbr/Epha2/Tyrobp/Lif/Ucp2/Jun/Nedd9/Csf1/Ripk1/Ninj1/Ccl9/Plcb1/Adam8/Cd109/Fos/Mafb/Tjp2/Tnf/Trib1/Junb/Tnfaip6/Stat5a/Fcer1g/Hcls1/Pparg/Zfp36l1/Tgfb1/Casp8/Ceacam1/Il34/Fbn1/Il15/Csf3/Tlr4/Camk4/Ifi204/Cd300lf/Tesc/Pirb/Ccr1/Vegfa/Il33/C1qc/Tnfsf11/Cartpt/Gata2/Kitl/Klf10/Ccl5	58
GO:0018108	BP	GO:0018108	peptidyl-tyrosine phosphorylation	64/1589	323/22777	2.15276059401569e-14	2.11146993999932e-12	1.29165635640941e-12	Socs3/Tnfrsf1a/Cd44/Hbegf/Sh2b3/Itga5/Ptpn1/Errfi1/Iqgap1/Lif/Osm/Hpx/Nedd9/Mvp/Il6/Efna1/Vps25/Icam1/Gprc5a/Samsn1/Dyrk3/Itgb2/Ntf3/Tnf/Pxn/Il11/Epha7/Flt4/Stat5a/Hcls1/Hes5/Pecam1/Ighm/Il21/Il6ra/Sh3bp5/Ptger4/Ptprc/Ehd4/Tgfb1/Il34/Fgfr1/Itgb1/Il15/Hck/Csf3/Tslp/Tlr4/Bst1/Clec4n/Trp53/Cck/Epha3/Vegfa/Cd24a/Parp9/Btc/Cd36/Kitl/Clcf1/Ereg/Ccl5/Flt1/Tek	64
GO:0071222	BP	GO:0071222	cellular response to lipopolysaccharide	60/1589	292/22777	2.59548443884035e-14	2.50464248348093e-12	1.53217307196059e-12	Cd14/Nfkbiz/Sbno2/Map2k3/Zfp36/Cebpb/Vim/Ccl2/Arid5a/Litaf/Cd68/Cd86/Nfkbia/Myd88/Rela/Irf8/Il6/Plscr1/Cxcl2/Tnip2/Cxcl16/Cxcl1/Tnf/Havcr2/Trib1/Cx3cl1/Abca1/Bcl10/Fcgr4/Pf4/Cd300lb/Cd84/Cmpk2/Nos3/Cxcl3/Cxcl10/Il1a/Tgfb1/Irgm1/Zc3h12a/Tnfrsf1b/Tnfaip3/Casp1/Il1b/Cxcl5/Cfh/Tlr4/Gch1/Ppbp/Lbp/Pycard/Mrc1/Serpine1/Cd36/Gbp2/Ccl5/Trim12c/Igtp/Plscr2/Cd274	60
GO:0018212	BP	GO:0018212	peptidyl-tyrosine modification	64/1589	325/22777	2.91126465682154e-14	2.7647772129783e-12	1.69130613396299e-12	Socs3/Tnfrsf1a/Cd44/Hbegf/Sh2b3/Itga5/Ptpn1/Errfi1/Iqgap1/Lif/Osm/Hpx/Nedd9/Mvp/Il6/Efna1/Vps25/Icam1/Gprc5a/Samsn1/Dyrk3/Itgb2/Ntf3/Tnf/Pxn/Il11/Epha7/Flt4/Stat5a/Hcls1/Hes5/Pecam1/Ighm/Il21/Il6ra/Sh3bp5/Ptger4/Ptprc/Ehd4/Tgfb1/Il34/Fgfr1/Itgb1/Il15/Hck/Csf3/Tslp/Tlr4/Bst1/Clec4n/Trp53/Cck/Epha3/Vegfa/Cd24a/Parp9/Btc/Cd36/Kitl/Clcf1/Ereg/Ccl5/Flt1/Tek	64
GO:0045089	BP	GO:0045089	positive regulation of innate immune response	61/1589	305/22777	5.67835695835604e-14	5.30837651278816e-12	3.24731038555986e-12	Hspa1b/Hspa1a/Cd14/Nfkbiz/Hspd1/Slc15a3/Tlr2/Tlr13/Hmgb2/Cd86/Nfkbia/Myd88/Tyrobp/Rela/Hpx/Riok3/Tirap/Ninj1/Tlr7/Pvr/Plscr1/Cyba/Adam8/Rnf125/Esr1/Tnip2/Clec7a/Rbm47/Tnf/Appl2/Havcr2/Mapkapk2/Stat5a/Bcl10/Mmp12/Il21/Tlr1/Irak3/Masp1/Irgm1/Tnfaip3/Casp1/Tlr4/Tyro3/Ifi204/Cd300lf/Clec4n/Pik3ap1/Crtam/Lbp/Pycard/Zc3hav1/Parp9/Cd36/Vav1/Ereg/Nlrc5/Ifi35/Trim12c/Igtp/Plscr2	61
GO:1903706	BP	GO:1903706	regulation of hemopoiesis	77/1589	441/22777	6.13641200529844e-14	5.64833123503086e-12	3.45527199067574e-12	Hspb1/Hspa1b/Ccl3/Hspa1a/Myc/Nfkbiz/Zfp36/Cebpa/Stat3/Il4ra/Cebpb/Cd44/Sh2b3/Tnfsf9/Hmgb2/Ctla2a/Nfkbia/Fas/Tyrobp/Lif/Gli3/Jun/Eif6/Nedd9/Csf1/Ripk1/Ninj1/Ccl9/Il6/Ada/Hspa9/Adam8/Fos/Nfkbid/Lox/Mafb/Tjp2/Tnf/Trib1/Tnfaip6/Gpr171/Stat5a/Hcls1/Il21/Zfp36l1/Ptprc/Tgfb1/Zc3h12a/Sox4/Casp8/Ceacam1/Il34/Anxa1/Fbn1/Il15/Fgl2/Csf3/Mmp14/Tesc/Pirb/Dusp10/Pglyrp1/Ccr1/Crtam/Cd83/Il17d/C1qc/Il2rg/Cd1d1/Cd…	77
GO:0030198	BP	GO:0030198	extracellular matrix organization	63/1589	322/22777	6.31766116475348e-14	5.72705556798789e-12	3.50343028227238e-12	Adamts1/Lgals3/Tnfrsf1a/Myo1e/Gfap/B4galt1/Mmp19/Adamts9/Bcl3/Anxa2/Flrt2/Cyp1b1/Pdpn/Ptx3/Col4a1/Il6/Tgfbi/Serpinh1/Crispld2/Lcp1/Col2a1/Lox/Ccdc80/Atp7a/Tnf/Mmp3/Col5a3/Sox9/Col24a1/Mmp12/Efemp2/Sh3pxd2b/Ndnf/Col4a2/Myf5/Adamtsl2/Col15a1/Mmp9/Tgfb1/Tnfrsf1b/Nid1/Itgb1/Eng/Mmp8/Adamts5/Mmp14/Col19a1/Fbln5/Hapln2/Lama1/Col5a2/Hmcn1/Npnt/Adamts4/Postn/Loxl1/Col8a2/Ltbp4/Abi3bp/Has2/Fn1/Sema5a/Col3…	63
GO:0002460	BP	GO:0002460	adaptive immune response based on somatic recombination of immune receptors built from immunoglobulin superfamily domains	68/1589	364/22777	6.6686241081825e-14	5.95498179690386e-12	3.64286033372357e-12	C3ar1/Nfkbiz/Hspd1/Gadd45g/Stat3/Il4ra/Il1r1/Arid5a/Relb/Bcl3/Myd88/Fas/Icosl/Fcgr3/Hpx/Il6/Ada/Pvr/Slc11a1/Icam1/Csf2rb/Parp3/Nfkbid/Tnf/Havcr2/Il20rb/Csf2rb2/Fcer1g/Ctsc/Bcl10/Stx11/Ighm/Il6ra/Ripk3/C1qb/Ptprc/Tgfb1/Zc3h12a/Tnfrsf1b/Tnfaip3/Fzd5/Anxa1/Fgl2/Il1b/Cfh/Serping1/Fcgr2b/Pirb/Clec4n/H2-D1/C3/Arg1/Klhl6/Vegfa/Il33/Bach2/C1qc/Cd1d1/Cd24a/Pla2g4a/Zbtb1/C1ra/Fcgr1/C1qa/C1s1/Clcf1/H2-K1/Cd…	68
GO:0007596	BP	GO:0007596	blood coagulation	45/1589	184/22777	6.98989639587857e-14	6.14552447765748e-12	3.759421625978e-12	Procr/Plat/Sh2b3/Thbs1/Flna/Plek/Anxa2/S100a9/Nfe2l2/Cd9/Pdpn/Ano6/Selp/Il6/P2ry12/Plaur/Pros1/C1galt1c1/Tfpi2/Thbd/Cx3cl1/Fcer1g/Pf4/Il6ra/Emilin2/Fermt3/Vwf/Ceacam1/F2r/Fga/Cfh/Tlr4/Tyro3/Serping1/Klkb1/Prkg1/C3/Slc7a11/Plau/F13a1/Entpd1/Pla2g4a/Serpine1/Cd36/Cd34	45
GO:0032675	BP	GO:0032675	regulation of interleukin-6 production	43/1589	170/22777	7.1076325871711e-14	6.14552447765748e-12	3.759421625978e-12	Hspd1/Tnfrsf1a/Stat3/Cebpb/Tlr2/Arid5a/Tnfsf9/Myd88/Tyrobp/Tirap/Tlr7/Il6/Cyba/Prg4/Setd4/Tnf/Havcr2/Mapkapk2/Fcer1g/Il6ra/Cd84/Tlr1/Klf2/Tmem106a/Il1a/Irak3/Zc3h12a/Tnfaip3/C1qtnf4/F2r/Il1b/Mmp8/Tslp/Tlr4/Lbp/Pycard/Il17d/Adcyap1/Il33/Cd24a/Cd36/Ccr5/Ereg	43
GO:0002697	BP	GO:0002697	regulation of immune effector process	79/1589	460/22777	7.19015065077759e-14	6.14552447765748e-12	3.759421625978e-12	Hmox1/Nfkbiz/A2m/Hspd1/Lgals3/Il4ra/Il1r1/Ccl2/Tlr2/Arid5a/Litaf/Cd86/Myd88/Tyrobp/Fcgr3/Hpx/Tirap/Tlr7/Il6/Pvr/Gfer/Parp3/Cxcl1/Itgb2/Nfkbid/Tnf/Appl2/Havcr2/Il20rb/Mapkapk2/Stat5a/Fcer1g/Casp4/Ighm/Il21/Crhr1/Cd84/Ncf1/Ripk3/Ptprc/Irak3/Tgfb1/Masp1/Zc3h12a/Tnfrsf1b/Tnfaip3/Fzd5/Ceacam1/Casp1/Anxa1/Fgl2/Il1b/Cxcl5/Cfh/Tlr4/Vamp8/Serping1/Fcgr2b/H2-D1/C3/Dusp10/Pglyrp1/Arg1/Crtam/Lbp/Pycard/Il33/…	79
GO:0043062	BP	GO:0043062	extracellular structure organization	63/1589	324/22777	8.4908884993366e-14	7.05569248493484e-12	4.31620165382944e-12	Adamts1/Lgals3/Tnfrsf1a/Myo1e/Gfap/B4galt1/Mmp19/Adamts9/Bcl3/Anxa2/Flrt2/Cyp1b1/Pdpn/Ptx3/Col4a1/Il6/Tgfbi/Serpinh1/Crispld2/Lcp1/Col2a1/Lox/Ccdc80/Atp7a/Tnf/Mmp3/Col5a3/Sox9/Col24a1/Mmp12/Efemp2/Sh3pxd2b/Ndnf/Col4a2/Myf5/Adamtsl2/Col15a1/Mmp9/Tgfb1/Tnfrsf1b/Nid1/Itgb1/Eng/Mmp8/Adamts5/Mmp14/Col19a1/Fbln5/Hapln2/Lama1/Col5a2/Hmcn1/Npnt/Adamts4/Postn/Loxl1/Col8a2/Ltbp4/Abi3bp/Has2/Fn1/Sema5a/Col3…	63
GO:0045229	BP	GO:0045229	external encapsulating structure organization	63/1589	324/22777	8.4908884993366e-14	7.05569248493484e-12	4.31620165382944e-12	Adamts1/Lgals3/Tnfrsf1a/Myo1e/Gfap/B4galt1/Mmp19/Adamts9/Bcl3/Anxa2/Flrt2/Cyp1b1/Pdpn/Ptx3/Col4a1/Il6/Tgfbi/Serpinh1/Crispld2/Lcp1/Col2a1/Lox/Ccdc80/Atp7a/Tnf/Mmp3/Col5a3/Sox9/Col24a1/Mmp12/Efemp2/Sh3pxd2b/Ndnf/Col4a2/Myf5/Adamtsl2/Col15a1/Mmp9/Tgfb1/Tnfrsf1b/Nid1/Itgb1/Eng/Mmp8/Adamts5/Mmp14/Col19a1/Fbln5/Hapln2/Lama1/Col5a2/Hmcn1/Npnt/Adamts4/Postn/Loxl1/Col8a2/Ltbp4/Abi3bp/Has2/Fn1/Sema5a/Col3…	63
GO:0007599	BP	GO:0007599	hemostasis	45/1589	187/22777	1.30549572904594e-13	1.05551093876782e-11	6.45691130852451e-12	Procr/Plat/Sh2b3/Thbs1/Flna/Plek/Anxa2/S100a9/Nfe2l2/Cd9/Pdpn/Ano6/Selp/Il6/P2ry12/Plaur/Pros1/C1galt1c1/Tfpi2/Thbd/Cx3cl1/Fcer1g/Pf4/Il6ra/Emilin2/Fermt3/Vwf/Ceacam1/F2r/Fga/Cfh/Tlr4/Tyro3/Serping1/Klkb1/Prkg1/C3/Slc7a11/Plau/F13a1/Entpd1/Pla2g4a/Serpine1/Cd36/Cd34	45
GO:0050817	BP	GO:0050817	coagulation	45/1589	187/22777	1.30549572904594e-13	1.05551093876782e-11	6.45691130852451e-12	Procr/Plat/Sh2b3/Thbs1/Flna/Plek/Anxa2/S100a9/Nfe2l2/Cd9/Pdpn/Ano6/Selp/Il6/P2ry12/Plaur/Pros1/C1galt1c1/Tfpi2/Thbd/Cx3cl1/Fcer1g/Pf4/Il6ra/Emilin2/Fermt3/Vwf/Ceacam1/F2r/Fga/Cfh/Tlr4/Tyro3/Serping1/Klkb1/Prkg1/C3/Slc7a11/Plau/F13a1/Entpd1/Pla2g4a/Serpine1/Cd36/Cd34	45
GO:0042116	BP	GO:0042116	macrophage activation	33/1589	108/22777	1.80919170083513e-13	1.44325252614621e-11	8.82885550007542e-12	Sbno2/Hspd1/Cebpa/Il4ra/C5ar1/Tlr2/Thbs1/Tyrobp/Jun/Slc11a1/Tnip2/Cst7/Tnf/Havcr2/Cx3cl1/Ctsc/Pparg/Cd84/Tlr1/Tmem106a/Casp1/Edn2/Mmp8/Tlr4/Lrrk2/Lbp/Hamp/Il33/Cd1d1/Pla2g4a/Sphk1/C1qa/Ifi35	33
GO:0030099	BP	GO:0030099	myeloid cell differentiation	80/1589	477/22777	1.84432545220146e-13	1.45192094480544e-11	8.88188309875967e-12	Hspa1b/Ccl3/Hspa1a/Myc/Sbno2/Zfp36/Cebpa/Stat3/Cebpb/Tlr2/Sh2b3/Flna/Relb/Tnfsf9/Hmgb2/Nfkbia/Myd88/Fas/Ltbr/Epha2/Tyrobp/Lif/Myh9/Ucp2/Jun/Eif6/Nedd9/Csf1/Irf8/Ripk1/Tirap/Ninj1/Ccl9/Plcb1/Hspa9/Plscr1/Adam8/Cd109/Fos/Dyrk3/Lox/Mafb/Tjp2/Tnf/Lyar/Dab2/Trib1/Junb/Tnfaip6/Gpr171/Stat5a/Fcer1g/Hcls1/Pparg/Klf2/Zfp36l1/Tgfb1/Casp8/Ceacam1/Il34/Fbn1/Il15/Csf3/Tlr4/Camk4/Ifi204/Cd300lf/Tesc/Pirb/Clec5…	80
GO:0002253	BP	GO:0002253	activation of immune response	80/1589	478/22777	2.06801829186079e-13	1.60687707015625e-11	9.8298012314422e-12	Hspa1b/Hspa1a/Cd14/C3ar1/Nfkbiz/A2m/Hspd1/Lgals3/Slc15a3/C5ar1/Tlr2/Tlr13/Fpr2/Cd86/Nfkbia/Myd88/Icosl/Tyrobp/Rela/Riok3/Blnk/Tirap/Ninj1/Tlr7/Ada/Plscr1/Cyba/Pawr/Rnf125/Esr1/Tnip2/Clec7a/Ezr/Nfkbid/Tnf/Appl2/Havcr2/Mapkapk2/Fcer1g/Lpxn/Bcl10/Bcl2/Ighm/Tlr1/C1qb/Lcp2/Ptprc/Sh2b2/Irak3/Masp1/Irgm1/Zc3h12a/Tnfaip3/Lax1/Casp1/Il1b/Cfh/Tlr4/Tyro3/Serping1/Ifi204/Cd300lf/Clec4n/Cmtm3/Pik3ap1/C3/Klhl6…	80
GO:0050867	BP	GO:0050867	positive regulation of cell activation	74/1589	426/22777	2.48893667206919e-13	1.90914206525512e-11	1.1678856692017e-11	Nfkbiz/Hspd1/Cebpa/Cdkn1a/Il4ra/Ccl2/Thbs1/Flna/Plek/Tnfsf9/Cd86/Myd88/Clec4d/Icosl/Tyrobp/Gli3/Pdpn/Tirap/Selp/Il6/Ada/Adam8/Tnip2/Clec7a/Itgb2/Nfkbid/Tnf/Havcr2/Irs2/Hsph1/Stat5a/Fcer1g/Ctsc/Capn3/Bcl10/Lgals1/Bcl2/Ighm/Il21/Crhr1/Cd300lb/Ptprc/Il1a/Tgfb1/Sox4/Fgfr1/Anxa1/Il15/Il1b/Mmp8/Tslp/Tlr4/Dock8/Mmp14/Lrrk2/Bst1/Vamp8/Dusp10/Lbp/Pycard/Cd83/Hamp/Il33/Il2rg/Cd1d1/Cd24a/Pla2g4a/Zbtb1/Tnfsf…	74
GO:0050764	BP	GO:0050764	regulation of phagocytosis	35/1589	122/22777	2.72777527177918e-13	2.06585815836137e-11	1.26375411325466e-11	Ccl2/Tlr2/Fcgr3/Myh9/Ptx3/Ano6/Slc11a1/Plscr1/Cyba/Clec7a/Pros1/Tnf/Appl2/Lyar/Tgm2/Fcer1g/Pparg/Ptprc/Tgfb1/Masp1/Mex3b/Il15/Hck/Il1b/Cd300lf/Fcgr2b/C3/Lbp/Pycard/Il2rg/Gata2/Cd36/Fcgr1/Sphk1/Plscr2	35
GO:0048660	BP	GO:0048660	regulation of smooth muscle cell proliferation	45/1589	191/22777	2.93304973605138e-13	2.17654363255951e-11	1.3314640974708e-11	Hmox1/Myc/C3ar1/Adamts1/Cdkn1a/Hbegf/Thbs1/Edn1/Myd88/Mdm2/Jun/Klf4/Gnai3/Il6/Igfbp3/Cyba/Ptgs2/Esr1/Ptgir/Npy5r/Tnf/Tgm2/Trib1/Cx3cl1/Apod/Shc1/Efemp2/Hes5/Pparg/P2ry6/Il6ra/Apln/Nos3/Mmp9/Tgfb1/Tnfaip3/Ogn/Il15/Tlr4/Prkg1/Trp53/Vegfa/Ereg/Ccl5/Flt1	45
GO:0002548	BP	GO:0002548	monocyte chemotaxis	24/1589	59/22777	2.98306163914223e-13	2.17654363255951e-11	1.3314640974708e-11	Ccl3/Ccl4/Lgals3/Ccl2/Ccl7/Ccl6/Ninj1/Ccl9/Ano6/Ccl12/Ccl11/Cx3cl1/Ccl17/Cxcl10/Dusp1/Slit2/Anxa1/Pla2g7/Cxcl12/Ccr1/Tnfsf11/Serpine1/Ccl5/Flt1	24
GO:0032757	BP	GO:0032757	positive regulation of interleukin-8 production	24/1589	59/22777	2.98306163914223e-13	2.17654363255951e-11	1.3314640974708e-11	Hspa1b/Hspa1a/Cd14/Stat3/Ddit3/Tlr2/Myd88/Rela/Ripk1/Tirap/Tlr7/Il6/Tnf/Bcl10/Tlr1/Ptger4/F2r/Chil1/Il1b/Tlr4/Lbp/Pycard/Il17d/Serpine1	24
GO:0050730	BP	GO:0050730	regulation of peptidyl-tyrosine phosphorylation	55/1589	268/22777	3.27510840592566e-13	2.36084019188593e-11	1.44420442960095e-11	Socs3/Tnfrsf1a/Cd44/Hbegf/Sh2b3/Itga5/Ptpn1/Errfi1/Iqgap1/Lif/Osm/Hpx/Nedd9/Mvp/Il6/Efna1/Vps25/Icam1/Gprc5a/Samsn1/Itgb2/Ntf3/Tnf/Il11/Epha7/Hcls1/Hes5/Pecam1/Ighm/Il21/Il6ra/Sh3bp5/Ptger4/Ptprc/Ehd4/Tgfb1/Il34/Itgb1/Il15/Csf3/Tslp/Tlr4/Bst1/Clec4n/Trp53/Cck/Vegfa/Cd24a/Parp9/Btc/Cd36/Kitl/Clcf1/Ereg/Ccl5	55
GO:0048659	BP	GO:0048659	smooth muscle cell proliferation	46/1589	199/22777	3.342593623037e-13	2.38080210078933e-11	1.45641579289469e-11	Hmox1/Myc/C3ar1/Adamts1/Cdkn1a/Ddit3/Hbegf/Thbs1/Edn1/Myd88/Mdm2/Jun/Klf4/Gnai3/Il6/Igfbp3/Cyba/Ptgs2/Esr1/Ptgir/Npy5r/Tnf/Tgm2/Trib1/Cx3cl1/Apod/Shc1/Efemp2/Hes5/Pparg/P2ry6/Il6ra/Apln/Nos3/Mmp9/Tgfb1/Tnfaip3/Ogn/Il15/Tlr4/Prkg1/Trp53/Vegfa/Ereg/Ccl5/Flt1	46
GO:0003158	BP	GO:0003158	endothelium development	37/1589	136/22777	3.49571555231433e-13	2.46057248817608e-11	1.50521399076123e-11	Tnfrsf1a/Lcn2/Msn/Myd88/Id1/Clic4/Pdpn/Plcb1/Icam1/Btg1/Ezr/Kdm6b/Tjp2/Tnf/Apold1/Abcb1b/Marveld2/Slc40a1/Fzd2/Fstl1/Pecam1/Cdh5/Robo4/Itgax/Cxcl10/Ceacam1/Prok2/Il1b/Acvrl1/Cxcr4/Notch4/Hapln2/Fzd4/Stc1/Vegfa/Xdh/S1pr3	37
GO:0070098	BP	GO:0070098	chemokine-mediated signaling pathway	26/1589	70/22777	3.91991469086489e-13	2.72707553435403e-11	1.66824276378669e-11	Ccl3/Ccl4/Ccl2/Sh2b3/Ccl7/Edn1/Gpr35/Ccl6/Ccl9/Ccl12/Cxcl2/Cxcl1/Ccl11/Cx3cl1/Pf4/Ccl17/Cxcl3/Cxcl10/Slit2/Cxcl5/Cxcr4/Cxcl12/Ccr1/Padi2/Ppbp/Ccl5	26
GO:0070661	BP	GO:0070661	leukocyte proliferation	70/1589	395/22777	4.12867464847269e-13	2.83929430135771e-11	1.73689071418506e-11	Myc/Nfkbiz/Hspd1/Lgals3/Cdkn1a/Cebpb/Cd44/Tnfsf9/Msn/Cd86/Myd88/Icosl/Tyrobp/Ccnd3/Csf1/Tirap/Il6/Ada/Slc11a1/Csf2rb/Ccl12/Pawr/Itgb2/Havcr2/Il20rb/Bid/Gpnmb/Cx3cl1/Junb/Irs2/Stat5a/Csf2rb2/Zc3h12d/Lst1/Bcl2/Ighm/Il21/Crip3/Cd151/Sdc4/Ripk3/Sox11/Ptprc/Ido1/Il1a/Tgfb1/Tnfrsf1b/Ceacam1/Il34/Anxa1/Il15/Il1b/Tlr4/Dock8/Bst1/Cxcr4/Fcgr2b/Cxcl12/Arg1/Trp53/Crtam/Pycard/Il33/Cd1d1/Cd24a/Tnfsf11/Kitl/Cl…	70
GO:0032635	BP	GO:0032635	interleukin-6 production	43/1589	179/22777	4.84783805568871e-13	3.29597898718017e-11	2.01625991861598e-11	Hspd1/Tnfrsf1a/Stat3/Cebpb/Tlr2/Arid5a/Tnfsf9/Myd88/Tyrobp/Tirap/Tlr7/Il6/Cyba/Prg4/Setd4/Tnf/Havcr2/Mapkapk2/Fcer1g/Il6ra/Cd84/Tlr1/Klf2/Tmem106a/Il1a/Irak3/Zc3h12a/Tnfaip3/C1qtnf4/F2r/Il1b/Mmp8/Tslp/Tlr4/Lbp/Pycard/Il17d/Adcyap1/Il33/Cd24a/Cd36/Ccr5/Ereg	43
GO:2001234	BP	GO:2001234	negative regulation of apoptotic signaling pathway	52/1589	247/22777	5.08261767983629e-13	3.41677545825399e-11	2.0901551357529e-11	Hspb1/Hspa1b/Hspa1a/Hmox1/Lgals3/Ier3/Cd44/Cdk11b/Ptpn1/Hmgb2/Mdm2/Rela/Nfe2l2/Itprip/Ripk1/Bdkrb2/Gnai3/Herpud1/Slc35f6/Tmem14a/Icam1/Ptgs2/Mcl1/Col2a1/Plaur/Ybx3/Dnaja1/Ctnna1/Tmbim1/Tnf/Dab2/Nme5/Pttg1ip/Bid/Cx3cl1/Aatf/Bcl2/Bak1/Mmp9/Tnfaip3/Fga/Il1b/Caap1/Lrrk2/Muc1/Snai1/Cxcl12/Ddias/Lmna/Vegfa/Serpine1/Bdnf	52
GO:0070555	BP	GO:0070555	response to interleukin-1	30/1589	95/22777	8.64566134542681e-13	5.72659426330893e-11	3.50314808686456e-11	Ccl3/Ccl4/Il1r1/Cebpb/Ccl2/Ccl7/Myd88/Il1r2/Rela/Ccl6/Ccl9/Il6/Plcb1/Ccl12/Tnip2/Sele/Ccl11/Cx3cl1/Il1rn/Ccl17/Irak3/Cited1/Saa3/Zc3h12a/Anxa1/Il1b/Pycard/Serpine1/Fn1/Ccl5	30
GO:0002764	BP	GO:0002764	immune response-regulating signaling pathway	70/1589	401/22777	8.71001300285998e-13	5.72659426330893e-11	3.50314808686456e-11	Hspa1b/Hspa1a/Cd14/C3ar1/Nfkbiz/Hspd1/Lgals3/Slc15a3/C5ar1/Tlr2/Tlr13/Fpr2/Cd86/Nfkbia/Myd88/Clec4d/Icosl/Tyrobp/Rela/Riok3/Blnk/Tirap/Ninj1/Tlr7/Ada/Plscr1/Cyba/Pawr/Rnf125/Esr1/Tnip2/Clec7a/Ezr/Nfkbid/Tnf/Appl2/Havcr2/Il20rb/Mapkapk2/Fcer1g/Lpxn/Bcl10/Bcl2/Ighm/Tlr1/Lcp2/Ptprc/Sh2b2/Irak3/Masp1/Irgm1/Zc3h12a/Tnfaip3/Lax1/Casp1/Tlr4/Tyro3/Cd300lf/Clec4n/Cmtm3/Pik3ap1/Klhl6/Lbp/Pycard/Zc3hav1/Cd3…	70
GO:0051090	BP	GO:0051090	regulation of DNA-binding transcription factor activity	75/1589	446/22777	9.25586733070935e-13	6.01933198256891e-11	3.6822254815648e-11	Hspa1b/Hspa1a/Hmox1/Ifrd1/Stat3/Ddit3/Tlr2/Flna/Edn1/Bcl3/Nfkbia/Myd88/Id1/Rela/Fosl1/Gli3/Cyp1b1/Klf4/Pim1/Ripk1/Tirap/Il6/Icam1/Adam8/Esr1/Ezh2/Itgb2/Nfkbid/Tnf/Tceal7/Havcr2/Trib1/Cx3cl1/Capn3/Bcl10/Hcls1/Anxa3/Fzd2/Pparg/Cd84/Ripk3/Anxa4/Eda2r/Nupr1/Irak3/Tgfb1/Zc3h12a/Sp100/Tnfaip3/Hck/Id3/Il1b/Csf3/Neurod1/Arid5b/Trib2/Tlr4/Lrrk2/Dap/Fcgr2b/Fzd4/Sik1/Trim25/Pycard/Neurog2/Vegfa/Tnfsf11/Cd36…	75
GO:0050731	BP	GO:0050731	positive regulation of peptidyl-tyrosine phosphorylation	44/1589	190/22777	1.01711970053723e-12	6.54347007345615e-11	4.00285817630779e-11	Tnfrsf1a/Cd44/Hbegf/Itga5/Ptpn1/Iqgap1/Lif/Osm/Hpx/Nedd9/Il6/Efna1/Icam1/Ntf3/Tnf/Il11/Hcls1/Hes5/Pecam1/Ighm/Il21/Il6ra/Ptger4/Ptprc/Ehd4/Tgfb1/Il34/Itgb1/Il15/Csf3/Tslp/Tlr4/Clec4n/Trp53/Cck/Vegfa/Cd24a/Parp9/Btc/Cd36/Kitl/Clcf1/Ereg/Ccl5	44
GO:0040013	BP	GO:0040013	negative regulation of locomotion	65/1589	361/22777	1.36506217817115e-12	8.68847554467868e-11	5.31502933202808e-11	Timp1/Sap30/Stat3/Thbs1/Adamts9/Fas/Angpt2/Myh9/Nfe2l2/Clic4/Nedd9/Cyp1b1/Klf4/Ada/Igfbp3/Plcb1/Gtpbp4/Adipor2/Ctnna1/Tnf/Ifitm1/Dach1/Robo2/Trib1/Cx3cl1/Apod/Tnfaip6/Tet1/Rras/Pparg/Il1rn/Bcl2/Adora2a/Acvr1c/Robo4/Ptger4/Sema3a/Emilin2/Tgfb1/Dusp1/Arrdc3/Sp100/Slit2/Eng/Trp53inp1/Gadd45a/Gm266/Mmrn2/Acvrl1/Cxcl12/Prkg1/Sema5b/Dusp10/Arhgdib/Padi2/Stc1/Drd2/Il33/Dcn/Sema4c/Serpine1/Ccr5/Sema5a/Se…	65
GO:0071347	BP	GO:0071347	cellular response to interleukin-1	27/1589	79/22777	1.41737186260123e-12	8.8508885706019e-11	5.41438277927511e-11	Ccl3/Ccl4/Il1r1/Cebpb/Ccl2/Ccl7/Myd88/Il1r2/Rela/Ccl6/Ccl9/Il6/Plcb1/Ccl12/Tnip2/Ccl11/Cx3cl1/Il1rn/Ccl17/Irak3/Saa3/Zc3h12a/Il1b/Pycard/Serpine1/Fn1/Ccl5	27
GO:0032755	BP	GO:0032755	positive regulation of interleukin-6 production	32/1589	109/22777	1.42016597489183e-12	8.8508885706019e-11	5.41438277927511e-11	Hspd1/Stat3/Tlr2/Arid5a/Tnfsf9/Myd88/Tyrobp/Tirap/Tlr7/Il6/Cyba/Setd4/Tnf/Fcer1g/Il6ra/Tlr1/Tmem106a/Il1a/C1qtnf4/F2r/Il1b/Mmp8/Tslp/Tlr4/Lbp/Pycard/Il17d/Adcyap1/Il33/Cd36/Ccr5/Ereg	32
GO:1902105	BP	GO:1902105	regulation of leukocyte differentiation	64/1589	354/22777	1.68414381058712e-12	1.03878684729306e-10	6.35460448118437e-11	Hspb1/Ccl3/Myc/Nfkbiz/Il4ra/Cebpb/Cd44/Sh2b3/Tnfsf9/Ctla2a/Fas/Tyrobp/Lif/Gli3/Jun/Nedd9/Csf1/Ripk1/Ninj1/Ccl9/Il6/Ada/Adam8/Fos/Nfkbid/Mafb/Tjp2/Tnf/Trib1/Tnfaip6/Stat5a/Hcls1/Il21/Zfp36l1/Ptprc/Tgfb1/Zc3h12a/Sox4/Casp8/Ceacam1/Il34/Anxa1/Fbn1/Il15/Fgl2/Mmp14/Tesc/Pirb/Dusp10/Pglyrp1/Ccr1/Crtam/Cd83/C1qc/Il2rg/Cd1d1/Cd24a/Zbtb1/Tnfsf11/Cartpt/Gata2/Kitl/Klf10/Ccl5	64
GO:0002757	BP	GO:0002757	immune response-activating signaling pathway	68/1589	390/22777	1.95592327141286e-12	1.19411111559828e-10	7.30477466670518e-11	Hspa1b/Hspa1a/Cd14/C3ar1/Nfkbiz/Hspd1/Lgals3/Slc15a3/C5ar1/Tlr2/Tlr13/Fpr2/Cd86/Nfkbia/Myd88/Icosl/Tyrobp/Rela/Riok3/Blnk/Tirap/Ninj1/Tlr7/Ada/Plscr1/Cyba/Pawr/Rnf125/Esr1/Tnip2/Clec7a/Ezr/Nfkbid/Tnf/Appl2/Havcr2/Mapkapk2/Fcer1g/Lpxn/Bcl10/Bcl2/Ighm/Tlr1/Lcp2/Ptprc/Sh2b2/Irak3/Masp1/Irgm1/Zc3h12a/Tnfaip3/Lax1/Casp1/Tlr4/Tyro3/Cd300lf/Clec4n/Cmtm3/Pik3ap1/Klhl6/Lbp/Pycard/Zc3hav1/Cd36/Fyb/Ifi35/Ig…	68
GO:0010632	BP	GO:0010632	regulation of epithelial cell migration	51/1589	248/22777	2.18273486515675e-12	1.31045444368885e-10	8.01648548203444e-11	Hspb1/Hmox1/Map2k3/Lcn2/Rhoj/Hbegf/Thbs1/Adamts9/Angpt2/Epha2/Glipr2/Nfe2l2/Jun/Klf4/Efna1/Ptgs2/Tnf/Wnt7a/Sox9/Flt4/Irs2/Stat5a/Arsb/Rras/Anxa3/Pparg/Amotl1/Hdac9/Robo4/Sema3a/Nos3/Mmp9/Tgfb1/Zc3h12a/Sp100/Slit2/Ceacam1/Fgfr1/Anxa1/Gadd45a/Mmrn2/Acvrl1/Dusp10/Stc1/Vegfa/Dcn/Serpine1/Gata2/Has2/Sema5a/Tek	51
GO:0045446	BP	GO:0045446	endothelial cell differentiation	33/1589	117/22777	2.19029657979083e-12	1.31045444368885e-10	8.01648548203444e-11	Tnfrsf1a/Msn/Myd88/Id1/Clic4/Pdpn/Plcb1/Icam1/Btg1/Ezr/Kdm6b/Tjp2/Tnf/Apold1/Abcb1b/Marveld2/Fzd2/Fstl1/Pecam1/Cdh5/Robo4/Ceacam1/Prok2/Il1b/Acvrl1/Cxcr4/Notch4/Hapln2/Fzd4/Stc1/Vegfa/Xdh/S1pr3	33
GO:0097193	BP	GO:0097193	intrinsic apoptotic signaling pathway	60/1589	323/22777	2.56014508384775e-12	1.50307792830411e-10	9.1948273735468e-11	Hspb1/Hmox1/Myc/Tnfrsf1a/Cdkn1a/Cebpb/Ddit3/Ier3/Cd44/S100a8/Ptpn1/Bcl3/Mdm2/S100a9/Epha2/Trib3/Nfe2l2/Cyp1b1/Pmaip1/Bdkrb2/Herpud1/Plscr1/Rps27l/Ptgs2/Mybbp1a/Chac1/Mcl1/Plaur/Ybx3/Dnaja1/Phlda3/Tnf/Aen/Nme5/Pttg1ip/Atf4/Bid/Ddit4/Uaca/Eaf2/Bcl2/Bak1/Ripk3/Mmp9/Eda2r/Nupr1/Rrp8/Tnfrsf1b/Atp2a3/Plekhf1/Lrrk2/Muc1/Ifi204/Snai1/Dapk2/Bcl2l11/Cxcl12/Trp53/Pycard/Ddias	60
GO:0001763	BP	GO:0001763	morphogenesis of a branching structure	51/1589	249/22777	2.56249287459501e-12	1.50307792830411e-10	9.1948273735468e-11	Socs3/Myc/Cd44/Edn1/Epha2/Clic4/Gli3/Tnc/Csf1/Col4a1/Spry1/Il6/Adm/Esr1/Tnf/Rdh10/Pxn/Ctsz/Ccl11/Tgm2/Fgf13/Sox9/Epha7/Timeless/St14/Bcl2/Sema3a/Rasip1/Tgfb1/Slit2/Fzd5/Fgfr1/Mgp/Eng/Etv5/Il1b/Mmp14/Lrrk2/Cxcr4/Notch4/Cxcl12/Lama1/Drd2/Mycn/Vegfa/Npnt/Hs3st3b1/Plxnd1/Sema5a/Flt1/Tek	51
GO:0043534	BP	GO:0043534	blood vessel endothelial cell migration	34/1589	125/22777	3.16230051450737e-12	1.83689747362113e-10	1.12369125078612e-10	Hspb1/Hmox1/Map2k3/Rhoj/Thbs1/Angpt2/Epha2/Myh9/Nfe2l2/Cyp1b1/Klf4/Efna1/Adam8/Ptgs2/Tnf/Stat5a/Pparg/Amotl1/Hdac9/Cdh5/Robo4/Nos3/Tgfb1/Slit2/Fgfr1/Itgb1/Anxa1/Gadd45a/Mmrn2/Acvrl1/Cxcr4/Cxcl12/Vegfa/Gata2	34
GO:0042063	BP	GO:0042063	gliogenesis	66/1589	377/22777	3.43288300426383e-12	1.97489798216447e-10	1.20811074957746e-10	Ccl3/Myc/Stat3/C5ar1/Vim/Ccl2/Gfap/Tlr2/S100a8/Myd88/Fas/S100a9/Rela/Lif/Cd9/Gli3/Csf1/Il6/P2ry12/Dusp15/Ezh2/Pou3f2/Atf5/Ntf3/Myoc/Tnf/Aspa/Sox9/Cx3cl1/Id4/Rras/Hes5/Pparg/Ascl2/Adora2a/Sox11/Myrf/Tgfb1/Cntnap1/Tnfrsf1b/Sox4/Il34/Anxa1/Tspo/Cspg5/Etv5/Il1b/Tlr4/Dcx/Cxcr4/Dusp10/Trp53/Mycn/Adcyap1/Il33/Nlgn3/Neurod4/Gap43/C1qa/Ascl1/Clcf1/Fn1/Egr2/Lepr/Flt1/Col3a1	66
GO:0097191	BP	GO:0097191	extrinsic apoptotic signaling pathway	50/1589	243/22777	3.50574193961008e-12	1.9976051452083e-10	1.22200147609266e-10	Hspa1b/Hspa1a/Hmox1/Atf3/Bag3/Tnfrsf12a/Nfkbiz/Lgals3/Lcn2/Thbs1/Hmgb2/Fas/Ltbr/Rela/Itprip/Pmaip1/Ripk1/Icam1/Mcl1/Col2a1/Mknk2/Ctnna1/Tnfsf10/Tmbim1/Tnf/Dab2/Dedd2/Bid/Cx3cl1/Ppp2r1b/Bcl10/Bcl2/Bak1/Ptprc/Il1a/Tgfb1/Sp100/Tnfrsf1b/Tnfaip3/Casp8/Fgfr1/Fga/Il1b/Bcl2l11/Pycard/Lmna/Vegfa/Il33/Serpine1/Kitl	50
GO:0050766	BP	GO:0050766	positive regulation of phagocytosis	28/1589	88/22777	4.03061989891462e-12	2.27501875992511e-10	1.39170460660637e-10	Ccl2/Fcgr3/Myh9/Ptx3/Ano6/Slc11a1/Cyba/Clec7a/Pros1/Tnf/Appl2/Lyar/Fcer1g/Pparg/Ptprc/Masp1/Mex3b/Il15/Il1b/Cd300lf/Fcgr2b/C3/Lbp/Pycard/Il2rg/Gata2/Cd36/Fcgr1	28
GO:1901214	BP	GO:1901214	regulation of neuron death	69/1589	405/22777	4.08919136173461e-12	2.28650765581852e-10	1.39873274616343e-10	Ccl3/Hmox1/Hspd1/Tnfrsf1a/Stat3/Lcn2/C5ar1/Cebpb/Ddit3/Mt1/Fas/Tyrobp/Jun/Csf1/Nes/Pmaip1/Ncf2/Rel/Il6/Dcc/Adam8/Gfer/Pawr/Ephb1/Esr1/Mcl1/Fos/Rest/Atp7a/Ntf3/Slc30a10/Tnf/Ctsz/Aars/Atf4/Gpnmb/Cx3cl1/Epha7/Btg2/Hsph1/Ddit4/Bcl2/Ndnf/Adora2a/Crhr1/Nupr1/Cited1/Tnfrsf1b/Casp8/Casp1/F2r/Il1b/Csf3/Tlr4/Tyro3/Lrrk2/Fcgr2b/Bcl2l11/Slc7a11/Trp53/Grm7/Vegfa/C1qa/Ascl1/Plxnd1/Clcf1/Ccl5/Cd34/Bdnf	69
GO:0060759	BP	GO:0060759	regulation of response to cytokine stimulus	38/1589	154/22777	4.5307859923445e-12	2.50997153631455e-10	1.53543303073897e-10	Hspa1b/Hspa1a/Tnfrsf1a/Il1r1/Tlr2/Sh2b3/Edn1/Il1r2/Hpx/Csf1/Klf4/Ripk1/Il6/Ecm1/Rbm47/Mmp12/Casp4/Pparg/Il1rn/Ptprc/Irak3/Irgm1/Slit2/C1qtnf4/Casp1/Tslp/Tlr4/Cd300lf/Cxcr4/Naip2/Arg1/Padi2/Pycard/Cd24a/Parp9/Sphk1/Nlrc5/Igtp	38
GO:0002443	BP	GO:0002443	leukocyte mediated immunity	76/1589	470/22777	4.85330806047007e-12	2.66397634181582e-10	1.6296428900294e-10	Hmox1/Nfkbiz/Hspd1/Il4ra/Il1r1/Ccl2/Tlr2/Arid5a/Bcl3/Myd88/Fas/Icosl/Tyrobp/Fcgr3/Hpx/Il6/Pvr/Slc11a1/Icam1/Csf2rb/Gfer/Parp3/Cxcl1/Itgb2/Tnf/Havcr2/Il20rb/Stat5a/Csf2rb2/Fcer1g/Ctsc/Bcl10/Anxa3/Stx11/Milr1/Ighm/Il21/Crhr1/Cd300lb/Cd84/Slamf9/Ncf1/Ripk3/C1qb/Ptprc/Tgfb1/Tnfrsf1b/Fzd5/Ceacam1/Fgl2/Il1b/Cxcl5/Cfh/Tlr4/Vamp8/Serping1/Fcgr2b/Pirb/H2-D1/C3/Arg1/Crtam/C1qc/Cd1d1/Cd24a/Ddx21/Zbtb1/C1ra/…	76
GO:0001659	BP	GO:0001659	temperature homeostasis	43/1589	192/22777	6.06210274367771e-12	3.29723279231125e-10	2.0170269128964e-10	Gadd45g/Stat3/Lcn2/Il4ra/Cebpb/Ddit3/Prkab2/Id1/Ptges/Ucp2/Ptgs2/Adipor2/Igf2bp2/Kdm6b/Tnf/Appl2/Atf4/Tle3/Fabp4/Pparg/Il1rn/Prkab1/Apln/Il1a/Arrdc3/Il15/Alpl/Cnot3/Edn2/Il1b/Tlr4/Adamts5/Nova1/Cxcr4/Drd2/Zfp516/Vegfa/Adcyap1/Tnfsf11/Cd36/Ccr5/Lepr/Ccl5	43
GO:0002758	BP	GO:0002758	innate immune response-activating signaling pathway	44/1589	200/22777	6.55412195387637e-12	3.53273077928309e-10	2.16108886046734e-10	Hspa1b/Hspa1a/Cd14/Nfkbiz/Hspd1/Slc15a3/Tlr2/Tlr13/Cd86/Nfkbia/Myd88/Tyrobp/Rela/Riok3/Tirap/Ninj1/Tlr7/Cyba/Rnf125/Esr1/Tnip2/Clec7a/Tnf/Appl2/Havcr2/Mapkapk2/Bcl10/Tlr1/Irak3/Masp1/Irgm1/Tnfaip3/Casp1/Tlr4/Tyro3/Cd300lf/Clec4n/Pik3ap1/Lbp/Pycard/Zc3hav1/Cd36/Ifi35/Igtp	44
GO:0045637	BP	GO:0045637	regulation of myeloid cell differentiation	48/1589	232/22777	7.68841627146767e-12	4.10712451358849e-10	2.51246460299747e-10	Hspa1b/Ccl3/Hspa1a/Myc/Zfp36/Stat3/Cebpb/Hmgb2/Nfkbia/Fas/Tyrobp/Lif/Jun/Eif6/Nedd9/Csf1/Ripk1/Ninj1/Ccl9/Hspa9/Adam8/Fos/Lox/Mafb/Tjp2/Tnf/Trib1/Tnfaip6/Gpr171/Stat5a/Hcls1/Zfp36l1/Tgfb1/Casp8/Ceacam1/Il34/Fbn1/Csf3/Tesc/Pirb/Ccr1/C1qc/Tnfsf11/Cartpt/Gata2/Kitl/Klf10/Ccl5	48
GO:0032612	BP	GO:0032612	interleukin-1 production	34/1589	129/22777	8.31345891057323e-12	4.4017189966336e-10	2.69267784183168e-10	Hspb1/Ccl3/Stat3/Tlr2/Errfi1/Myd88/Il1r2/Tyrobp/Il6/Tnf/Havcr2/Cx3cl1/S100a13/Casp4/Slamf9/Ptger4/Tmem106a/Zc3h12a/Tnfaip3/Casp8/Fzd5/Ceacam1/Casp1/Anxa1/F2r/Il1b/Tlr4/Ifi204/Pycard/Serpinb1a/Cd36/Sphk1/S1pr3/Ccr5	34
GO:0002696	BP	GO:0002696	positive regulation of leukocyte activation	68/1589	404/22777	1.0329081612588e-11	5.42095572702757e-10	3.31617883351511e-10	Nfkbiz/Hspd1/Cebpa/Cdkn1a/Il4ra/Ccl2/Thbs1/Tnfsf9/Cd86/Myd88/Clec4d/Icosl/Tyrobp/Gli3/Tirap/Il6/Ada/Adam8/Tnip2/Clec7a/Itgb2/Nfkbid/Tnf/Havcr2/Irs2/Hsph1/Stat5a/Fcer1g/Ctsc/Bcl10/Lgals1/Bcl2/Ighm/Il21/Crhr1/Cd300lb/Ptprc/Il1a/Tgfb1/Sox4/Anxa1/Il15/Il1b/Mmp8/Tslp/Tlr4/Dock8/Mmp14/Lrrk2/Bst1/Vamp8/Dusp10/Lbp/Pycard/Cd83/Hamp/Il33/Il2rg/Cd1d1/Cd24a/Pla2g4a/Zbtb1/Tnfsf11/Gata2/Kitl/Clcf1/Ccl5/Cd274	68
GO:0050866	BP	GO:0050866	negative regulation of cell activation	47/1589	226/22777	1.04826428091557e-11	5.45370886323293e-10	3.33621501578348e-10	Hspb1/Hmox1/Lgals3/Il4ra/Cebpb/Cd44/Sh2b3/Cd86/Fas/Tyrobp/Cd9/Gli3/Pawr/Parp3/Cst7/Samsn1/Nfkbid/Havcr2/Il20rb/Gpnmb/Cx3cl1/Zc3h12d/Lst1/Pparg/Milr1/Adora2a/Cd84/Sdc4/Sox11/Ido1/Tgfb1/Zc3h12a/Tnfaip3/Lax1/Ceacam1/Anxa1/Fgl2/Tyro3/Cd300lf/Fcgr2b/Prkg1/Pglyrp1/Arg1/Crtam/Cd24a/Fn1/Cd274	47
GO:0007162	BP	GO:0007162	negative regulation of cell adhesion	58/1589	318/22777	1.28568664077048e-11	6.63126135493945e-10	4.05656302174133e-10	Hspb1/Lgals3/Il4ra/Cebpb/Cd44/Sh2b3/Thbs1/Cd86/Angpt2/Cd9/Gli3/Tnc/Cyp1b1/Klf4/Gtpbp4/Adam8/Pawr/Nfkbid/Myoc/Havcr2/Il20rb/Gpnmb/Apod/Lpxn/Lgals1/Zc3h12d/Mmp12/Il1rn/Adora2a/Sdc4/Ptprc/Ido1/Tgfb1/Zc3h12a/Dusp1/Tnfaip3/Lax1/Ceacam1/Anxa1/Fgl2/Plxnc1/Mmp14/Muc1/Acvrl1/Notch4/Cxcl12/Fzd4/Prkg1/Arg1/Crtam/Vegfa/Cd24a/Postn/Serpine1/Plxnd1/Sema5a/Podxl/Cd274	58
GO:0060562	BP	GO:0060562	epithelial tube morphogenesis	67/1589	397/22777	1.29800151098257e-11	6.63755815402452e-10	4.06041498307367e-10	Myc/Lcn2/Cd44/Edn1/Tead1/Tgif1/Epha2/Clic4/Gli3/Tnc/Csf1/Col4a1/Spry1/Vasp/Adm/Mthfr/Esr1/Gatad2a/Tnf/Rdh10/Pxn/Ctsz/Ccl11/Sox9/Aldh1a2/Epha7/Brd2/Bcl10/Timeless/Fzd2/Hes5/St14/Bcl2/Phactr4/Sdc4/Itgax/Rasip1/Sox11/Cxcl10/Tgfb1/Sox4/Casp8/Slit2/Mthfd1l/Mgp/Eng/Etv5/Irx3/Mmp14/Kif20b/Mmrn2/Acvrl1/Cxcr4/Notch4/Cxcl12/Lama1/Mycn/Vegfa/Npnt/Hs3st3b1/Sema4c/Plxnd1/Zic3/Sema5a/Sostdc1/Flt1/Tek	67
GO:0002695	BP	GO:0002695	negative regulation of leukocyte activation	44/1589	204/22777	1.3265528838559e-11	6.69168297997151e-10	4.09352493844154e-10	Hspb1/Hmox1/Lgals3/Il4ra/Cebpb/Cd44/Cd86/Fas/Tyrobp/Gli3/Pawr/Parp3/Cst7/Samsn1/Nfkbid/Havcr2/Il20rb/Gpnmb/Cx3cl1/Zc3h12d/Lst1/Pparg/Milr1/Adora2a/Cd84/Sdc4/Sox11/Ido1/Tgfb1/Zc3h12a/Tnfaip3/Lax1/Ceacam1/Anxa1/Fgl2/Tyro3/Cd300lf/Fcgr2b/Pglyrp1/Arg1/Crtam/Cd24a/Fn1/Cd274	44
GO:0070997	BP	GO:0070997	neuron death	74/1589	461/22777	1.33095482971187e-11	6.69168297997151e-10	4.09352493844154e-10	Ccl3/Hmox1/Hspd1/Tnfrsf1a/Stat3/Lcn2/C5ar1/Cebpb/Ddit3/Mt1/Fas/Tyrobp/Jun/Csf1/Nes/Pmaip1/Ncf2/Rel/Il6/Dcc/Adam8/Gfer/Pawr/Cxcl2/Ephb1/Esr1/Mcl1/Fos/Rest/Atp7a/Ntf3/Slc30a10/Tnf/Ctsz/Aars/Atf4/Gpnmb/Cx3cl1/Epha7/Btg2/Hsph1/Ddit4/Bcl2/Ndnf/Adora2a/Crhr1/Usp53/Nupr1/Cited1/Tgfb1/Tnfrsf1b/Casp8/Casp1/F2r/Il1b/Csf3/Tlr4/Tyro3/Lrrk2/Fcgr2b/Bcl2l11/Slc7a11/Trp53/Plau/Grm7/Vegfa/C1qa/Ascl1/Plxnd1/Clcf1/…	74
GO:0002221	BP	GO:0002221	pattern recognition receptor signaling pathway	42/1589	189/22777	1.39256225122102e-11	6.94308329087946e-10	4.24731486622411e-10	Hspa1b/Hspa1a/Cd14/Nfkbiz/Hspd1/Slc15a3/Tlr2/Tlr13/Cd86/Nfkbia/Myd88/Rela/Riok3/Tirap/Ninj1/Tlr7/Cyba/Rnf125/Esr1/Tnip2/Clec7a/Tnf/Appl2/Havcr2/Mapkapk2/Bcl10/Tlr1/Irak3/Masp1/Irgm1/Tnfaip3/Casp1/Tlr4/Tyro3/Cd300lf/Pik3ap1/Lbp/Pycard/Zc3hav1/Cd36/Ifi35/Igtp	42
GO:0006953	BP	GO:0006953	acute-phase response	19/1589	43/22777	1.52508112817717e-11	7.54095899990414e-10	4.61305531332929e-10	Stat3/Serpina3n/Ptges/Il6/Plscr1/Ptgs2/Tnf/Hp/Il1rn/Cd163/Il1a/Saa3/Il1b/Saa1/Lbp/Tnfsf11/Ccr5/Fn1/Ccl5	19
GO:0007249	BP	GO:0007249	I-kappaB kinase/NF-kappaB signaling	48/1589	237/22777	1.70874422459469e-11	8.37984975061477e-10	5.12623267378406e-10	Hspb1/Tlr2/Relb/Edn1/Bcl3/Nfkbia/Myd88/Clec4d/Ltbr/Rela/Riok3/Ripk1/Rel/Tirap/S100a4/Tlr7/Esr1/Tnip2/Per1/Nfkbid/Tnfsf10/Tnf/Tgm2/Cx3cl1/Capn3/Bcl10/S100a13/Tmem106a/Ripk3/Eda2r/Il1a/Saa3/Zc3h12a/Tnfaip3/Casp8/Casp1/Il1b/Tlr4/Clec4n/Trim59/Trim25/Pycard/Zc3hav1/Ddx21/Tnfsf11/Cd36/Trim34a/Trim12c	48
GO:0050878	BP	GO:0050878	regulation of body fluid levels	62/1589	355/22777	1.7264875257534e-11	8.39802834681512e-10	5.13735312541256e-10	Procr/Plat/Sh2b3/Thbs1/Flna/Plek/Edn1/Anxa2/S100a9/Nfe2l2/Cd9/Pdpn/Htr4/Ano6/Selp/Socs2/Il6/Ada/Adm/Cyba/P2ry12/Plaur/Pros1/C1galt1c1/Chrm1/Tfpi2/Thbd/Cx3cl1/Stat5a/Fcer1g/Pf4/Adora2a/Il6ra/Ptger4/Apln/Emilin2/Fermt3/Vwf/Ceacam1/Chrm3/F2r/Fga/Cfh/Tlr4/Tyro3/Vamp8/Serping1/Klkb1/Prkg1/C3/Slc7a11/Drd2/Plau/Vegfa/F13a1/Entpd1/Pla2g4a/Xdh/Btc/Serpine1/Cd36/Cd34	62
GO:0022409	BP	GO:0022409	positive regulation of cell-cell adhesion	59/1589	329/22777	1.75800128654925e-11	8.48235620760011e-10	5.18893928126632e-10	Nfkbiz/Hspd1/Il4ra/Ccl2/Cd44/Tnfsf9/Piezo1/Cd86/Icosl/Rela/Gli3/Pdpn/Selp/Il6/Ada/Icam1/Adam8/Pawr/Plaur/Itgb2/Nfkbid/Sele/Tnf/Havcr2/Cx3cl1/Hsph1/Stat5a/Bcl10/Lgals1/Il21/Il6ra/Emilin2/Ptprc/Il1a/Tgfb1/Mex3b/Sox4/L1cam/Itga4/Ceacam1/Anxa1/Il15/Fga/Il1b/Dock8/Dusp10/Pycard/Cd83/Il2rg/Cd1d1/Cd24a/Zbtb1/Tnfsf11/Kitl/Ccr5/Has2/Ccl5/Podxl/Cd274	59
GO:0070663	BP	GO:0070663	regulation of leukocyte proliferation	54/1589	287/22777	1.90545958381062e-11	9.12029175195116e-10	5.5791856613975e-10	Lgals3/Cdkn1a/Cebpb/Cd44/Tnfsf9/Cd86/Myd88/Icosl/Tyrobp/Csf1/Tirap/Il6/Ada/Csf2rb/Ccl12/Pawr/Havcr2/Il20rb/Bid/Gpnmb/Irs2/Stat5a/Csf2rb2/Zc3h12d/Lst1/Bcl2/Ighm/Il21/Sdc4/Ripk3/Sox11/Ptprc/Ido1/Il1a/Tgfb1/Tnfrsf1b/Ceacam1/Il34/Anxa1/Il15/Il1b/Tlr4/Bst1/Fcgr2b/Arg1/Crtam/Pycard/Il33/Cd1d1/Cd24a/Kitl/Clcf1/Ccl5/Cd274	54
GO:0030336	BP	GO:0030336	negative regulation of cell migration	57/1589	313/22777	2.05694394813847e-11	9.76721876326384e-10	5.97493242078316e-10	Timp1/Sap30/Stat3/Thbs1/Adamts9/Fas/Angpt2/Myh9/Nfe2l2/Clic4/Nedd9/Cyp1b1/Klf4/Ada/Igfbp3/Plcb1/Gtpbp4/Adipor2/Tnf/Ifitm1/Dach1/Trib1/Cx3cl1/Apod/Tnfaip6/Tet1/Rras/Pparg/Il1rn/Bcl2/Acvr1c/Robo4/Ptger4/Sema3a/Emilin2/Tgfb1/Dusp1/Sp100/Slit2/Eng/Trp53inp1/Gadd45a/Gm266/Mmrn2/Acvrl1/Cxcl12/Prkg1/Dusp10/Arhgdib/Padi2/Stc1/Drd2/Il33/Dcn/Serpine1/Ccr5/Col3a1	57
GO:0043405	BP	GO:0043405	regulation of MAP kinase activity	43/1589	199/22777	2.12219920686659e-11	9.99773059423842e-10	6.11594417096985e-10	Dusp16/Sh2b3/Thbs1/Ptpn1/Edn1/Iqgap1/Trib3/Tirap/Spry1/Adam8/Edn3/Ezh2/Dnaja1/Ntf3/Tnf/Trib1/Pik3r5/Pparg/Fgd2/Il1rn/Ptprc/Irak3/Tgfb1/Dusp1/Lax1/Fzd5/Ceacam1/Gpr39/Il34/Fgfr1/Rgs14/Il1b/Trib2/Tlr4/Lrrk2/Fzd4/Dusp10/Vegfa/Cd24a/Tnfsf11/Paqr3/Kitl/Flt1	43
GO:0033002	BP	GO:0033002	muscle cell proliferation	52/1589	272/22777	2.42299801250439e-11	1.13238601408176e-09	6.92718170071745e-10	Hmox1/Myc/C3ar1/Adamts1/Cdkn1a/Stat3/Ddit3/Hbegf/Thbs1/Edn1/Myd88/Mdm2/Jun/Klf4/Pim1/Gnai3/Il6/Igfbp3/Cyba/Ptgs2/Ephb1/Esr1/Smad1/Ptgir/Npy5r/Tnf/Tgm2/Trib1/Cx3cl1/Apod/Shc1/Efemp2/Hes5/Pparg/P2ry6/Cxadr/Il6ra/Apln/Nos3/Mmp9/Tgfb1/Tnfaip3/Fgfr1/Ogn/Il15/Tlr4/Prkg1/Trp53/Vegfa/Ereg/Ccl5/Flt1	52
GO:0010594	BP	GO:0010594	regulation of endothelial cell migration	40/1589	177/22777	2.44154764861353e-11	1.13238601408176e-09	6.92718170071745e-10	Hspb1/Hmox1/Map2k3/Lcn2/Rhoj/Thbs1/Adamts9/Angpt2/Epha2/Nfe2l2/Klf4/Efna1/Ptgs2/Tnf/Wnt7a/Flt4/Stat5a/Rras/Anxa3/Pparg/Amotl1/Hdac9/Robo4/Nos3/Tgfb1/Zc3h12a/Sp100/Slit2/Ceacam1/Fgfr1/Anxa1/Gadd45a/Mmrn2/Acvrl1/Stc1/Vegfa/Dcn/Gata2/Sema5a/Tek	40
GO:0032943	BP	GO:0032943	mononuclear cell proliferation	62/1589	359/22777	2.8088429433222e-11	1.2927159484536e-09	7.90797320966097e-10	Myc/Nfkbiz/Hspd1/Lgals3/Cdkn1a/Cebpb/Cd44/Tnfsf9/Msn/Cd86/Myd88/Icosl/Tyrobp/Ccnd3/Csf1/Tirap/Il6/Ada/Slc11a1/Pawr/Itgb2/Havcr2/Il20rb/Bid/Gpnmb/Irs2/Stat5a/Zc3h12d/Lst1/Bcl2/Ighm/Il21/Crip3/Cd151/Sdc4/Ripk3/Sox11/Ptprc/Ido1/Il1a/Tgfb1/Tnfrsf1b/Ceacam1/Anxa1/Il15/Il1b/Tlr4/Dock8/Bst1/Cxcr4/Fcgr2b/Cxcl12/Arg1/Trp53/Crtam/Pycard/Cd1d1/Cd24a/Kitl/Clcf1/Ccl5/Cd274	62
GO:0002761	BP	GO:0002761	regulation of myeloid leukocyte differentiation	36/1589	149/22777	3.16312591430091e-11	1.44465514085972e-09	8.83743576056589e-10	Ccl3/Myc/Cebpb/Tyrobp/Lif/Jun/Nedd9/Csf1/Ripk1/Ninj1/Ccl9/Adam8/Fos/Mafb/Tjp2/Tnf/Trib1/Tnfaip6/Stat5a/Hcls1/Zfp36l1/Tgfb1/Casp8/Ceacam1/Il34/Fbn1/Tesc/Pirb/Ccr1/C1qc/Tnfsf11/Cartpt/Gata2/Kitl/Klf10/Ccl5	36
GO:0072677	BP	GO:0072677	eosinophil migration	15/1589	27/22777	3.30324806519973e-11	1.49722221015833e-09	9.15900599896289e-10	Ccl3/Ccl4/Lgals3/Ccl2/Ccl7/Ccl6/Ccl9/Ccl12/Adam8/Ccl11/Cx3cl1/Ptger4/Dapk2/Hrh1/Ccl5	15
GO:0071900	BP	GO:0071900	regulation of protein serine/threonine kinase activity	61/1589	352/22777	3.505606856763e-11	1.56563086930273e-09	9.5774845088551e-10	Cdkn1a/Dusp16/Sh2b3/Thbs1/Ptpn1/Edn1/Iqgap1/Tead1/Trib3/Ccnd3/Pim1/Tirap/Spry1/Gtpbp4/Adam8/Ccnl1/Edn3/Ezh2/Dnaja1/Sesn2/Ntf3/Tnf/Dab2/Trib1/Pik3r5/Pparg/Fgd2/Il1rn/Rasip1/Prkar2b/Ptprc/Irak3/Tgfb1/Irgm1/Dusp1/Tnfaip3/Lax1/Fzd5/Ceacam1/Gpr39/Il34/Fgfr1/Ccnf/Rgs14/Il1b/Trib2/Gadd45a/Tlr4/Lrrk2/Fzd4/Dusp10/Pycard/Cdc6/Vegfa/Cd24a/Tnfsf11/Pkib/Paqr3/Kitl/Flt1/Igtp	61
GO:0050678	BP	GO:0050678	regulation of epithelial cell proliferation	69/1589	424/22777	3.50651072182127e-11	1.56563086930273e-09	9.5774845088551e-10	Hmox1/Myc/Zfp36/Stat3/C5ar1/Ccl2/B4galt1/Thbs1/Errfi1/Hmgb2/Id1/Jun/Il6/Ctsl/Cyba/Cd109/Lrg1/Esr1/Tinf2/Ecm1/Atp7a/Tgm1/Tnf/Ccl11/Gkn3/Dab2/Wnt7a/Sox9/Bid/Aldh1a2/Flt4/Cdc25a/Irs2/Stat5a/Mmp12/Eaf2/Hes5/Pparg/Foxp2/Cxadr/Apln/Zfp36l1/Sox11/Nupr1/Tgfb1/Irf6/Tnfaip3/Itga4/Ceacam1/Fgfr1/Eng/Mmrn2/Acvrl1/Runx2/Cxcl12/Dusp10/Arg1/Drd2/Plau/Mycn/Vegfa/Uhrf1/Xdh/Gata2/Has2/Sema5a/Ccl5/Flt1/Tek	69
GO:2000146	BP	GO:2000146	negative regulation of cell motility	58/1589	326/22777	3.62228435665063e-11	1.60113539785806e-09	9.79467751322164e-10	Timp1/Sap30/Stat3/Thbs1/Adamts9/Fas/Angpt2/Myh9/Nfe2l2/Clic4/Nedd9/Cyp1b1/Klf4/Ada/Igfbp3/Plcb1/Gtpbp4/Adipor2/Ctnna1/Tnf/Ifitm1/Dach1/Trib1/Cx3cl1/Apod/Tnfaip6/Tet1/Rras/Pparg/Il1rn/Bcl2/Acvr1c/Robo4/Ptger4/Sema3a/Emilin2/Tgfb1/Dusp1/Sp100/Slit2/Eng/Trp53inp1/Gadd45a/Gm266/Mmrn2/Acvrl1/Cxcl12/Prkg1/Dusp10/Arhgdib/Padi2/Stc1/Drd2/Il33/Dcn/Serpine1/Ccr5/Col3a1	58
GO:1903037	BP	GO:1903037	regulation of leukocyte cell-cell adhesion	64/1589	379/22777	3.63955229999493e-11	1.60113539785806e-09	9.79467751322164e-10	Hspb1/Nfkbiz/Hspd1/Lgals3/Il4ra/Cebpb/Ccl2/Cd44/Tnfsf9/Cd86/Icosl/Rela/Gli3/Klf4/Selp/Il6/Ada/Icam1/Adam8/Pawr/Itgb2/Nfkbid/Sele/Tnf/Havcr2/Il20rb/Gpnmb/Hsph1/Stat5a/Bcl10/Lgals1/Zc3h12d/Il21/Adora2a/Sdc4/Ptprc/Ido1/Il1a/Tgfb1/Zc3h12a/Sox4/Itga4/Lax1/Ceacam1/Anxa1/Il15/Fgl2/Il1b/Dock8/Cxcl12/Dusp10/Arg1/Crtam/Pycard/Cd83/Il2rg/Cd1d1/Cd24a/Zbtb1/Tnfsf11/Kitl/Has2/Ccl5/Cd274	64
GO:0071675	BP	GO:0071675	regulation of mononuclear cell migration	32/1589	122/22777	3.89707611353217e-11	1.7019128749827e-09	1.04111668434509e-09	C3ar1/Lgals3/C5ar1/Ccl2/Thbs1/Ccl7/Msn/Nedd9/Csf1/Ninj1/Ano6/Plcb1/Adam8/Ecm1/Cx3cl1/Apod/Ripk3/Cxcl10/Tgfb1/Dusp1/Itga4/Slit2/Il34/Spns2/Pla2g7/Dock8/Cxcl12/Ccr1/Padi2/Pycard/Serpine1/Ccl5	32
GO:0046651	BP	GO:0046651	lymphocyte proliferation	61/1589	353/22777	3.95617847818421e-11	1.71520404601276e-09	1.04924733551842e-09	Myc/Nfkbiz/Hspd1/Lgals3/Cdkn1a/Cebpb/Cd44/Tnfsf9/Msn/Cd86/Myd88/Icosl/Tyrobp/Ccnd3/Tirap/Il6/Ada/Slc11a1/Pawr/Itgb2/Havcr2/Il20rb/Bid/Gpnmb/Irs2/Stat5a/Zc3h12d/Lst1/Bcl2/Ighm/Il21/Crip3/Cd151/Sdc4/Ripk3/Sox11/Ptprc/Ido1/Il1a/Tgfb1/Tnfrsf1b/Ceacam1/Anxa1/Il15/Il1b/Tlr4/Dock8/Bst1/Cxcr4/Fcgr2b/Cxcl12/Arg1/Trp53/Crtam/Pycard/Cd1d1/Cd24a/Kitl/Clcf1/Ccl5/Cd274	61
GO:0001959	BP	GO:0001959	regulation of cytokine-mediated signaling pathway	35/1589	143/22777	4.01358730146234e-11	1.72757502335606e-09	1.05681507362246e-09	Hspa1b/Hspa1a/Tnfrsf1a/Il1r1/Sh2b3/Edn1/Il1r2/Hpx/Csf1/Ripk1/Il6/Ecm1/Rbm47/Mmp12/Casp4/Pparg/Il1rn/Ptprc/Irak3/Irgm1/Slit2/C1qtnf4/Casp1/Tslp/Cd300lf/Cxcr4/Naip2/Arg1/Padi2/Pycard/Cd24a/Parp9/Sphk1/Nlrc5/Igtp	35
GO:0032652	BP	GO:0032652	regulation of interleukin-1 production	32/1589	123/22777	4.91898977661594e-11	2.10216541667808e-09	1.28596447017245e-09	Hspb1/Ccl3/Stat3/Tlr2/Errfi1/Myd88/Il1r2/Tyrobp/Il6/Tnf/Havcr2/Cx3cl1/S100a13/Casp4/Ptger4/Tmem106a/Zc3h12a/Tnfaip3/Casp8/Fzd5/Ceacam1/Casp1/Anxa1/F2r/Tlr4/Ifi204/Pycard/Serpinb1a/Cd36/Sphk1/S1pr3/Ccr5	32
GO:0007160	BP	GO:0007160	cell-matrix adhesion	47/1589	236/22777	5.10073961151764e-11	2.16437766636241e-09	1.32402177150032e-09	Thbs1/Itga5/Adamts9/Iqgap1/Myh9/Csf1/Ninj1/Zyx/Adam8/Itgb2/Myoc/Pxn/Col5a3/Apod/Rras/Mmp12/Efemp2/Pecam1/Bcl2/Myf5/Sdc4/Itgax/Wdpcp/Fermt3/L1cam/Itga4/Nid1/Itgb1/Fga/Msln/Mmp14/Bst1/Acvrl1/Bcl2l11/Plekha2/Plau/Epha3/Vegfa/Npnt/Postn/Serpine1/Cd36/Fn1/S100a10/Cd34/Tek/Col3a1	47
GO:0071887	BP	GO:0071887	leukocyte apoptotic process	36/1589	152/22777	5.82947081890434e-11	2.45617774010596e-09	1.50252557726689e-09	Myc/Nfkbiz/Lgals3/Cd44/Bcl3/Fas/Gli3/Ripk1/Il6/Ada/Efna1/Adam8/Nfkbid/Irs2/Stat5a/Fcer1g/Bcl10/Hcls1/Bcl2/Il21/Bak1/Ripk3/Ido1/Casp8/Anxa1/Dock8/Fcgr2b/Bcl2l11/Cxcl12/Slc7a11/Trp53/Cd24a/Kitl/Ccr5/Ccl5/Cd274	36
GO:0061138	BP	GO:0061138	morphogenesis of a branching epithelium	46/1589	229/22777	6.02266795349763e-11	2.51983373187247e-09	1.54146606362247e-09	Socs3/Myc/Cd44/Edn1/Epha2/Clic4/Gli3/Tnc/Csf1/Col4a1/Spry1/Il6/Adm/Esr1/Tnf/Rdh10/Pxn/Ctsz/Ccl11/Tgm2/Sox9/Timeless/St14/Bcl2/Sema3a/Rasip1/Tgfb1/Slit2/Fzd5/Fgfr1/Mgp/Eng/Etv5/Mmp14/Cxcr4/Notch4/Cxcl12/Lama1/Mycn/Vegfa/Npnt/Hs3st3b1/Plxnd1/Sema5a/Flt1/Tek	46
GO:0002763	BP	GO:0002763	positive regulation of myeloid leukocyte differentiation	24/1589	73/22777	6.29866019963428e-11	2.61700583155638e-09	1.60090946740705e-09	Ccl3/Tyrobp/Lif/Jun/Nedd9/Csf1/Ripk1/Ninj1/Ccl9/Fos/Tnf/Trib1/Stat5a/Hcls1/Zfp36l1/Tgfb1/Casp8/Il34/Tesc/Ccr1/Tnfsf11/Kitl/Klf10/Ccl5	24
GO:0034612	BP	GO:0034612	response to tumor necrosis factor	43/1589	206/22777	6.94462880183225e-11	2.8654975256112e-09	1.75292009756593e-09	Hspa1b/Ccl3/Hspa1a/Cd14/Zfp36/Ccl4/Tnfrsf1a/Cebpa/Ccl2/Ccl7/Nfkbia/Rela/Nfe2l2/Ripk1/Ccl6/Ccl9/Il6/Ccl12/Birc3/Cxcl16/Ybx3/Tjp2/Tnf/Ccl11/Cx3cl1/Fabp4/Ccl17/Zfp36l1/Eda2r/Zc3h12a/Gpd1/Casp8/Casp1/Gch1/Lrrk2/Naip2/Trp53/Pycard/Slc22a21/Npnt/Tnfsf11/Sphk1/Ccl5	43
GO:0010810	BP	GO:0010810	regulation of cell-substrate adhesion	46/1589	230/22777	7.02827068342298e-11	2.8801468149945e-09	1.76188155488549e-09	Thbs1/Flna/Itga5/Iqgap1/Angpt2/Myh9/Spp1/Nedd9/Csf1/Pdpn/Ninj1/Ccdc80/Myoc/Dab2/Apod/Lgals1/Rras/Mmp12/Efemp2/Bcl2/Ndnf/Myf5/Sdc4/Wdpcp/L1cam/Nid1/Itgb1/Cspg5/Col26a1/Mmp14/Bst1/Acvrl1/Fzd4/Plekha2/Plau/Epha3/Vegfa/Npnt/Postn/Serpine1/Cd36/Abi3bp/Has2/Fn1/S100a10/Tek	46
GO:0042886	BP	GO:0042886	amide transport	69/1589	431/22777	7.41673451682564e-11	3.01866140232434e-09	1.84661553276067e-09	Slc15a3/S100a8/Edn1/S100a9/Lif/Myh9/Ucp2/Slc14a1/Il6/Pim3/Plcb1/Edn3/Serp1/Ptbp1/Sirt4/Npy5r/Rest/Tnf/Stx1a/Slc15a1/Slc38a3/Abcb1b/Irs2/Slc16a1/Abcb9/Abca1/Rfx3/Slc46a1/Pparg/Il1rn/Adora2a/Crhr1/Acvr1c/Slc1a4/Ptger4/Apln/Midn/Sox4/Gpr39/Chd7/Itgb1/Anxa1/Fbn1/Chrm3/Fga/Il1b/Neurod1/Pltp/Doc2b/Avpr1a/Slc7a11/Cck/Drd2/Grm7/Adcyap1/Inhbb/Tnfsf11/Slc17a6/Cartpt/Syt9/Adcy8/Cckbr/Clcf1/Lepr/Ccl5/Tap1/Sl…	69
GO:0032613	BP	GO:0032613	interleukin-10 production	23/1589	68/22777	8.17025022264716e-11	3.30287885689851e-09	2.02048079830328e-09	Nfkbiz/Hspd1/Stat3/Tlr2/Bcl3/Tyrobp/Il6/Rbm47/Il20rb/Fcer1g/Il21/Cd84/Ptger4/Ido1/Trib2/Mmp8/Tslp/Tlr4/Fcgr2b/Pycard/Cd83/Cd34/Cd274	23
GO:2001236	BP	GO:2001236	regulation of extrinsic apoptotic signaling pathway	38/1589	169/22777	8.95705088322658e-11	3.59664667344595e-09	2.20018833775901e-09	Hspa1b/Hspa1a/Hmox1/Atf3/Tnfrsf12a/Lgals3/Thbs1/Hmgb2/Ltbr/Rela/Itprip/Pmaip1/Ripk1/Icam1/Mcl1/Col2a1/Ctnna1/Tnfsf10/Tmbim1/Tnf/Dab2/Dedd2/Bid/Cx3cl1/Ppp2r1b/Bcl10/Bcl2/Ptprc/Sp100/Tnfaip3/Casp8/Fgfr1/Fga/Il1b/Pycard/Lmna/Vegfa/Serpine1	38
GO:0051962	BP	GO:0051962	positive regulation of nervous system development	63/1589	378/22777	9.09937276594046e-11	3.598935929082e-09	2.20158875153604e-09	Myc/Tnfrsf12a/Vim/Gfap/Tlr2/Rela/Lif/Flrt2/Gli3/Slitrk2/Il6/Lrrtm3/Ephb1/Ntf3/Tnf/Aspa/Tgm2/Robo2/Wnt7a/Slitrk4/Cx3cl1/Wls/Il1rapl1/Cbln2/Id4/Pparg/Sgk1/Syndig1/Sox11/Tgfb1/Tnfrsf1b/L1cam/Il34/Itgb1/Lrrn1/Tspo/Akap5/Cdkl3/Etv5/Lrrc24/Rgs14/Ephb3/Il1b/Plxnc1/Dcx/Cxcr4/Cxcl12/Fzd4/Drd2/Vegfa/Aspm/Il33/Itpka/Nlgn3/Mme/Ascl1/Plxnd1/Clcf1/Fn1/Sema5a/Egr2/Flt1/Bdnf	63
GO:0010563	BP	GO:0010563	negative regulation of phosphorus metabolic process	72/1589	461/22777	9.14321011566879e-11	3.598935929082e-09	2.20158875153604e-09	Hspb1/Socs3/Ppp1r15a/Gadd45b/Gadd45g/Cdkn1a/Stat3/Ier3/Dusp16/Sh2b3/Plek/Ptpn1/Errfi1/Iqgap1/Trib3/Jun/Wwtr1/Bdkrb2/Spry1/Mvp/Il6/Igfbp3/Vps25/Cd109/Gprc5a/Birc3/Samsn1/Dnaja1/Arpp19/Ntf3/Tnf/Trib1/Irs2/Ddit4/Fabp4/Pparg/Pecam1/Adora2a/Bak1/Sh3bp5/Rasip1/Prkar2b/Ptprc/Nupr1/Irak3/Tgfb1/Midn/Zc3h12a/Dusp1/Tnfaip3/Slit2/Lax1/Ceacam1/Eng/Tspo/Dbndd2/Rgs14/Il1b/Smad6/Gadd45a/Lrrk2/Zfp418/Dusp10/Mas1/…	72
GO:0045936	BP	GO:0045936	negative regulation of phosphate metabolic process	72/1589	461/22777	9.14321011566879e-11	3.598935929082e-09	2.20158875153604e-09	Hspb1/Socs3/Ppp1r15a/Gadd45b/Gadd45g/Cdkn1a/Stat3/Ier3/Dusp16/Sh2b3/Plek/Ptpn1/Errfi1/Iqgap1/Trib3/Jun/Wwtr1/Bdkrb2/Spry1/Mvp/Il6/Igfbp3/Vps25/Cd109/Gprc5a/Birc3/Samsn1/Dnaja1/Arpp19/Ntf3/Tnf/Trib1/Irs2/Ddit4/Fabp4/Pparg/Pecam1/Adora2a/Bak1/Sh3bp5/Rasip1/Prkar2b/Ptprc/Nupr1/Irak3/Tgfb1/Midn/Zc3h12a/Dusp1/Tnfaip3/Slit2/Lax1/Ceacam1/Eng/Tspo/Dbndd2/Rgs14/Il1b/Smad6/Gadd45a/Lrrk2/Zfp418/Dusp10/Mas1/…	72
GO:0002699	BP	GO:0002699	positive regulation of immune effector process	56/1589	317/22777	1.04436685686239e-10	4.08395222523377e-09	2.49828934386689e-09	Hmox1/Nfkbiz/Hspd1/Il4ra/Il1r1/Ccl2/Tlr2/Arid5a/Cd86/Myd88/Tyrobp/Fcgr3/Hpx/Tirap/Tlr7/Il6/Pvr/Cxcl1/Itgb2/Nfkbid/Tnf/Appl2/Mapkapk2/Stat5a/Fcer1g/Casp4/Il21/Crhr1/Cd84/Ptprc/Tgfb1/Masp1/Fzd5/Casp1/Anxa1/Il1b/Tlr4/Vamp8/H2-D1/C3/Arg1/Crtam/Lbp/Pycard/Il33/Cd1d1/Cd24a/Ddx21/Zbtb1/Gata2/Cd36/Fcgr1/Vav1/Clcf1/H2-K1/Tek	56
GO:0043032	BP	GO:0043032	positive regulation of macrophage activation	15/1589	29/22777	1.28940996509109e-10	5.00944144229871e-09	3.06444186508663e-09	Hspd1/Cebpa/Il4ra/Thbs1/Tnip2/Havcr2/Ctsc/Mmp8/Tlr4/Lrrk2/Lbp/Hamp/Il33/Cd1d1/Pla2g4a	15
GO:1902107	BP	GO:1902107	positive regulation of leukocyte differentiation	43/1589	210/22777	1.32911612548359e-10	5.06697662189267e-09	3.0996380471548e-09	Ccl3/Nfkbiz/Il4ra/Tnfsf9/Tyrobp/Lif/Gli3/Jun/Nedd9/Csf1/Ripk1/Ninj1/Ccl9/Il6/Ada/Adam8/Fos/Nfkbid/Tnf/Trib1/Stat5a/Hcls1/Il21/Zfp36l1/Ptprc/Tgfb1/Sox4/Casp8/Il34/Anxa1/Il15/Mmp14/Tesc/Dusp10/Ccr1/Cd83/Il2rg/Cd1d1/Zbtb1/Tnfsf11/Kitl/Klf10/Ccl5	43
GO:1903708	BP	GO:1903708	positive regulation of hemopoiesis	43/1589	210/22777	1.32911612548359e-10	5.06697662189267e-09	3.0996380471548e-09	Ccl3/Nfkbiz/Il4ra/Tnfsf9/Tyrobp/Lif/Gli3/Jun/Nedd9/Csf1/Ripk1/Ninj1/Ccl9/Il6/Ada/Adam8/Fos/Nfkbid/Tnf/Trib1/Stat5a/Hcls1/Il21/Zfp36l1/Ptprc/Tgfb1/Sox4/Casp8/Il34/Anxa1/Il15/Mmp14/Tesc/Dusp10/Ccr1/Cd83/Il2rg/Cd1d1/Zbtb1/Tnfsf11/Kitl/Klf10/Ccl5	43
GO:0051048	BP	GO:0051048	negative regulation of secretion	44/1589	218/22777	1.32962615683963e-10	5.06697662189267e-09	3.0996380471548e-09	Hmox1/Tnfrsf1a/Edn1/Lif/Osm/Ucp2/Il6/Ada/Igfbp3/Pim3/Rhbdf1/P2ry12/Cry1/Edn3/Sirt4/Npy5r/Rest/Tnf/Il11/Il1rapl1/Npy1r/Pparg/Il1rn/Crhr1/Acvr1c/Cd84/Ptger4/Midn/Tnfrsf1b/Gpr39/Anxa1/Fbn1/Tspo/Edn2/F2r/Il1b/Ucn2/Vamp8/Drd2/Grm7/Inhbb/Entpd1/Cartpt/Crh	44
GO:0008630	BP	GO:0008630	intrinsic apoptotic signaling pathway in response to DNA damage	30/1589	114/22777	1.44466381516119e-10	5.43611547554051e-09	3.32545255565407e-09	Hmox1/Myc/Tnfrsf1a/Cdkn1a/Ier3/Cd44/Bcl3/Epha2/Pmaip1/Plscr1/Rps27l/Mcl1/Phlda3/Tnf/Aen/Bid/Ddit4/Uaca/Bcl2/Bak1/Nupr1/Tnfrsf1b/Muc1/Ifi204/Snai1/Bcl2l11/Cxcl12/Trp53/Pycard/Ddias	30
GO:0045639	BP	GO:0045639	positive regulation of myeloid cell differentiation	30/1589	114/22777	1.44466381516119e-10	5.43611547554051e-09	3.32545255565407e-09	Hspa1b/Ccl3/Hspa1a/Stat3/Hmgb2/Tyrobp/Lif/Jun/Nedd9/Csf1/Ripk1/Ninj1/Ccl9/Fos/Tnf/Trib1/Stat5a/Hcls1/Zfp36l1/Tgfb1/Casp8/Il34/Csf3/Tesc/Ccr1/Tnfsf11/Gata2/Kitl/Klf10/Ccl5	30
GO:1903531	BP	GO:1903531	negative regulation of secretion by cell	40/1589	188/22777	1.73152600034615e-10	6.45063158012392e-09	3.94606578359578e-09	Hmox1/Tnfrsf1a/Edn1/Lif/Osm/Ucp2/Il6/Igfbp3/Pim3/Rhbdf1/P2ry12/Cry1/Edn3/Sirt4/Npy5r/Rest/Il11/Il1rapl1/Npy1r/Pparg/Il1rn/Crhr1/Acvr1c/Cd84/Midn/Tnfrsf1b/Anxa1/Fbn1/Tspo/Edn2/F2r/Il1b/Ucn2/Vamp8/Drd2/Grm7/Inhbb/Entpd1/Cartpt/Crh	40
GO:0002218	BP	GO:0002218	activation of innate immune response	46/1589	236/22777	1.73583768076208e-10	6.45063158012392e-09	3.94606578359578e-09	Hspa1b/Hspa1a/Cd14/Nfkbiz/Hspd1/Slc15a3/Tlr2/Tlr13/Cd86/Nfkbia/Myd88/Tyrobp/Rela/Riok3/Tirap/Ninj1/Tlr7/Cyba/Rnf125/Esr1/Tnip2/Clec7a/Tnf/Appl2/Havcr2/Mapkapk2/Bcl10/Tlr1/Irak3/Masp1/Irgm1/Tnfaip3/Casp1/Tlr4/Tyro3/Ifi204/Cd300lf/Clec4n/Pik3ap1/Lbp/Pycard/Zc3hav1/Cd36/Ifi35/Trim12c/Igtp	46
GO:0046942	BP	GO:0046942	carboxylic acid transport	61/1589	367/22777	2.02418290387505e-10	7.47573229252123e-09	4.57315396801399e-09	Myc/Slc3a2/Eprs/Gfap/Slc10a6/Slc7a10/Thbs1/Edn1/Plin2/Ptges/Ucp2/Bdkrb2/Slc22a8/Slc11a1/Ptgs2/Slco1c1/Npy5r/Slc22a4/Slc22a6/Tnf/Slc22a3/Slc15a1/Slc38a3/Abcb1b/Irs2/Slc16a1/Fabp4/Lrrc8a/Slc46a1/Slc2a1/Pparg/Il1rn/Atp8b1/Adora2a/Sstr4/Slc1a4/Nfkbie/Il1a/Slc16a4/Ceacam1/Itgb1/Anxa1/Il1b/Slc6a13/Avpr1a/Slc7a11/Arg1/Slc13a3/Cck/Drd2/Grm7/Slc26a7/Slc7a7/Pla2g4a/Tnfsf11/Slc17a6/Slc16a7/Cd36/Slc38a5/Slco…	61
GO:0030856	BP	GO:0030856	regulation of epithelial cell differentiation	37/1589	166/22777	2.06030431583141e-10	7.54452617434099e-09	4.61523747252014e-09	Maff/Zfp36/Tnfrsf1a/Cebpb/Errfi1/Id1/Lif/Wwtr1/Spry1/Plcb1/Cd109/Btg1/Ezh2/Tnf/Sox9/Apold1/Stat5a/Rfx3/Hes5/Frzb/Cdh5/Wnt9a/Zfp36l1/Mmp9/Il1a/Cited1/Ceacam1/Il1b/Acvrl1/Notch4/Mycn/Vegfa/Cd24a/Xdh/Serpine1/S1pr3/Ascl1	37
GO:0032653	BP	GO:0032653	regulation of interleukin-10 production	22/1589	65/22777	2.06802990571941e-10	7.54452617434099e-09	4.61523747252014e-09	Hspd1/Stat3/Tlr2/Bcl3/Tyrobp/Il6/Rbm47/Il20rb/Fcer1g/Il21/Cd84/Ptger4/Ido1/Trib2/Mmp8/Tslp/Tlr4/Fcgr2b/Pycard/Cd83/Cd34/Cd274	22
GO:0072676	BP	GO:0072676	lymphocyte migration	29/1589	109/22777	2.19302151354796e-10	7.95202891851965e-09	4.86452044823365e-09	Ccl3/Ccl4/Ch25h/Ccl2/Ccl7/Msn/Nedd9/Ccl6/Ccl9/Icam1/Ccl12/Adam8/Hsd3b7/Cxcl16/Ecm1/Ccl11/Cx3cl1/Apod/Ccl17/Ripk3/Cxcl10/Itga4/Spns2/Dock8/Cxcl12/Padi2/Crtam/Pycard/Ccl5	29
GO:0150076	BP	GO:0150076	neuroinflammatory response	24/1589	77/22777	2.21768558396226e-10	7.99301978846158e-09	4.88959592608547e-09	C5ar1/Tlr2/Tyrobp/Jun/Ptgs2/Cst7/Tnf/Cx3cl1/Ctsc/Pparg/Adora2a/Tlr1/Nupr1/Tnfrsf1b/Casp1/Itgb1/Il1b/Mmp8/Tlr4/Lrrk2/Il33/Sphk1/C1qa/Adcy8	24
GO:0042326	BP	GO:0042326	negative regulation of phosphorylation	65/1589	405/22777	2.3668830729191e-10	8.47967750016467e-09	5.1873006268766e-09	Hspb1/Socs3/Ppp1r15a/Gadd45b/Gadd45g/Cdkn1a/Stat3/Ier3/Dusp16/Sh2b3/Ptpn1/Errfi1/Trib3/Jun/Wwtr1/Bdkrb2/Spry1/Mvp/Il6/Igfbp3/Vps25/Cd109/Gprc5a/Birc3/Samsn1/Dnaja1/Ntf3/Trib1/Irs2/Ddit4/Fabp4/Pparg/Pecam1/Adora2a/Bak1/Sh3bp5/Rasip1/Prkar2b/Ptprc/Nupr1/Irak3/Tgfb1/Midn/Zc3h12a/Dusp1/Tnfaip3/Slit2/Lax1/Ceacam1/Eng/Dbndd2/Rgs14/Il1b/Smad6/Gadd45a/Lrrk2/Zfp418/Dusp10/Mas1/Pycard/Drd2/Ocln/Xdh/Pkib/Pa…	65
GO:0015849	BP	GO:0015849	organic acid transport	61/1589	369/22777	2.53323208455981e-10	9.02162354876269e-09	5.51882704136243e-09	Myc/Slc3a2/Eprs/Gfap/Slc10a6/Slc7a10/Thbs1/Edn1/Plin2/Ptges/Ucp2/Bdkrb2/Slc22a8/Slc11a1/Ptgs2/Slco1c1/Npy5r/Slc22a4/Slc22a6/Tnf/Slc22a3/Slc15a1/Slc38a3/Abcb1b/Irs2/Slc16a1/Fabp4/Lrrc8a/Slc46a1/Slc2a1/Pparg/Il1rn/Atp8b1/Adora2a/Sstr4/Slc1a4/Nfkbie/Il1a/Slc16a4/Ceacam1/Itgb1/Anxa1/Il1b/Slc6a13/Avpr1a/Slc7a11/Arg1/Slc13a3/Cck/Drd2/Grm7/Slc26a7/Slc7a7/Pla2g4a/Tnfsf11/Slc17a6/Slc16a7/Cd36/Slc38a5/Slco…	61
GO:0032944	BP	GO:0032944	regulation of mononuclear cell proliferation	49/1589	264/22777	2.65296560018806e-10	9.39212614551786e-09	5.74547579685699e-09	Lgals3/Cdkn1a/Cebpb/Cd44/Tnfsf9/Cd86/Myd88/Icosl/Tyrobp/Csf1/Tirap/Il6/Ada/Pawr/Havcr2/Il20rb/Bid/Gpnmb/Irs2/Stat5a/Zc3h12d/Lst1/Bcl2/Ighm/Il21/Sdc4/Ripk3/Sox11/Ptprc/Ido1/Il1a/Tgfb1/Tnfrsf1b/Ceacam1/Anxa1/Il15/Il1b/Tlr4/Bst1/Fcgr2b/Arg1/Crtam/Pycard/Cd1d1/Cd24a/Kitl/Clcf1/Ccl5/Cd274	49
GO:0002819	BP	GO:0002819	regulation of adaptive immune response	46/1589	240/22777	3.10718351256998e-10	1.09354582092389e-08	6.68958332706243e-09	Nfkbiz/Hspd1/Il4ra/Il1r1/Cd44/Arid5a/Fcgr3/Hpx/Il6/Ada/Pvr/Slc11a1/Parp3/Samsn1/Nfkbid/Tnf/Havcr2/Il20rb/Fcer1g/Adcy7/Ripk3/Ptprc/Tgfb1/Zc3h12a/Tnfrsf1b/Tnfaip3/Fzd5/Anxa1/Il1b/Fcgr2b/Clec4n/H2-D1/C3/Dusp10/Arg1/Pycard/Il33/Cd1d1/Cd24a/Pla2g4a/Zbtb1/Fcgr1/Clcf1/H2-K1/Cd48/Cd274	46
GO:0060485	BP	GO:0060485	mesenchyme development	54/1589	309/22777	3.39222680196576e-10	1.18257223531248e-08	7.23418749998945e-09	Myc/Trip10/Thbs1/Flna/Edn1/Tead1/Ranbp3l/Mdm2/Glipr2/Wwtr1/Pdpn/Spry1/Il6/Efna1/Pawr/Edn3/Lrg1/Fam83d/Plaur/Ezh2/Rdh10/Dab2/Robo2/Sox9/Aldh1a2/Kbtbd8/Bcl2/Frzb/Phactr4/Bambi/Tgfb1i1/Sema3a/Zfp36l1/Nos3/Sox11/Tgfb1/Itga4/Fgfr1/Eng/Il1b/Adamts5/Snai1/Acvrl1/Notch4/Sema5b/Epha3/Vegfa/Sema4c/Zic3/Kitl/Has2/Fn1/Sema5a/Sema3g	54
GO:0014013	BP	GO:0014013	regulation of gliogenesis	33/1589	139/22777	3.39967281420269e-10	1.18257223531248e-08	7.23418749998945e-09	Myc/Vim/Gfap/Tlr2/Fas/Rela/Lif/Il6/Ezh2/Atf5/Ntf3/Tnf/Aspa/Id4/Hes5/Pparg/Ascl2/Sox11/Tgfb1/Tnfrsf1b/Il34/Tspo/Etv5/Il1b/Cxcr4/Dusp10/Trp53/Mycn/Adcyap1/Il33/Clcf1/Egr2/Flt1	33
GO:0001933	BP	GO:0001933	negative regulation of protein phosphorylation	59/1589	354/22777	3.59047546502171e-10	1.24172339348121e-08	7.59603479883206e-09	Hspb1/Socs3/Ppp1r15a/Gadd45b/Gadd45g/Cdkn1a/Dusp16/Sh2b3/Ptpn1/Errfi1/Trib3/Jun/Wwtr1/Bdkrb2/Spry1/Mvp/Il6/Igfbp3/Vps25/Cd109/Gprc5a/Samsn1/Dnaja1/Ntf3/Trib1/Ddit4/Fabp4/Pparg/Pecam1/Adora2a/Bak1/Sh3bp5/Rasip1/Prkar2b/Ptprc/Irak3/Tgfb1/Zc3h12a/Dusp1/Tnfaip3/Slit2/Lax1/Ceacam1/Eng/Dbndd2/Rgs14/Il1b/Smad6/Gadd45a/Lrrk2/Zfp418/Dusp10/Mas1/Pycard/Drd2/Ocln/Xdh/Pkib/Paqr3	59
GO:2000379	BP	GO:2000379	positive regulation of reactive oxygen species metabolic process	24/1589	79/22777	4.0162618178369e-10	1.37314776168833e-08	8.40000135012414e-09	Cdkn1a/Lcn2/Thbs1/Fpr2/Tyrobp/Nfe2l2/Cyp1b1/Gnai3/Cyba/Cxcl1/Itgb2/Slc5a3/Ripk3/Hvcn1/Tgfb1/Zc3h12a/Tspo/Mmp8/Gadd45a/Tlr4/Trp53/Plau/Xdh/Cd36	24
GO:0046883	BP	GO:0046883	regulation of hormone secretion	57/1589	337/22777	4.01639408817411e-10	1.37314776168833e-08	8.40000135012414e-09	Edn1/Lif/Myh9/Osm/Spp1/Ucp2/Il6/Igfbp3/Pim3/Plcb1/Cry1/Edn3/Serp1/Ptbp1/Sirt4/Rest/Tnf/Dab2/Il11/Irs2/Slc16a1/Hcar2/Rfx3/Npy1r/Pparg/Crhr1/Acvr1c/Ptger4/Apln/Sox11/Midn/Sox4/Gpr39/Fgfr1/Chd7/Anxa1/Fbn1/Tspo/Edn2/Chrm3/Fga/Il1b/Ucn2/Doc2b/Vamp8/Drd2/Adcyap1/Inhbb/Tnfsf11/Cartpt/Syt9/Adcy8/Cckbr/Clcf1/Lepr/Ccl5/Crh	57
GO:0043281	BP	GO:0043281	regulation of cysteine-type endopeptidase activity involved in apoptotic process	42/1589	210/22777	4.67516144293581e-10	1.58928925642528e-08	9.72221072792334e-09	Hspa1b/Myc/Hspd1/Cd44/Thbs1/S100a8/Mdm2/Fas/S100a9/Pmaip1/Klf4/Il6/Herpud1/Rps27l/Ptgs2/Plaur/Rest/Tnfsf10/Tnf/Bid/Epha7/Uaca/Bcl10/Sox7/Pparg/Adora2a/Acvr1c/Bak1/Wnt9a/Mmp9/Casp8/Atp2a3/Casp1/F2r/Caap1/Dap/Naip2/Bcl2l11/Cck/Pycard/Vegfa/Xdh	42
GO:0002064	BP	GO:0002064	epithelial cell development	46/1589	243/22777	4.75902154602532e-10	1.60865683106607e-08	9.84068862059472e-09	Tnfrsf1a/Cebpa/Myo1e/Vim/B4galt1/Flna/Msn/Myd88/Id1/Epha2/Clic4/Jmjd1c/Plcb1/Icam1/Esr1/Palld/Ezr/Tjp2/Tnf/Krt10/Atf4/Sox9/Abcb1b/Marveld2/Rfx3/St14/Pecam1/Frzb/Cdh5/Robo4/Fosl2/Il1a/Tgfb1/Sipa1/Fzd5/Il1b/Rarb/Exph5/Cxcr4/Notch4/Hapln2/Tfcp2l1/Stc1/Vegfa/Gata2/S1pr3	46
GO:0050670	BP	GO:0050670	regulation of lymphocyte proliferation	48/1589	260/22777	4.86335499669265e-10	1.63468836770854e-08	9.99993218421072e-09	Lgals3/Cdkn1a/Cebpb/Cd44/Tnfsf9/Cd86/Myd88/Icosl/Tyrobp/Tirap/Il6/Ada/Pawr/Havcr2/Il20rb/Bid/Gpnmb/Irs2/Stat5a/Zc3h12d/Lst1/Bcl2/Ighm/Il21/Sdc4/Ripk3/Sox11/Ptprc/Ido1/Il1a/Tgfb1/Tnfrsf1b/Ceacam1/Anxa1/Il15/Il1b/Tlr4/Bst1/Fcgr2b/Arg1/Crtam/Pycard/Cd1d1/Cd24a/Kitl/Clcf1/Ccl5/Cd274	48
GO:0009914	BP	GO:0009914	hormone transport	65/1589	412/22777	4.91113529637266e-10	1.64152639543003e-08	1.00417626730301e-08	Slc3a2/Edn1/Lif/Myh9/Osm/Spp1/Ucp2/Il6/Adm/Igfbp3/Pim3/Plcb1/Cry1/Edn3/Serp1/Ptbp1/Slco1c1/Sirt4/Rest/Tnf/Dab2/Il11/Stx1a/Irs2/Slc16a1/Hcar2/Rfx3/Npy1r/Pparg/Il1rn/Crhr1/Acvr1c/Ptger4/Apln/Sox11/Midn/Sox4/Gpr39/Fgfr1/Chd7/Anxa1/Fbn1/Tspo/Edn2/Chrm3/Fga/Il1b/Neurod1/Ucn2/Doc2b/Vamp8/Fzd4/Drd2/Adcyap1/Inhbb/Tnfsf11/Cartpt/Ltbp4/Syt9/Adcy8/Cckbr/Clcf1/Lepr/Ccl5/Crh	65
GO:0062197	BP	GO:0062197	cellular response to chemical stress	58/1589	348/22777	5.05897799574765e-10	1.6815480749199e-08	1.02865885913535e-08	Hspb1/Hmox1/Lcn2/Ddit3/Relb/Edn1/Fas/Rela/Nfe2l2/Jun/Cyp1b1/Ripk1/Bdkrb2/Il6/Gfer/Pawr/Ptgs2/Mcl1/Fos/Ybx3/Ezh2/Dnaja1/Sesn2/Rest/Kdm6b/Srxn1/Atp7a/Tnf/Mmp3/Nme5/Atf4/Uaca/Capn3/Mgst1/Slc4a11/Bcl2/Ripk3/Zfp36l1/Nos3/Mmp9/Zc3h12a/Tnfaip3/Casp1/Gpr37/Anxa1/Trp53inp1/Etv5/Tlr4/Gch1/Lrrk2/Fbln5/Slc7a11/Trp53/Pycard/Ddias/Slc25a24/Cd36/Sphk1	58
GO:0048245	BP	GO:0048245	eosinophil chemotaxis	13/1589	23/22777	5.21885700964589e-10	1.72510615959731e-08	1.05530478758585e-08	Ccl3/Ccl4/Lgals3/Ccl2/Ccl7/Ccl6/Ccl9/Ccl12/Ccl11/Cx3cl1/Dapk2/Hrh1/Ccl5	13
GO:0043030	BP	GO:0043030	regulation of macrophage activation	20/1589	57/22777	6.57942206173174e-10	2.16230005354354e-08	1.32275082667046e-08	Hspd1/Cebpa/Il4ra/Thbs1/Tnip2/Cst7/Havcr2/Cx3cl1/Ctsc/Pparg/Cd84/Mmp8/Tlr4/Lrrk2/Lbp/Hamp/Il33/Cd1d1/Pla2g4a/Sphk1	20
GO:1903532	BP	GO:1903532	positive regulation of secretion by cell	62/1589	387/22777	6.61375413335228e-10	2.16230005354354e-08	1.32275082667046e-08	Lgals3/Il4ra/Tlr2/Edn1/Anxa2/Sdc1/Ptges/Lif/Myh9/Spp1/Plcb1/Edn3/Serp1/Ptbp1/Ezr/Itgb2/Dab2/Stx1a/Irs2/Wls/Fcer1g/Hcar2/Pparg/Unc13a/Adora2a/Crhr1/Sdc4/Ptger4/Apln/Sox11/Il1a/Tgfb1/Sox4/Gpr39/Fgfr1/Edn2/Cadps2/Chrm3/Fga/Il1b/Tlr4/Doc2b/Exph5/Vamp8/Avpr1a/Cxcl12/Cck/Drd2/Adcyap1/Inhbb/Pla2g4a/Tnfsf11/Cartpt/Gata2/Sphk1/Syt9/Adcy8/Cckbr/Clcf1/Lepr/S100a10/Crh	62
GO:0048661	BP	GO:0048661	positive regulation of smooth muscle cell proliferation	29/1589	114/22777	6.97620720784623e-10	2.26840476763826e-08	1.38765860764767e-08	Hmox1/Myc/C3ar1/Adamts1/Hbegf/Thbs1/Edn1/Myd88/Mdm2/Jun/Gnai3/Il6/Cyba/Ptgs2/Npy5r/Tnf/Tgm2/Cx3cl1/Shc1/Hes5/P2ry6/Il6ra/Mmp9/Tgfb1/Tlr4/Vegfa/Ereg/Ccl5/Flt1	29
GO:0050818	BP	GO:0050818	regulation of coagulation	23/1589	75/22777	7.53595907330275e-10	2.43716989922002e-08	1.49089784909665e-08	Procr/Plat/Sh2b3/Thbs1/Anxa2/S100a9/Nfe2l2/Cd9/Ano6/Plaur/Pros1/Thbd/Emilin2/Ceacam1/F2r/Fga/Serping1/Klkb1/Prkg1/Plau/Serpine1/Cd36/Cd34	23
GO:0006801	BP	GO:0006801	superoxide metabolic process	22/1589	69/22777	7.64258296962813e-10	2.45836418856371e-08	1.50386310047521e-08	Fpr2/Edn1/Tyrobp/Nfe2l2/Ncf2/Gnai3/Cyba/Cxcl1/Itgb2/Atp7a/Shc1/Aatf/Ncf4/Sh3pxd2b/Ncf1/Nos3/Hvcn1/Tgfb1/Cybb/Gch1/Fbln5/Cd36	22
GO:0061041	BP	GO:0061041	regulation of wound healing	32/1589	136/22777	7.99269177492137e-10	2.55723395130238e-08	1.56434502118782e-08	Tnfrsf12a/Plat/Ccl2/Hbegf/Sh2b3/Thbs1/Anxa2/S100a9/Nfe2l2/Cd9/Ano6/Cd109/Clec7a/Plaur/Pros1/Tnf/Thbd/Ptger4/Emilin2/Ceacam1/Itgb1/Anxa1/F2r/Fga/Serping1/Cxcr4/Klkb1/Prkg1/Plau/Serpine1/Cd36/Cd34	32
GO:0043620	BP	GO:0043620	regulation of DNA-templated transcription in response to stress	18/1589	47/22777	9.04233412608657e-10	2.8776747381051e-08	1.76036930327004e-08	Hmox1/Atf3/Bag3/Ppp1r15a/Cebpb/Ddit3/Rela/Nfe2l2/Jun/Atf4/Chek1/Pparg/Klf2/Rgs14/Muc1/Trp53/Vegfa/Cd36	18
GO:0050920	BP	GO:0050920	regulation of chemotaxis	44/1589	232/22777	1.06262198050339e-09	3.36384513722316e-08	2.05777589875259e-08	Hspb1/C3ar1/C5ar1/Ccl2/Thbs1/Ccl7/Edn1/Angpt2/Nedd9/Csf1/Tirap/Ninj1/Ano6/P2ry12/Edn3/Ntf3/Robo2/Cx3cl1/Tnfaip6/Sema3a/Cxcl10/Tgfb1/Dusp1/Slit2/Il34/Fgfr1/Pla2g7/Edn2/Il1b/Bst1/Dapk2/Cxcr4/Cxcl12/Sema5b/Ccr1/Padi2/Lbp/Vegfa/Sema4c/Serpine1/Fn1/Sema5a/Ccl5/Sema3g	44
GO:0042692	BP	GO:0042692	muscle cell differentiation	69/1589	458/22777	1.09613821202544e-09	3.45168153818326e-08	2.11150834527005e-08	Myc/Ifrd1/Il4ra/Trip10/Edn1/Piezo1/Ehd2/Mdm2/Myh9/Cd9/Ninj1/Adm/Ptbp1/Smad1/Rcan1/Ezh2/Cd53/Lox/Kdm6b/Ntf3/Myh7/Trim72/Sox9/Tmem119/Capn3/Neu2/Casq2/Efemp2/Bcl2/Hdac9/Cxadr/Ehd1/Myf5/Klhl40/Krt19/Cxcl10/Tgfb1/Cntnap1/Casp1/Nid1/Itgb1/Prok2/Eng/Tmem204/Rarb/Smad6/Cfh/Scgb3a1/Adamts5/Irx3/Mmp14/Zfp418/Cxcl12/Ryr1/C3/Sik1/Sypl2/Tcf23/Lama1/Hamp/Lmna/Vegfa/Flnc/Npnt/Gdf15/Sema4c/Myl9/Ereg/Bdnf	69
GO:0002673	BP	GO:0002673	regulation of acute inflammatory response	19/1589	53/22777	1.15488169680221e-09	3.59877978748313e-08	2.20149323452921e-08	Ptges/Fcgr3/Il6/Adam8/Ptgs2/Npy5r/Tnf/Il20rb/Fcer1g/Pparg/Il1b/Fcgr2b/Alox5ap/C3/Adcyap1/Tnfsf11/Fcgr1/Ccr5/Ccl5	19
GO:0048247	BP	GO:0048247	lymphocyte chemotaxis	19/1589	53/22777	1.15488169680221e-09	3.59877978748313e-08	2.20149323452921e-08	Ccl3/Ccl4/Ch25h/Ccl2/Ccl7/Nedd9/Ccl6/Ccl9/Ccl12/Adam8/Hsd3b7/Cxcl16/Ccl11/Cx3cl1/Ccl17/Cxcl10/Cxcl12/Padi2/Ccl5	19
GO:1903034	BP	GO:1903034	regulation of response to wounding	37/1589	176/22777	1.1802980097939e-09	3.65892383036109e-08	2.23828534499776e-08	Tnfrsf12a/Plat/Ccl2/Hbegf/Sh2b3/Thbs1/Flna/Anxa2/S100a9/Nfe2l2/Cd9/Klf4/Ano6/Cd109/Clec7a/Plaur/Pros1/Atp7a/Tnf/Rtn4r/Thbd/Ptger4/Emilin2/Ceacam1/Itgb1/Anxa1/F2r/Fga/Serping1/Cxcr4/Klkb1/Prkg1/Plau/Cd24a/Serpine1/Cd36/Cd34	37
GO:0043535	BP	GO:0043535	regulation of blood vessel endothelial cell migration	26/1589	96/22777	1.22392263822673e-09	3.75806962861157e-08	2.29893612580952e-08	Hspb1/Hmox1/Map2k3/Rhoj/Thbs1/Angpt2/Epha2/Nfe2l2/Klf4/Efna1/Ptgs2/Tnf/Stat5a/Pparg/Amotl1/Hdac9/Robo4/Nos3/Tgfb1/Fgfr1/Anxa1/Gadd45a/Mmrn2/Acvrl1/Vegfa/Gata2	26
GO:0031348	BP	GO:0031348	negative regulation of defense response	48/1589	267/22777	1.22484301784933e-09	3.75806962861157e-08	2.29893612580952e-08	Socs3/A2m/Zfp36/Tnfrsf1a/Ier3/Cd44/Ctla2a/Riok3/Ada/Gfer/Rnf125/Cst7/Npy5r/Lyar/Havcr2/Il20rb/Cx3cl1/Tnfaip6/Uaca/Mmp12/Pparg/Adora2a/Cdh5/Gpr17/Ptger4/Irak3/Tgfb1/Tnfrsf1b/Tnfaip3/Slit2/Ceacam1/Fgl2/Tyro3/Serping1/Ifi204/Fcgr2b/Dusp10/Pglyrp1/Ccr1/Arg1/Cck/Drd2/Hamp/Adcyap1/Cd24a/Nt5e/Nlrc5/Tap1	48
GO:0051091	BP	GO:0051091	positive regulation of DNA-binding transcription factor activity	49/1589	276/22777	1.27997556476081e-09	3.90719071630814e-08	2.39015845256356e-08	Hspa1b/Hspa1a/Ifrd1/Stat3/Ddit3/Tlr2/Edn1/Myd88/Rela/Fosl1/Ripk1/Tirap/Il6/Icam1/Adam8/Esr1/Itgb2/Tnf/Cx3cl1/Capn3/Bcl10/Hcls1/Anxa3/Fzd2/Pparg/Cd84/Ripk3/Eda2r/Irak3/Tgfb1/Sp100/Il1b/Csf3/Neurod1/Arid5b/Tlr4/Fcgr2b/Fzd4/Trim25/Pycard/Neurog2/Vegfa/Tnfsf11/Cd36/Sphk1/Trim34a/Adcy8/Trim12c/Bdnf	49
GO:0002532	BP	GO:0002532	production of molecular mediator involved in inflammatory response	27/1589	103/22777	1.3057042947617e-09	3.96549685053768e-08	2.42582625321209e-08	Stat3/Il4ra/Myd88/Il1r2/Il6/Per1/Clec7a/Ezh2/Tnf/Appl2/Apod/Chil3/Fcer1g/Chid1/Adcy7/Ncf1/Ido1/Zc3h12a/Tlr4/Vamp8/Alox5ap/Pld4/Dusp10/Lbp/Pycard/Il17d/Serpine1	27
GO:0046879	BP	GO:0046879	hormone secretion	63/1589	403/22777	1.31931749447044e-09	3.98660432798821e-08	2.43873839886961e-08	Edn1/Lif/Myh9/Osm/Spp1/Ucp2/Il6/Adm/Igfbp3/Pim3/Plcb1/Cry1/Edn3/Serp1/Ptbp1/Sirt4/Rest/Tnf/Dab2/Il11/Stx1a/Irs2/Slc16a1/Hcar2/Rfx3/Npy1r/Pparg/Il1rn/Crhr1/Acvr1c/Ptger4/Apln/Sox11/Midn/Sox4/Gpr39/Fgfr1/Chd7/Anxa1/Fbn1/Tspo/Edn2/Chrm3/Fga/Il1b/Neurod1/Ucn2/Doc2b/Vamp8/Fzd4/Drd2/Adcyap1/Inhbb/Tnfsf11/Cartpt/Ltbp4/Syt9/Adcy8/Cckbr/Clcf1/Lepr/Ccl5/Crh	63
GO:0030193	BP	GO:0030193	regulation of blood coagulation	22/1589	71/22777	1.41025353183934e-09	4.23997330703256e-08	2.59373262639799e-08	Plat/Sh2b3/Thbs1/Anxa2/S100a9/Nfe2l2/Cd9/Ano6/Plaur/Pros1/Thbd/Emilin2/Ceacam1/F2r/Fga/Serping1/Klkb1/Prkg1/Plau/Serpine1/Cd36/Cd34	22
GO:0033627	BP	GO:0033627	cell adhesion mediated by integrin	25/1589	90/22777	1.42349033143249e-09	4.25837132648029e-08	2.60498730652146e-08	Itga5/Piezo1/Epha2/Lif/Cyp1b1/Ada/Efna1/Icam1/P2ry12/Itgb2/Lpxn/Itgax/Fermt3/L1cam/Itga4/Itgb1/Fbn1/Muc1/Tesc/Plau/Npnt/Cd24a/Serpine1/Ccl5/Podxl	25
GO:0042098	BP	GO:0042098	T cell proliferation	45/1589	243/22777	1.52113091243894e-09	4.52782400453841e-08	2.76982046742614e-08	Myc/Lgals3/Cebpb/Cd44/Tnfsf9/Msn/Cd86/Icosl/Ccnd3/Il6/Slc11a1/Pawr/Itgb2/Havcr2/Il20rb/Bid/Gpnmb/Stat5a/Zc3h12d/Il21/Crip3/Cd151/Sdc4/Ripk3/Ptprc/Ido1/Il1a/Tgfb1/Tnfrsf1b/Ceacam1/Anxa1/Il15/Il1b/Dock8/Cxcr4/Cxcl12/Arg1/Trp53/Crtam/Pycard/Cd1d1/Cd24a/Kitl/Ccl5/Cd274	45
GO:0048771	BP	GO:0048771	tissue remodeling	41/1589	210/22777	1.59667789836432e-09	4.72917023065036e-08	2.89299064753139e-08	Timp1/Pdk4/Flna/Mdm2/Angpt2/Epha2/Lif/Spp1/Il6/Adam8/Atp7a/Tmbim1/Tgm2/Gpnmb/Abcb1b/Flt4/Tmem119/Stat5a/Pparg/Fcgr4/Klf6/Bak1/Ptger4/Nos3/Mmp9/Il1a/Itga4/Ceacam1/Chd7/F2r/Cela1/Mmp14/Acvrl1/Trp53/Hamp/Vegfa/Cd24a/Tnfsf11/Cartpt/Abi3bp/Lepr	41
GO:0051961	BP	GO:0051961	negative regulation of nervous system development	37/1589	178/22777	1.64250090156829e-09	4.84092753403107e-08	2.96135630529061e-08	Ifrd1/Tlr2/Fas/Id1/Prtg/Ctnna1/Atf5/Rest/Ccl11/Appl2/Fgf13/Wnt7a/Rtn4r/Epha7/Btg2/Id4/Hes5/Ascl2/Sema3a/Sox11/Tgfb1/Slit2/Tspo/Cdkl3/Il1b/Sema5b/Dusp10/Trp53/Mycn/Adcyap1/Cd24a/Sema4c/Gata2/Ccr5/Sema5a/Sema3g/Bdnf	37
GO:0071356	BP	GO:0071356	cellular response to tumor necrosis factor	38/1589	186/22777	1.66149164529437e-09	4.87289436950796e-08	2.98091148126343e-08	Hspa1b/Ccl3/Hspa1a/Zfp36/Ccl4/Tnfrsf1a/Cebpa/Ccl2/Ccl7/Nfkbia/Rela/Nfe2l2/Ripk1/Ccl6/Ccl9/Il6/Ccl12/Birc3/Ybx3/Tjp2/Tnf/Ccl11/Cx3cl1/Fabp4/Ccl17/Zfp36l1/Eda2r/Zc3h12a/Gpd1/Casp1/Lrrk2/Naip2/Trp53/Pycard/Npnt/Tnfsf11/Sphk1/Ccl5	38
GO:0060760	BP	GO:0060760	positive regulation of response to cytokine stimulus	21/1589	66/22777	1.93267238531379e-09	5.62203942403024e-08	3.43918841583665e-08	Hspa1b/Hspa1a/Il1r1/Tlr2/Edn1/Hpx/Csf1/Ripk1/Rbm47/Mmp12/Casp4/Irgm1/C1qtnf4/Casp1/Tslp/Tlr4/Cd300lf/Cxcr4/Parp9/Nlrc5/Igtp	21
GO:0043122	BP	GO:0043122	regulation of I-kappaB kinase/NF-kappaB signaling	39/1589	195/22777	1.93571807011571e-09	5.62203942403024e-08	3.43918841583665e-08	Hspb1/Myd88/Clec4d/Ltbr/Rela/Riok3/Ripk1/Tirap/S100a4/Esr1/Tnip2/Per1/Nfkbid/Tnfsf10/Tnf/Tgm2/Cx3cl1/Capn3/Bcl10/S100a13/Tmem106a/Eda2r/Il1a/Zc3h12a/Tnfaip3/Casp8/Casp1/Il1b/Tlr4/Clec4n/Trim59/Trim25/Pycard/Zc3hav1/Ddx21/Tnfsf11/Cd36/Trim34a/Trim12c	39
GO:0002688	BP	GO:0002688	regulation of leukocyte chemotaxis	30/1589	126/22777	1.98356455762099e-09	5.73317234214801e-08	3.50717211637335e-08	C3ar1/C5ar1/Ccl2/Thbs1/Ccl7/Edn1/Nedd9/Csf1/Tirap/Ninj1/Ano6/Edn3/Cx3cl1/Tnfaip6/Cxcl10/Dusp1/Slit2/Il34/Pla2g7/Edn2/Il1b/Bst1/Dapk2/Cxcl12/Ccr1/Padi2/Lbp/Vegfa/Serpine1/Ccl5	30
GO:0002449	BP	GO:0002449	lymphocyte mediated immunity	58/1589	361/22777	2.103484153747e-09	6.05055081339822e-08	3.70132307822789e-08	Nfkbiz/Hspd1/Il4ra/Il1r1/Arid5a/Bcl3/Myd88/Fas/Icosl/Fcgr3/Hpx/Il6/Pvr/Slc11a1/Icam1/Csf2rb/Gfer/Parp3/Tnf/Havcr2/Il20rb/Stat5a/Csf2rb2/Fcer1g/Ctsc/Bcl10/Stx11/Ighm/Il21/Ripk3/C1qb/Ptprc/Tgfb1/Tnfrsf1b/Fzd5/Ceacam1/Fgl2/Il1b/Cfh/Serping1/Fcgr2b/Pirb/H2-D1/C3/Arg1/Crtam/C1qc/Cd1d1/Cd24a/Zbtb1/C1ra/Fcgr1/Vav1/C1qa/C1s1/Clcf1/H2-K1/Tap1	58
GO:0051250	BP	GO:0051250	negative regulation of lymphocyte activation	36/1589	172/22777	2.23441875091956e-09	6.39642458696254e-08	3.91290556381128e-08	Hspb1/Lgals3/Il4ra/Cebpb/Cd44/Cd86/Fas/Tyrobp/Gli3/Pawr/Parp3/Samsn1/Nfkbid/Havcr2/Il20rb/Gpnmb/Zc3h12d/Lst1/Adora2a/Sdc4/Sox11/Ido1/Tgfb1/Zc3h12a/Tnfaip3/Lax1/Ceacam1/Anxa1/Fgl2/Tyro3/Fcgr2b/Pglyrp1/Arg1/Crtam/Cd24a/Cd274	36
GO:0045860	BP	GO:0045860	positive regulation of protein kinase activity	59/1589	371/22777	2.27550592869665e-09	6.48302474828192e-08	3.96588176144272e-08	Map2k3/Cdkn1a/Hbegf/Thbs1/Ptpn1/Edn1/Iqgap1/Cd86/Tead1/Ccnd3/Nedd9/Csf1/Pim1/Tirap/Efna1/Slc11a1/Adam8/Edn3/Ezh2/Sesn2/Ntf3/Tnf/Pxn/Pik3r5/Fgd2/Il1rn/Il6ra/Tlr1/Sdc4/Ripk3/Ptprc/Tgfb1/Irgm1/Fzd5/Ceacam1/Gpr39/Il34/Fgfr1/Fbn1/Chil1/Il1b/Tlr4/Lrrk2/Fzd4/Mas1/Camkk2/Drd2/Cdc6/Vegfa/Adcyap1/Cd24a/Tnfsf11/Btc/Cartpt/Adcy8/Kitl/Ereg/Flt1/Igtp	59
GO:0061900	BP	GO:0061900	glial cell activation	19/1589	55/22777	2.37887359674763e-09	6.74540318926116e-08	4.12638737634896e-08	C5ar1/Tlr2/Tyrobp/Jun/Cst7/Tnf/Cx3cl1/Ctsc/Pparg/Adora2a/Tlr1/Casp1/Il1b/Mmp8/Tlr4/Lrrk2/Il33/Sphk1/C1qa	19
GO:0002366	BP	GO:0002366	leukocyte activation involved in immune response	53/1589	317/22777	2.50414695176894e-09	7.06712793039319e-08	4.32319709597845e-08	Hmox1/Nfkbiz/Sbno2/Hspd1/Gadd45g/Lgals3/Stat3/Il4ra/Relb/Bcl3/Myd88/Clec4d/Icosl/Tyrobp/Irf8/Il6/Ada/Slc11a1/Icam1/Lcp1/Parp3/Itgb2/Nfkbid/Atp7a/Tnf/Havcr2/Fcer1g/Lgals1/Anxa3/Stx11/Milr1/Il21/Il6ra/Crhr1/Cd84/Ptger4/Ptprc/Tgfb1/Zc3h12a/Tnfaip3/Itm2a/Anxa1/Fgl2/Tlr4/Vamp8/Pglyrp1/Trp53/Lbp/Pycard/Il33/Gata2/Clcf1/Ifi35	53
GO:2000106	BP	GO:2000106	regulation of leukocyte apoptotic process	29/1589	120/22777	2.53837580945984e-09	7.096955099454e-08	4.34144336687308e-08	Myc/Lgals3/Cd44/Bcl3/Ada/Efna1/Adam8/Nfkbid/Irs2/Stat5a/Fcer1g/Bcl10/Hcls1/Bcl2/Ripk3/Ido1/Casp8/Anxa1/Dock8/Fcgr2b/Bcl2l11/Cxcl12/Slc7a11/Trp53/Cd24a/Kitl/Ccr5/Ccl5/Cd274	29
GO:1900046	BP	GO:1900046	regulation of hemostasis	22/1589	73/22777	2.53843956423726e-09	7.096955099454e-08	4.34144336687308e-08	Plat/Sh2b3/Thbs1/Anxa2/S100a9/Nfe2l2/Cd9/Ano6/Plaur/Pros1/Thbd/Emilin2/Ceacam1/F2r/Fga/Serping1/Klkb1/Prkg1/Plau/Serpine1/Cd36/Cd34	22
GO:0050768	BP	GO:0050768	negative regulation of neurogenesis	36/1589	173/22777	2.63475688281342e-09	7.33197694412683e-08	4.48521404237075e-08	Ifrd1/Fas/Id1/Prtg/Ctnna1/Atf5/Rest/Ccl11/Appl2/Fgf13/Wnt7a/Rtn4r/Epha7/Btg2/Id4/Hes5/Ascl2/Sema3a/Sox11/Tgfb1/Slit2/Tspo/Cdkl3/Il1b/Sema5b/Dusp10/Trp53/Mycn/Adcyap1/Cd24a/Sema4c/Gata2/Ccr5/Sema5a/Sema3g/Bdnf	36
GO:0050863	BP	GO:0050863	regulation of T cell activation	60/1589	382/22777	2.70685173998764e-09	7.4977286853454e-08	4.58660989275684e-08	Hspb1/Nfkbiz/Hspd1/Lgals3/Il4ra/Cebpb/Ccl2/Cd44/Sh2b3/Tnfsf9/Ctla2a/Cd86/Fas/Icosl/Gli3/Il6/Ada/Adam8/Pawr/Nfkbid/Havcr2/Il20rb/Bid/Gpnmb/Hsph1/Stat5a/Bcl10/Lgals1/Zc3h12d/Il21/Adora2a/Sdc4/Ripk3/Ptprc/Ido1/Il1a/Tgfb1/Zc3h12a/Tnfrsf1b/Sox4/Lax1/Ceacam1/Anxa1/Il15/Fgl2/Il1b/Dock8/Dusp10/Arg1/Crtam/Pycard/Cd83/Il2rg/Cd1d1/Cd24a/Zbtb1/Tnfsf11/Kitl/Ccl5/Cd274	60
GO:0002675	BP	GO:0002675	positive regulation of acute inflammatory response	14/1589	30/22777	3.07134730755973e-09	8.46814329084326e-08	5.18024476758922e-08	Fcgr3/Il6/Adam8/Ptgs2/Npy5r/Tnf/Fcer1g/Il1b/Alox5ap/C3/Tnfsf11/Fcgr1/Ccr5/Ccl5	14
GO:0048754	BP	GO:0048754	branching morphogenesis of an epithelial tube	38/1589	191/22777	3.62322943633907e-09	9.94393656771407e-08	6.08303657660597e-08	Myc/Cd44/Edn1/Epha2/Clic4/Gli3/Tnc/Csf1/Col4a1/Spry1/Esr1/Tnf/Rdh10/Pxn/Ctsz/Ccl11/Sox9/Timeless/Bcl2/Rasip1/Tgfb1/Slit2/Mgp/Eng/Etv5/Mmp14/Cxcr4/Notch4/Cxcl12/Lama1/Mycn/Vegfa/Npnt/Hs3st3b1/Plxnd1/Sema5a/Flt1/Tek	38
GO:2000116	BP	GO:2000116	regulation of cysteine-type endopeptidase activity	45/1589	250/22777	3.84443836485651e-09	1.05028651766833e-07	6.42495178784239e-08	Hspa1b/Myc/Hspd1/Cd44/Thbs1/S100a8/Mdm2/Fas/S100a9/Pmaip1/Klf4/Il6/Herpud1/Rps27l/Pawr/Ptgs2/Cst7/Plaur/Rest/Tnfsf10/Tnf/Bid/Epha7/Uaca/Bcl10/Sox7/Pparg/Adora2a/Acvr1c/Bak1/Wnt9a/Mmp9/Casp8/Atp2a3/Casp1/F2r/Caap1/Dap/Ifi204/Naip2/Bcl2l11/Cck/Pycard/Vegfa/Xdh	45
GO:0002263	BP	GO:0002263	cell activation involved in immune response	53/1589	321/22777	3.92923030612427e-09	1.06857204188825e-07	6.53681041837038e-08	Hmox1/Nfkbiz/Sbno2/Hspd1/Gadd45g/Lgals3/Stat3/Il4ra/Relb/Bcl3/Myd88/Clec4d/Icosl/Tyrobp/Irf8/Il6/Ada/Slc11a1/Icam1/Lcp1/Parp3/Itgb2/Nfkbid/Atp7a/Tnf/Havcr2/Fcer1g/Lgals1/Anxa3/Stx11/Milr1/Il21/Il6ra/Crhr1/Cd84/Ptger4/Ptprc/Tgfb1/Zc3h12a/Tnfaip3/Itm2a/Anxa1/Fgl2/Tlr4/Vamp8/Pglyrp1/Trp53/Lbp/Pycard/Il33/Gata2/Clcf1/Ifi35	53
GO:0051403	BP	GO:0051403	stress-activated MAPK cascade	44/1589	242/22777	4.15080268841715e-09	1.1237218318914e-07	6.87418001792162e-08	Map2k3/Zfp36/Gadd45b/Gadd45g/Dusp16/Myd88/Fas/Ltbr/Ripk1/Tirap/Tlr7/Plcb1/Ephb1/Per1/Dnaja1/Ezr/Tnf/Dab2/Trib1/Mapkapk2/Wnt7a/Flt4/Rell1/Ptger4/Zfp36l1/Eda2r/Il1a/Zc3h12a/Dusp1/Il1b/Mdfic/Mmp8/Gadd45a/Tlr4/Lrrk2/Naip2/Fcgr2b/Dusp10/Pycard/Vegfa/Xdh/Sema4c/Tnfsf11/Sphk1	44
GO:0002269	BP	GO:0002269	leukocyte activation involved in inflammatory response	18/1589	51/22777	4.21954638785891e-09	1.13718675849369e-07	6.95654945025388e-08	C5ar1/Tlr2/Myd88/Tyrobp/Jun/Cst7/Tnf/Cx3cl1/Ctsc/Pparg/Tlr1/Casp1/Mmp8/Tlr4/Lrrk2/Il33/Sphk1/C1qa	18
GO:0071248	BP	GO:0071248	cellular response to metal ion	36/1589	176/22777	4.2813328700804e-09	1.14866433012067e-07	7.02676157152209e-08	Hmox1/Cebpa/Mt2/Mt1/Iqgap1/Fas/Nfe2l2/Itpkc/Clic4/Jun/Fos/Atp7a/Slc30a10/Krt10/Junb/Fabp4/Capn3/Slc40a1/Pparg/Adcy7/Rasgrp2/Glra3/Hvcn1/Mmp9/Syt17/Gpr39/Fosb/Lrrk2/Cpne4/Alox5ap/Slc25a24/Itpka/Glra2/Syt9/Adcy8/Fn1	36
GO:0001503	BP	GO:0001503	ossification	64/1589	425/22777	4.47285168276623e-09	1.19469069723171e-07	7.3083201602341e-08	Cebpd/Sbno2/Cebpa/Cebpb/Clic1/Ranbp3l/Id1/Epha2/Spp1/Srgn/Gli3/Wwtr1/Csf1/Ano6/Il6/Igfbp3/Ptgs2/Omd/Col2a1/Smad1/Ecm1/Lox/Rest/Myoc/Tnf/Ifitm1/Atf4/Sox9/Junb/Tnfaip6/Tmem119/Id4/Sh3pxd2b/Pparg/Bcl2/Bambi/Myf5/Ptger4/Mmp9/Sox11/Cited1/Tgfb1/Rorb/Aspn/Fgfr1/Mgp/Alpl/Id3/Smad6/Mmp14/Ifi204/Sgms2/Runx2/Clec5a/Ryr1/Ccr1/Stc1/Lmna/Vegfa/Npnt/Tnfsf11/Gdf10/Klf10/Egr2	64
GO:0050921	BP	GO:0050921	positive regulation of chemotaxis	33/1589	153/22777	4.66408102692201e-09	1.24023096818108e-07	7.58690513712647e-08	Hspb1/C3ar1/C5ar1/Ccl2/Thbs1/Ccl7/Edn1/Nedd9/Csf1/Tirap/Ano6/P2ry12/Edn3/Ntf3/Cx3cl1/Cxcl10/Tgfb1/Slit2/Il34/Fgfr1/Pla2g7/Edn2/Il1b/Dapk2/Cxcr4/Cxcl12/Ccr1/Lbp/Vegfa/Serpine1/Fn1/Sema5a/Ccl5	33
GO:0030225	BP	GO:0030225	macrophage differentiation	19/1589	57/22777	4.71974603759732e-09	1.2494796700418e-07	7.64348252106468e-08	Cebpa/Tlr2/Myd88/Lif/Ucp2/Csf1/Ripk1/Plcb1/Trib1/Hcls1/Tgfb1/Casp8/Il34/Il15/Tlr4/Vegfa/Il33/C1qc/Gata2	19
GO:0030168	BP	GO:0030168	platelet activation	26/1589	102/22777	5.01119411628235e-09	1.31668437634494e-07	8.05459605118248e-08	Sh2b3/Flna/Plek/Cd9/Pdpn/Selp/Il6/P2ry12/C1galt1c1/Cx3cl1/Fcer1g/Pf4/Il6ra/Emilin2/Fermt3/Vwf/Ceacam1/F2r/Fga/Cfh/Tlr4/Tyro3/Prkg1/Slc7a11/Entpd1/Pla2g4a	26
GO:0032611	BP	GO:0032611	interleukin-1 beta production	27/1589	109/22777	5.01761721221204e-09	1.31668437634494e-07	8.05459605118248e-08	Hspb1/Ccl3/Stat3/Tlr2/Errfi1/Myd88/Tyrobp/Il6/Tnf/Casp4/Slamf9/Tmem106a/Zc3h12a/Tnfaip3/Casp8/Fzd5/Casp1/F2r/Il1b/Tlr4/Ifi204/Pycard/Serpinb1a/Cd36/Sphk1/S1pr3/Ccr5	27
GO:0050679	BP	GO:0050679	positive regulation of epithelial cell proliferation	43/1589	235/22777	5.09180620106184e-09	1.33031775113332e-07	8.13799593706827e-08	Hmox1/Myc/Stat3/C5ar1/Ccl2/B4galt1/Hmgb2/Id1/Jun/Il6/Cyba/Lrg1/Esr1/Ecm1/Atp7a/Tgm1/Tnf/Ccl11/Wnt7a/Sox9/Flt4/Cdc25a/Irs2/Stat5a/Mmp12/Foxp2/Cxadr/Apln/Sox11/Tgfb1/Tnfaip3/Itga4/Fgfr1/Acvrl1/Runx2/Cxcl12/Arg1/Mycn/Vegfa/Gata2/Has2/Sema5a/Ccl5	43
GO:0034329	BP	GO:0034329	cell junction assembly	69/1589	475/22777	5.15701988530519e-09	1.341497824947e-07	8.20638816531173e-08	Tlr2/Myo1c/Itga5/Iqgap1/Epha2/Myh9/Flrt2/Cd9/Slitrk2/Lrrc4/Gabra2/Rhoc/Lrrtm3/Gjc1/Ephb1/Ctnna1/Negr1/Myoc/Tnf/Pxn/Gabrg2/Cdh10/Fgf13/Wnt7a/Slitrk4/Epha7/Apod/Il1rapl1/Marveld2/Cbln2/Pecam1/Gjb2/Bcl2/Syndig1/Cdh5/Cntn5/Cdh9/Micall2/Sdc4/Wdpcp/Cntnap1/Fzd5/Cldn10/Itgb1/Lrrn1/Akap5/Lrrc24/Ephb3/Il1b/Npas4/Irx3/Mmp14/Snai1/Esam/Acvrl1/Ocln/Epha3/Vegfa/Cbln4/Ugt8a/Cdh19/Nlgn3/Gap43/Plxnd1/Abi3bp/Fn1/…	69
GO:0043491	BP	GO:0043491	protein kinase B signaling	40/1589	210/22777	5.29199513248625e-09	1.37064964838378e-07	8.38471956056263e-08	Ddit3/Hbegf/Sh2b3/Thbs1/Epha2/Osm/Klf4/Il6/P2ry12/Adam8/Sesn2/Lox/Phlda3/Myoc/Tnf/Mmp3/Sox9/Cx3cl1/Hcls1/Rras/Zfp36l1/Tgfb1/Plk3/Fgfr1/Itgb1/Eng/Chil1/Il1b/Csf3/Tyro3/Cxcl12/Drd2/Vegfa/Gdf15/Xdh/Tnfsf11/Clcf1/Sema5a/Ccl5/Tek	40
GO:0048511	BP	GO:0048511	rhythmic process	52/1589	315/22777	5.53301937243885e-09	1.42689891833197e-07	8.72881504445094e-08	Adamts1/Relb/Fas/Id1/Sgpl1/Myh9/Nfil3/Ptx3/Kcnd2/Il6/Ada/Cry1/Mybbp1a/Esr1/Per1/Npy5r/Ezh2/Atf5/Atf4/Tnfaip6/Stat5a/Piwil2/Id4/Timeless/Pparg/Adora2a/Ptger4/Nos3/Pde6b/Rorb/Ciart/Casp1/Anxa1/Prok2/Edn2/Id3/Cort/Tyro3/Fzd4/Grin3a/Sik1/Hrh1/Trp53/Drd2/Pla2g4a/Cartpt/Nlgn3/Cckbr/Ereg/Klf10/Lepr/Bdnf	52
GO:0015711	BP	GO:0015711	organic anion transport	65/1589	437/22777	5.58364085869835e-09	1.43377353036877e-07	8.77086933168926e-08	Myc/Slc3a2/Eprs/Gfap/Slc10a6/Slc7a10/Thbs1/Edn1/Plin2/Ptges/Ucp2/Bdkrb2/Slc22a8/Slc11a1/Ptgs2/Slco1c1/Npy5r/Slc22a4/Slc22a6/Tnf/Slc22a3/Slc15a1/Slc38a3/Abcb1b/Irs2/Slc16a1/Fabp4/Lrrc8a/Mgst1/Slc46a1/Slc2a1/Pparg/Slc4a11/Il1rn/Atp8b1/Adora2a/Slc37a2/Sstr4/Slc1a4/Nfkbie/Il1a/Slc16a4/Ceacam1/Itgb1/Anxa1/Il1b/Slc6a13/Avpr1a/Slc7a11/Arg1/Slc13a3/Cck/Drd2/Grm7/Slc26a7/Slc7a7/Slc25a24/Pla2g4a/Tnfsf11/Sl…	65
GO:2000351	BP	GO:2000351	regulation of endothelial cell apoptotic process	18/1589	52/22777	6.03384058790684e-09	1.54275505288233e-07	9.43754553493121e-08	Angptl4/Thbs1/Id1/Nfe2l2/Ano6/Icam1/Tnip2/Ecscr/Tnf/Ndnf/Cdh5/Tnfaip3/Itga4/Fga/Serpine1/Gata2/Sema5a/Tek	18
GO:0031098	BP	GO:0031098	stress-activated protein kinase signaling cascade	45/1589	254/22777	6.40495772623786e-09	1.6306749819609e-07	9.97538096937471e-08	Map2k3/Zfp36/Gadd45b/Gadd45g/Dusp16/Errfi1/Myd88/Fas/Ltbr/Ripk1/Tirap/Tlr7/Plcb1/Ephb1/Per1/Dnaja1/Ezr/Tnf/Dab2/Trib1/Mapkapk2/Wnt7a/Flt4/Rell1/Ptger4/Zfp36l1/Eda2r/Il1a/Zc3h12a/Dusp1/Il1b/Mdfic/Mmp8/Gadd45a/Tlr4/Lrrk2/Naip2/Fcgr2b/Dusp10/Pycard/Vegfa/Xdh/Sema4c/Tnfsf11/Sphk1	45
GO:0001774	BP	GO:0001774	microglial cell activation	17/1589	47/22777	7.38778564980363e-09	1.87292887893115e-07	1.14573285924921e-07	C5ar1/Tlr2/Tyrobp/Jun/Cst7/Tnf/Cx3cl1/Ctsc/Pparg/Tlr1/Casp1/Mmp8/Tlr4/Lrrk2/Il33/Sphk1/C1qa	17
GO:0051047	BP	GO:0051047	positive regulation of secretion	66/1589	451/22777	8.2456008701896e-09	2.08157932516221e-07	1.27337127362422e-07	Lgals3/Il4ra/Tlr2/S100a8/Edn1/Anxa2/Sdc1/S100a9/Ptges/Lif/Myh9/Spp1/Plcb1/Cyba/Edn3/Serp1/Ptbp1/Ezr/Itgb2/Dab2/Stx1a/Irs2/Wls/Fcer1g/Hcar2/Pparg/Unc13a/Adora2a/Crhr1/Sstr4/Sdc4/Ptger4/Apln/Sox11/Il1a/Tgfb1/Sox4/Gpr39/Fgfr1/Edn2/Cadps2/Chrm3/Fga/Il1b/Tlr4/Doc2b/Exph5/Vamp8/Avpr1a/Cxcl12/Cck/Drd2/Adcyap1/Inhbb/Pla2g4a/Tnfsf11/Cartpt/Gata2/Sphk1/Syt9/Adcy8/Cckbr/Clcf1/Lepr/S100a10/Crh	66
GO:0001885	BP	GO:0001885	endothelial cell development	21/1589	71/22777	8.4693618491802e-09	2.12908369511114e-07	1.30243127596637e-07	Tnfrsf1a/Msn/Myd88/Id1/Clic4/Plcb1/Icam1/Ezr/Tjp2/Tnf/Abcb1b/Marveld2/Pecam1/Cdh5/Robo4/Il1b/Notch4/Hapln2/Stc1/Vegfa/S1pr3	21
GO:0032733	BP	GO:0032733	positive regulation of interleukin-10 production	16/1589	42/22777	8.54155959273942e-09	2.12933962680666e-07	1.30258783789276e-07	Hspd1/Stat3/Tlr2/Bcl3/Il6/Rbm47/Il20rb/Fcer1g/Il21/Ptger4/Tslp/Tlr4/Pycard/Cd83/Cd34/Cd274	16
GO:0043618	BP	GO:0043618	regulation of transcription from RNA polymerase II promoter in response to stress	16/1589	42/22777	8.54155959273942e-09	2.12933962680666e-07	1.30258783789276e-07	Hmox1/Atf3/Bag3/Ppp1r15a/Cebpb/Ddit3/Nfe2l2/Jun/Atf4/Chek1/Pparg/Klf2/Muc1/Trp53/Vegfa/Cd36	16
GO:0001961	BP	GO:0001961	positive regulation of cytokine-mediated signaling pathway	19/1589	59/22777	9.04827597717314e-09	2.24630021458203e-07	1.37413651769517e-07	Hspa1b/Hspa1a/Il1r1/Edn1/Hpx/Csf1/Ripk1/Rbm47/Mmp12/Casp4/Irgm1/C1qtnf4/Casp1/Tslp/Cd300lf/Cxcr4/Parp9/Nlrc5/Igtp	19
GO:0052548	BP	GO:0052548	regulation of endopeptidase activity	57/1589	367/22777	1.01706171199779e-08	2.51449595986892e-07	1.53820077103798e-07	Hspa1b/Myc/Timp1/A2m/Hspd1/Stat3/Cd44/Serpina3n/Thbs1/S100a8/Mdm2/Fas/S100a9/Pmaip1/Klf4/Il6/Herpud1/Efna1/Serpinh1/Rps27l/Pawr/Ptgs2/Cst7/Plaur/Rest/Tnfsf10/Tnf/Bid/Epha7/Uaca/Bcl10/Sox7/Pparg/Adora2a/Acvr1c/Bak1/Wnt9a/Mmp9/Casp8/Atp2a3/Casp1/F2r/Caap1/Dap/Serping1/Ifi204/Serpina3m/Naip2/Bcl2l11/Cck/Pycard/Vegfa/Serpina9/Serpinb1a/Xdh/Serpine1/Psmb8	57
GO:0034599	BP	GO:0034599	cellular response to oxidative stress	47/1589	276/22777	1.09348121925352e-08	2.69230375917441e-07	1.64697171294975e-07	Hspb1/Hmox1/Lcn2/Edn1/Rela/Nfe2l2/Jun/Cyp1b1/Ripk1/Il6/Gfer/Pawr/Mcl1/Fos/Ezh2/Sesn2/Rest/Kdm6b/Srxn1/Atp7a/Tnf/Mmp3/Nme5/Atf4/Uaca/Mgst1/Slc4a11/Bcl2/Ripk3/Nos3/Mmp9/Zc3h12a/Tnfaip3/Gpr37/Anxa1/Trp53inp1/Etv5/Tlr4/Gch1/Lrrk2/Fbln5/Slc7a11/Trp53/Ddias/Slc25a24/Cd36/Sphk1	47
GO:1902074	BP	GO:1902074	response to salt	54/1589	340/22777	1.13029142617729e-08	2.77153016508963e-07	1.69543713926593e-07	Cebpa/Thbs1/Mt1/Iqgap1/Fas/Itpkc/Clic4/Jun/Ada/Plcb1/P2ry12/Fos/Chrm1/Tgm2/Krt10/Junb/Apobec1/Fabp4/Capn3/Lypd1/Chrna4/Pparg/Adcy7/Crhr1/Rasgrp2/Homer2/Zc3h12a/Sipa1/Syt17/Casp1/Fgfr1/Fosb/Alpl/Tspo/Chrm3/Fga/Il1b/Cpne4/Runx2/Alox5ap/Ryr1/Cacng4/Drd2/Ly6e/Slc25a24/Pla2g4a/Itpka/Cd36/Syt9/Nt5e/Adcy8/Ly6a/Crh/Bdnf	54
GO:0001649	BP	GO:0001649	osteoblast differentiation	41/1589	224/22777	1.13925193545861e-08	2.78209972646892e-07	1.70190289133816e-07	Cebpd/Cebpa/Cebpb/Clic1/Ranbp3l/Id1/Epha2/Spp1/Gli3/Wwtr1/Il6/Igfbp3/Smad1/Lox/Rest/Myoc/Tnf/Ifitm1/Atf4/Sox9/Junb/Tnfaip6/Tmem119/Id4/Sh3pxd2b/Pparg/Bambi/Ptger4/Sox11/Cited1/Rorb/Fgfr1/Id3/Smad6/Ifi204/Runx2/Clec5a/Lmna/Vegfa/Npnt/Gdf10	41
GO:0046888	BP	GO:0046888	negative regulation of hormone secretion	25/1589	99/22777	1.20925612812717e-08	2.94104854251416e-07	1.79913716623798e-07	Edn1/Lif/Osm/Ucp2/Il6/Igfbp3/Pim3/Cry1/Edn3/Sirt4/Rest/Il11/Npy1r/Pparg/Acvr1c/Midn/Fbn1/Tspo/Edn2/Il1b/Ucn2/Drd2/Inhbb/Cartpt/Crh	25
GO:1903039	BP	GO:1903039	positive regulation of leukocyte cell-cell adhesion	47/1589	277/22777	1.22951083715283e-08	2.97820378084427e-07	1.82186626072038e-07	Nfkbiz/Hspd1/Il4ra/Ccl2/Cd44/Tnfsf9/Cd86/Icosl/Rela/Gli3/Selp/Il6/Ada/Icam1/Adam8/Pawr/Itgb2/Nfkbid/Sele/Tnf/Havcr2/Hsph1/Stat5a/Bcl10/Lgals1/Il21/Ptprc/Il1a/Tgfb1/Sox4/Itga4/Anxa1/Il15/Il1b/Dock8/Dusp10/Pycard/Cd83/Il2rg/Cd1d1/Cd24a/Zbtb1/Tnfsf11/Kitl/Has2/Ccl5/Cd274	47
GO:0031099	BP	GO:0031099	regeneration	33/1589	159/22777	1.28166340487906e-08	3.09201296427072e-07	1.89148712171667e-07	Hmox1/Cdkn1a/Ifrd1/Cebpb/Gfap/Flna/Fas/Lif/Cd9/Jun/Tnc/Klf4/Ninj1/Il6/Nrep/Adm/Mustn1/Gfer/Ezh2/Wnt7a/Rtn4r/Capn3/Bcl2/Tgfb1/Anxa1/Cxcl5/Ninj2/Cxcl12/Dusp10/Plau/Serpine1/Gap43/Bdnf	33
GO:0001776	BP	GO:0001776	leukocyte homeostasis	30/1589	136/22777	1.33750683009091e-08	3.21377645157988e-07	1.96597389483242e-07	Ccl2/Cd44/Sh2b3/Fas/Csf1/Pmaip1/Il6/Ada/Il20rb/Stat5a/Fcer1g/Bcl10/Slc40a1/Bcl2/Bak1/Ripk3/Sh2b2/Tgfb1/Tnfaip3/Spns2/Anxa1/F2r/Cxcl5/Cfh/Fcgr2b/Bcl2l11/Pirb/Slc7a11/Cd24a/Kitl	30
GO:0072001	BP	GO:0072001	renal system development	55/1589	351/22777	1.34301347473217e-08	3.21409984772902e-07	1.96617172700789e-07	Myc/C3ar1/Adamts1/Myo1e/Cd44/Odc1/Angpt2/Sgpl1/Lif/Spp1/Tiparp/Gli3/Wwtr1/Col4a1/Spry1/Smad1/Rdh10/Robo2/Sox9/Aldh1a2/Epha7/Plce1/Emx2/Timeless/Fras1/Hes5/Bcl2/Il6ra/Anxa4/Mmp9/Wdpcp/Cited1/Tgfb1/Sox4/Slit2/Nid1/Fgfr1/Fbn1/Id3/Rarb/Arid5b/Smad6/Cfh/Irx3/Lrrk2/Cxcr4/Bcl2l11/Vegfa/Npnt/Cd24a/Hs3st3b1/Stra6/Plxnd1/Tek/Bdnf	55
GO:0006979	BP	GO:0006979	response to oxidative stress	61/1589	408/22777	1.34969724138787e-08	3.21722653196161e-07	1.96808442369706e-07	Hspb1/Hmox1/Lcn2/Edn1/Rela/Nfe2l2/Ucp2/Jun/Cyp1b1/Ripk1/Il6/Gfer/Pawr/Ptgs2/Mcl1/Rcan1/Fos/Ezh2/Sesn2/Stc2/Rest/Kdm6b/Srxn1/Atp7a/Tnf/Txnip/Mmp3/Nme5/Atf4/Cyp11a1/Apod/Uaca/Mgst1/Rbpms/Chrna4/Slc4a11/Bcl2/Txnrd1/Ripk3/Nos3/Mmp9/Thg1l/Zc3h12a/Tnfaip3/Plk3/Gpr37/Anxa1/Trp53inp1/Etv5/Rgs14/Tlr4/Gch1/Lrrk2/Fbln5/Slc7a11/Trp53/Ddias/Slc25a24/Cd36/Sphk1/Gpx3	61
GO:0009991	BP	GO:0009991	response to extracellular stimulus	65/1589	447/22777	1.3743501918838e-08	3.26299095160349e-07	1.99608004059314e-07	Atf3/Nfkbiz/Zfp36/Cdkn1a/Pdk4/Ddit3/Angptl4/Eif4ebp1/Cd68/Plin2/Ppan/Fas/Prkab2/Spp1/Fosl1/Nfe2l2/Jun/Nuak2/Pmaip1/Pim1/Htr4/Ada/Kptn/Mybbp1a/Fos/Sesn2/Appl2/Hspa5/Slc22a3/Atf4/Slc38a3/Slc16a1/Pnpla3/Arsb/Bcl10/Slc2a1/Pparg/Bcl2/Prkab1/Acvr1c/Mmp9/Ptprc/Rrp8/Zc3h12a/Sipa1/Itga4/Gpr39/Bche/Fbn1/Alpl/Cadps2/Cfh/Ucn2/Lrrk2/Dap/Ifi204/Runx2/Trp53/Cck/Hamp/Inhbb/Gdf15/Cartpt/Postn/Klf10	65
GO:0071560	BP	GO:0071560	cellular response to transforming growth factor beta stimulus	43/1589	243/22777	1.43231446833993e-08	3.38716895813352e-07	2.07204385538504e-07	Nfkbiz/Sap30/Stat3/Ccl2/Thbs1/Jun/Spry1/Nrep/Zyx/Cd109/Lrg1/Smad1/Fos/Lox/Pxn/Appl2/Hspa5/Dab2/Sox9/Tet1/Lpxn/Pparg/Stk16/Bambi/Col4a2/Acvr1c/Cdh5/Adamtsl2/Tgfb1i1/Zfp36l1/Nos3/Cited1/Tgfb1/Aspn/Fbn1/Eng/Smad6/Acvrl1/Trp53/Npnt/Serpine1/Ltbp4/Col3a1	43
GO:0015833	BP	GO:0015833	peptide transport	54/1589	343/22777	1.53996582036778e-08	3.62740767844899e-07	2.21900586714412e-07	Slc15a3/S100a8/Edn1/S100a9/Lif/Myh9/Ucp2/Il6/Pim3/Plcb1/Edn3/Serp1/Ptbp1/Sirt4/Rest/Tnf/Stx1a/Slc15a1/Irs2/Slc16a1/Abcb9/Abca1/Rfx3/Pparg/Il1rn/Crhr1/Acvr1c/Ptger4/Apln/Midn/Sox4/Gpr39/Chd7/Anxa1/Fbn1/Chrm3/Fga/Il1b/Neurod1/Doc2b/Slc7a11/Drd2/Adcyap1/Inhbb/Tnfsf11/Cartpt/Syt9/Adcy8/Cckbr/Clcf1/Lepr/Ccl5/Tap1/Crh	54
GO:0072577	BP	GO:0072577	endothelial cell apoptotic process	18/1589	55/22777	1.66533493330817e-08	3.90733290430697e-07	2.39024543368937e-07	Angptl4/Thbs1/Id1/Nfe2l2/Ano6/Icam1/Tnip2/Ecscr/Tnf/Ndnf/Cdh5/Tnfaip3/Itga4/Fga/Serpine1/Gata2/Sema5a/Tek	18
GO:0043123	BP	GO:0043123	positive regulation of I-kappaB kinase/NF-kappaB signaling	29/1589	130/22777	1.77952404561921e-08	4.15894233005459e-07	2.54416328397122e-07	Myd88/Clec4d/Ltbr/Rela/Ripk1/Tirap/S100a4/Tnip2/Tnfsf10/Tnf/Tgm2/Cx3cl1/Bcl10/S100a13/Tmem106a/Eda2r/Il1a/Casp8/Casp1/Il1b/Tlr4/Clec4n/Trim25/Zc3hav1/Ddx21/Tnfsf11/Cd36/Trim34a/Trim12c	29
GO:0010959	BP	GO:0010959	regulation of metal ion transport	66/1589	460/22777	1.81303684297161e-08	4.22077798891017e-07	2.58199021216968e-07	Lgals3/Lcn2/Gem/Flna/Pln/Gpr35/Kcnip2/Ano6/Jph4/Kcne4/Plcb1/Cyba/Icam1/P2ry12/Pawr/Ptgs2/Edn3/Per1/Cxcl1/Stc2/Atp7a/Slc30a10/Fgf13/Atf4/Cx3cl1/Capn3/Fxyd7/Casq2/Bcl2/Sgk1/P2ry6/Adora2a/Ahnak/Rrad/Cd84/Bak1/Stom/Nos3/Homer2/Scn2b/Kcns2/Cxcl10/Tgfb1/Gpr39/Kcng1/Chd7/Itgb1/Tspo/Akap5/F2r/Tesc/Fxyd5/Cxcr4/Cxcl12/Ccr1/Sik1/Neto2/Stc1/Drd2/Hamp/Adcyap1/Atp2c2/Serpine1/Rgs9/Ccl5/Crh	66
GO:0050769	BP	GO:0050769	positive regulation of neurogenesis	51/1589	317/22777	1.86076769940719e-08	4.31510587036946e-07	2.63969371311252e-07	Myc/Tnfrsf12a/Vim/Gfap/Tlr2/Rela/Lif/Gli3/Il6/Ntf3/Tnf/Aspa/Tgm2/Robo2/Cx3cl1/Wls/Il1rapl1/Id4/Pparg/Sgk1/Sox11/Tgfb1/Tnfrsf1b/L1cam/Il34/Itgb1/Tspo/Akap5/Cdkl3/Etv5/Rgs14/Il1b/Plxnc1/Dcx/Cxcr4/Cxcl12/Fzd4/Drd2/Vegfa/Aspm/Il33/Itpka/Mme/Ascl1/Plxnd1/Clcf1/Fn1/Sema5a/Egr2/Flt1/Bdnf	51
GO:0002703	BP	GO:0002703	regulation of leukocyte mediated immunity	49/1589	299/22777	1.92676475793384e-08	4.45090098328886e-07	2.72276409808411e-07	Hmox1/Hspd1/Il4ra/Il1r1/Ccl2/Tlr2/Arid5a/Tyrobp/Fcgr3/Hpx/Il6/Pvr/Gfer/Parp3/Cxcl1/Itgb2/Tnf/Havcr2/Il20rb/Stat5a/Fcer1g/Il21/Crhr1/Cd84/Ripk3/Ptprc/Tgfb1/Tnfrsf1b/Fzd5/Ceacam1/Il1b/Cxcl5/Tlr4/Vamp8/Fcgr2b/H2-D1/C3/Arg1/Crtam/Cd1d1/Cd24a/Ddx21/Zbtb1/Gata2/Fcgr1/Vav1/Clcf1/H2-K1/Tap1	49
GO:0048732	BP	GO:0048732	gland development	68/1589	481/22777	2.00798152891623e-08	4.62067441827147e-07	2.82662015224362e-07	Hmox1/Cebpa/Cebpb/Cd44/Edn1/Msn/Epha2/Rela/Gli3/Jun/Tnc/Csf1/Socs2/Il6/Ada/Gfer/Esr1/Plaur/Ezh2/Pou3f2/Mafb/Tnf/Ccl11/Tgm2/Hp/Sox9/Irs2/Wls/Stat5a/Id4/Eaf2/Bcl2/Frzb/Crhr1/Sema3a/Ripk3/Tgfb1/Irf6/Vwf/Tnfaip3/Slit2/Ceacam1/Fgfr1/Anxa1/Etv5/Ephb3/Arid5b/Cela1/Bcl2l11/Notch4/Tfcp2l1/Lama1/Drd2/Plau/Ly6e/Vegfa/Atp2c2/Zbtb1/Xdh/Tnfsf11/Gata2/Stra6/Ascl1/Plxnd1/Cckbr/Zic3/Sostdc1/Crh	68
GO:0001935	BP	GO:0001935	endothelial cell proliferation	34/1589	170/22777	2.06747325426875e-08	4.73498444389431e-07	2.89654739506154e-07	Hmox1/Stat3/Ccl2/Thbs1/Hmgb2/Prkx/Epha2/Jun/Vstm4/Cyba/Lrg1/Ecm1/Tnf/Ccl11/Aldh1a2/Flt4/Stat5a/Pparg/Apln/Itga4/Fgfr1/Prok2/Eng/Mmrn2/Acvrl1/Cxcl12/Arg1/Vegfa/Xdh/Gata2/Sema5a/Flt1/Cd34/Tek	34
GO:0010955	BP	GO:0010955	negative regulation of protein processing	13/1589	29/22777	2.08139881120542e-08	4.73498444389431e-07	2.89654739506154e-07	Ppp1r15a/Plat/Thbs1/Ctla2a/Mdm2/Il1r2/Chac1/Sirt4/Cst7/Ctsz/Lrrk2/Plau/Serpine1	13
GO:1903318	BP	GO:1903318	negative regulation of protein maturation	13/1589	29/22777	2.08139881120542e-08	4.73498444389431e-07	2.89654739506154e-07	Ppp1r15a/Plat/Thbs1/Ctla2a/Mdm2/Il1r2/Chac1/Sirt4/Cst7/Ctsz/Lrrk2/Plau/Serpine1	13
GO:0010038	BP	GO:0010038	response to metal ion	50/1589	309/22777	2.1144329514934e-08	4.79191376847916e-07	2.93137295547948e-07	Hmox1/Cebpa/Mt2/Thbs1/Mt1/Pln/Iqgap1/Fas/Nfe2l2/Itpkc/Clic4/Cp/Jun/Plscr1/Fos/Atp7a/Slc30a10/Krt10/Junb/Apobec1/Fabp4/Capn3/Slc40a1/Slc30a3/Pparg/Bcl2/Adcy7/Rasgrp2/Glra3/Hvcn1/Mmp9/Il1a/Syt17/Gpr39/Fosb/Fga/Lrrk2/Fibin/Cpne4/Alox5ap/Hamp/Slc25a24/Pla2g4a/Xdh/Itpka/Glra2/Syt9/Adcy8/Fn1/Plscr2	50
GO:0070231	BP	GO:0070231	T cell apoptotic process	20/1589	68/22777	2.12444453919916e-08	4.79643459548249e-07	2.93413849564865e-07	Lgals3/Bcl3/Fas/Gli3/Ripk1/Ada/Efna1/Adam8/Nfkbid/Bcl10/Bcl2/Bak1/Ripk3/Ido1/Casp8/Dock8/Bcl2l11/Trp53/Ccl5/Cd274	20
GO:0043406	BP	GO:0043406	positive regulation of MAP kinase activity	29/1589	131/22777	2.13485748708146e-08	4.80182418992797e-07	2.93743548974367e-07	Thbs1/Ptpn1/Edn1/Iqgap1/Tirap/Adam8/Edn3/Ezh2/Ntf3/Tnf/Pik3r5/Fgd2/Il1rn/Ptprc/Tgfb1/Fzd5/Ceacam1/Gpr39/Il34/Fgfr1/Il1b/Tlr4/Lrrk2/Fzd4/Vegfa/Cd24a/Tnfsf11/Kitl/Flt1	29
GO:0090322	BP	GO:0090322	regulation of superoxide metabolic process	14/1589	34/22777	2.2540430409969e-08	5.05091367576197e-07	3.08981180900699e-07	Fpr2/Tyrobp/Nfe2l2/Gnai3/Cyba/Cxcl1/Itgb2/Shc1/Aatf/Hvcn1/Tgfb1/Gch1/Fbln5/Cd36	14
GO:0071559	BP	GO:0071559	response to transforming growth factor beta	43/1589	247/22777	2.35152740707049e-08	5.24969719272491e-07	3.2114142947306e-07	Nfkbiz/Sap30/Stat3/Ccl2/Thbs1/Jun/Spry1/Nrep/Zyx/Cd109/Lrg1/Smad1/Fos/Lox/Pxn/Appl2/Hspa5/Dab2/Sox9/Tet1/Lpxn/Pparg/Stk16/Bambi/Col4a2/Acvr1c/Cdh5/Adamtsl2/Tgfb1i1/Zfp36l1/Nos3/Cited1/Tgfb1/Aspn/Fbn1/Eng/Smad6/Acvrl1/Trp53/Npnt/Serpine1/Ltbp4/Col3a1	43
GO:0052547	BP	GO:0052547	regulation of peptidase activity	66/1589	464/22777	2.54890987934371e-08	5.66919249372245e-07	3.46803351613307e-07	Hspa1b/Myc/Timp1/A2m/Hspd1/Cstb/Stat3/Cd44/Serpina3n/Thbs1/S100a8/Mdm2/Fas/S100a9/Pmaip1/Klf4/Il6/Herpud1/Ctsl/Efna1/Serpinh1/Rps27l/Pawr/Ptgs2/Cd109/Cst7/Plaur/Ecm1/Rest/Tnfsf10/Tnf/4930486L24Rik/Tfpi2/Bid/Epha7/Uaca/Bcl10/Sox7/Pparg/Adora2a/Acvr1c/Bak1/Wnt9a/Mmp9/Casp8/Stfa2l1/Atp2a3/Casp1/F2r/Caap1/Dap/Serping1/Ifi204/Serpina3m/Naip2/Bcl2l11/Cck/Pycard/Vegfa/Serpina9/Itih2/Serpinb1a/Xdh/Serpin…	66
GO:0031532	BP	GO:0031532	actin cytoskeleton reorganization	27/1589	117/22777	2.56054602920044e-08	5.67398033063195e-07	3.47096239513838e-07	Flna/Plek/Pdlim4/Ptpn1/S100a9/Myh9/Nedd9/Gpr65/Rnh1/Ezr/Ntf3/Ccl27a/Shc1/Cxadr/Micall2/Syde1/Tgfb1/Anxa1/Hck/Csf3/Esam/Arhgdib/Hmcn1/Thsd7a/Baiap2l1/Abi3bp/Tek	27
GO:0048762	BP	GO:0048762	mesenchymal cell differentiation	43/1589	248/22777	2.65613325980971e-08	5.86407575403745e-07	3.58725008520426e-07	Trip10/Flna/Edn1/Ranbp3l/Glipr2/Wwtr1/Pdpn/Spry1/Il6/Efna1/Pawr/Edn3/Lrg1/Fam83d/Plaur/Ezh2/Rdh10/Dab2/Sox9/Aldh1a2/Kbtbd8/Bcl2/Frzb/Phactr4/Bambi/Tgfb1i1/Sema3a/Sox11/Tgfb1/Fgfr1/Eng/Il1b/Snai1/Notch4/Sema5b/Epha3/Vegfa/Sema4c/Kitl/Has2/Fn1/Sema5a/Sema3g	43
GO:0043254	BP	GO:0043254	regulation of protein-containing complex assembly	63/1589	435/22777	2.67300377441387e-08	5.87962558173463e-07	3.59676243174807e-07	Hspa1b/Hspa1a/Lgals3/Tlr2/Myo1c/Eif4ebp1/Plek/Cdt1/Piezo1/Capg/Msn/Myd88/Fas/Spidr/Riok3/Plekhg2/Tirap/Selp/Vasp/Rhoc/Fblim1/Icam1/P2ry12/Esr1/Lcp1/Slc39a12/Tnf/Ccl11/Mmp3/Fbxl2/Stx1a/Sox9/Bid/Abca1/Hcls1/Pecam1/Sgk1/Unc13a/Bak1/Cdh5/Ptger4/Rasip1/Tgfb1/Irgm1/Slit2/Eml2/Hck/Csf3/Stmn2/Smad6/Tlr4/Esam/Bcl2l11/Kank3/Trp53/Cck/Pycard/Vegfa/Cd24a/Cd36/Baiap2l1/Trhr/Igtp	63
GO:0048872	BP	GO:0048872	homeostasis of number of cells	58/1589	387/22777	2.80022525563662e-08	6.12546211320712e-07	3.74714881068662e-07	Hspa1b/Hspa1a/Hmox1/Nfkbiz/Zfp36/Stat3/Ccl2/Cd44/Sh2b3/Hmgb2/Fas/Csf1/Pmaip1/Il6/Ada/Plcb1/Hspa9/Ampd3/Ezh2/Dyrk3/Mafb/Lyar/Il20rb/Sox9/Stat5a/Fcer1g/Bcl10/Slc40a1/Hcls1/Fstl1/Bcl2/Bak1/Klf2/Ripk3/Zfp36l1/Nos3/Sh2b2/Tgfb1/Sox4/Tnfaip3/Cd7/Spns2/Anxa1/Tex15/Cadps2/F2r/Cxcl5/Cfh/Fcgr2b/Bcl2l11/Pirb/Slc7a11/Hamp/Vegfa/Cd24a/Gata2/Emcn/Kitl	58
GO:2001235	BP	GO:2001235	positive regulation of apoptotic signaling pathway	34/1589	172/22777	2.80524255226266e-08	6.12546211320712e-07	3.74714881068662e-07	Myc/Atf3/Tnfrsf12a/Ddit3/Thbs1/S100a8/Fas/Ltbr/S100a9/Osm/Pmaip1/Ripk1/Ctsl/Plscr1/Mcl1/Ctnna1/Tnfsf10/Tnf/4930486L24Rik/Dedd2/Bid/Ctsc/Ppp2r1b/Bcl10/Adora2a/Ripk3/Ptprc/Nupr1/Casp8/Plekhf1/Bcl2l11/Trp53/Pycard/Inhbb	34
GO:0032651	BP	GO:0032651	regulation of interleukin-1 beta production	25/1589	103/22777	2.85643530255772e-08	6.21456451461921e-07	3.80165571176773e-07	Hspb1/Ccl3/Stat3/Tlr2/Errfi1/Myd88/Tyrobp/Il6/Tnf/Casp4/Tmem106a/Zc3h12a/Tnfaip3/Casp8/Fzd5/Casp1/F2r/Tlr4/Ifi204/Pycard/Serpinb1a/Cd36/Sphk1/S1pr3/Ccr5	25
GO:0019932	BP	GO:0019932	second-messenger-mediated signaling	48/1589	294/22777	3.02639388508838e-08	6.56047630959557e-07	4.01326145631285e-07	Mt2/Thbs1/Mt1/Pln/Edn1/Selp/Ada/Gpr61/P2ry12/Edn3/Ptbp1/Rcan1/Tnf/Sox9/Cap2/Casq2/Ndnf/Crhr1/Ptger4/Nos3/Pde10a/Samd14/Homer2/Ptprc/Rasd1/Irgm1/L1cam/Akap5/Edn2/Chrm3/Neurod1/Pde7b/Lrrk2/Bst1/Avpr1a/Cxcr4/Prkg1/Camkk2/Vegfa/Adcyap1/Cd24a/Tnfsf11/Cd36/Sphk1/Adcy8/Ccr5/Igtp/Crh	48
GO:0038066	BP	GO:0038066	p38MAPK cascade	17/1589	51/22777	3.04483313689595e-08	6.57661973214746e-07	4.02313692456288e-07	Map2k3/Zfp36/Gadd45b/Gadd45g/Per1/Ezr/Mapkapk2/Rell1/Zfp36l1/Zc3h12a/Dusp1/Il1b/Gadd45a/Dusp10/Vegfa/Xdh/Sphk1	17
GO:0002822	BP	GO:0002822	regulation of adaptive immune response based on somatic recombination of immune receptors built from immunoglobulin superfamily domains	40/1589	223/22777	3.07084210762787e-08	6.60893824817898e-07	4.04290723522231e-07	Nfkbiz/Hspd1/Il4ra/Il1r1/Arid5a/Fcgr3/Hpx/Il6/Ada/Pvr/Slc11a1/Parp3/Nfkbid/Tnf/Havcr2/Il20rb/Fcer1g/Ripk3/Ptprc/Tgfb1/Zc3h12a/Tnfrsf1b/Tnfaip3/Fzd5/Anxa1/Il1b/Fcgr2b/Clec4n/H2-D1/C3/Arg1/Il33/Cd1d1/Cd24a/Pla2g4a/Zbtb1/Fcgr1/Clcf1/H2-K1/Cd274	40
GO:1904019	BP	GO:1904019	epithelial cell apoptotic process	31/1589	149/22777	3.30083948281759e-08	7.07846689093105e-07	4.33013351509404e-07	Hmox1/Nfkbiz/Zfp36/Angptl4/Thbs1/Fas/Id1/Nfe2l2/Ano6/Icam1/Esr1/Tnip2/Ecscr/Tnf/Bid/Bcl2/Ndnf/Cdh5/Usp53/Zfp36l1/Nupr1/Tnfaip3/Casp8/Itga4/Fga/Neurod1/Btc/Serpine1/Gata2/Sema5a/Tek	31
GO:0090594	BP	GO:0090594	inflammatory response to wounding	11/1589	21/22777	3.37911938626235e-08	7.22045403143129e-07	4.41699176918578e-07	Hmox1/Timp1/Nfkbiz/Cd44/Pparg/Il1a/F2r/Cfh/Tlr4/Cd24a/Abi3bp	11
GO:0033674	BP	GO:0033674	positive regulation of kinase activity	63/1589	438/22777	3.46892747824056e-08	7.38597619299404e-07	4.51824717806422e-07	Map2k3/Cdkn1a/Hbegf/Thbs1/Ptpn1/Edn1/Iqgap1/Cd86/Tead1/Epha2/Ccnd3/Nedd9/Csf1/Pim1/Tirap/Efna1/Slc11a1/Adam8/Edn3/Ezh2/Sesn2/Ntf3/Tnf/Pxn/Flt4/Pik3r5/Fgd2/Il1rn/Il6ra/Tlr1/Sdc4/Ripk3/Ptprc/Tgfb1/Irgm1/Fzd5/Ceacam1/Gpr39/Il34/Fgfr1/Fbn1/Chil1/Il1b/Tlr4/Tyro3/Lrrk2/Fzd4/Mas1/Camkk2/Drd2/Cdc6/Vegfa/Adcyap1/Cd24a/Tnfsf11/Btc/Cartpt/Adcy8/Kitl/Ereg/Flt1/Igtp/Tek	63
GO:0050777	BP	GO:0050777	negative regulation of immune response	38/1589	207/22777	3.56676492669032e-08	7.56735977176886e-07	4.62920554315127e-07	Hmox1/A2m/Lgals3/Il4ra/Gfer/Parp3/Npy5r/Samsn1/Lyar/Havcr2/Il20rb/Mmp12/Pparg/Cd84/Gpr17/Ptprc/Irak3/Tgfb1/Masp1/Zc3h12a/Tnfaip3/Ceacam1/Anxa1/Fgl2/Tyro3/Serping1/Ifi204/Fcgr2b/Dusp10/Pglyrp1/Ccr1/Arg1/Drd2/Adcyap1/Il33/Nlrc5/Tap1/Col3a1	38
GO:0034109	BP	GO:0034109	homotypic cell-cell adhesion	23/1589	90/22777	3.60973470651154e-08	7.63146386892528e-07	4.66842015047075e-07	Sh2b3/Plek/Cd9/Pdpn/Il6/P2ry12/Plaur/Tjp2/Lgals1/Cxadr/Il6ra/Emilin2/Fermt3/L1cam/Ceacam1/Fga/Cfh/Tyro3/Prkg1/Slc7a11/Cd24a/Tnfsf11/Ccl5	23
GO:2001242	BP	GO:2001242	regulation of intrinsic apoptotic signaling pathway	35/1589	182/22777	3.65772176693766e-08	7.70568638436198e-07	4.71382453063093e-07	Hspb1/Myc/Ddit3/Cd44/S100a8/Ptpn1/Mdm2/S100a9/Nfe2l2/Pmaip1/Bdkrb2/Herpud1/Plscr1/Ptgs2/Mcl1/Plaur/Ybx3/Dnaja1/Nme5/Pttg1ip/Bid/Bcl2/Ripk3/Mmp9/Nupr1/Plekhf1/Lrrk2/Muc1/Snai1/Dapk2/Bcl2l11/Cxcl12/Trp53/Pycard/Ddias	35
GO:0150063	BP	GO:0150063	visual system development	62/1589	429/22777	3.7255819814199e-08	7.82110771748606e-07	4.78443159719187e-07	Stat3/Rhoj/Vim/Tgif1/Epha2/Lif/Clic4/Gli3/Jun/Cyp1b1/Klf4/Vstm4/Ninj1/Col4a1/Spry1/P2ry12/Wdr19/Ephb1/Crybb1/Rdh10/Atf4/Sox9/Aldh1a2/Fat3/Hes5/Sh3pxd2b/Bcl2/Foxp2/Phactr4/Bak1/Myf5/Fjx1/Sox11/Wdpcp/Pde6b/Tgfb1/Rorb/Fzd5/Chd7/Rarb/Neurod1/Olfm3/Cfh/Dcx/Acvrl1/Rcn1/Fzd4/Ppp1r13l/C3/Lama1/Drd2/Col5a2/Vegfa/Inhbb/Bhlhe22/Slc17a6/Col8a2/Neurod4/Stra6/C1qa/Flt1/Bdnf	62
GO:0010811	BP	GO:0010811	positive regulation of cell-substrate adhesion	30/1589	142/22777	3.79860241202235e-08	7.94651686403137e-07	4.86114854125937e-07	Thbs1/Flna/Itga5/Iqgap1/Myh9/Spp1/Nedd9/Csf1/Ninj1/Ccdc80/Myoc/Dab2/Rras/Efemp2/Ndnf/Sdc4/L1cam/Nid1/Itgb1/Cspg5/Col26a1/Plekha2/Vegfa/Npnt/Cd36/Abi3bp/Has2/Fn1/S100a10/Tek	30
GO:0070227	BP	GO:0070227	lymphocyte apoptotic process	26/1589	112/22777	4.05763794853512e-08	8.45883200212043e-07	5.1745487427312e-07	Myc/Nfkbiz/Lgals3/Cd44/Bcl3/Fas/Gli3/Ripk1/Ada/Efna1/Adam8/Nfkbid/Irs2/Bcl10/Bcl2/Il21/Bak1/Ripk3/Ido1/Casp8/Dock8/Bcl2l11/Trp53/Cd24a/Ccl5/Cd274	26
GO:0031334	BP	GO:0031334	positive regulation of protein-containing complex assembly	38/1589	208/22777	4.07515012827973e-08	8.46584139496446e-07	5.17883662135549e-07	Hspa1b/Hspa1a/Lgals3/Myo1c/Plek/Cdt1/Piezo1/Msn/Myd88/Fas/Spidr/Tirap/Vasp/Rhoc/Icam1/P2ry12/Esr1/Lcp1/Tnf/Ccl11/Mmp3/Bid/Abca1/Bak1/Cdh5/Rasip1/Tgfb1/Csf3/Tlr4/Bcl2l11/Trp53/Cck/Pycard/Vegfa/Cd24a/Cd36/Baiap2l1/Trhr	38
GO:0046209	BP	GO:0046209	nitric oxide metabolic process	23/1589	91/22777	4.51434139575667e-08	9.34578012830871e-07	5.71712439739427e-07	Tlr2/Cyp1b1/Klf4/Ptx3/Il6/Icam1/Ptgs2/Esr1/Itgb2/Tnf/Gla/Klf2/Tmem106a/Nos3/Zc3h12a/Cyb5r3/Tspo/Il1b/Mmp8/Tlr4/Hrh1/Cd36/Cd34	23
GO:0001822	BP	GO:0001822	kidney development	52/1589	335/22777	4.55360592152791e-08	9.39456007879361e-07	5.74696471475591e-07	Myc/C3ar1/Adamts1/Myo1e/Cd44/Odc1/Angpt2/Sgpl1/Lif/Spp1/Tiparp/Gli3/Wwtr1/Spry1/Smad1/Rdh10/Robo2/Sox9/Epha7/Plce1/Timeless/Fras1/Hes5/Bcl2/Il6ra/Anxa4/Mmp9/Wdpcp/Cited1/Tgfb1/Sox4/Slit2/Nid1/Fgfr1/Fbn1/Id3/Rarb/Arid5b/Smad6/Cfh/Irx3/Lrrk2/Cxcr4/Bcl2l11/Vegfa/Npnt/Cd24a/Hs3st3b1/Stra6/Plxnd1/Tek/Bdnf	52
GO:0002429	BP	GO:0002429	immune response-activating cell surface receptor signaling pathway	45/1589	271/22777	4.84985111034813e-08	9.97136054749583e-07	6.09981273672651e-07	Cd14/C3ar1/Nfkbiz/Lgals3/C5ar1/Tlr2/Fpr2/Nfkbia/Icosl/Tyrobp/Rela/Blnk/Tirap/Ninj1/Ada/Plscr1/Cyba/Pawr/Tnip2/Clec7a/Ezr/Nfkbid/Appl2/Fcer1g/Lpxn/Bcl10/Bcl2/Ighm/Tlr1/Lcp2/Ptprc/Sh2b2/Masp1/Zc3h12a/Tnfaip3/Lax1/Tlr4/Clec4n/Cmtm3/Pik3ap1/Klhl6/Lbp/Fyb/Ifi35/Plscr2	45
GO:0014909	BP	GO:0014909	smooth muscle cell migration	26/1589	113/22777	4.92400102501801e-08	1.00891431961242e-06	6.17186429848148e-07	Myc/Adamts1/Plat/Ddit3/Iqgap1/Mdm2/Myh9/Nfe2l2/Cyp1b1/Igfbp3/Atp7a/Trib1/Pparg/Bcl2/P2ry6/Ptger4/Itga4/Slit2/Fga/Tlr4/Prkg1/Plau/Postn/Serpine1/Has2/Ccl5	26
GO:0045862	BP	GO:0045862	positive regulation of proteolysis	57/1589	384/22777	5.17135904700281e-08	1.05598092758422e-06	6.45978638635845e-07	Hspa1b/Hspa1a/Myc/Hspd1/Stat3/S100a8/Mdm2/Fas/S100a9/Trib3/Myh9/Zfand2a/Pmaip1/Herpud1/Ctsl/Efna1/Rps27l/Adam8/Pawr/Rnf217/Rest/Tnfsf10/Ecscr/Tnf/Dab2/Trib1/4930486L24Rik/Bid/Uaca/Ctsc/Capn3/Bcl10/Sox7/Pparg/Acvr1c/Bak1/Klhl40/Nupr1/Zc3h12a/Tnfrsf1b/Casp8/Plk3/Atp2a3/Casp1/F2r/Il1b/Trib2/Mmp14/Lrrk2/Dap/Ifi204/Bcl2l11/Cck/Pycard/Il33/Xdh/S100a10	57
GO:0048880	BP	GO:0048880	sensory system development	62/1589	433/22777	5.26209167745932e-08	1.07085355463398e-06	6.5507671903065e-07	Stat3/Rhoj/Vim/Tgif1/Epha2/Lif/Clic4/Gli3/Jun/Cyp1b1/Klf4/Vstm4/Ninj1/Col4a1/Spry1/P2ry12/Wdr19/Ephb1/Crybb1/Rdh10/Atf4/Sox9/Aldh1a2/Fat3/Hes5/Sh3pxd2b/Bcl2/Foxp2/Phactr4/Bak1/Myf5/Fjx1/Sox11/Wdpcp/Pde6b/Tgfb1/Rorb/Fzd5/Chd7/Rarb/Neurod1/Olfm3/Cfh/Dcx/Acvrl1/Rcn1/Fzd4/Ppp1r13l/C3/Lama1/Drd2/Col5a2/Vegfa/Inhbb/Bhlhe22/Slc17a6/Col8a2/Neurod4/Stra6/C1qa/Flt1/Bdnf	62
GO:0045667	BP	GO:0045667	regulation of osteoblast differentiation	32/1589	160/22777	5.33501627926983e-08	1.08201364063971e-06	6.61903714648392e-07	Cebpd/Cebpa/Cebpb/Clic1/Ranbp3l/Id1/Gli3/Wwtr1/Il6/Smad1/Rest/Tnf/Ifitm1/Atf4/Sox9/Tnfaip6/Tmem119/Pparg/Bambi/Ptger4/Sox11/Cited1/Rorb/Fgfr1/Id3/Smad6/Ifi204/Runx2/Lmna/Vegfa/Npnt/Gdf10	32
GO:0006809	BP	GO:0006809	nitric oxide biosynthetic process	22/1589	85/22777	5.55580982650139e-08	1.11720641521487e-06	6.83432304811372e-07	Tlr2/Cyp1b1/Klf4/Ptx3/Il6/Icam1/Ptgs2/Esr1/Itgb2/Tnf/Gla/Klf2/Nos3/Zc3h12a/Cyb5r3/Tspo/Il1b/Mmp8/Tlr4/Hrh1/Cd36/Cd34	22
GO:0001660	BP	GO:0001660	fever generation	9/1589	14/22777	5.56010975615292e-08	1.11720641521487e-06	6.83432304811372e-07	Ptges/Ptgs2/Tnf/Il1rn/Il1a/Il1b/Tnfsf11/Ccr5/Ccl5	9
GO:0007204	BP	GO:0007204	positive regulation of cytosolic calcium ion concentration	39/1589	219/22777	5.56455811021281e-08	1.11720641521487e-06	6.83432304811372e-07	Ccl3/C3ar1/C5ar1/Fpr2/Edn1/Myh9/Gpr35/Bdkrb2/Gpr65/Adm/Cxcl2/Esr1/Ptgir/Cxcl1/Tgm2/Fzd2/Bcl2/Crhr1/Bak1/Gpr17/Ptger4/Cxcl3/Cd52/Gpr6/Akap5/Edn2/F2r/Il1b/Avpr1a/Ccr1/Drd2/Adcyap1/Cd24a/Gata2/Cd36/Trhr/Adcy8/Cckbr/Ccr5	39
GO:2000630	BP	GO:2000630	positive regulation of miRNA metabolic process	18/1589	59/22777	5.72141985311804e-08	1.14485802612727e-06	7.00347714461941e-07	Myc/Stat3/Tead1/Gnl3/Rela/Fosl1/Jun/Klf4/Smad1/Fos/Tnf/Pparg/Apln/Tgfb1/Zc3h12a/Smad6/Trp53/Gata2	18
GO:0030217	BP	GO:0030217	T cell differentiation	51/1589	328/22777	5.78719098917001e-08	1.15021309034701e-06	7.0362358526994e-07	Hspb1/Nfkbiz/Gadd45g/Stat3/Il4ra/Cd44/Sh2b3/Relb/Tnfsf9/Bcl3/Ctla2a/Clec4d/Fas/Gli3/Il6/Ctsl/Ada/Adam8/Nfkbid/Mafb/Atp7a/Stat5a/Fcer1g/Bcl2/Il21/Il6ra/Ptger4/Ripk3/Zfp36l1/Ptprc/Il1a/Tgfb1/Zc3h12a/Sox4/Fzd5/Chd7/Anxa1/Il15/Fgl2/Il1b/Mpzl2/Runx2/Dusp10/Trp53/Crtam/Cd83/Il2rg/Cd1d1/Zbtb1/Vav1/Lepr	51
GO:0050819	BP	GO:0050819	negative regulation of coagulation	17/1589	53/22777	5.82508050100524e-08	1.15021309034701e-06	7.0362358526994e-07	Procr/Plat/Sh2b3/Thbs1/Anxa2/Cd9/Plaur/Pros1/Thbd/Ceacam1/Fga/Serping1/Klkb1/Prkg1/Plau/Serpine1/Cd34	17
GO:1902622	BP	GO:1902622	regulation of neutrophil migration	17/1589	53/22777	5.82508050100524e-08	1.15021309034701e-06	7.0362358526994e-07	C3ar1/C5ar1/Il1r1/Tlr2/Edn1/Myd88/Tirap/Adam8/Pawr/Tnfaip6/Ptger4/Il1a/Slit2/Il1b/Bst1/Dapk2/Lbp	17
GO:1902895	BP	GO:1902895	positive regulation of miRNA transcription	17/1589	53/22777	5.82508050100524e-08	1.15021309034701e-06	7.0362358526994e-07	Myc/Stat3/Tead1/Gnl3/Rela/Fosl1/Jun/Klf4/Smad1/Fos/Tnf/Pparg/Apln/Tgfb1/Smad6/Trp53/Gata2	17
GO:0002768	BP	GO:0002768	immune response-regulating cell surface receptor signaling pathway	46/1589	282/22777	5.99582572946974e-08	1.18003372827031e-06	7.21865860850633e-07	Cd14/C3ar1/Nfkbiz/Lgals3/C5ar1/Tlr2/Fpr2/Nfkbia/Clec4d/Icosl/Tyrobp/Rela/Blnk/Tirap/Ninj1/Ada/Plscr1/Cyba/Pawr/Tnip2/Clec7a/Ezr/Nfkbid/Appl2/Fcer1g/Lpxn/Bcl10/Bcl2/Ighm/Tlr1/Lcp2/Ptprc/Sh2b2/Masp1/Zc3h12a/Tnfaip3/Lax1/Tlr4/Clec4n/Cmtm3/Pik3ap1/Klhl6/Lbp/Fyb/Ifi35/Plscr2	46
GO:0022408	BP	GO:0022408	negative regulation of cell-cell adhesion	38/1589	211/22777	6.03940898688913e-08	1.18084261335156e-06	7.22360682745563e-07	Hspb1/Lgals3/Il4ra/Cebpb/Cd44/Sh2b3/Cd86/Cd9/Gli3/Klf4/Gtpbp4/Adam8/Pawr/Nfkbid/Havcr2/Il20rb/Gpnmb/Zc3h12d/Il1rn/Adora2a/Sdc4/Ido1/Tgfb1/Zc3h12a/Tnfaip3/Lax1/Ceacam1/Anxa1/Fgl2/Notch4/Cxcl12/Prkg1/Arg1/Crtam/Vegfa/Cd24a/Podxl/Cd274	38
GO:0098742	BP	GO:0098742	cell-cell adhesion via plasma-membrane adhesion molecules	38/1589	211/22777	6.03940898688913e-08	1.18084261335156e-06	7.22360682745563e-07	Itga5/Slitrk2/Klf4/Lrrc4/Selp/Prtg/Pvr/Pcdh10/Palld/Sele/Robo2/Cdh10/Cx3cl1/Pcdh20/Il1rapl1/Fat3/Lgals1/Pecam1/Il1rn/Cxadr/Ntng1/Cdh5/Cntn5/Cdh9/Tnfaip3/L1cam/Itga4/Ceacam1/Unc5d/Esam/Igsf21/Crtam/Pcdh1/Epha3/Hmcn1/Cd24a/Nexn/Cdh19	38
GO:0032602	BP	GO:0032602	chemokine production	27/1589	122/22777	6.51932612369988e-08	1.2705253484722e-06	7.77222593248911e-07	Nfkbiz/Il4ra/Tlr2/Myd88/Epha2/Klf4/Tirap/Tlr7/Il6/Tnf/Havcr2/Apod/Chil3/Il6ra/Cd84/Slamf9/Il1b/Cxcl5/Tslp/Tlr4/Lbp/Pycard/Adcyap1/Il33/Cd24a/Postn/Ccl5	27
GO:0002690	BP	GO:0002690	positive regulation of leukocyte chemotaxis	24/1589	100/22777	6.78185734043134e-08	1.31739780739613e-06	8.05896034609698e-07	C3ar1/C5ar1/Ccl2/Thbs1/Ccl7/Edn1/Nedd9/Csf1/Tirap/Ano6/Edn3/Cx3cl1/Cxcl10/Il34/Pla2g7/Edn2/Il1b/Dapk2/Cxcl12/Ccr1/Lbp/Vegfa/Serpine1/Ccl5	24
GO:1901652	BP	GO:1901652	response to peptide	63/1589	446/22777	6.83606276713717e-08	1.32362988788937e-06	8.09708405427897e-07	Socs3/Pdk4/Eprs/Stat3/Vim/Serpina3n/Myo1c/Eif4ebp1/Ptpn1/Fpr2/Edn1/Nfkbia/Mdm2/Rela/Trib3/Ccnd3/Nfe2l2/Eif6/Socs2/Plcb1/Icam1/Slc39a14/Cry1/C2cd5/Sesn2/Slc30a10/Tnf/Pxn/Appl2/Trim72/Cyp11a1/Irs2/Shc1/Stat5a/Timeless/Slc2a1/Pparg/Sgk1/Hdac9/Vps13c/Crhr1/Acvr1c/Zfp36l1/Mmp9/Sh2b2/Cited1/Tnfaip3/Itga4/Sik2/Ceacam1/Anxa1/Il1b/Tlr4/Serpina3m/Fcgr2b/Trp53/Inhbb/Gdf15/Cd36/Baiap2l1/Adcy8/Egr2/Col3a1	63
GO:0033631	BP	GO:0033631	cell-cell adhesion mediated by integrin	10/1589	18/22777	6.91883094853593e-08	1.33533437306744e-06	8.16868428117468e-07	Itga5/Piezo1/Ada/Fermt3/L1cam/Itga4/Npnt/Cd24a/Ccl5/Podxl	10
GO:2001057	BP	GO:2001057	reactive nitrogen species metabolic process	23/1589	93/22777	6.98399720562755e-08	1.34357734023375e-06	8.21910925163885e-07	Tlr2/Cyp1b1/Klf4/Ptx3/Il6/Icam1/Ptgs2/Esr1/Itgb2/Tnf/Gla/Klf2/Tmem106a/Nos3/Zc3h12a/Cyb5r3/Tspo/Il1b/Mmp8/Tlr4/Hrh1/Cd36/Cd34	23
GO:1904035	BP	GO:1904035	regulation of epithelial cell apoptotic process	26/1589	115/22777	7.19498194521402e-08	1.37973003135306e-06	8.44026728188568e-07	Hmox1/Zfp36/Angptl4/Thbs1/Id1/Nfe2l2/Ano6/Icam1/Esr1/Tnip2/Ecscr/Tnf/Bcl2/Ndnf/Cdh5/Zfp36l1/Nupr1/Tnfaip3/Itga4/Fga/Neurod1/Btc/Serpine1/Gata2/Sema5a/Tek	26
GO:0010634	BP	GO:0010634	positive regulation of epithelial cell migration	32/1589	162/22777	7.23840698478476e-08	1.38362265143665e-06	8.4640797330071e-07	Hspb1/Hmox1/Map2k3/Lcn2/Rhoj/Hbegf/Thbs1/Glipr2/Nfe2l2/Jun/Ptgs2/Wnt7a/Sox9/Flt4/Irs2/Stat5a/Rras/Anxa3/Amotl1/Hdac9/Nos3/Mmp9/Tgfb1/Zc3h12a/Fgfr1/Anxa1/Vegfa/Serpine1/Gata2/Has2/Sema5a/Tek	32
GO:0002246	BP	GO:0002246	wound healing involved in inflammatory response	8/1589	11/22777	7.52375977599281e-08	1.43185996634014e-06	8.75916342437726e-07	Hmox1/Timp1/Cd44/Pparg/Il1a/F2r/Tlr4/Abi3bp	8
GO:0001906	BP	GO:0001906	cell killing	41/1589	239/22777	7.53862425868535e-08	1.43185996634014e-06	8.75916342437726e-07	Lgals3/Ccl2/Myd88/Tyrobp/Fcgr3/Pvr/Gfer/Clec7a/Cxcl1/Ccl11/Havcr2/Ccl27a/Stat5a/Ctsc/Stx11/Il21/Ccl17/Ncf1/Ripk3/Ptprc/Cxcl10/Tgfb1/Ceacam1/Cxcl5/Cfh/Bcl2l11/Cxcl12/H2-D1/C3/Pglyrp1/Arg1/Crtam/Ppbp/Lyz2/Hamp/Cd1d1/Fcgr1/Vav1/H2-K1/Lyz1/Tap1	41
GO:1902893	BP	GO:1902893	regulation of miRNA transcription	20/1589	73/22777	7.93805526387601e-08	1.50295521024589e-06	9.19407666638804e-07	Myc/Stat3/Tead1/Gnl3/Rela/Fosl1/Jun/Klf4/Esr1/Smad1/Fos/Rest/Tnf/Sox9/Pparg/Apln/Tgfb1/Smad6/Trp53/Gata2	20
GO:0043523	BP	GO:0043523	regulation of neuron apoptotic process	47/1589	294/22777	8.10322820757658e-08	1.52486448574664e-06	9.32810298818772e-07	Ccl3/Hmox1/Hspd1/Tnfrsf1a/Lcn2/C5ar1/Cebpb/Ddit3/Mt1/Fas/Tyrobp/Jun/Nes/Pmaip1/Ncf2/Adam8/Pawr/Esr1/Mcl1/Atp7a/Ntf3/Slc30a10/Tnf/Ctsz/Aars/Atf4/Cx3cl1/Epha7/Btg2/Hsph1/Bcl2/Ndnf/Adora2a/Nupr1/Cited1/Casp1/F2r/Il1b/Tyro3/Bcl2l11/Trp53/Grm7/Vegfa/Ascl1/Plxnd1/Clcf1/Bdnf	47
GO:0010573	BP	GO:0010573	vascular endothelial growth factor production	14/1589	37/22777	8.10474521924507e-08	1.52486448574664e-06	9.32810298818772e-07	C3ar1/C5ar1/Ccl2/Cyp1b1/Il6/Ptgs2/Tnf/Atf4/Flt4/Il6ra/Il1a/Il1b/C3/Flt1	14
GO:0033622	BP	GO:0033622	integrin activation	12/1589	27/22777	8.27112883252062e-08	1.55129040140975e-06	9.48975909938102e-07	Plek/Piezo1/Selp/Fblim1/P2ry12/Cx3cl1/Ptger4/Rasip1/Fermt3/Cxcl12/Cd24a/Fn1	12
GO:0006469	BP	GO:0006469	negative regulation of protein kinase activity	37/1589	205/22777	8.46740446288285e-08	1.58314002816963e-06	9.68459385442226e-07	Hspb1/Gadd45b/Gadd45g/Cdkn1a/Dusp16/Sh2b3/Ptpn1/Errfi1/Trib3/Wwtr1/Spry1/Mvp/Il6/Vps25/Gprc5a/Dnaja1/Trib1/Fabp4/Pparg/Adora2a/Sh3bp5/Rasip1/Prkar2b/Ptprc/Irak3/Dusp1/Tnfaip3/Lax1/Ceacam1/Dbndd2/Rgs14/Il1b/Gadd45a/Dusp10/Pycard/Pkib/Paqr3	37
GO:0010876	BP	GO:0010876	lipid localization	68/1589	499/22777	8.54352355382231e-08	1.59239568294451e-06	9.74121377164787e-07	Eprs/Slc10a6/Thbs1/Edn1/Plin2/Nfkbia/Anxa2/Ptges/Spp1/Bdkrb2/Ano6/Slc22a8/Igfbp3/Atp10d/Plscr1/Ptgs2/Cry1/Esyt1/Slco1c1/Msr1/Slc22a6/Tnf/Dab2/Abca9/Abcb1b/Apod/Irs2/Abca1/Stat5a/Fabp4/Slc2a1/Slc43a3/Pparg/Atp8b1/Vps13c/Crhr1/Acvr1c/Ehd1/Pitpnc1/Sstr4/Apoc2/Apobr/Il1a/Ttpa/Zc3h12a/Lima1/Ceacam1/Spns2/Anxa1/Tspo/Il1b/Pltp/Pnpla2/Abca8a/Fzd4/Ano3/C3/Vps13a/Lbp/Drd2/Pla2g4a/Tnfsf11/Cd36/Stra6/Atp10a/…	68
GO:2000352	BP	GO:2000352	negative regulation of endothelial cell apoptotic process	13/1589	32/22777	8.73880250405782e-08	1.62373463918565e-06	9.93292458535764e-07	Angptl4/Id1/Nfe2l2/Icam1/Tnip2/Ndnf/Cdh5/Tnfaip3/Fga/Serpine1/Gata2/Sema5a/Tek	13
GO:0042742	BP	GO:0042742	defense response to bacterium	54/1589	361/22777	8.91888764398211e-08	1.65206516328003e-06	1.01062318194968e-06	Nfkbiz/Tnfrsf1a/Lcn2/C5ar1/Cebpb/Tlr2/Bcl3/Hmgb2/Myd88/Clec4d/Epha2/Irf8/Tirap/Adm/Slc11a1/Cyba/Wfdc17/Tnf/Havcr2/Hp/Shc1/Fcer1g/Anxa3/Casp4/Ighm/Slamf9/Ncf1/Emilin2/Irgm1/Casp1/Hck/Fga/Il1b/Cxcl5/Tslp/Tlr4/Adamts5/Mmrn2/Naip2/Stab1/Pglyrp1/Lyz2/Lbp/Pycard/Hamp/Adamts4/Serpine1/Mpeg1/Cd36/Fcgr1/Gbp2/H2-K1/Lyz1/Igtp	54
GO:1902075	BP	GO:1902075	cellular response to salt	36/1589	197/22777	9.12067190279116e-08	1.68422777760492e-06	1.03029812235233e-06	Cebpa/Mt1/Iqgap1/Fas/Itpkc/Clic4/Jun/Plcb1/P2ry12/Fos/Chrm1/Tgm2/Krt10/Junb/Fabp4/Capn3/Lypd1/Chrna4/Pparg/Adcy7/Rasgrp2/Zc3h12a/Sipa1/Syt17/Fosb/Chrm3/Cpne4/Alox5ap/Ryr1/Ly6e/Slc25a24/Itpka/Syt9/Adcy8/Ly6a/Crh	36
GO:0008037	BP	GO:0008037	cell recognition	32/1589	164/22777	9.76198097741006e-08	1.79302576593555e-06	1.09685346871538e-06	Hspa1b/Lgals3/B4galt1/Msn/Fcgr3/Cd9/Nedd9/Ptx3/Prtg/Ephb1/Clec7a/Havcr2/Robo2/Cntn5/Sema3a/Masp1/L1cam/Hspa1l/Ephb3/Dock8/Robo3/C3/Crtam/Epha3/Nexn/Cd36/Fcgr1/Ovgp1/Gap43/Plxnd1/Sema5a/Bdnf	32
GO:0030316	BP	GO:0030316	osteoclast differentiation	28/1589	132/22777	9.7697877268091e-08	1.79302576593555e-06	1.09685346871538e-06	Ccl3/Sbno2/Cebpb/Epha2/Tyrobp/Nedd9/Csf1/Ninj1/Ccl9/Adam8/Cd109/Fos/Mafb/Tjp2/Tnf/Junb/Tnfaip6/Fcer1g/Tgfb1/Ceacam1/Fbn1/Cd300lf/Pirb/Ccr1/Tnfsf11/Cartpt/Klf10/Ccl5	28
GO:0042531	BP	GO:0042531	positive regulation of tyrosine phosphorylation of STAT protein	17/1589	55/22777	1.07629475176553e-07	1.9692573393924e-06	1.20466018087518e-06	Tnfrsf1a/Lif/Osm/Hpx/Il6/Tnf/Hcls1/Hes5/Pecam1/Il21/Il6ra/Ptger4/Il15/Tslp/Parp9/Clcf1/Ccl5	17
GO:0031649	BP	GO:0031649	heat generation	11/1589	23/22777	1.13669054200306e-07	2.07342058317204e-06	1.26838029991805e-06	Ptges/Ptgs2/Tnf/Il1rn/Apln/Il1a/Arrdc3/Il1b/Tnfsf11/Ccr5/Ccl5	11
GO:2000181	BP	GO:2000181	negative regulation of blood vessel morphogenesis	25/1589	110/22777	1.14509032101301e-07	2.08239373575101e-06	1.27386947565581e-06	Adamts1/Ccl2/Sh2b3/Thbs1/Adamts9/Angpt2/Epha2/Lif/Klf4/Ecscr/Tnf/Shc1/Pparg/Col4a2/Klf2/Ptger4/Cxcl10/Gadd45a/Fbln5/Stab1/Dcn/Serpine1/Ngp/Flt1/Tek	25
GO:1901216	BP	GO:1901216	positive regulation of neuron death	28/1589	133/22777	1.15609443416459e-07	2.09603424230506e-06	1.28221382698254e-06	Ccl3/Tnfrsf1a/Lcn2/Ddit3/Fas/Tyrobp/Jun/Pmaip1/Ncf2/Pawr/Mcl1/Fos/Rest/Tnf/Ctsz/Atf4/Epha7/Ddit4/Nupr1/Casp8/Casp1/Il1b/Tlr4/Fcgr2b/Bcl2l11/Trp53/C1qa/Ascl1	28
GO:0030098	BP	GO:0030098	lymphocyte differentiation	65/1589	473/22777	1.20200909477731e-07	2.17269498913977e-06	1.32910975434591e-06	Hspb1/Nfkbiz/Gadd45g/Stat3/Il4ra/Cd44/Sh2b3/Relb/Tnfsf9/Bcl3/Ctla2a/Clec4d/Fas/Gli3/Irf8/Nfil3/Il6/Ctsl/Ada/Adam8/Ezh2/Nfkbid/Mafb/Atp7a/Stat5a/Fcer1g/Lgals1/Bcl2/Hdac9/Ighm/Il21/Il6ra/Bak1/Ptger4/Ripk3/Zfp36l1/Ptprc/Il1a/Tgfb1/Zc3h12a/Sox4/Tnfaip3/Fzd5/Itm2a/Chd7/Anxa1/Il15/Fgl2/Il1b/Tyro3/Mmp14/Mpzl2/Runx2/Dusp10/Pglyrp1/Trp53/Crtam/Cd83/Il2rg/Cd1d1/Cd24a/Zbtb1/Vav1/Clcf1/Lepr	65
GO:0061614	BP	GO:0061614	miRNA transcription	20/1589	75/22777	1.29639718406112e-07	2.33624829886677e-06	1.42916075110352e-06	Myc/Stat3/Tead1/Gnl3/Rela/Fosl1/Jun/Klf4/Esr1/Smad1/Fos/Rest/Tnf/Sox9/Pparg/Apln/Tgfb1/Smad6/Trp53/Gata2	20
GO:0001558	BP	GO:0001558	regulation of cell growth	64/1589	464/22777	1.30986330425545e-07	2.35342707187999e-06	1.43966957765014e-06	Hspa1b/Hspa1a/Tnfrsf12a/Sertad1/Cdkn1a/Ifrd1/Cd44/Trip10/Hbegf/Edn1/Tead1/Ppan/Tnc/Socs2/Igfbp3/Cyba/Csf2rb/Osgin2/Hsd3b7/Adipor2/Cxcl16/Sesn2/Igfbp7/Dab2/Fgf13/Rtn4r/Epha7/Flt4/Zc3h12d/Eaf2/Pparg/Bcl2/Sgk1/Frzb/Unc13a/Rrad/Sema3a/Tgfb1/Osgin1/Syt17/L1cam/Slit2/Ceacam1/Cdkl3/Mmp14/Dcx/Zfp418/Acvrl1/Avpr1a/Cxcr4/Cxcl12/Sema5b/Trp53/Igfbp4/Hamp/Vegfa/Rerg/Sema4c/Sphk1/Ccr5/Fn1/Sema5a/Sema3g/Bdnf	64
GO:1901343	BP	GO:1901343	negative regulation of vasculature development	25/1589	111/22777	1.38102318251461e-07	2.47385080867811e-06	1.51333678083936e-06	Adamts1/Ccl2/Sh2b3/Thbs1/Adamts9/Angpt2/Epha2/Lif/Klf4/Ecscr/Tnf/Shc1/Pparg/Col4a2/Klf2/Ptger4/Cxcl10/Gadd45a/Fbln5/Stab1/Dcn/Serpine1/Ngp/Flt1/Tek	25
GO:0033628	BP	GO:0033628	regulation of cell adhesion mediated by integrin	16/1589	50/22777	1.48024876715474e-07	2.64368011160799e-06	1.6172270112795e-06	Piezo1/Epha2/Lif/Cyp1b1/Ada/Efna1/P2ry12/Lpxn/Fermt3/Muc1/Tesc/Plau/Cd24a/Serpine1/Ccl5/Podxl	16
GO:0038061	BP	GO:0038061	NIK/NF-kappaB signaling	26/1589	119/22777	1.49125795334875e-07	2.6554155758588e-06	1.62440598489774e-06	Cd14/Tlr2/Litaf/Relb/Edn1/Cd86/Rela/Rel/Tirap/Tlr7/Birc3/Tnf/Havcr2/Trip6/Uaca/Tlr1/Zc3h12a/C1qtnf4/Chil1/Il1b/Mmp8/Tlr4/Mas1/Sphk1/Ifi35/Tek	26
GO:0001654	BP	GO:0001654	eye development	60/1589	426/22777	1.54773193885108e-07	2.74779827600771e-06	1.68091955376704e-06	Stat3/Rhoj/Vim/Tgif1/Epha2/Lif/Clic4/Gli3/Jun/Cyp1b1/Klf4/Vstm4/Ninj1/Col4a1/Spry1/Wdr19/Ephb1/Crybb1/Rdh10/Atf4/Sox9/Aldh1a2/Fat3/Hes5/Sh3pxd2b/Bcl2/Foxp2/Phactr4/Bak1/Myf5/Fjx1/Sox11/Wdpcp/Pde6b/Tgfb1/Rorb/Fzd5/Chd7/Rarb/Neurod1/Olfm3/Cfh/Dcx/Acvrl1/Rcn1/Fzd4/Ppp1r13l/C3/Lama1/Drd2/Col5a2/Vegfa/Inhbb/Bhlhe22/Slc17a6/Col8a2/Neurod4/Stra6/Flt1/Bdnf	60
GO:0080164	BP	GO:0080164	regulation of nitric oxide metabolic process	20/1589	76/22777	1.64480984620106e-07	2.91150807982868e-06	1.78106628316446e-06	Tlr2/Klf4/Ptx3/Il6/Icam1/Ptgs2/Esr1/Itgb2/Tnf/Gla/Klf2/Tmem106a/Zc3h12a/Tspo/Il1b/Mmp8/Tlr4/Hrh1/Cd36/Cd34	20
GO:0014015	BP	GO:0014015	positive regulation of gliogenesis	22/1589	90/22777	1.67066153439753e-07	2.94854512103257e-06	1.80372307253538e-06	Myc/Vim/Gfap/Tlr2/Rela/Lif/Il6/Ntf3/Tnf/Aspa/Pparg/Tgfb1/Tnfrsf1b/Il34/Tspo/Etv5/Il1b/Cxcr4/Il33/Clcf1/Egr2/Flt1	22
GO:0032872	BP	GO:0032872	regulation of stress-activated MAPK cascade	36/1589	202/22777	1.74768565623368e-07	3.07541272977827e-06	1.88133220641626e-06	Gadd45b/Gadd45g/Dusp16/Myd88/Fas/Ltbr/Ripk1/Tirap/Plcb1/Ephb1/Per1/Dnaja1/Ezr/Tnf/Dab2/Wnt7a/Flt4/Rell1/Eda2r/Il1a/Zc3h12a/Dusp1/Il1b/Mdfic/Mmp8/Gadd45a/Tlr4/Naip2/Fcgr2b/Dusp10/Pycard/Vegfa/Xdh/Sema4c/Tnfsf11/Sphk1	36
GO:0048608	BP	GO:0048608	reproductive structure development	50/1589	330/22777	1.77348188642924e-07	3.11165458255312e-06	1.90350255258974e-06	Adamts1/Cebpb/Cd44/Flna/Hmgb2/Sgpl1/Myh9/Tiparp/Tnc/Ptx3/Eif2s2/Jmjd1c/Icam1/Wdr19/Esr1/Plaur/Ybx3/Rdh10/Wnt7a/Sox9/Tnfaip6/Stat5a/Id4/Eaf2/Bcl2/Bak1/Ptger4/Sema3a/Nos3/Kif18a/Il1a/Nupr1/Chd7/Anxa1/Tex15/Edn2/Arid5b/Tyro3/Tesc/Bcl2l11/Fzd4/C3/Vegfa/Adcyap1/Aspm/Pla2g4a/Serpine1/Stra6/Kitl/Ereg	50
GO:0014812	BP	GO:0014812	muscle cell migration	27/1589	128/22777	1.85540477860665e-07	3.24587333052736e-06	1.98560862271939e-06	Myc/Adamts1/Plat/Ddit3/Iqgap1/Mdm2/Myh9/Nfe2l2/Cyp1b1/Igfbp3/Atp7a/Trib1/Pparg/Bcl2/P2ry6/Ptger4/Itga4/Slit2/Anxa1/Fga/Tlr4/Prkg1/Plau/Postn/Serpine1/Has2/Ccl5	27
GO:0106106	BP	GO:0106106	cold-induced thermogenesis	30/1589	152/22777	1.86891780473021e-07	3.25998111536467e-06	1.99423882370628e-06	Gadd45g/Lcn2/Il4ra/Cebpb/Ddit3/Prkab2/Id1/Ucp2/Adipor2/Igf2bp2/Kdm6b/Appl2/Atf4/Tle3/Fabp4/Pparg/Prkab1/Arrdc3/Il15/Alpl/Cnot3/Tlr4/Adamts5/Nova1/Cxcr4/Zfp516/Vegfa/Adcyap1/Cd36/Lepr	30
GO:0033673	BP	GO:0033673	negative regulation of kinase activity	39/1589	229/22777	1.89179583035111e-07	3.29029489912521e-06	2.01278277298985e-06	Hspb1/Gadd45b/Gadd45g/Cdkn1a/Dusp16/Sh2b3/Ptpn1/Errfi1/Trib3/Wwtr1/Spry1/Mvp/Il6/Vps25/Gprc5a/Dnaja1/Trib1/Irs2/Fabp4/Pparg/Adora2a/Sh3bp5/Rasip1/Prkar2b/Ptprc/Irak3/Midn/Dusp1/Tnfaip3/Lax1/Ceacam1/Dbndd2/Rgs14/Il1b/Gadd45a/Dusp10/Pycard/Pkib/Paqr3	39
GO:0042554	BP	GO:0042554	superoxide anion generation	15/1589	45/22777	1.9737898960518e-07	3.42295215886317e-06	2.09393362885496e-06	Fpr2/Edn1/Tyrobp/Ncf2/Gnai3/Cyba/Cxcl1/Itgb2/Aatf/Ncf4/Sh3pxd2b/Ncf1/Hvcn1/Tgfb1/Cybb	15
GO:0007179	BP	GO:0007179	transforming growth factor beta receptor signaling pathway	36/1589	203/22777	1.98401263212783e-07	3.43073629422566e-06	2.09869544323348e-06	Sap30/Stat3/Ccl2/Thbs1/Jun/Spry1/Nrep/Zyx/Cd109/Lrg1/Smad1/Fos/Lox/Pxn/Appl2/Hspa5/Dab2/Tet1/Lpxn/Pparg/Bambi/Acvr1c/Cdh5/Adamtsl2/Tgfb1i1/Cited1/Tgfb1/Aspn/Fbn1/Eng/Smad6/Acvrl1/Trp53/Npnt/Ltbp4/Col3a1	36
GO:0032642	BP	GO:0032642	regulation of chemokine production	25/1589	113/22777	1.99333548256298e-07	3.43692397469e-06	2.10248065307796e-06	Il4ra/Tlr2/Myd88/Epha2/Klf4/Tirap/Tlr7/Il6/Tnf/Havcr2/Apod/Chil3/Il6ra/Cd84/Il1b/Cxcl5/Tslp/Tlr4/Lbp/Pycard/Adcyap1/Il33/Cd24a/Postn/Ccl5	25
GO:0030195	BP	GO:0030195	negative regulation of blood coagulation	16/1589	51/22777	2.01774154588166e-07	3.45906810000285e-06	2.11602695069537e-06	Plat/Sh2b3/Thbs1/Anxa2/Cd9/Plaur/Pros1/Thbd/Ceacam1/Fga/Serping1/Klkb1/Prkg1/Plau/Serpine1/Cd34	16
GO:1904407	BP	GO:1904407	positive regulation of nitric oxide metabolic process	16/1589	51/22777	2.01774154588166e-07	3.45906810000285e-06	2.11602695069537e-06	Tlr2/Klf4/Ptx3/Il6/Icam1/Ptgs2/Esr1/Itgb2/Tnf/Klf2/Tmem106a/Il1b/Mmp8/Tlr4/Hrh1/Cd36	16
GO:0014009	BP	GO:0014009	glial cell proliferation	20/1589	77/22777	2.07725225704002e-07	3.5509143582487e-06	2.17221236021899e-06	Myc/Vim/Gfap/Fas/Csf1/Il6/Tnf/Cx3cl1/Ascl2/Sox11/Sox4/Il34/Tspo/Etv5/Il1b/Trp53/Adcyap1/Il33/Lepr/Flt1	20
GO:0030324	BP	GO:0030324	lung development	40/1589	239/22777	2.13737399747068e-07	3.64327881107325e-06	2.22871476659336e-06	Cebpa/Stk40/Errfi1/Id1/Lif/Gli3/Tnc/Pdpn/Spry1/Ada/Lox/Atp7a/Tnf/Rdh10/Ctsz/Sox9/Aldh1a2/Flt4/Timeless/Mmp12/Foxp2/Adamtsl2/Klf2/Nos3/Sox11/Tgfb1/Fgfr1/Mgp/Edn2/Chil1/Mmp14/Slc7a11/Lama1/Mycn/Vegfa/Stra6/Ascl1/Zic3/Col3a1/Crh	40
GO:0051222	BP	GO:0051222	positive regulation of protein transport	51/1589	342/22777	2.2257720825592e-07	3.78318021873628e-06	2.31429710857008e-06	Bag3/Tnfrsf1a/Ccl2/Tlr2/Myo1c/Flna/Mdm2/Myh9/Ipo5/Gli3/Pmaip1/Il6/Plcb1/Ptgs2/C2cd5/Serp1/Ptbp1/Ezr/Emd/Tnf/Chrm1/Irs2/Wls/Uaca/Hcar2/Hcls1/Pparg/Adora2a/Stom/Ptger4/Il1a/Tgfb1/Zc3h12a/Sox4/Plk3/Gpr39/Hspa1l/Akap5/Chrm3/Fga/Tlr4/Doc2b/Kif20b/Camk4/Exph5/Vamp8/Slc35d3/Adcy8/Lepr/Tek/Crh	51
GO:0001570	BP	GO:0001570	vasculogenesis	23/1589	99/22777	2.38507431603601e-07	4.04246448522478e-06	2.472909914077e-06	Myo1e/Epha2/Sgpl1/Tiparp/Adm/Gjc1/Wnt7a/Junb/Rras/Zfp36l1/Rasip1/Cited1/Tgfb1/Ceacam1/Fgfr1/Prok2/Eng/Asb4/Fzd4/Xdh/Has2/Cd34/Tek	23
GO:0042509	BP	GO:0042509	regulation of tyrosine phosphorylation of STAT protein	19/1589	71/22777	2.50402175240646e-07	4.23207970187793e-06	2.58890384570838e-06	Socs3/Tnfrsf1a/Sh2b3/Lif/Osm/Hpx/Il6/Tnf/Hcls1/Hes5/Pecam1/Il21/Il6ra/Ptger4/Il15/Tslp/Parp9/Clcf1/Ccl5	19
GO:0070302	BP	GO:0070302	regulation of stress-activated protein kinase signaling cascade	36/1589	205/22777	2.5488329482034e-07	4.29568099411294e-06	2.6278108705421e-06	Gadd45b/Gadd45g/Dusp16/Myd88/Fas/Ltbr/Ripk1/Tirap/Plcb1/Ephb1/Per1/Dnaja1/Ezr/Tnf/Dab2/Wnt7a/Flt4/Rell1/Eda2r/Il1a/Zc3h12a/Dusp1/Il1b/Mdfic/Mmp8/Gadd45a/Tlr4/Naip2/Fcgr2b/Dusp10/Pycard/Vegfa/Xdh/Sema4c/Tnfsf11/Sphk1	36
GO:0036003	BP	GO:0036003	positive regulation of transcription from RNA polymerase II promoter in response to stress	10/1589	20/22777	2.56611255542365e-07	4.30524230455379e-06	2.6336598419968e-06	Atf3/Cebpb/Ddit3/Nfe2l2/Atf4/Pparg/Klf2/Muc1/Trp53/Vegfa	10
GO:0051348	BP	GO:0051348	negative regulation of transferase activity	43/1589	268/22777	2.56889771473459e-07	4.30524230455379e-06	2.6336598419968e-06	Hspb1/Zfp36/Gadd45b/Gadd45g/Cdkn1a/Dusp16/Sh2b3/Ptpn1/Errfi1/Trib3/Wwtr1/Spry1/Mvp/Il6/Vps25/Parp3/Gprc5a/Tinf2/Dnaja1/Trib1/Irs2/Fabp4/Pparg/Adora2a/Sh3bp5/Rasip1/Prkar2b/Ptprc/Irak3/Midn/Dusp1/Tnfaip3/Lax1/Ceacam1/Dbndd2/Rgs14/Il1b/Gadd45a/Dusp10/Trp53/Pycard/Pkib/Paqr3	43
GO:0009615	BP	GO:0009615	response to virus	53/1589	363/22777	2.57997857001594e-07	4.30968612932634e-06	2.63637827734153e-06	Lcn2/Tlr13/Bcl3/Cd86/Myd88/Ifitm2/Riok3/Pmaip1/Tlr7/Il6/Plscr1/Rnf125/Tnf/Ifitm1/Ifitm6/Ddit4/Apobec1/Mmp12/Bcl2/Polr3e/Il21/Cxadr/Ripk3/Itgax/Ptprc/Cxcl10/Ifitm3/Irak3/Tgfb1/Irgm1/Zc3h12a/Tnfaip3/Casp1/Il15/Fgl2/Il1b/Apobec3/Vamp8/Ifi204/Trim25/Pycard/Zc3hav1/Il33/Kcnj8/Ddx21/Parp9/Ifi27l2a/Trim34a/Ccl5/Trim12c/Igtp/Plscr2/Ifit3	53
GO:0061458	BP	GO:0061458	reproductive system development	50/1589	334/22777	2.58595574198254e-07	4.30968612932634e-06	2.63637827734153e-06	Adamts1/Cebpb/Cd44/Flna/Hmgb2/Sgpl1/Myh9/Tiparp/Tnc/Ptx3/Eif2s2/Jmjd1c/Icam1/Wdr19/Esr1/Plaur/Ybx3/Rdh10/Wnt7a/Sox9/Tnfaip6/Stat5a/Id4/Eaf2/Bcl2/Bak1/Ptger4/Sema3a/Nos3/Kif18a/Il1a/Nupr1/Chd7/Anxa1/Tex15/Edn2/Arid5b/Tyro3/Tesc/Bcl2l11/Fzd4/C3/Vegfa/Adcyap1/Aspm/Pla2g4a/Serpine1/Stra6/Kitl/Ereg	50
GO:0032732	BP	GO:0032732	positive regulation of interleukin-1 production	20/1589	78/22777	2.61167533536655e-07	4.34045931430501e-06	2.65520325762265e-06	Hspb1/Ccl3/Stat3/Tlr2/Myd88/Tyrobp/Il6/Tnf/Havcr2/S100a13/Casp4/Tmem106a/Casp8/Fzd5/Casp1/Tlr4/Ifi204/Pycard/Cd36/Ccr5	20
GO:0061028	BP	GO:0061028	establishment of endothelial barrier	16/1589	52/22777	2.72648535151902e-07	4.50623255749677e-06	2.75661226148055e-06	Tnfrsf1a/Msn/Myd88/Plcb1/Icam1/Ezr/Tjp2/Tnf/Abcb1b/Marveld2/Pecam1/Cdh5/Robo4/Il1b/Vegfa/S1pr3	16
GO:1900047	BP	GO:1900047	negative regulation of hemostasis	16/1589	52/22777	2.72648535151902e-07	4.50623255749677e-06	2.75661226148055e-06	Plat/Sh2b3/Thbs1/Anxa2/Cd9/Plaur/Pros1/Thbd/Ceacam1/Fga/Serping1/Klkb1/Prkg1/Plau/Serpine1/Cd34	16
GO:0031650	BP	GO:0031650	regulation of heat generation	9/1589	16/22777	2.79405533564444e-07	4.60518817442444e-06	2.81714670205473e-06	Ptges/Ptgs2/Tnf/Apln/Arrdc3/Il1b/Tnfsf11/Ccr5/Ccl5	9
GO:0030323	BP	GO:0030323	respiratory tube development	40/1589	242/22777	2.99995508648138e-07	4.93097013253245e-06	3.01643835618732e-06	Cebpa/Stk40/Errfi1/Id1/Lif/Gli3/Tnc/Pdpn/Spry1/Ada/Lox/Atp7a/Tnf/Rdh10/Ctsz/Sox9/Aldh1a2/Flt4/Timeless/Mmp12/Foxp2/Adamtsl2/Klf2/Nos3/Sox11/Tgfb1/Fgfr1/Mgp/Edn2/Chil1/Mmp14/Slc7a11/Lama1/Mycn/Vegfa/Stra6/Ascl1/Zic3/Col3a1/Crh	40
GO:0060541	BP	GO:0060541	respiratory system development	43/1589	270/22777	3.17091038023415e-07	5.19206310191736e-06	3.17615760538485e-06	Cebpa/Stk40/Errfi1/Id1/Lif/Gli3/Tnc/Pdpn/Spry1/Ada/Msc/Lox/Atp7a/Tnf/Rdh10/Ctsz/Sox9/Aldh1a2/Flt4/Timeless/Mmp12/Foxp2/Adamtsl2/Klf2/Nos3/Sox11/Wdpcp/Tgfb1/Fgfr1/Chd7/Mgp/Edn2/Chil1/Mmp14/Slc7a11/Lama1/Mycn/Vegfa/Stra6/Ascl1/Zic3/Col3a1/Crh	43
GO:0045428	BP	GO:0045428	regulation of nitric oxide biosynthetic process	19/1589	72/22777	3.18068121524867e-07	5.19206310191736e-06	3.17615760538485e-06	Tlr2/Klf4/Ptx3/Il6/Icam1/Ptgs2/Esr1/Itgb2/Tnf/Gla/Klf2/Zc3h12a/Tspo/Il1b/Mmp8/Tlr4/Hrh1/Cd36/Cd34	19
GO:0016525	BP	GO:0016525	negative regulation of angiogenesis	24/1589	108/22777	3.18483563162907e-07	5.19206310191736e-06	3.17615760538485e-06	Adamts1/Ccl2/Sh2b3/Thbs1/Adamts9/Angpt2/Epha2/Lif/Klf4/Ecscr/Tnf/Shc1/Pparg/Col4a2/Klf2/Cxcl10/Gadd45a/Fbln5/Stab1/Dcn/Serpine1/Ngp/Flt1/Tek	24
GO:0034103	BP	GO:0034103	regulation of tissue remodeling	21/1589	86/22777	3.23190380005479e-07	5.25447837927387e-06	3.21433910548928e-06	Pdk4/Spp1/Il6/Adam8/Tmbim1/Gpnmb/Flt4/Tmem119/Pparg/Fcgr4/Klf6/Ptger4/Ceacam1/Trp53/Hamp/Vegfa/Cd24a/Tnfsf11/Cartpt/Abi3bp/Lepr	21
GO:0006869	BP	GO:0006869	lipid transport	61/1589	446/22777	3.44999902704334e-07	5.59386021105699e-06	3.42195025446575e-06	Eprs/Slc10a6/Thbs1/Edn1/Plin2/Nfkbia/Anxa2/Ptges/Spp1/Bdkrb2/Ano6/Slc22a8/Igfbp3/Atp10d/Plscr1/Ptgs2/Cry1/Esyt1/Slco1c1/Msr1/Slc22a6/Dab2/Abca9/Abcb1b/Apod/Irs2/Abca1/Fabp4/Slc2a1/Slc43a3/Pparg/Atp8b1/Vps13c/Crhr1/Pitpnc1/Sstr4/Apoc2/Apobr/Il1a/Ttpa/Lima1/Ceacam1/Spns2/Anxa1/Tspo/Il1b/Pltp/Abca8a/Fzd4/Ano3/Vps13a/Lbp/Drd2/Pla2g4a/Tnfsf11/Cd36/Stra6/Atp10a/Slco1a4/Plscr2/Crh	61
GO:0045601	BP	GO:0045601	regulation of endothelial cell differentiation	14/1589	41/22777	3.58794915617433e-07	5.8018107571327e-06	3.54916051664812e-06	Tnfrsf1a/Id1/Plcb1/Btg1/Tnf/Apold1/Cdh5/Ceacam1/Il1b/Acvrl1/Notch4/Vegfa/Xdh/S1pr3	14
GO:0019724	BP	GO:0019724	B cell mediated immunity	31/1589	165/22777	3.70999649320917e-07	5.98299434470902e-06	3.6599965404705e-06	Nfkbiz/Hspd1/Il4ra/Bcl3/Myd88/Fas/Icosl/Fcgr3/Hpx/Csf2rb/Parp3/Tnf/Csf2rb2/Fcer1g/Bcl10/Ighm/C1qb/Ptprc/Tgfb1/Fgl2/Cfh/Serping1/Fcgr2b/Pirb/C3/C1qc/C1ra/Fcgr1/C1qa/C1s1/Clcf1	31
GO:0062012	BP	GO:0062012	regulation of small molecule metabolic process	54/1589	377/22777	3.72234059536937e-07	5.9867644575524e-06	3.66230284383115e-06	Myc/Pdk4/Stat3/Ier3/Plek/Trib3/Myh9/Eif6/Pmaip1/Il6/Fmo1/Igfbp3/Ptgs2/Cry1/Sirt4/Sesn2/Arpp19/Rest/Tnf/Rdh10/Appl2/Dab2/Sox9/Irs2/Ddit4/C1qtnf2/Pparg/P2ry6/Apoc2/Nos3/Nupr1/Midn/Gpd1/Ceacam1/Anxa1/Tspo/Ak4/Il1b/H6pd/Nnmt/Snai1/Ppp1r3g/Avpr1a/Mas1/Sik1/Slc7a11/Trp53/Igfbp4/Fmo2/Slc7a7/Entpd1/Pla2g4a/Rdh9/Lepr	54
GO:0002790	BP	GO:0002790	peptide secretion	49/1589	329/22777	3.96921466001318e-07	6.36670544527048e-06	3.8947253768494e-06	S100a8/Edn1/S100a9/Lif/Myh9/Ucp2/Il6/Pim3/Plcb1/Edn3/Serp1/Ptbp1/Sirt4/Rest/Tnf/Stx1a/Irs2/Slc16a1/Abca1/Rfx3/Pparg/Il1rn/Crhr1/Acvr1c/Ptger4/Apln/Midn/Sox4/Gpr39/Chd7/Anxa1/Fbn1/Chrm3/Fga/Il1b/Neurod1/Doc2b/Drd2/Adcyap1/Inhbb/Tnfsf11/Cartpt/Syt9/Adcy8/Cckbr/Clcf1/Lepr/Ccl5/Crh	49
GO:0031668	BP	GO:0031668	cellular response to extracellular stimulus	42/1589	263/22777	4.01596963362718e-07	6.42447762513139e-06	3.93006653985975e-06	Atf3/Cdkn1a/Pdk4/Angptl4/Cd68/Plin2/Ppan/Fas/Prkab2/Fosl1/Nfe2l2/Jun/Nuak2/Pmaip1/Pim1/Kptn/Mybbp1a/Fos/Sesn2/Hspa5/Atf4/Slc38a3/Slc2a1/Bcl2/Prkab1/Mmp9/Ptprc/Rrp8/Zc3h12a/Sipa1/Itga4/Cadps2/Ucn2/Lrrk2/Dap/Ifi204/Trp53/Hamp/Inhbb/Cartpt/Postn/Klf10	42
GO:0045123	BP	GO:0045123	cellular extravasation	20/1589	80/22777	4.07546216366619e-07	6.48497077798267e-06	3.96707221250486e-06	Il1r1/Ccl2/Selp/Plcb1/Icam1/Adam8/Pawr/Selplg/Itgb2/Sele/Tnf/Cx3cl1/Pecam1/Lyve1/Ptger4/Ripk3/Itga4/Itgb1/Cxcl12/Ccl5	20
GO:1903036	BP	GO:1903036	positive regulation of response to wounding	20/1589	80/22777	4.07546216366619e-07	6.48497077798267e-06	3.96707221250486e-06	Plat/Ccl2/Hbegf/Thbs1/Flna/S100a9/Nfe2l2/Ano6/Clec7a/Atp7a/Ptger4/Emilin2/Itgb1/Anxa1/F2r/Cxcr4/Plau/Cd24a/Serpine1/Cd36	20
GO:0002700	BP	GO:0002700	regulation of production of molecular mediator of immune response	36/1589	209/22777	4.15537718052438e-07	6.59459460771283e-06	4.03413275350643e-06	Hmox1/Il4ra/Il1r1/Tlr2/Arid5a/Litaf/Cd86/Myd88/Hpx/Tirap/Tlr7/Il6/Parp3/Tnf/Mapkapk2/Fcer1g/Casp4/Ighm/Il21/Ptprc/Irak3/Tgfb1/Tnfrsf1b/Tnfaip3/Fzd5/Casp1/Il1b/Tlr4/Fcgr2b/Arg1/Pycard/Il33/Ddx21/Cd36/Clcf1/Tek	36
GO:0014910	BP	GO:0014910	regulation of smooth muscle cell migration	23/1589	102/22777	4.22768600660537e-07	6.6915993062222e-06	4.09347375242742e-06	Myc/Adamts1/Iqgap1/Mdm2/Myh9/Nfe2l2/Cyp1b1/Igfbp3/Atp7a/Trib1/Pparg/Bcl2/P2ry6/Ptger4/Slit2/Fga/Tlr4/Prkg1/Plau/Postn/Serpine1/Has2/Ccl5	23
GO:0010001	BP	GO:0010001	glial cell differentiation	43/1589	273/22777	4.32593249326641e-07	6.81106687031919e-06	4.16655603298817e-06	Stat3/C5ar1/Vim/Gfap/Tlr2/S100a8/Myd88/S100a9/Rela/Lif/Gli3/Dusp15/Pou3f2/Atf5/Ntf3/Myoc/Aspa/Sox9/Id4/Hes5/Pparg/Adora2a/Sox11/Myrf/Tgfb1/Cntnap1/Tnfrsf1b/Sox4/Il34/Cspg5/Il1b/Tlr4/Cxcr4/Dusp10/Mycn/Il33/Nlgn3/Neurod4/Gap43/C1qa/Ascl1/Clcf1/Egr2	43
GO:1901215	BP	GO:1901215	negative regulation of neuron death	43/1589	273/22777	4.32593249326641e-07	6.81106687031919e-06	4.16655603298817e-06	Hmox1/Hspd1/Stat3/Lcn2/C5ar1/Cebpb/Mt1/Jun/Csf1/Nes/Rel/Il6/Adam8/Gfer/Esr1/Rest/Atp7a/Ntf3/Slc30a10/Aars/Atf4/Gpnmb/Cx3cl1/Btg2/Hsph1/Bcl2/Ndnf/Adora2a/Crhr1/Cited1/Tnfrsf1b/F2r/Csf3/Tyro3/Lrrk2/Slc7a11/Grm7/Vegfa/Plxnd1/Clcf1/Ccl5/Cd34/Bdnf	43
GO:0051251	BP	GO:0051251	positive regulation of lymphocyte activation	50/1589	340/22777	4.48251412209846e-07	7.0390766384554e-06	4.30603718815757e-06	Nfkbiz/Hspd1/Cdkn1a/Il4ra/Ccl2/Tnfsf9/Cd86/Myd88/Icosl/Tyrobp/Gli3/Tirap/Il6/Ada/Adam8/Tnip2/Clec7a/Nfkbid/Havcr2/Irs2/Hsph1/Stat5a/Bcl10/Lgals1/Bcl2/Ighm/Il21/Ptprc/Il1a/Tgfb1/Sox4/Anxa1/Il15/Il1b/Tlr4/Dock8/Mmp14/Bst1/Dusp10/Pycard/Cd83/Il2rg/Cd1d1/Cd24a/Zbtb1/Tnfsf11/Kitl/Clcf1/Ccl5/Cd274	50
GO:0045649	BP	GO:0045649	regulation of macrophage differentiation	10/1589	21/22777	4.59174947978495e-07	7.1917374705637e-06	4.39942489424421e-06	Lif/Csf1/Ripk1/Trib1/Hcls1/Tgfb1/Casp8/Il34/C1qc/Gata2	10
GO:0032731	BP	GO:0032731	positive regulation of interleukin-1 beta production	18/1589	67/22777	4.83915856401748e-07	7.53976189805119e-06	4.61232300632916e-06	Hspb1/Ccl3/Stat3/Tlr2/Myd88/Tyrobp/Il6/Tnf/Casp4/Tmem106a/Casp8/Fzd5/Casp1/Tlr4/Ifi204/Pycard/Cd36/Ccr5	18
GO:1905517	BP	GO:1905517	macrophage migration	18/1589	67/22777	4.83915856401748e-07	7.53976189805119e-06	4.61232300632916e-06	Ccl3/C3ar1/Lgals3/C5ar1/Ccl2/B4galt1/Thbs1/Cd9/Csf1/Gpr35/Ninj1/P2ry12/Cx3cl1/Mmp9/Il34/Edn2/Mmp14/Ccl5	18
GO:0043525	BP	GO:0043525	positive regulation of neuron apoptotic process	21/1589	88/22777	4.88981332994269e-07	7.57921066141116e-06	4.63645512631871e-06	Ccl3/Tnfrsf1a/Lcn2/Ddit3/Fas/Tyrobp/Jun/Pmaip1/Ncf2/Pawr/Mcl1/Tnf/Ctsz/Atf4/Epha7/Nupr1/Casp1/Il1b/Bcl2l11/Trp53/Ascl1	21
GO:2000628	BP	GO:2000628	regulation of miRNA metabolic process	21/1589	88/22777	4.88981332994269e-07	7.57921066141116e-06	4.63645512631871e-06	Myc/Stat3/Tead1/Gnl3/Rela/Fosl1/Jun/Klf4/Esr1/Smad1/Fos/Rest/Tnf/Sox9/Pparg/Apln/Tgfb1/Zc3h12a/Smad6/Trp53/Gata2	21
GO:0038034	BP	GO:0038034	signal transduction in absence of ligand	20/1589	81/22777	5.05955901530305e-07	7.80189216199953e-06	4.77267680309515e-06	Hspa1b/Hspa1a/Bag3/Lcn2/Fas/Ripk1/Mcl1/Col2a1/Mknk2/Ctnna1/Tnf/Cx3cl1/Ppp2r1b/Bcl2/Bak1/Il1a/Fgfr1/Il1b/Bcl2l11/Kitl	20
GO:0097192	BP	GO:0097192	extrinsic apoptotic signaling pathway in absence of ligand	20/1589	81/22777	5.05955901530305e-07	7.80189216199953e-06	4.77267680309515e-06	Hspa1b/Hspa1a/Bag3/Lcn2/Fas/Ripk1/Mcl1/Col2a1/Mknk2/Ctnna1/Tnf/Cx3cl1/Ppp2r1b/Bcl2/Bak1/Il1a/Fgfr1/Il1b/Bcl2l11/Kitl	20
GO:0062207	BP	GO:0062207	regulation of pattern recognition receptor signaling pathway	23/1589	103/22777	5.08732776433095e-07	7.80448256769028e-06	4.77426144037212e-06	Hspa1b/Hspa1a/Cd14/Slc15a3/Tlr2/Riok3/Tirap/Ninj1/Cyba/Rnf125/Esr1/Appl2/Tlr1/Irak3/Tnfaip3/Tlr4/Tyro3/Cd300lf/Pik3ap1/Lbp/Zc3hav1/Cd36/Ifi35	23
GO:2001237	BP	GO:2001237	negative regulation of extrinsic apoptotic signaling pathway	23/1589	103/22777	5.08732776433095e-07	7.80448256769028e-06	4.77426144037212e-06	Hspa1b/Hspa1a/Hmox1/Lgals3/Hmgb2/Rela/Itprip/Ripk1/Icam1/Mcl1/Col2a1/Ctnna1/Tmbim1/Tnf/Dab2/Cx3cl1/Bcl2/Tnfaip3/Fga/Il1b/Lmna/Vegfa/Serpine1	23
GO:0051896	BP	GO:0051896	regulation of protein kinase B signaling	32/1589	176/22777	5.2220477968056e-07	7.97028366537957e-06	4.87568748375217e-06	Ddit3/Hbegf/Sh2b3/Thbs1/Epha2/Osm/Klf4/Il6/P2ry12/Adam8/Phlda3/Myoc/Tnf/Mmp3/Cx3cl1/Hcls1/Rras/Tgfb1/Fgfr1/Itgb1/Eng/Chil1/Csf3/Cxcl12/Drd2/Vegfa/Gdf15/Xdh/Tnfsf11/Clcf1/Sema5a/Tek	32
GO:0070665	BP	GO:0070665	positive regulation of leukocyte proliferation	32/1589	176/22777	5.2220477968056e-07	7.97028366537957e-06	4.87568748375217e-06	Cdkn1a/Tnfsf9/Cd86/Myd88/Icosl/Csf1/Tirap/Il6/Ada/Csf2rb/Havcr2/Irs2/Stat5a/Csf2rb2/Bcl2/Ighm/Il21/Ptprc/Il1a/Il34/Anxa1/Il15/Il1b/Tlr4/Bst1/Pycard/Cd1d1/Cd24a/Kitl/Clcf1/Ccl5/Cd274	32
GO:1903038	BP	GO:1903038	negative regulation of leukocyte cell-cell adhesion	29/1589	151/22777	5.42162966348654e-07	8.25384485410686e-06	5.04915128965922e-06	Hspb1/Lgals3/Il4ra/Cebpb/Cd44/Cd86/Gli3/Klf4/Adam8/Pawr/Nfkbid/Havcr2/Il20rb/Gpnmb/Zc3h12d/Adora2a/Sdc4/Ido1/Tgfb1/Zc3h12a/Lax1/Ceacam1/Anxa1/Fgl2/Cxcl12/Arg1/Crtam/Cd24a/Cd274	29
GO:0010595	BP	GO:0010595	positive regulation of endothelial cell migration	24/1589	111/22777	5.43985856878876e-07	8.26057711092973e-06	5.05326963496621e-06	Hspb1/Hmox1/Map2k3/Lcn2/Rhoj/Thbs1/Nfe2l2/Ptgs2/Wnt7a/Flt4/Stat5a/Rras/Anxa3/Amotl1/Hdac9/Nos3/Tgfb1/Zc3h12a/Fgfr1/Anxa1/Vegfa/Gata2/Sema5a/Tek	24
GO:1990845	BP	GO:1990845	adaptive thermogenesis	31/1589	168/22777	5.59920607411482e-07	8.48102530162758e-06	5.18812512183803e-06	Gadd45g/Lcn2/Il4ra/Cebpb/Ddit3/Prkab2/Id1/Ucp2/Adipor2/Igf2bp2/Kdm6b/Appl2/Atf4/Tle3/Fabp4/Pparg/Prkab1/Arrdc3/Gpr39/Il15/Alpl/Cnot3/Tlr4/Adamts5/Nova1/Cxcr4/Zfp516/Vegfa/Adcyap1/Cd36/Lepr	31
GO:0006911	BP	GO:0006911	phagocytosis, engulfment	17/1589	61/22777	5.66795095888898e-07	8.56347237046282e-06	5.23856073473072e-06	Thbs1/Fcgr3/Myh9/Ano6/Clec7a/Msr1/Itgb2/Appl2/Abca1/Fcer1g/Pparg/Fcgr2b/C3/Lbp/Gata2/Cd36/Fcgr1	17
GO:0002718	BP	GO:0002718	regulation of cytokine production involved in immune response	26/1589	127/22777	5.74640875598053e-07	8.6601419614689e-06	5.29769673725157e-06	Hmox1/Il1r1/Tlr2/Arid5a/Litaf/Myd88/Tirap/Tlr7/Il6/Tnf/Mapkapk2/Fcer1g/Casp4/Il21/Irak3/Tgfb1/Tnfrsf1b/Fzd5/Casp1/Il1b/Tlr4/Arg1/Pycard/Ddx21/Cd36/Tek	26
GO:0002224	BP	GO:0002224	toll-like receptor signaling pathway	18/1589	68/22777	6.15483387457077e-07	9.22710840568316e-06	5.6445289595187e-06	Nfkbiz/Hspd1/Tlr2/Tlr13/Cd86/Myd88/Tirap/Tlr7/Esr1/Mapkapk2/Bcl10/Tlr1/Irak3/Tlr4/Tyro3/Cd300lf/Pik3ap1/Cd36	18
GO:0002534	BP	GO:0002534	cytokine production involved in inflammatory response	18/1589	68/22777	6.15483387457077e-07	9.22710840568316e-06	5.6445289595187e-06	Stat3/Myd88/Il1r2/Il6/Per1/Clec7a/Ezh2/Tnf/Appl2/Apod/Chid1/Adcy7/Ido1/Zc3h12a/Tlr4/Pld4/Pycard/Il17d	18
GO:0031667	BP	GO:0031667	response to nutrient levels	57/1589	413/22777	6.16888410876361e-07	9.22710840568316e-06	5.6445289595187e-06	Atf3/Nfkbiz/Zfp36/Cdkn1a/Pdk4/Ddit3/Angptl4/Eif4ebp1/Cd68/Plin2/Fas/Prkab2/Spp1/Nfe2l2/Jun/Nuak2/Pmaip1/Pim1/Htr4/Ada/Kptn/Mybbp1a/Sesn2/Appl2/Hspa5/Slc22a3/Atf4/Slc38a3/Slc16a1/Pnpla3/Arsb/Bcl10/Slc2a1/Pparg/Bcl2/Prkab1/Acvr1c/Rrp8/Zc3h12a/Gpr39/Bche/Fbn1/Alpl/Cadps2/Cfh/Ucn2/Lrrk2/Dap/Ifi204/Runx2/Trp53/Cck/Inhbb/Gdf15/Cartpt/Postn/Klf10	57
GO:0015718	BP	GO:0015718	monocarboxylic acid transport	33/1589	186/22777	6.23777303223706e-07	9.30688180844746e-06	5.69332900199193e-06	Myc/Eprs/Slc10a6/Thbs1/Edn1/Plin2/Ptges/Bdkrb2/Slc22a8/Ptgs2/Slco1c1/Slc22a6/Tnf/Slc22a3/Irs2/Slc16a1/Fabp4/Slc2a1/Pparg/Atp8b1/Sstr4/Il1a/Slc16a4/Ceacam1/Anxa1/Il1b/Slc6a13/Drd2/Pla2g4a/Tnfsf11/Slc16a7/Cd36/Slco1a4	33
GO:0050728	BP	GO:0050728	negative regulation of inflammatory response	29/1589	152/22777	6.25926091473803e-07	9.31571095842727e-06	5.69873008655254e-06	Socs3/Zfp36/Tnfrsf1a/Ier3/Cd44/Ctla2a/Ada/Cst7/Npy5r/Il20rb/Cx3cl1/Tnfaip6/Uaca/Pparg/Adora2a/Cdh5/Gpr17/Ptger4/Tnfrsf1b/Tnfaip3/Slit2/Tyro3/Fcgr2b/Dusp10/Pglyrp1/Hamp/Adcyap1/Cd24a/Nt5e	29
GO:0007260	BP	GO:0007260	tyrosine phosphorylation of STAT protein	19/1589	75/22777	6.33439989482615e-07	9.40414753616498e-06	5.75282968115725e-06	Socs3/Tnfrsf1a/Sh2b3/Lif/Osm/Hpx/Il6/Tnf/Hcls1/Hes5/Pecam1/Il21/Il6ra/Ptger4/Il15/Tslp/Parp9/Clcf1/Ccl5	19
GO:0032874	BP	GO:0032874	positive regulation of stress-activated MAPK cascade	27/1589	136/22777	6.67457306883281e-07	9.88464620565017e-06	6.04676669107131e-06	Gadd45b/Gadd45g/Myd88/Ltbr/Ripk1/Tirap/Plcb1/Tnf/Dab2/Wnt7a/Flt4/Rell1/Eda2r/Il1a/Zc3h12a/Il1b/Mmp8/Gadd45a/Tlr4/Naip2/Fcgr2b/Pycard/Vegfa/Xdh/Sema4c/Tnfsf11/Sphk1	27
GO:0043280	BP	GO:0043280	positive regulation of cysteine-type endopeptidase activity involved in apoptotic process	26/1589	128/22777	6.7382332992327e-07	9.95428390847142e-06	6.08936638893622e-06	Myc/Hspd1/S100a8/Fas/S100a9/Pmaip1/Rps27l/Rest/Tnfsf10/Tnf/Bid/Uaca/Bcl10/Sox7/Pparg/Acvr1c/Bak1/Casp8/Atp2a3/Casp1/F2r/Dap/Bcl2l11/Cck/Pycard/Xdh	26
GO:0045429	BP	GO:0045429	positive regulation of nitric oxide biosynthetic process	15/1589	49/22777	6.91285287610566e-07	1.01870932900838e-05	6.23178362722825e-06	Tlr2/Klf4/Ptx3/Il6/Icam1/Ptgs2/Esr1/Itgb2/Tnf/Klf2/Il1b/Mmp8/Tlr4/Hrh1/Cd36	15
GO:0032388	BP	GO:0032388	positive regulation of intracellular transport	33/1589	187/22777	7.07493936085447e-07	1.040033469189e-05	6.36223048175119e-06	Bag3/Tnfrsf1a/Ccl2/Myo1c/Flna/Msn/Ehd2/Anxa2/Mdm2/Ipo5/Gli3/Pmaip1/Il6/Ptgs2/C2cd5/Riok2/Ezr/Emd/Chrm1/Dab2/Uaca/Hcls1/Ehd1/Stom/Tgfb1/Zc3h12a/Plk3/Hspa1l/Akap5/Kif20b/Camk4/Slc35d3/Tek	33
GO:0001936	BP	GO:0001936	regulation of endothelial cell proliferation	29/1589	153/22777	7.21523837000703e-07	1.05805811685667e-05	6.47249324368278e-06	Hmox1/Stat3/Ccl2/Thbs1/Hmgb2/Jun/Cyba/Lrg1/Ecm1/Tnf/Ccl11/Aldh1a2/Flt4/Stat5a/Pparg/Apln/Itga4/Fgfr1/Eng/Mmrn2/Acvrl1/Cxcl12/Arg1/Vegfa/Xdh/Gata2/Sema5a/Flt1/Tek	29
GO:1900015	BP	GO:1900015	regulation of cytokine production involved in inflammatory response	17/1589	62/22777	7.30448791324121e-07	1.06677534205407e-05	6.52581940818638e-06	Stat3/Myd88/Il1r2/Il6/Per1/Clec7a/Ezh2/Tnf/Appl2/Apod/Chid1/Adcy7/Zc3h12a/Tlr4/Pld4/Pycard/Il17d	17
GO:0003018	BP	GO:0003018	vascular process in circulatory system	39/1589	241/22777	7.31034414578255e-07	1.06677534205407e-05	6.52581940818638e-06	Ccl4/Dusp5/Edn1/Bdkrb2/Vstm4/Adm/Akap12/Icam1/Ptgs2/Edn3/Tjp2/Tnf/Cx3cl1/Abcb1b/Shc1/Faah/Slc2a1/Npy1r/Adora2a/Cdh5/Klf2/Apln/Nos3/Tgfb1/Slit2/Ceacam1/Edn2/Chrm3/F2r/Fga/Smad6/Gch1/Avpr1a/Prkg1/Hrh1/Ocln/Vegfa/Adcyap1/Cd36	39
GO:0071902	BP	GO:0071902	positive regulation of protein serine/threonine kinase activity	35/1589	205/22777	7.42409285705019e-07	1.08073838354577e-05	6.61123597489141e-06	Thbs1/Ptpn1/Edn1/Iqgap1/Tead1/Ccnd3/Pim1/Tirap/Adam8/Edn3/Ezh2/Ntf3/Tnf/Pik3r5/Fgd2/Il1rn/Ptprc/Tgfb1/Irgm1/Fzd5/Ceacam1/Gpr39/Il34/Fgfr1/Il1b/Tlr4/Lrrk2/Fzd4/Cdc6/Vegfa/Cd24a/Tnfsf11/Kitl/Flt1/Igtp	35
GO:0002285	BP	GO:0002285	lymphocyte activation involved in immune response	37/1589	223/22777	7.48516298243349e-07	1.08698374087135e-05	6.64944090187052e-06	Nfkbiz/Hspd1/Gadd45g/Lgals3/Stat3/Il4ra/Relb/Bcl3/Clec4d/Icosl/Irf8/Il6/Ada/Slc11a1/Icam1/Lcp1/Parp3/Nfkbid/Atp7a/Havcr2/Fcer1g/Lgals1/Stx11/Il21/Il6ra/Ptger4/Ptprc/Tgfb1/Zc3h12a/Tnfaip3/Itm2a/Anxa1/Fgl2/Tlr4/Pglyrp1/Trp53/Clcf1	37
GO:0032722	BP	GO:0032722	positive regulation of chemokine production	20/1589	83/22777	7.70639408206845e-07	1.11640086665897e-05	6.82939523979916e-06	Il4ra/Tlr2/Myd88/Tirap/Tlr7/Il6/Tnf/Havcr2/Chil3/Il6ra/Cd84/Il1b/Tslp/Tlr4/Lbp/Pycard/Adcyap1/Il33/Postn/Ccl5	20
GO:0002040	BP	GO:0002040	sprouting angiogenesis	26/1589	129/22777	7.88573348970131e-07	1.13338359427331e-05	6.93328423038663e-06	Hmox1/Rhoj/Sh2b3/Thbs1/Itga5/Adamts9/Epha2/Klf4/Vstm4/Ptgs2/Smad1/Slc39a12/Flt4/Hdac9/Esm1/Klf2/Slit2/Ceacam1/Itgb1/Anxa1/Mmrn2/Vegfa/Gata2/Sema5a/Flt1/Tek	26
GO:0042730	BP	GO:0042730	fibrinolysis	10/1589	22/22777	7.89064199198384e-07	1.13338359427331e-05	6.93328423038663e-06	Plat/Thbs1/Anxa2/Plaur/Pros1/Fga/Serping1/Klkb1/Plau/Serpine1	10
GO:0070391	BP	GO:0070391	response to lipoteichoic acid	7/1589	10/22777	7.89939760675198e-07	1.13338359427331e-05	6.93328423038663e-06	Cd14/Tlr2/Rela/Tirap/Tlr4/Lbp/Cd36	7
GO:0071223	BP	GO:0071223	cellular response to lipoteichoic acid	7/1589	10/22777	7.89939760675198e-07	1.13338359427331e-05	6.93328423038663e-06	Cd14/Tlr2/Rela/Tirap/Tlr4/Lbp/Cd36	7
GO:0051402	BP	GO:0051402	neuron apoptotic process	49/1589	337/22777	8.17268681076646e-07	1.16978911934966e-05	7.15598893000125e-06	Ccl3/Hmox1/Hspd1/Tnfrsf1a/Lcn2/C5ar1/Cebpb/Ddit3/Mt1/Fas/Tyrobp/Jun/Nes/Pmaip1/Ncf2/Adam8/Pawr/Esr1/Mcl1/Atp7a/Ntf3/Slc30a10/Tnf/Ctsz/Aars/Atf4/Cx3cl1/Epha7/Btg2/Hsph1/Bcl2/Ndnf/Adora2a/Usp53/Nupr1/Cited1/Tgfb1/Casp1/F2r/Il1b/Tyro3/Bcl2l11/Trp53/Grm7/Vegfa/Ascl1/Plxnd1/Clcf1/Bdnf	49
GO:0045670	BP	GO:0045670	regulation of osteoclast differentiation	21/1589	91/22777	8.86598059733482e-07	1.26599431775308e-05	7.74450811127576e-06	Ccl3/Cebpb/Tyrobp/Nedd9/Csf1/Ninj1/Ccl9/Adam8/Fos/Mafb/Tjp2/Tnf/Tnfaip6/Ceacam1/Fbn1/Pirb/Ccr1/Tnfsf11/Cartpt/Klf10/Ccl5	21
GO:0002821	BP	GO:0002821	positive regulation of adaptive immune response	30/1589	163/22777	8.96761645646183e-07	1.27745831569074e-05	7.81463719777388e-06	Nfkbiz/Hspd1/Il1r1/Cd44/Arid5a/Fcgr3/Hpx/Il6/Ada/Pvr/Slc11a1/Nfkbid/Tnf/Fcer1g/Ptprc/Tgfb1/Fzd5/Il1b/Clec4n/H2-D1/C3/Pycard/Cd1d1/Cd24a/Pla2g4a/Zbtb1/Fcgr1/Clcf1/H2-K1/Cd274	30
GO:0032609	BP	GO:0032609	type II interferon production	27/1589	138/22777	9.02271371646246e-07	1.27921554894775e-05	7.82538677778498e-06	Cd14/Nfkbiz/Hspd1/Gadd45g/Il1r1/Ddit3/Arid5a/Tnfsf9/Bcl3/Irf8/Tlr7/Slc11a1/Tnf/Havcr2/Il20rb/Il21/Ripk3/Zc3h12a/Fzd5/Il1b/Tlr4/Pglyrp1/Crtam/Pycard/Il33/Cd1d1/Cd274	27
GO:0070304	BP	GO:0070304	positive regulation of stress-activated protein kinase signaling cascade	27/1589	138/22777	9.02271371646246e-07	1.27921554894775e-05	7.82538677778498e-06	Gadd45b/Gadd45g/Myd88/Ltbr/Ripk1/Tirap/Plcb1/Tnf/Dab2/Wnt7a/Flt4/Rell1/Eda2r/Il1a/Zc3h12a/Il1b/Mmp8/Gadd45a/Tlr4/Naip2/Fcgr2b/Pycard/Vegfa/Xdh/Sema4c/Tnfsf11/Sphk1	27
GO:1904951	BP	GO:1904951	positive regulation of establishment of protein localization	51/1589	358/22777	9.18709531153081e-07	1.29944187349619e-05	7.94911792912595e-06	Bag3/Tnfrsf1a/Ccl2/Tlr2/Myo1c/Flna/Mdm2/Myh9/Ipo5/Gli3/Pmaip1/Il6/Plcb1/Ptgs2/C2cd5/Serp1/Ptbp1/Ezr/Emd/Tnf/Chrm1/Irs2/Wls/Uaca/Hcar2/Hcls1/Pparg/Adora2a/Stom/Ptger4/Il1a/Tgfb1/Zc3h12a/Sox4/Plk3/Gpr39/Hspa1l/Akap5/Chrm3/Fga/Tlr4/Doc2b/Kif20b/Camk4/Exph5/Vamp8/Slc35d3/Adcy8/Lepr/Tek/Crh	51
GO:0001952	BP	GO:0001952	regulation of cell-matrix adhesion	26/1589	130/22777	9.21084640320683e-07	1.29972863279213e-05	7.95087213107004e-06	Thbs1/Iqgap1/Myh9/Csf1/Ninj1/Myoc/Apod/Rras/Mmp12/Efemp2/Bcl2/Myf5/Sdc4/Wdpcp/Mmp14/Bst1/Acvrl1/Plekha2/Plau/Epha3/Vegfa/Postn/Serpine1/Cd36/S100a10/Tek	26
GO:0070232	BP	GO:0070232	regulation of T cell apoptotic process	15/1589	50/22777	9.24111177994176e-07	1.30093110069157e-05	7.95822802696161e-06	Lgals3/Bcl3/Ada/Efna1/Adam8/Nfkbid/Bcl2/Ripk3/Ido1/Casp8/Dock8/Bcl2l11/Trp53/Ccl5/Cd274	15
GO:0043010	BP	GO:0043010	camera-type eye development	53/1589	378/22777	9.29976240760779e-07	1.3061145184206e-05	7.98993671639543e-06	Stat3/Rhoj/Vim/Tgif1/Epha2/Lif/Clic4/Gli3/Jun/Cyp1b1/Klf4/Vstm4/Ninj1/Col4a1/Spry1/Wdr19/Ephb1/Crybb1/Rdh10/Atf4/Sox9/Aldh1a2/Fat3/Hes5/Foxp2/Phactr4/Bak1/Myf5/Fjx1/Sox11/Wdpcp/Pde6b/Tgfb1/Rorb/Fzd5/Chd7/Neurod1/Cfh/Dcx/Acvrl1/Rcn1/Fzd4/Ppp1r13l/C3/Lama1/Drd2/Vegfa/Bhlhe22/Slc17a6/Col8a2/Neurod4/Stra6/Flt1	53
GO:0090303	BP	GO:0090303	positive regulation of wound healing	17/1589	63/22777	9.35760417543519e-07	1.31116032275477e-05	8.02080357894445e-06	Plat/Ccl2/Hbegf/Thbs1/S100a9/Nfe2l2/Ano6/Clec7a/Ptger4/Emilin2/Itgb1/Anxa1/F2r/Cxcr4/Plau/Serpine1/Cd36	17
GO:1903317	BP	GO:1903317	regulation of protein maturation	19/1589	77/22777	9.8042610965384e-07	1.37053490982685e-05	8.38401766666601e-06	Ppp1r15a/Plat/Thbs1/Ctla2a/Mdm2/Il1r2/Myh9/Chac1/Sirt4/Cst7/Plaur/Ctsz/Sox4/Mmp14/Lrrk2/Notch4/Plau/Serpine1/S100a10	19
GO:0070486	BP	GO:0070486	leukocyte aggregation	9/1589	18/22777	1.04445971396823e-06	1.45664393209136e-05	8.91077518210657e-06	Cd44/Thbs1/S100a8/Msn/S100a9/Adam8/Il1b/Cfh/Has2	9
GO:0010574	BP	GO:0010574	regulation of vascular endothelial growth factor production	12/1589	33/22777	1.13885564782102e-06	1.58459845137515e-05	9.69351551401145e-06	C3ar1/C5ar1/Ccl2/Cyp1b1/Il6/Ptgs2/Atf4/Flt4/Il1a/Il1b/C3/Flt1	12
GO:0070228	BP	GO:0070228	regulation of lymphocyte apoptotic process	20/1589	85/22777	1.15626861337923e-06	1.60348829102497e-05	9.8090709429239e-06	Myc/Lgals3/Cd44/Bcl3/Ada/Efna1/Adam8/Nfkbid/Irs2/Bcl10/Bcl2/Ripk3/Ido1/Casp8/Dock8/Bcl2l11/Trp53/Cd24a/Ccl5/Cd274	20
GO:0000302	BP	GO:0000302	response to reactive oxygen species	33/1589	191/22777	1.1577919801484e-06	1.60348829102497e-05	9.8090709429239e-06	Hmox1/Lcn2/Edn1/Rela/Nfe2l2/Ucp2/Jun/Cyp1b1/Ripk1/Il6/Pawr/Fos/Ezh2/Sesn2/Kdm6b/Atp7a/Nme5/Cyp11a1/Apod/Bcl2/Ripk3/Nos3/Mmp9/Tnfaip3/Plk3/Gpr37/Anxa1/Gch1/Lrrk2/Fbln5/Trp53/Cd36/Sphk1	33
GO:0006919	BP	GO:0006919	activation of cysteine-type endopeptidase activity involved in apoptotic process	19/1589	78/22777	1.21205175281022e-06	1.67475880763592e-05	1.02450563863404e-05	Myc/Hspd1/S100a8/S100a9/Pmaip1/Rps27l/Tnf/Bid/Bcl10/Pparg/Bak1/Casp8/Atp2a3/F2r/Dap/Bcl2l11/Cck/Pycard/Xdh	19
GO:1904036	BP	GO:1904036	negative regulation of epithelial cell apoptotic process	18/1589	71/22777	1.2283926121149e-06	1.69342695812983e-05	1.03592556689874e-05	Hmox1/Angptl4/Id1/Nfe2l2/Icam1/Tnip2/Bcl2/Ndnf/Cdh5/Nupr1/Tnfaip3/Fga/Neurod1/Btc/Serpine1/Gata2/Sema5a/Tek	18
GO:0071241	BP	GO:0071241	cellular response to inorganic substance	39/1589	246/22777	1.24043288064007e-06	1.70609423560219e-05	1.04367456164199e-05	Hmox1/Cebpa/Mt2/Thbs1/Mt1/Iqgap1/Fas/Spidr/Nfe2l2/Itpkc/Clic4/Jun/Fos/Atp7a/Slc30a10/Krt10/Junb/Fabp4/Capn3/Slc40a1/Timeless/Pparg/Adcy7/Rasgrp2/Glra3/Hvcn1/Mmp9/Syt17/Gpr39/Fosb/Lrrk2/Cpne4/Alox5ap/Slc25a24/Itpka/Glra2/Syt9/Adcy8/Fn1	39
GO:0032649	BP	GO:0032649	regulation of type II interferon production	25/1589	124/22777	1.2689947298943e-06	1.74137510755908e-05	1.06525704390209e-05	Cd14/Hspd1/Il1r1/Ddit3/Arid5a/Tnfsf9/Bcl3/Irf8/Tlr7/Slc11a1/Tnf/Havcr2/Il20rb/Il21/Ripk3/Zc3h12a/Fzd5/Il1b/Tlr4/Pglyrp1/Crtam/Pycard/Il33/Cd1d1/Cd274	25
GO:0070498	BP	GO:0070498	interleukin-1-mediated signaling pathway	10/1589	23/22777	1.30859892611998e-06	1.79161267161919e-05	1.09598903194488e-05	Il1r1/Myd88/Il1r2/Rela/Il6/Plcb1/Tnip2/Il1rn/Irak3/Il1b	10
GO:0042129	BP	GO:0042129	regulation of T cell proliferation	34/1589	201/22777	1.32221775521766e-06	1.80612530353134e-05	1.10486689134627e-05	Lgals3/Cebpb/Cd44/Tnfsf9/Cd86/Icosl/Il6/Pawr/Havcr2/Il20rb/Bid/Gpnmb/Stat5a/Zc3h12d/Il21/Sdc4/Ripk3/Ptprc/Ido1/Il1a/Tgfb1/Tnfrsf1b/Ceacam1/Anxa1/Il15/Il1b/Arg1/Crtam/Pycard/Cd1d1/Cd24a/Kitl/Ccl5/Cd274	34
GO:0002367	BP	GO:0002367	cytokine production involved in immune response	28/1589	149/22777	1.33285081228188e-06	1.8123741840642e-05	1.1086895393072e-05	Hmox1/Il1r1/Tlr2/Arid5a/Litaf/Myd88/Tirap/Tlr7/Il6/Slc11a1/Tnf/Mapkapk2/Fcer1g/Casp4/Il21/Slamf9/Irak3/Tgfb1/Tnfrsf1b/Fzd5/Casp1/Il1b/Tlr4/Arg1/Pycard/Ddx21/Cd36/Tek	28
GO:0120161	BP	GO:0120161	regulation of cold-induced thermogenesis	28/1589	149/22777	1.33285081228188e-06	1.8123741840642e-05	1.1086895393072e-05	Gadd45g/Lcn2/Il4ra/Cebpb/Ddit3/Prkab2/Id1/Ucp2/Adipor2/Kdm6b/Appl2/Atf4/Tle3/Fabp4/Prkab1/Arrdc3/Il15/Alpl/Cnot3/Tlr4/Adamts5/Nova1/Cxcr4/Zfp516/Vegfa/Adcyap1/Cd36/Lepr	28
GO:0043536	BP	GO:0043536	positive regulation of blood vessel endothelial cell migration	16/1589	58/22777	1.41051585240984e-06	1.91363182425579e-05	1.17063220404082e-05	Hspb1/Hmox1/Map2k3/Rhoj/Thbs1/Nfe2l2/Ptgs2/Stat5a/Amotl1/Hdac9/Nos3/Tgfb1/Fgfr1/Anxa1/Vegfa/Gata2	16
GO:0051092	BP	GO:0051092	positive regulation of NF-kappaB transcription factor activity	29/1589	158/22777	1.43627647277439e-06	1.94417242909709e-05	1.18931490731997e-05	Hspa1b/Hspa1a/Stat3/Tlr2/Myd88/Rela/Ripk1/Tirap/Icam1/Adam8/Itgb2/Tnf/Cx3cl1/Capn3/Bcl10/Cd84/Ripk3/Eda2r/Irak3/Tgfb1/Il1b/Tlr4/Trim25/Pycard/Tnfsf11/Cd36/Sphk1/Trim34a/Trim12c	29
GO:1901653	BP	GO:1901653	cellular response to peptide	48/1589	334/22777	1.47907703204649e-06	1.99758868684743e-05	1.22199140796617e-05	Socs3/Pdk4/Eprs/Stat3/Vim/Myo1c/Eif4ebp1/Ptpn1/Fpr2/Edn1/Mdm2/Rela/Trib3/Ccnd3/Nfe2l2/Socs2/Plcb1/Icam1/Slc39a14/C2cd5/Slc30a10/Tnf/Pxn/Appl2/Trim72/Cyp11a1/Irs2/Shc1/Stat5a/Timeless/Pparg/Sgk1/Hdac9/Crhr1/Zfp36l1/Sh2b2/Itga4/Sik2/Ceacam1/Il1b/Tlr4/Fcgr2b/Trp53/Inhbb/Gdf15/Cd36/Baiap2l1/Adcy8	48
GO:0070613	BP	GO:0070613	regulation of protein processing	18/1589	72/22777	1.53183410897824e-06	2.0641809626164e-05	1.26272811686044e-05	Ppp1r15a/Plat/Thbs1/Ctla2a/Mdm2/Il1r2/Myh9/Chac1/Sirt4/Cst7/Plaur/Ctsz/Mmp14/Lrrk2/Notch4/Plau/Serpine1/S100a10	18
GO:0002753	BP	GO:0002753	cytosolic pattern recognition receptor signaling pathway	21/1589	94/22777	1.56127047693756e-06	2.09911938506009e-05	1.28410111136887e-05	Hspa1b/Hspa1a/Slc15a3/Tlr13/Cd86/Nfkbia/Myd88/Rela/Riok3/Tirap/Tlr7/Rnf125/Tnip2/Tnf/Havcr2/Irgm1/Tnfaip3/Tlr4/Pik3ap1/Zc3hav1/Igtp	21
GO:0061351	BP	GO:0061351	neural precursor cell proliferation	35/1589	212/22777	1.66081187995692e-06	2.22794562282113e-05	1.36290840373146e-05	C5ar1/Flna/Gli3/Nes/Ephb1/Pou3f2/Ctnna1/Atf5/Ctsz/Appl2/Fgf13/Wnt7a/Cx3cl1/Btg2/Id4/Emx2/Tgfb1/Fgfr1/Itgb1/Smarca1/Il1b/Rarb/Lrrk2/Cxcr4/Trp53/Drd2/Vegfa/Adcyap1/Aspm/Cd24a/Gata2/Neurod4/Ascl1/Ccr5/Bdnf	35
GO:0007229	BP	GO:0007229	integrin-mediated signaling pathway	22/1589	102/22777	1.6666982022194e-06	2.23084012167308e-05	1.36467906490447e-05	Timp1/Flna/Plek/Itga5/Tyrobp/Zyx/Ctnna1/Itgb2/Pxn/Dab2/Fcer1g/Phactr4/Itgax/Fermt3/Itga4/Nid1/Itgb1/Lama1/Vav1/Fyb/Fn1/Col3a1	22
GO:0048145	BP	GO:0048145	regulation of fibroblast proliferation	25/1589	126/22777	1.72826082962038e-06	2.30807690705775e-05	1.41192737419879e-05	Myc/Cdkn1a/Anxa2/Ifi30/Tgif1/Lif/Jun/Pmaip1/Pawr/Esr1/Emd/Dach1/Pparg/Fosl2/Mmp9/Nupr1/Tgfb1/Trp53inp1/Trp53/Cdc6/Btc/Serpine1/Sphk1/Fn1/Ereg	25
GO:0002691	BP	GO:0002691	regulation of cellular extravasation	14/1589	46/22777	1.75450791712209e-06	2.33791110649031e-05	1.43017794580554e-05	Il1r1/Ccl2/Selp/Plcb1/Icam1/Adam8/Pawr/Sele/Pecam1/Lyve1/Ptger4/Ripk3/Itga4/Cxcl12	14
GO:0034110	BP	GO:0034110	regulation of homotypic cell-cell adhesion	13/1589	40/22777	1.78661276424968e-06	2.37540092633463e-05	1.45311171492308e-05	Sh2b3/Cd9/Pdpn/Il6/Plaur/Lgals1/Il6ra/Emilin2/Ceacam1/Prkg1/Cd24a/Tnfsf11/Ccl5	13
GO:0008360	BP	GO:0008360	regulation of cell shape	27/1589	143/22777	1.86039399881093e-06	2.45827108558056e-05	1.50380614628529e-05	Ccl3/Rhoj/Ccl7/Msn/Myh9/Pdpn/Il6/Fblim1/Icam1/Myl12a/Ezr/Pxn/Ccl11/Cdc42ep4/Lst1/S100a13/Bambi/Myh14/Anxa1/Rhou/Hck/Plxnc1/Vegfa/Fmnl1/Coch/Plxnd1/Fn1	27
GO:0014902	BP	GO:0014902	myotube differentiation	27/1589	143/22777	1.86039399881093e-06	2.45827108558056e-05	1.50380614628529e-05	Myc/Il4ra/Piezo1/Ehd2/Myh9/Cd9/Rcan1/Cd53/Trim72/Tmem119/Neu2/Bcl2/Hdac9/Ehd1/Myf5/Klhl40/Cxcl10/Cntnap1/Casp1/Scgb3a1/Adamts5/Mmp14/Cxcl12/Ryr1/Sik1/Gdf15/Bdnf	27
GO:0070431	BP	GO:0070431	nucleotide-binding oligomerization domain containing 2 signaling pathway	9/1589	19/22777	1.86126826302523e-06	2.45827108558056e-05	1.50380614628529e-05	Hspa1b/Hspa1a/Slc15a3/Nfkbia/Rela/Irgm1/Tnfaip3/Tlr4/Igtp	9
GO:0031644	BP	GO:0031644	regulation of nervous system process	34/1589	204/22777	1.86746220602342e-06	2.45861742643626e-05	1.50401801450054e-05	Edn1/Gpr35/Il6/Pawr/Cst7/Tnf/Wnt7a/Stx1a/Nptx2/Gpr171/Ctsc/Chrna4/Fcgr4/Itgax/Nos3/Myrf/Il1a/Tnfrsf1b/Fgfr1/F2r/Tlr4/Lrrk2/Avpr1a/Neto2/Cck/Cacng4/Grm3/Il33/Shisa9/Cartpt/Nlgn3/Fcgr1/Cckbr/Egr2	34
GO:0032946	BP	GO:0032946	positive regulation of mononuclear cell proliferation	29/1589	160/22777	1.87283049434469e-06	2.45861742643626e-05	1.50401801450054e-05	Cdkn1a/Tnfsf9/Cd86/Myd88/Icosl/Csf1/Tirap/Il6/Ada/Havcr2/Irs2/Stat5a/Bcl2/Ighm/Il21/Ptprc/Il1a/Anxa1/Il15/Il1b/Tlr4/Bst1/Pycard/Cd1d1/Cd24a/Kitl/Clcf1/Ccl5/Cd274	29
GO:0006835	BP	GO:0006835	dicarboxylic acid transport	21/1589	95/22777	1.87385850986952e-06	2.45861742643626e-05	1.50401801450054e-05	Gfap/Ucp2/Npy5r/Slc22a6/Tnf/Slc16a1/Lrrc8a/Slc46a1/Il1rn/Adora2a/Slc1a4/Itgb1/Il1b/Avpr1a/Slc7a11/Slc13a3/Cck/Grm7/Slc26a7/Slc17a6/Bdnf	21
GO:0071496	BP	GO:0071496	cellular response to external stimulus	47/1589	327/22777	1.88822949433912e-06	2.47205187409867e-05	1.51223631275299e-05	Atf3/Bag3/Cdkn1a/Pdk4/Angptl4/Cd68/Plin2/Piezo1/Ppan/Fas/Prkab2/Fosl1/Nfe2l2/Jun/Nuak2/Pmaip1/Pim1/Kptn/Mybbp1a/Fos/Sesn2/Hspa5/Atf4/Sox9/Slc38a3/Slc2a1/Bcl2/Prkab1/Ptger4/Nos3/Mmp9/Ptprc/Rrp8/Zc3h12a/Sipa1/Itga4/Cadps2/Ucn2/Lrrk2/Dap/Ifi204/Trp53/Hamp/Inhbb/Cartpt/Postn/Klf10	47
GO:0002286	BP	GO:0002286	T cell activation involved in immune response	25/1589	127/22777	2.01101081835135e-06	2.62197689661219e-05	1.60395043316072e-05	Nfkbiz/Gadd45g/Lgals3/Stat3/Il4ra/Relb/Bcl3/Clec4d/Il6/Slc11a1/Icam1/Lcp1/Nfkbid/Atp7a/Havcr2/Fcer1g/Stx11/Il21/Il6ra/Ptger4/Tgfb1/Zc3h12a/Anxa1/Fgl2/Trp53	25
GO:0019233	BP	GO:0019233	sensory perception of pain	28/1589	152/22777	2.01151160879992e-06	2.62197689661219e-05	1.60395043316072e-05	Ccl2/Edn1/Ptges/Kcnd2/Pawr/Ptgs2/Ephb1/Tnf/Gpr171/Chrna4/Npy1r/Il1rn/Fcgr4/Il1a/Fgfr1/F2r/Tlr4/Cxcr4/Cxcl12/Aloxe3/Cck/Grm3/Adcyap1/Il33/Fcgr1/Mme/Cckbr/Penk	28
GO:0007254	BP	GO:0007254	JNK cascade	31/1589	178/22777	2.02994626899697e-06	2.64025402769758e-05	1.61513116185411e-05	Gadd45b/Gadd45g/Dusp16/Myd88/Ltbr/Ripk1/Tirap/Tlr7/Plcb1/Ephb1/Per1/Dnaja1/Tnf/Dab2/Trib1/Wnt7a/Flt4/Ptger4/Eda2r/Il1a/Il1b/Mdfic/Mmp8/Gadd45a/Tlr4/Lrrk2/Naip2/Fcgr2b/Dusp10/Pycard/Tnfsf11	31
GO:0031620	BP	GO:0031620	regulation of fever generation	7/1589	11/22777	2.04066854577692e-06	2.64844249661244e-05	1.62014032050836e-05	Ptges/Ptgs2/Tnf/Il1b/Tnfsf11/Ccr5/Ccl5	7
GO:0045137	BP	GO:0045137	development of primary sexual characteristics	39/1589	251/22777	2.06525896838543e-06	2.67455506663421e-05	1.63611424768197e-05	Adamts1/Cebpb/Flna/Hmgb2/Sgpl1/Myh9/Tiparp/Ptx3/Eif2s2/Jmjd1c/Icam1/Wdr19/Esr1/Ybx3/Rdh10/Dach1/Sox9/Tnfaip6/Stat5a/Bcl2/Ptger4/Dach2/Sema3a/Nos3/Kif18a/Il1a/Nupr1/Edn2/Arid5b/Tesc/Bcl2l11/Fzd4/Vegfa/Adcyap1/Aspm/Pla2g4a/Serpine1/Kitl/Ereg	39
GO:0002791	BP	GO:0002791	regulation of peptide secretion	41/1589	270/22777	2.08233271717662e-06	2.69084160839476e-05	1.64607726670981e-05	S100a8/S100a9/Lif/Myh9/Ucp2/Il6/Pim3/Plcb1/Serp1/Ptbp1/Sirt4/Rest/Tnf/Irs2/Slc16a1/Rfx3/Pparg/Acvr1c/Ptger4/Apln/Midn/Sox4/Gpr39/Chd7/Fbn1/Chrm3/Fga/Il1b/Doc2b/Drd2/Adcyap1/Inhbb/Tnfsf11/Cartpt/Syt9/Adcy8/Cckbr/Clcf1/Lepr/Ccl5/Crh	41
GO:0034765	BP	GO:0034765	regulation of monoatomic ion transmembrane transport	63/1589	492/22777	2.19752911504052e-06	2.83358118432918e-05	1.73339581057075e-05	Lcn2/Ccl2/Gem/Clic1/Flna/Pln/Edn1/Clic4/Gpr35/Ripk1/Kcnip2/Kcnd2/Ano6/Kcne4/Plcb1/Cyba/Edn3/Atp7a/Fgf13/Kcnv1/Cx3cl1/Abcb1b/Capn3/Fxyd7/Casq2/Chrna4/Bcl2/P2ry6/Kcna4/Ahnak/Rrad/Bak1/Cacna2d3/Stom/Hvcn1/Mmp9/Scn2b/Kcns2/Cxcl10/Tgfb1/Gpr39/Kcng1/Nalcn/Chd7/Itgb1/Cacng3/Cybb/Akap5/F2r/Tesc/Fxyd5/Kcnj16/Neto2/Cacng4/Drd2/Kcnh5/Hamp/Kcnj8/Nlgn3/Rgs9/Arc/Kcnj13/Tmem74	63
GO:0050868	BP	GO:0050868	negative regulation of T cell activation	26/1589	136/22777	2.25019151901389e-06	2.8952464211312e-05	1.77111848593351e-05	Hspb1/Lgals3/Il4ra/Cebpb/Cd44/Cd86/Gli3/Pawr/Nfkbid/Havcr2/Il20rb/Gpnmb/Zc3h12d/Adora2a/Sdc4/Ido1/Tgfb1/Zc3h12a/Lax1/Ceacam1/Anxa1/Fgl2/Arg1/Crtam/Cd24a/Cd274	26
GO:0045651	BP	GO:0045651	positive regulation of macrophage differentiation	8/1589	15/22777	2.27634480663631e-06	2.92261179787662e-05	1.78785879662852e-05	Lif/Csf1/Ripk1/Trib1/Hcls1/Tgfb1/Casp8/Il34	8
GO:0071622	BP	GO:0071622	regulation of granulocyte chemotaxis	16/1589	60/22777	2.31025366985526e-06	2.95347173221026e-05	1.80673684437398e-05	C3ar1/C5ar1/Ccl2/Thbs1/Edn1/Csf1/Tirap/Cx3cl1/Tnfaip6/Slit2/Il34/Il1b/Bst1/Dapk2/Lbp/Ccl5	16
GO:2001238	BP	GO:2001238	positive regulation of extrinsic apoptotic signaling pathway	16/1589	60/22777	2.31025366985526e-06	2.95347173221026e-05	1.80673684437398e-05	Atf3/Tnfrsf12a/Thbs1/Ltbr/Pmaip1/Ripk1/Ctnna1/Tnfsf10/Tnf/Dedd2/Bid/Ppp2r1b/Bcl10/Ptprc/Casp8/Pycard	16
GO:0048246	BP	GO:0048246	macrophage chemotaxis	14/1589	47/22777	2.33906374069416e-06	2.98392715577253e-05	1.82536743943297e-05	Ccl3/C3ar1/Lgals3/C5ar1/Ccl2/Thbs1/Csf1/Gpr35/Ninj1/Cx3cl1/Mmp9/Il34/Edn2/Ccl5	14
GO:0070664	BP	GO:0070664	negative regulation of leukocyte proliferation	22/1589	104/22777	2.3489592890165e-06	2.99017519706078e-05	1.82918957400008e-05	Cebpb/Cd44/Cd86/Tyrobp/Ccl12/Pawr/Havcr2/Il20rb/Gpnmb/Zc3h12d/Lst1/Sdc4/Sox11/Ido1/Tgfb1/Ceacam1/Fcgr2b/Arg1/Crtam/Il33/Cd24a/Cd274	22
GO:0016064	BP	GO:0016064	immunoglobulin mediated immune response	29/1589	162/22777	2.42876319532162e-06	3.08519961732681e-05	1.88731917088686e-05	Nfkbiz/Hspd1/Il4ra/Bcl3/Myd88/Icosl/Fcgr3/Hpx/Csf2rb/Parp3/Tnf/Csf2rb2/Fcer1g/Bcl10/Ighm/C1qb/Ptprc/Tgfb1/Fgl2/Cfh/Serping1/Fcgr2b/C3/C1qc/C1ra/Fcgr1/C1qa/C1s1/Clcf1	29
GO:1900744	BP	GO:1900744	regulation of p38MAPK cascade	13/1589	41/22777	2.4495281939718e-06	3.10498457299434e-05	1.89942228600356e-05	Gadd45b/Gadd45g/Per1/Ezr/Rell1/Zc3h12a/Dusp1/Il1b/Gadd45a/Dusp10/Vegfa/Xdh/Sphk1	13
GO:0090087	BP	GO:0090087	regulation of peptide transport	41/1589	272/22777	2.5194638608513e-06	3.18688208868358e-05	1.94952171896739e-05	S100a8/S100a9/Lif/Myh9/Ucp2/Il6/Pim3/Plcb1/Serp1/Ptbp1/Sirt4/Rest/Tnf/Irs2/Slc16a1/Rfx3/Pparg/Acvr1c/Ptger4/Apln/Midn/Sox4/Gpr39/Chd7/Fbn1/Chrm3/Fga/Il1b/Doc2b/Drd2/Adcyap1/Inhbb/Tnfsf11/Cartpt/Syt9/Adcy8/Cckbr/Clcf1/Lepr/Ccl5/Crh	41
GO:0030072	BP	GO:0030072	peptide hormone secretion	46/1589	321/22777	2.62740788663344e-06	3.31640957504807e-05	2.02875798841316e-05	Edn1/Lif/Myh9/Ucp2/Il6/Pim3/Plcb1/Edn3/Serp1/Ptbp1/Sirt4/Rest/Tnf/Stx1a/Irs2/Slc16a1/Rfx3/Pparg/Il1rn/Crhr1/Acvr1c/Ptger4/Apln/Midn/Sox4/Gpr39/Chd7/Anxa1/Fbn1/Chrm3/Fga/Il1b/Neurod1/Doc2b/Drd2/Adcyap1/Inhbb/Tnfsf11/Cartpt/Syt9/Adcy8/Cckbr/Clcf1/Lepr/Ccl5/Crh	46
GO:0008625	BP	GO:0008625	extrinsic apoptotic signaling pathway via death domain receptors	19/1589	82/22777	2.72172866603827e-06	3.42823212819094e-05	2.09716356162107e-05	Hmox1/Atf3/Bag3/Lgals3/Thbs1/Hmgb2/Fas/Itprip/Pmaip1/Icam1/Tmbim1/Tnf/Dedd2/Bcl2/Sp100/Tnfaip3/Casp8/Fga/Serpine1	19
GO:0002220	BP	GO:0002220	innate immune response activating cell surface receptor signaling pathway	18/1589	75/22777	2.8923636746913e-06	3.62788508714425e-05	2.21929791391408e-05	Cd14/Tlr2/Nfkbia/Tyrobp/Tirap/Ninj1/Cyba/Tnip2/Clec7a/Appl2/Tlr1/Masp1/Tnfaip3/Tlr4/Clec4n/Pik3ap1/Lbp/Ifi35	18
GO:0061045	BP	GO:0061045	negative regulation of wound healing	18/1589	75/22777	2.8923636746913e-06	3.62788508714425e-05	2.21929791391408e-05	Plat/Sh2b3/Thbs1/Anxa2/Cd9/Cd109/Plaur/Pros1/Tnf/Thbd/Ceacam1/Fga/Serping1/Klkb1/Prkg1/Plau/Serpine1/Cd34	18
GO:0090025	BP	GO:0090025	regulation of monocyte chemotaxis	11/1589	30/22777	2.910207197715e-06	3.63502498203107e-05	2.22366562497639e-05	Ccl2/Ninj1/Ano6/Cxcl10/Dusp1/Slit2/Pla2g7/Cxcl12/Ccr1/Serpine1/Ccl5	11
GO:0090200	BP	GO:0090200	positive regulation of release of cytochrome c from mitochondria	11/1589	30/22777	2.910207197715e-06	3.63502498203107e-05	2.22366562497639e-05	Fas/Pmaip1/Plaur/Tnfsf10/Bid/Bak1/Mmp9/Casp1/Bcl2l11/Trp53/Pycard	11
GO:0042698	BP	GO:0042698	ovulation cycle	17/1589	68/22777	2.97432517833713e-06	3.69966476964471e-05	2.26320793195715e-05	Adamts1/Sgpl1/Myh9/Ptx3/Esr1/Npy5r/Tnfaip6/Stat5a/Ptger4/Nos3/Anxa1/Edn2/Tyro3/Fzd4/Pla2g4a/Cckbr/Ereg	17
GO:0061082	BP	GO:0061082	myeloid leukocyte cytokine production	17/1589	68/22777	2.97432517833713e-06	3.69966476964471e-05	2.26320793195715e-05	Hmox1/Tlr2/Litaf/Myd88/Tirap/Tlr7/Mapkapk2/Fcer1g/Casp4/Irak3/Tgfb1/Casp1/Il1b/Tlr4/Pycard/Ddx21/Cd36	17
GO:0002824	BP	GO:0002824	positive regulation of adaptive immune response based on somatic recombination of immune receptors built from immunoglobulin superfamily domains	28/1589	155/22777	2.99591964599603e-06	3.71109466707955e-05	2.27019998019575e-05	Nfkbiz/Hspd1/Il1r1/Arid5a/Fcgr3/Hpx/Il6/Ada/Pvr/Slc11a1/Nfkbid/Tnf/Fcer1g/Ptprc/Tgfb1/Fzd5/Il1b/Clec4n/H2-D1/C3/Cd1d1/Cd24a/Pla2g4a/Zbtb1/Fcgr1/Clcf1/H2-K1/Cd274	28
GO:0046660	BP	GO:0046660	female sex differentiation	28/1589	155/22777	2.99591964599603e-06	3.71109466707955e-05	2.27019998019575e-05	Adamts1/Cebpb/Sgpl1/Myh9/Tiparp/Ptx3/Esr1/Dach1/Tnfaip6/Stat5a/Bcl2/Bak1/Ptger4/Dach2/Nos3/Nupr1/Chd7/Edn2/Arid5b/Tyro3/Fzd4/Vegfa/Adcyap1/Pla2g4a/Serpine1/Stra6/Kitl/Ereg	28
GO:0006898	BP	GO:0006898	receptor-mediated endocytosis	41/1589	274/22777	3.04049387115164e-06	3.75852785766534e-05	2.29921643975516e-05	Cd14/Cd44/Anxa2/Sdc1/Ankrd13a/Cd9/Adm/Cxcl16/Msr1/Ezr/Itgb2/Arr3/Ntf3/Sele/Dab2/Fcer1g/Sh3glb2/Fcgr4/Siglech/Lyve1/Apln/Apoc2/Ifitm3/Itga4/Ceacam1/Itgb1/Cacng3/Akap5/Fcgr2b/C3/Rspo1/Cacng4/Drd2/Mrc1/Hamp/Vegfa/Serpine1/Nlgn3/Cd36/Fcgr1/Arc	41
GO:0002755	BP	GO:0002755	MyD88-dependent toll-like receptor signaling pathway	9/1589	20/22777	3.17416945096577e-06	3.9156816134285e-05	2.3953526166051e-05	Hspd1/Tlr2/Tlr13/Myd88/Tlr7/Tlr1/Irak3/Tlr4/Cd300lf	9
GO:0048144	BP	GO:0048144	fibroblast proliferation	27/1589	147/22777	3.22395129118766e-06	3.96597795133677e-05	2.42612055856469e-05	Myc/Cdkn1a/Anxa2/Ifi30/Tgif1/Lif/Jun/Pmaip1/Pawr/Esr1/Emd/Dach1/Pparg/Fosl2/Mmp9/Nupr1/Tgfb1/Trp53inp1/Trp53/Cdc6/Cks1b/Btc/Serpine1/Sphk1/Fn1/Ereg/Col3a1	27
GO:0048638	BP	GO:0048638	regulation of developmental growth	54/1589	404/22777	3.22819866672406e-06	3.96597795133677e-05	2.42612055856469e-05	Tnfrsf12a/Cdkn1a/Ifrd1/Stat3/Trip10/Edn1/Sgpl1/Csf1/Pim1/Socs2/Plcb1/Serp1/Ybx3/Ezr/Pou3f2/Stc2/Fgf13/Rtn4r/Epha7/Stat5a/Capn3/Npy1r/Sh3pxd2b/Bcl2/Unc13a/Cxadr/Ptger4/Sema3a/Syt17/L1cam/Slit2/Fgfr1/Chd7/Cdkl3/Gamt/Dcx/Zfp418/Cxcr4/Bcl2l11/Cxcl12/Sema5b/C3/Dusp10/Drd2/Hamp/Vegfa/Gdf15/Sema4c/Serpine1/Ccr5/Fn1/Sema5a/Sema3g/Bdnf	54
GO:0046631	BP	GO:0046631	alpha-beta T cell activation	32/1589	191/22777	3.30668354499246e-06	4.05407533805121e-05	2.48001265874435e-05	Myc/Nfkbiz/Gadd45g/Stat3/Il4ra/Cebpb/Cd44/Relb/Bcl3/Gli3/Il6/Ctsl/Ada/Nfkbid/Atp7a/Hsph1/Bcl2/Il21/Adora2a/Il6ra/Ptger4/Ptprc/Tgfb1/Zc3h12a/Anxa1/Il15/Crtam/Cd83/Il2rg/Cd1d1/Cd24a/Cd274	32
GO:0010977	BP	GO:0010977	negative regulation of neuron projection development	29/1589	165/22777	3.5514506217335e-06	4.3452615684727e-05	2.65814095614409e-05	Ifrd1/Vim/Gfap/Flna/Mdm2/Efna1/Ctsz/Dab2/Fgf13/Rtn4r/Epha7/Fat3/Lgals1/Sema3a/Slit2/Cdkl3/Stmn2/Lrrk2/H2-D1/Sema5b/Epha3/Sema4c/Nlgn3/Paqr3/Dleu2/Ccr5/Sema5a/H2-K1/Sema3g	29
GO:0097696	BP	GO:0097696	receptor signaling pathway via STAT	34/1589	210/22777	3.62996342200631e-06	4.43225941915587e-05	2.71136043358022e-05	Socs3/Tnfrsf1a/Stat3/Sh2b3/Bcl3/Lif/Osm/Hpx/Cyp1b1/Socs2/Il6/Csf2rb/Tnf/Stat5a/Csf2rb2/Hcls1/Hes5/Pparg/Pecam1/Il21/Il6ra/Ptger4/Ptprc/Tgfb1/Il15/Neurod1/Cxcl5/Gadd45a/Tslp/Hamp/Parp9/Stra6/Clcf1/Ccl5	34
GO:0001894	BP	GO:0001894	tissue homeostasis	41/1589	276/22777	3.65995767450546e-06	4.45071682247279e-05	2.72265144079064e-05	Nfkbiz/Pdk4/Spp1/Wwtr1/Csf1/Htr4/Bdkrb2/Vstm4/Il6/Ada/Adam8/Ptgs2/Col2a1/Tjp2/Il20rb/Sox9/Tmem119/Fcgr4/Bcl2/Adora2a/Cxadr/Ptger4/Nos3/Cd7/Ceacam1/Itgb1/Tex15/Alpl/F2r/Neurod1/Tlr4/Ocln/Hamp/Slc22a21/Vegfa/Tnfsf11/Cartpt/Gata2/Nt5e/Cd34/Col3a1	41
GO:0060249	BP	GO:0060249	anatomical structure homeostasis	41/1589	276/22777	3.65995767450546e-06	4.45071682247279e-05	2.72265144079064e-05	Nfkbiz/Pdk4/Spp1/Wwtr1/Csf1/Htr4/Bdkrb2/Vstm4/Il6/Ada/Adam8/Ptgs2/Col2a1/Tjp2/Il20rb/Sox9/Tmem119/Fcgr4/Bcl2/Adora2a/Cxadr/Ptger4/Nos3/Cd7/Ceacam1/Itgb1/Tex15/Alpl/F2r/Neurod1/Tlr4/Ocln/Hamp/Slc22a21/Vegfa/Tnfsf11/Cartpt/Gata2/Nt5e/Cd34/Col3a1	41
GO:0001836	BP	GO:0001836	release of cytochrome c from mitochondria	17/1589	69/22777	3.69210249288468e-06	4.475758519706e-05	2.73797027947918e-05	Fas/Jun/Pmaip1/Mcl1/Plaur/Atp7a/Tnfsf10/Bid/Bcl2/Bak1/Mmp9/Casp1/Bcl2l11/Trp53/Cck/Pycard/Lmna	17
GO:0051170	BP	GO:0051170	import into nucleus	31/1589	183/22777	3.69551179798556e-06	4.475758519706e-05	2.73797027947918e-05	Bag3/Nup93/Tnfrsf1a/Cdkn1a/Stat3/Flna/Bcl3/Nfkbia/Ipo5/Gli3/Il6/Ptgs2/Txnip/Appl2/Tnpo1/Pttg1ip/Apod/Uaca/Hcls1/Mmp12/Tgfb1/Zc3h12a/Akap5/Mdfic/Lrrk2/Trp53/Lmna/Il33/Bach2/Cd36/Tek	31
GO:0050671	BP	GO:0050671	positive regulation of lymphocyte proliferation	28/1589	157/22777	3.87976151482124e-06	4.68941679660111e-05	2.86867215035267e-05	Cdkn1a/Tnfsf9/Cd86/Myd88/Icosl/Tirap/Il6/Ada/Havcr2/Irs2/Stat5a/Bcl2/Ighm/Il21/Ptprc/Il1a/Anxa1/Il15/Il1b/Tlr4/Bst1/Pycard/Cd1d1/Cd24a/Kitl/Clcf1/Ccl5/Cd274	28
GO:0010543	BP	GO:0010543	regulation of platelet activation	14/1589	49/22777	4.05107375531769e-06	4.87677550866513e-05	2.98328570311121e-05	Sh2b3/Flna/Plek/Cd9/Pdpn/Selp/Il6/Fcer1g/Il6ra/Emilin2/Ceacam1/Tlr4/Prkg1/Pla2g4a	14
GO:0062208	BP	GO:0062208	positive regulation of pattern recognition receptor signaling pathway	14/1589	49/22777	4.05107375531769e-06	4.87677550866513e-05	2.98328570311121e-05	Hspa1b/Hspa1a/Cd14/Slc15a3/Tlr2/Tirap/Ninj1/Cyba/Tlr1/Tlr4/Pik3ap1/Lbp/Zc3hav1/Ifi35	14
GO:0046887	BP	GO:0046887	positive regulation of hormone secretion	32/1589	193/22777	4.15113516442963e-06	4.97821138342366e-05	3.04533739985469e-05	Edn1/Lif/Myh9/Spp1/Plcb1/Edn3/Serp1/Ptbp1/Dab2/Irs2/Hcar2/Pparg/Ptger4/Apln/Sox11/Sox4/Gpr39/Fgfr1/Edn2/Chrm3/Fga/Doc2b/Vamp8/Drd2/Adcyap1/Inhbb/Tnfsf11/Adcy8/Cckbr/Clcf1/Lepr/Crh	32
GO:0002705	BP	GO:0002705	positive regulation of leukocyte mediated immunity	31/1589	184/22777	4.15197640034833e-06	4.97821138342366e-05	3.04533739985469e-05	Hspd1/Il1r1/Ccl2/Arid5a/Tyrobp/Fcgr3/Hpx/Il6/Pvr/Cxcl1/Itgb2/Tnf/Stat5a/Fcer1g/Il21/Ptprc/Tgfb1/Fzd5/Il1b/H2-D1/C3/Arg1/Crtam/Cd1d1/Cd24a/Ddx21/Zbtb1/Fcgr1/Vav1/Clcf1/H2-K1	31
GO:0034112	BP	GO:0034112	positive regulation of homotypic cell-cell adhesion	8/1589	16/22777	4.27328407970817e-06	5.1134117297788e-05	3.12804394634638e-05	Pdpn/Il6/Plaur/Lgals1/Il6ra/Emilin2/Tnfsf11/Ccl5	8
GO:0045669	BP	GO:0045669	positive regulation of osteoblast differentiation	18/1589	77/22777	4.32727658683388e-06	5.167683796213e-05	3.16124397361517e-05	Cebpd/Cebpa/Cebpb/Clic1/Gli3/Wwtr1/Il6/Smad1/Ifitm1/Tmem119/Ptger4/Sox11/Ifi204/Runx2/Lmna/Vegfa/Npnt/Gdf10	18
GO:0022604	BP	GO:0022604	regulation of cell morphogenesis	41/1589	278/22777	4.39462123574461e-06	5.23765315805976e-05	3.20404655833173e-05	Ccl3/Rhoj/Cd44/Ccl7/Msn/Myh9/Pdpn/Il6/Fblim1/Icam1/Myl12a/Ezr/Pxn/Ccl11/Cdc42ep4/Wls/Il1rapl1/Lst1/S100a13/Sgk1/Ighm/Unc13a/Ntng1/Bambi/Myh14/Syt17/Anxa1/Rhou/Hck/Akap5/Cdkl3/Plxnc1/Cxcr4/Fzd4/Vegfa/Fmnl1/Coch/Itpka/Arc/Plxnd1/Fn1	41
GO:2001056	BP	GO:2001056	positive regulation of cysteine-type endopeptidase activity	28/1589	158/22777	4.40605060080054e-06	5.24083513808939e-05	3.2059930812982e-05	Myc/Hspd1/S100a8/Fas/S100a9/Pmaip1/Rps27l/Pawr/Rest/Tnfsf10/Tnf/Bid/Uaca/Bcl10/Sox7/Pparg/Acvr1c/Bak1/Casp8/Atp2a3/Casp1/F2r/Dap/Ifi204/Bcl2l11/Cck/Pycard/Xdh	28
GO:1902624	BP	GO:1902624	positive regulation of neutrophil migration	13/1589	43/22777	4.45829887731087e-06	5.2924607505855e-05	3.23757418471384e-05	C3ar1/C5ar1/Il1r1/Tlr2/Edn1/Tirap/Adam8/Pawr/Ptger4/Il1a/Il1b/Dapk2/Lbp	13
GO:0010596	BP	GO:0010596	negative regulation of endothelial cell migration	15/1589	56/22777	4.48240241976949e-06	5.3105373618774e-05	3.24863224878343e-05	Thbs1/Adamts9/Angpt2/Klf4/Tnf/Pparg/Robo4/Tgfb1/Sp100/Slit2/Gadd45a/Mmrn2/Acvrl1/Stc1/Dcn	15
GO:0000768	BP	GO:0000768	syncytium formation by plasma membrane fusion	17/1589	70/22777	4.56187737988245e-06	5.3727780243773e-05	3.28670693117515e-05	Sbno2/Il4ra/Cd44/Ehd2/Tyrobp/Myh9/Cd9/Adam8/Cd109/Cd53/Ehd1/Cxcl10/Casp1/Scgb3a1/Adamts5/Cxcl12/Gdf15	17
GO:0099024	BP	GO:0099024	plasma membrane invagination	17/1589	70/22777	4.56187737988245e-06	5.3727780243773e-05	3.28670693117515e-05	Thbs1/Fcgr3/Myh9/Ano6/Clec7a/Msr1/Itgb2/Appl2/Abca1/Fcer1g/Pparg/Fcgr2b/C3/Lbp/Gata2/Cd36/Fcgr1	17
GO:0140253	BP	GO:0140253	cell-cell fusion	17/1589	70/22777	4.56187737988245e-06	5.3727780243773e-05	3.28670693117515e-05	Sbno2/Il4ra/Cd44/Ehd2/Tyrobp/Myh9/Cd9/Adam8/Cd109/Cd53/Ehd1/Cxcl10/Casp1/Scgb3a1/Adamts5/Cxcl12/Gdf15	17
GO:0045672	BP	GO:0045672	positive regulation of osteoclast differentiation	12/1589	37/22777	4.57624465211718e-06	5.37911036416839e-05	3.29058063393888e-05	Ccl3/Tyrobp/Nedd9/Csf1/Ninj1/Ccl9/Fos/Tnf/Ccr1/Tnfsf11/Klf10/Ccl5	12
GO:0002752	BP	GO:0002752	cell surface pattern recognition receptor signaling pathway	16/1589	63/22777	4.63466884968189e-06	5.43710269169543e-05	3.32605646859523e-05	Cd14/Tlr2/Nfkbia/Tirap/Ninj1/Cyba/Tnip2/Clec7a/Appl2/Tlr1/Masp1/Tnfaip3/Tlr4/Pik3ap1/Lbp/Ifi35	16
GO:0002720	BP	GO:0002720	positive regulation of cytokine production involved in immune response	19/1589	85/22777	4.80502585555587e-06	5.61493548706851e-05	3.43484270143252e-05	Il1r1/Tlr2/Arid5a/Myd88/Tirap/Tlr7/Il6/Mapkapk2/Fcer1g/Casp4/Il21/Fzd5/Casp1/Il1b/Tlr4/Pycard/Ddx21/Cd36/Tek	19
GO:0045661	BP	GO:0045661	regulation of myoblast differentiation	19/1589	85/22777	4.80502585555587e-06	5.61493548706851e-05	3.43484270143252e-05	Ddit3/Ranbp3l/Ccl9/Igfbp3/Plcb1/Btg1/Tnf/Sox9/Capn3/Neu2/Myf5/Ccl17/Zfp36l1/Cxcl10/Tgfb1/Sox4/Id3/Cmtm5/Sostdc1	19
GO:0002523	BP	GO:0002523	leukocyte migration involved in inflammatory response	10/1589	26/22777	5.00524047927376e-06	5.80355693556103e-05	3.55022871204301e-05	Ccl2/S100a8/S100a9/Ninj1/Adam8/Itgb2/Cx3cl1/Ppbp/Lbp/Cd24a	10
GO:0010575	BP	GO:0010575	positive regulation of vascular endothelial growth factor production	10/1589	26/22777	5.00524047927376e-06	5.80355693556103e-05	3.55022871204301e-05	C3ar1/C5ar1/Cyp1b1/Il6/Ptgs2/Atf4/Flt4/Il1a/Il1b/C3	10
GO:0030194	BP	GO:0030194	positive regulation of blood coagulation	10/1589	26/22777	5.00524047927376e-06	5.80355693556103e-05	3.55022871204301e-05	Plat/Thbs1/S100a9/Nfe2l2/Ano6/Emilin2/F2r/Plau/Serpine1/Cd36	10
GO:1900048	BP	GO:1900048	positive regulation of hemostasis	10/1589	26/22777	5.00524047927376e-06	5.80355693556103e-05	3.55022871204301e-05	Plat/Thbs1/S100a9/Nfe2l2/Ano6/Emilin2/F2r/Plau/Serpine1/Cd36	10
GO:0046545	BP	GO:0046545	development of primary female sexual characteristics	24/1589	125/22777	5.0411374433635e-06	5.83387337014387e-05	3.56877428292271e-05	Adamts1/Cebpb/Sgpl1/Myh9/Tiparp/Ptx3/Esr1/Dach1/Tnfaip6/Stat5a/Bcl2/Ptger4/Dach2/Nos3/Nupr1/Edn2/Arid5b/Fzd4/Vegfa/Adcyap1/Pla2g4a/Serpine1/Kitl/Ereg	24
GO:1903035	BP	GO:1903035	negative regulation of response to wounding	20/1589	93/22777	5.11884300567731e-06	5.91236249092034e-05	3.61678868740907e-05	Plat/Sh2b3/Thbs1/Anxa2/Cd9/Cd109/Plaur/Pros1/Tnf/Rtn4r/Thbd/Ceacam1/Fga/Serping1/Klkb1/Prkg1/Plau/Cd24a/Serpine1/Cd34	20
GO:0006816	BP	GO:0006816	calcium ion transport	58/1589	452/22777	5.14792826016429e-06	5.93449995771925e-05	3.63033091179216e-05	Lgals3/Ddit3/Gem/Flna/Pln/Edn1/Gpr35/Ano6/Jph4/Plcb1/Cyba/Icam1/P2ry12/Pawr/Ptgs2/Stc2/Cx3cl1/Plce1/Capn3/Casq2/Chrna4/Bcl2/P2ry6/Adora2a/Ahnak/Rrad/Cd84/Bak1/Cacna2d3/Nos3/Homer2/Ptprc/Cxcl10/Tgfb1/Gpr39/Nalcn/Atp2a3/Chd7/Cacng3/Tspo/Akap5/F2r/Cxcr4/Cxcl12/Ryr1/Grin3a/Ccr1/Hrh1/Stc1/Cacng4/Drd2/Atp2c2/Serpine1/Rgs9/Ccr5/Ccl5/Clca1/Crh	58
GO:0070230	BP	GO:0070230	positive regulation of lymphocyte apoptotic process	9/1589	21/22777	5.21041532820623e-06	5.98347694983836e-05	3.66029176607194e-05	Myc/Adam8/Nfkbid/Ido1/Bcl2l11/Trp53/Cd24a/Ccl5/Cd274	9
GO:0070423	BP	GO:0070423	nucleotide-binding oligomerization domain containing signaling pathway	9/1589	21/22777	5.21041532820623e-06	5.98347694983836e-05	3.66029176607194e-05	Hspa1b/Hspa1a/Slc15a3/Nfkbia/Rela/Irgm1/Tnfaip3/Tlr4/Igtp	9
GO:2001243	BP	GO:2001243	negative regulation of intrinsic apoptotic signaling pathway	21/1589	101/22777	5.27846198681757e-06	6.05000729255355e-05	3.7009905884583e-05	Hspb1/Cd44/Ptpn1/Mdm2/Nfe2l2/Bdkrb2/Herpud1/Ptgs2/Plaur/Ybx3/Dnaja1/Nme5/Pttg1ip/Bid/Bcl2/Mmp9/Lrrk2/Muc1/Snai1/Cxcl12/Ddias	21
GO:0030522	BP	GO:0030522	intracellular receptor signaling pathway	39/1589	261/22777	5.42603118192661e-06	6.20725517427666e-05	3.79718434528707e-05	Hspa1b/Hspa1a/Slc15a3/Stat3/Tlr13/Cd86/Nfkbia/Myd88/Tgif1/Rela/Riok3/Pim1/Tirap/Tlr7/Rnf125/Cry1/Esr1/Tnip2/Per1/Ezh2/Dnaja1/Tnf/Havcr2/Dab2/Aldh1a2/Pparg/Rxrg/Klf2/Irgm1/Tnfaip3/Rarb/Tlr4/Pik3ap1/Padi2/Aloxe3/Zc3hav1/Flt1/Igtp/Bdnf	39
GO:0046328	BP	GO:0046328	regulation of JNK cascade	27/1589	151/22777	5.45348568654606e-06	6.22675665316891e-05	3.80911404823637e-05	Gadd45b/Gadd45g/Dusp16/Myd88/Ltbr/Ripk1/Tirap/Plcb1/Ephb1/Per1/Dnaja1/Tnf/Dab2/Wnt7a/Flt4/Eda2r/Il1a/Il1b/Mdfic/Mmp8/Gadd45a/Tlr4/Naip2/Fcgr2b/Dusp10/Pycard/Tnfsf11	27
GO:1901888	BP	GO:1901888	regulation of cell junction assembly	37/1589	242/22777	5.47412104014497e-06	6.23841260632141e-05	3.8162443822725e-05	Tlr2/Myo1c/Iqgap1/Epha2/Myh9/Flrt2/Slitrk2/Lrrtm3/Ephb1/Negr1/Myoc/Tnf/Wnt7a/Slitrk4/Epha7/Apod/Il1rapl1/Cbln2/Syndig1/Sdc4/Wdpcp/Fzd5/Lrrn1/Lrrc24/Ephb3/Il1b/Irx3/Mmp14/Snai1/Acvrl1/Epha3/Vegfa/Nlgn3/Abi3bp/S100a10/Tek/Bdnf	37
GO:0034113	BP	GO:0034113	heterotypic cell-cell adhesion	15/1589	57/22777	5.69335939039159e-06	6.46363742556221e-05	3.9540218916192e-05	Cd44/Itga5/Klf4/Ninj1/Itgb2/Tnf/Il1rn/Cxadr/Itgax/Ptprc/Tnfaip3/Itga4/Itgb1/Fga/Il1b	15
GO:1902692	BP	GO:1902692	regulation of neuroblast proliferation	15/1589	57/22777	5.69335939039159e-06	6.46363742556221e-05	3.9540218916192e-05	Gli3/Ctnna1/Cx3cl1/Btg2/Id4/Tgfb1/Itgb1/Lrrk2/Trp53/Drd2/Vegfa/Aspm/Cd24a/Gata2/Bdnf	15
GO:0007178	BP	GO:0007178	transmembrane receptor protein serine/threonine kinase signaling pathway	54/1589	412/22777	5.79508951633259e-06	6.56667056367764e-05	4.01705068745782e-05	Nup93/Sap30/Stat3/Vim/Ccl2/Thbs1/Myd88/Tgif1/Id1/Jun/Wwtr1/Spry1/Nrep/Zyx/Cd109/Lrg1/Smad1/Fos/Lox/Pxn/Appl2/Hspa5/Dab2/Tnfaip6/Tet1/Lpxn/Rbpms/Fstl1/Hes5/Pparg/Bambi/Acvr1c/Cdh5/Adamtsl2/Tgfb1i1/Sox11/Cited1/Tgfb1/Aspn/Fbn1/Eng/Smad6/Acvrl1/Runx2/Skor1/Trp53/Inhbb/Npnt/Gdf15/Gdf10/Ltbp4/Igsf1/Sostdc1/Col3a1	54
GO:2000177	BP	GO:2000177	regulation of neural precursor cell proliferation	24/1589	126/22777	5.82063782306773e-06	6.58315238098568e-05	4.02713316302985e-05	Flna/Gli3/Nes/Ctnna1/Ctsz/Appl2/Cx3cl1/Btg2/Id4/Tgfb1/Itgb1/Smarca1/Il1b/Lrrk2/Trp53/Drd2/Vegfa/Adcyap1/Aspm/Cd24a/Gata2/Ascl1/Ccr5/Bdnf	24
GO:0006606	BP	GO:0006606	protein import into nucleus	30/1589	178/22777	5.8515767633045e-06	6.60565731600958e-05	4.04090017994235e-05	Bag3/Nup93/Tnfrsf1a/Cdkn1a/Stat3/Flna/Bcl3/Nfkbia/Ipo5/Gli3/Il6/Ptgs2/Txnip/Appl2/Tnpo1/Pttg1ip/Apod/Uaca/Hcls1/Mmp12/Tgfb1/Zc3h12a/Akap5/Mdfic/Lrrk2/Trp53/Lmna/Il33/Cd36/Tek	30
GO:0002698	BP	GO:0002698	negative regulation of immune effector process	26/1589	143/22777	5.90275112114162e-06	6.6259211928312e-05	4.05329626705034e-05	Hmox1/A2m/Lgals3/Il4ra/Gfer/Parp3/Tnf/Havcr2/Il20rb/Cd84/Ptprc/Irak3/Tgfb1/Masp1/Zc3h12a/Tnfaip3/Ceacam1/Anxa1/Fgl2/Serping1/Fcgr2b/Dusp10/Pglyrp1/Arg1/Il33/Tap1	26
GO:0002702	BP	GO:0002702	positive regulation of production of molecular mediator of immune response	26/1589	143/22777	5.90275112114162e-06	6.6259211928312e-05	4.05329626705034e-05	Il4ra/Il1r1/Tlr2/Arid5a/Cd86/Myd88/Hpx/Tirap/Tlr7/Il6/Mapkapk2/Fcer1g/Casp4/Il21/Ptprc/Tgfb1/Fzd5/Casp1/Il1b/Tlr4/Pycard/Il33/Ddx21/Cd36/Clcf1/Tek	26
GO:1905039	BP	GO:1905039	carboxylic acid transmembrane transport	26/1589	143/22777	5.90275112114162e-06	6.6259211928312e-05	4.05329626705034e-05	Myc/Slc3a2/Gfap/Slc7a10/Thbs1/Slc11a1/Slc22a4/Tnf/Slc38a3/Abcb1b/Irs2/Slc16a1/Lrrc8a/Slc46a1/Slc2a1/Slc1a4/Itgb1/Slc6a13/Slc7a11/Arg1/Slc13a3/Slc7a7/Slc17a6/Slc16a7/Cd36/Slc38a5	26
GO:0050890	BP	GO:0050890	cognition	49/1589	361/22777	5.92284108975899e-06	6.63602214232735e-05	4.05947535365504e-05	Lcn2/C5ar1/Tlr2/Itga5/Jun/Nedd9/Jph4/Plcb1/Ptgs2/Rcan1/Ntf3/Ccl11/Chrm1/Fgf13/Gpr88/Btg2/Nptx2/Grm4/Chrna4/Il1rn/Foxp2/Sgk1/Mettl23/Crhr1/Slc1a4/Prkar2b/Aaas/Ptchd1/Casp1/Bche/Chd7/Itgb1/Rgs14/Il1b/Npas4/Camk4/Pirb/Slc7a11/Hrh1/Cck/Drd2/Grm7/Nlgn3/Stra6/Mme/Arc/Adcy8/Crh/Bdnf	49
GO:0010586	BP	GO:0010586	miRNA metabolic process	21/1589	102/22777	6.21484519023194e-06	6.9501717333005e-05	4.25165110210259e-05	Myc/Stat3/Tead1/Gnl3/Rela/Fosl1/Jun/Klf4/Esr1/Smad1/Fos/Rest/Tnf/Sox9/Pparg/Apln/Tgfb1/Zc3h12a/Smad6/Trp53/Gata2	21
GO:0007411	BP	GO:0007411	axon guidance	38/1589	253/22777	6.29986540351623e-06	7.03210722187269e-05	4.30177376434131e-05	Edn1/Flrt2/Gli3/Vasp/Efna1/Prtg/Dcc/Edn3/Ephb1/Chn1/Ntf3/Robo2/Rtn4r/Epha7/Tubb3/Cntn5/Sema3a/L1cam/Slit2/Ephb3/Plxnc1/Unc5d/Robo3/Cxcr4/Cxcl12/Sema5b/Lama1/Neurog2/Epha3/Vegfa/Nexn/Sema4c/Gap43/Plxnd1/Sema5a/Egr2/Sema3g/Bdnf	38
GO:0010950	BP	GO:0010950	positive regulation of endopeptidase activity	30/1589	179/22777	6.56795138699813e-06	7.31091449113436e-05	4.47232943967103e-05	Myc/Hspd1/Stat3/S100a8/Fas/S100a9/Pmaip1/Efna1/Rps27l/Pawr/Rest/Tnfsf10/Tnf/Bid/Uaca/Bcl10/Sox7/Pparg/Acvr1c/Bak1/Casp8/Atp2a3/Casp1/F2r/Dap/Ifi204/Bcl2l11/Cck/Pycard/Xdh	30
GO:0007409	BP	GO:0007409	axonogenesis	62/1589	498/22777	6.57505536369126e-06	7.31091449113436e-05	4.47232943967103e-05	Tnfrsf12a/Ifrd1/Vim/Edn1/Flrt2/Gli3/Slitrk2/Vasp/Efna1/Prtg/Dcc/Edn3/Ephb1/Pou3f2/Chn1/Ntf3/Robo2/Fgf13/Wnt7a/Rtn4r/Slitrk4/Epha7/Tubb3/Bcl2/Ntng1/Cntn5/Sema3a/Cntnap1/L1cam/Itga4/Slit2/Itgb1/Edn2/Cdkl3/Ephb3/Plxnc1/Nrn1/Unc5d/Robo3/Dcx/Cxcr4/Cxcl12/Prkg1/Sema5b/Cck/Lama1/Drd2/Neurog2/Epha3/Vegfa/Nexn/Sema4c/Bhlhe22/Nlgn3/Gap43/Plxnd1/Ccr5/Fn1/Sema5a/Egr2/Sema3g/Bdnf	62
GO:0007188	BP	GO:0007188	adenylate cyclase-modulating G protein-coupled receptor signaling pathway	35/1589	225/22777	6.58629936607291e-06	7.31091449113436e-05	4.47232943967103e-05	Flna/Pln/Edn1/Htr4/Gpr65/Gnai3/Adm/Akap12/P2ry12/Ptgir/Chrm1/Abca1/Gpr171/Grm4/Adcy4/Adcy7/Adora2a/Gpr26/Crhr1/Sstr4/Ptger4/Pde10a/Cxcl10/Arrdc3/Gpr37/Akap5/Chrm3/Cort/Ucn2/Drd2/Grm7/Adcyap1/Gna14/S1pr3/Adcy8	35
GO:1903825	BP	GO:1903825	organic acid transmembrane transport	26/1589	144/22777	6.73193310027018e-06	7.45873254424379e-05	4.56275465684979e-05	Myc/Slc3a2/Gfap/Slc7a10/Thbs1/Slc11a1/Slc22a4/Tnf/Slc38a3/Abcb1b/Irs2/Slc16a1/Lrrc8a/Slc46a1/Slc2a1/Slc1a4/Itgb1/Slc6a13/Slc7a11/Arg1/Slc13a3/Slc7a7/Slc17a6/Slc16a7/Cd36/Slc38a5	26
GO:0042088	BP	GO:0042088	T-helper 1 type immune response	14/1589	51/22777	6.79653144620714e-06	7.5163858858886e-05	4.59802312257266e-05	Nfkbiz/Gadd45g/Il4ra/Il1r1/Arid5a/Relb/Bcl3/Slc11a1/Havcr2/Anxa1/Il1b/Vegfa/Il33/Pla2g4a	14
GO:0006949	BP	GO:0006949	syncytium formation	17/1589	72/22777	6.87223599215101e-06	7.58608633598515e-05	4.64066120503186e-05	Sbno2/Il4ra/Cd44/Ehd2/Tyrobp/Myh9/Cd9/Adam8/Cd109/Cd53/Ehd1/Cxcl10/Casp1/Scgb3a1/Adamts5/Cxcl12/Gdf15	17
GO:0097485	BP	GO:0097485	neuron projection guidance	38/1589	254/22777	6.91913728961326e-06	7.62379344452231e-05	4.6637278968664e-05	Edn1/Flrt2/Gli3/Vasp/Efna1/Prtg/Dcc/Edn3/Ephb1/Chn1/Ntf3/Robo2/Rtn4r/Epha7/Tubb3/Cntn5/Sema3a/L1cam/Slit2/Ephb3/Plxnc1/Unc5d/Robo3/Cxcr4/Cxcl12/Sema5b/Lama1/Neurog2/Epha3/Vegfa/Nexn/Sema4c/Gap43/Plxnd1/Sema5a/Egr2/Sema3g/Bdnf	38
GO:0051607	BP	GO:0051607	defense response to virus	43/1589	303/22777	7.06005893098963e-06	7.76476701913804e-05	4.74996611901141e-05	Cd86/Myd88/Ifitm2/Riok3/Pmaip1/Tlr7/Il6/Plscr1/Rnf125/Ifitm1/Ifitm6/Ddit4/Apobec1/Mmp12/Bcl2/Polr3e/Cxadr/Ripk3/Itgax/Ptprc/Cxcl10/Ifitm3/Zc3h12a/Tnfaip3/Casp1/Il15/Fgl2/Il1b/Apobec3/Vamp8/Ifi204/Trim25/Pycard/Zc3hav1/Il33/Kcnj8/Ddx21/Parp9/Trim34a/Ccl5/Trim12c/Plscr2/Ifit3	43
GO:0031663	BP	GO:0031663	lipopolysaccharide-mediated signaling pathway	16/1589	65/22777	7.17733055178342e-06	7.87926031033398e-05	4.8200054714729e-05	Cd14/Nfkbia/Myd88/Tnf/Trib1/Cx3cl1/Bcl10/Cd84/Nos3/Tgfb1/Tnfaip3/Il1b/Tlr4/Lbp/Ccl5/Trim12c	16
GO:0072332	BP	GO:0072332	intrinsic apoptotic signaling pathway by p53 class mediator	20/1589	95/22777	7.20207991710087e-06	7.89194947692573e-05	4.82776785651816e-05	Myc/Cdkn1a/Cd44/Bcl3/Mdm2/Pmaip1/Bdkrb2/Rps27l/Mybbp1a/Phlda3/Aen/Pttg1ip/Ddit4/Eda2r/Nupr1/Rrp8/Muc1/Ifi204/Trp53/Pycard	20
GO:0001666	BP	GO:0001666	response to hypoxia	35/1589	226/22777	7.27957830775788e-06	7.96228830261707e-05	4.87079645455098e-05	Hmox1/Myc/Plat/Eif4ebp1/Edn1/Nfe2l2/Ucp2/Kcnd2/Ada/Adam8/Rest/Ddit4/Chrna4/Pparg/Bcl2/Ndnf/Crhr1/Fosl2/Zfp36l1/Plk3/Casp1/Cybb/Eng/Ak4/Fzd4/Ryr1/Trp53/Drd2/Plau/Vegfa/Cd24a/Hif3a/Flt1/Cd34/Tek	35
GO:0046330	BP	GO:0046330	positive regulation of JNK cascade	21/1589	103/22777	7.2990695202374e-06	7.96903885758765e-05	4.87492599344322e-05	Gadd45b/Gadd45g/Myd88/Ltbr/Ripk1/Tirap/Plcb1/Tnf/Dab2/Wnt7a/Flt4/Eda2r/Il1a/Il1b/Mmp8/Gadd45a/Tlr4/Naip2/Fcgr2b/Pycard/Tnfsf11	21
GO:0060100	BP	GO:0060100	positive regulation of phagocytosis, engulfment	8/1589	17/22777	7.57680414013606e-06	8.22722670969765e-05	5.0328680858254e-05	Ano6/Appl2/Pparg/C3/Lbp/Gata2/Cd36/Fcgr1	8
GO:1901522	BP	GO:1901522	positive regulation of transcription from RNA polymerase II promoter involved in cellular response to chemical stimulus	8/1589	17/22777	7.57680414013606e-06	8.22722670969765e-05	5.0328680858254e-05	Rela/Nfe2l2/Jun/Smad1/Atf4/Runx2/Trp53/Vegfa	8
GO:1905155	BP	GO:1905155	positive regulation of membrane invagination	8/1589	17/22777	7.57680414013606e-06	8.22722670969765e-05	5.0328680858254e-05	Ano6/Appl2/Pparg/C3/Lbp/Gata2/Cd36/Fcgr1	8
GO:0090316	BP	GO:0090316	positive regulation of intracellular protein transport	26/1589	145/22777	7.66602111083652e-06	8.30836866950522e-05	5.08250532013857e-05	Bag3/Tnfrsf1a/Ccl2/Myo1c/Flna/Mdm2/Ipo5/Gli3/Pmaip1/Il6/Ptgs2/C2cd5/Emd/Chrm1/Uaca/Hcls1/Stom/Tgfb1/Zc3h12a/Plk3/Hspa1l/Akap5/Kif20b/Camk4/Slc35d3/Tek	26
GO:0140546	BP	GO:0140546	defense response to symbiont	43/1589	304/22777	7.67930448643888e-06	8.30836866950522e-05	5.08250532013857e-05	Cd86/Myd88/Ifitm2/Riok3/Pmaip1/Tlr7/Il6/Plscr1/Rnf125/Ifitm1/Ifitm6/Ddit4/Apobec1/Mmp12/Bcl2/Polr3e/Cxadr/Ripk3/Itgax/Ptprc/Cxcl10/Ifitm3/Zc3h12a/Tnfaip3/Casp1/Il15/Fgl2/Il1b/Apobec3/Vamp8/Ifi204/Trim25/Pycard/Zc3hav1/Il33/Kcnj8/Ddx21/Parp9/Trim34a/Ccl5/Trim12c/Plscr2/Ifit3	43
GO:0002292	BP	GO:0002292	T cell differentiation involved in immune response	18/1589	80/22777	7.69336353763758e-06	8.30855488189271e-05	5.08261923244649e-05	Nfkbiz/Gadd45g/Stat3/Il4ra/Relb/Bcl3/Clec4d/Il6/Nfkbid/Atp7a/Fcer1g/Il21/Il6ra/Ptger4/Tgfb1/Zc3h12a/Anxa1/Fgl2	18
GO:0010935	BP	GO:0010935	regulation of macrophage cytokine production	13/1589	45/22777	7.80296256352139e-06	8.39660521898354e-05	5.13648255080725e-05	Tlr2/Litaf/Myd88/Tirap/Tlr7/Mapkapk2/Casp4/Irak3/Tgfb1/Casp1/Tlr4/Pycard/Cd36	13
GO:0042771	BP	GO:0042771	intrinsic apoptotic signaling pathway in response to DNA damage by p53 class mediator	13/1589	45/22777	7.80296256352139e-06	8.39660521898354e-05	5.13648255080725e-05	Cdkn1a/Cd44/Bcl3/Pmaip1/Rps27l/Phlda3/Aen/Ddit4/Nupr1/Muc1/Ifi204/Trp53/Pycard	13
GO:0090276	BP	GO:0090276	regulation of peptide hormone secretion	39/1589	265/22777	7.83521634692737e-06	8.4161758354877e-05	5.14845454753217e-05	Lif/Myh9/Ucp2/Il6/Pim3/Plcb1/Serp1/Ptbp1/Sirt4/Rest/Tnf/Irs2/Slc16a1/Rfx3/Pparg/Acvr1c/Ptger4/Apln/Midn/Sox4/Gpr39/Chd7/Fbn1/Chrm3/Fga/Il1b/Doc2b/Drd2/Adcyap1/Inhbb/Tnfsf11/Cartpt/Syt9/Adcy8/Cckbr/Clcf1/Lepr/Ccl5/Crh	39
GO:0035872	BP	GO:0035872	nucleotide-binding domain, leucine rich repeat containing receptor signaling pathway	9/1589	22/22777	8.27135072521162e-06	8.8513491977118e-05	5.4146645601914e-05	Hspa1b/Hspa1a/Slc15a3/Nfkbia/Rela/Irgm1/Tnfaip3/Tlr4/Igtp	9
GO:0008277	BP	GO:0008277	regulation of G protein-coupled receptor signaling pathway	25/1589	137/22777	8.28473266040215e-06	8.8513491977118e-05	5.4146645601914e-05	Rgs1/Plek/Fpr2/Edn1/Myh9/Ada/Adm/Plcb1/Slc39a14/Cry1/Arr3/Plce1/Sstr4/Apln/Pde10a/Homer2/Arrdc3/Itgb1/Rgs14/Klk6/C3/Drd2/Adcyap1/Rgs9/Ccl5	25
GO:0009636	BP	GO:0009636	response to toxic substance	25/1589	137/22777	8.28473266040215e-06	8.8513491977118e-05	5.4146645601914e-05	Lcn2/Mt2/Mt1/Fas/Nfe2l2/Cyp1b1/Pim1/Slc22a8/Atp7a/Slc30a10/Abcb1b/Slc30a3/Bcl2/Bak1/Slc47a1/Nos3/Scn2b/Nupr1/Ttpa/Gch1/Fbln5/Aldh1a7/Slc7a11/Cd36/Ccl5	25
GO:0010633	BP	GO:0010633	negative regulation of epithelial cell migration	17/1589	73/22777	8.3811847140739e-06	8.92253169827476e-05	5.45820926219048e-05	Thbs1/Adamts9/Angpt2/Klf4/Tnf/Pparg/Robo4/Sema3a/Tgfb1/Sp100/Slit2/Gadd45a/Mmrn2/Acvrl1/Dusp10/Stc1/Dcn	17
GO:0048662	BP	GO:0048662	negative regulation of smooth muscle cell proliferation	17/1589	73/22777	8.3811847140739e-06	8.92253169827476e-05	5.45820926219048e-05	Hmox1/Cdkn1a/Klf4/Igfbp3/Esr1/Ptgir/Trib1/Apod/Efemp2/Pparg/Apln/Nos3/Tnfaip3/Ogn/Il15/Prkg1/Trp53	17
GO:2000108	BP	GO:2000108	positive regulation of leukocyte apoptotic process	11/1589	33/22777	8.48383604145651e-06	9.01577105435778e-05	5.51524687597351e-05	Myc/Cd44/Adam8/Nfkbid/Ido1/Anxa1/Bcl2l11/Trp53/Cd24a/Ccl5/Cd274	11
GO:0050672	BP	GO:0050672	negative regulation of lymphocyte proliferation	20/1589	96/22777	8.5072504739866e-06	9.02462404004642e-05	5.5206625416296e-05	Cebpb/Cd44/Cd86/Tyrobp/Pawr/Havcr2/Il20rb/Gpnmb/Zc3h12d/Lst1/Sdc4/Sox11/Ido1/Tgfb1/Ceacam1/Fcgr2b/Arg1/Crtam/Cd24a/Cd274	20
GO:0010934	BP	GO:0010934	macrophage cytokine production	14/1589	52/22777	8.70691384082851e-06	9.22008239109327e-05	5.64023091281988e-05	Tlr2/Litaf/Myd88/Tirap/Tlr7/Mapkapk2/Casp4/Irak3/Tgfb1/Casp1/Il1b/Tlr4/Pycard/Cd36	14
GO:0008406	BP	GO:0008406	gonad development	37/1589	247/22777	8.82321809016373e-06	9.32673389283562e-05	5.70547318197866e-05	Adamts1/Cebpb/Flna/Hmgb2/Sgpl1/Myh9/Tiparp/Ptx3/Eif2s2/Jmjd1c/Icam1/Wdr19/Esr1/Ybx3/Rdh10/Sox9/Tnfaip6/Stat5a/Bcl2/Ptger4/Sema3a/Nos3/Kif18a/Il1a/Nupr1/Edn2/Arid5b/Tesc/Bcl2l11/Fzd4/Vegfa/Adcyap1/Aspm/Pla2g4a/Serpine1/Kitl/Ereg	37
GO:0002706	BP	GO:0002706	regulation of lymphocyte mediated immunity	35/1589	228/22777	8.87147148541163e-06	9.36120174554106e-05	5.72655831333449e-05	Hspd1/Il1r1/Arid5a/Fcgr3/Hpx/Il6/Pvr/Gfer/Parp3/Tnf/Havcr2/Il20rb/Stat5a/Fcer1g/Il21/Ripk3/Ptprc/Tgfb1/Tnfrsf1b/Fzd5/Ceacam1/Il1b/Fcgr2b/H2-D1/C3/Arg1/Crtam/Cd1d1/Cd24a/Zbtb1/Fcgr1/Vav1/Clcf1/H2-K1/Tap1	35
GO:0140353	BP	GO:0140353	lipid export from cell	15/1589	59/22777	9.0203169353857e-06	9.50150637753744e-05	5.81238732104078e-05	Edn1/Ptges/Spp1/Igfbp3/Ptgs2/Cry1/Dab2/Crhr1/Il1a/Tspo/Il1b/Fzd4/Pla2g4a/Tnfsf11/Crh	15
GO:0031652	BP	GO:0031652	positive regulation of heat generation	7/1589	13/22777	9.3659978659494e-06	9.81517600481693e-05	6.00426945974093e-05	Ptgs2/Tnf/Apln/Il1b/Tnfsf11/Ccr5/Ccl5	7
GO:0006986	BP	GO:0006986	response to unfolded protein	23/1589	121/22777	9.36731656150838e-06	9.81517600481693e-05	6.00426945974093e-05	Hspb1/Hspa1b/Hspa1a/Atf3/Bag3/Ppp1r15a/Hspd1/Ddit3/Thbs1/Ptpn1/Hspb8/Ubxn4/Nfe2l2/Herpud1/Hspa9/Chac1/Serp1/Stc2/Hspa5/Atf4/Hsph1/Bak1/Hspa1l	23
GO:0032963	BP	GO:0032963	collagen metabolic process	23/1589	121/22777	9.36731656150838e-06	9.81517600481693e-05	6.00426945974093e-05	Vim/Ccl2/Errfi1/Mmp19/Id1/Il6/Ctsl/Serpinh1/Tram2/Mmp3/Mmp12/Pparg/Il6ra/Mmp9/Tgfb1/Itgb1/Eng/F2r/Mmp8/Mmp14/Arg1/Serpine1/Fn1	23
GO:0007405	BP	GO:0007405	neuroblast proliferation	19/1589	89/22777	9.78968655133863e-06	0.000102219362367642	6.25309821603829e-05	Gli3/Ctnna1/Fgf13/Cx3cl1/Btg2/Id4/Tgfb1/Fgfr1/Itgb1/Lrrk2/Trp53/Drd2/Vegfa/Aspm/Cd24a/Gata2/Neurod4/Ascl1/Bdnf	19
GO:0051384	BP	GO:0051384	response to glucocorticoid	19/1589	89/22777	9.78968655133863e-06	0.000102219362367642	6.25309821603829e-05	Zfp36/Eif4ebp1/Fas/Il6/Rest/Tnf/Ddit4/Il1rn/Bcl2/Sgk1/Sstr4/Zfp36l1/Tgfb1/Bche/Anxa1/Alpl/Npas4/Fibin/Pappa	19
GO:0032945	BP	GO:0032945	negative regulation of mononuclear cell proliferation	20/1589	97/22777	1.00219097697467e-05	0.000104280149830251	6.37916343604746e-05	Cebpb/Cd44/Cd86/Tyrobp/Pawr/Havcr2/Il20rb/Gpnmb/Zc3h12d/Lst1/Sdc4/Sox11/Ido1/Tgfb1/Ceacam1/Fcgr2b/Arg1/Crtam/Cd24a/Cd274	20
GO:0045685	BP	GO:0045685	regulation of glial cell differentiation	20/1589	97/22777	1.00219097697467e-05	0.000104280149830251	6.37916343604746e-05	Tlr2/Rela/Lif/Dusp15/Atf5/Ntf3/Aspa/Id4/Hes5/Pparg/Tgfb1/Tnfrsf1b/Il34/Il1b/Cxcr4/Dusp10/Mycn/Il33/Clcf1/Egr2	20
GO:0071677	BP	GO:0071677	positive regulation of mononuclear cell migration	17/1589	74/22777	1.01798928948661e-05	0.000105740102760389	6.46847361027949e-05	Lgals3/Ccl2/Ccl7/Nedd9/Csf1/Ano6/Adam8/Cxcl10/Tgfb1/Itga4/Pla2g7/Dock8/Cxcl12/Ccr1/Pycard/Serpine1/Ccl5	17
GO:0045444	BP	GO:0045444	fat cell differentiation	39/1589	268/22777	1.02514278913424e-05	0.000106298601514561	6.50263883575618e-05	Cebpd/Zfp36/Cebpa/Cebpb/Ddit3/Slc7a10/Trib3/Wwtr1/Klf4/Pim1/Plcb1/Ptgs2/Lrg1/Atf5/Tnf/Fabp4/Id4/Sh3pxd2b/Pparg/Steap4/Frzb/Tgfb1i1/Zfp36l1/Sh2b2/Tgfb1/Zc3h12a/Fbn1/Arid5b/Trib2/Smad6/Dusp10/Aloxe3/Zfp516/Vegfa/Inhbb/Gdf10/Gata2/Egr2/Psmb8	39
GO:0045445	BP	GO:0045445	myoblast differentiation	23/1589	122/22777	1.07913243921436e-05	0.00011170327653667	6.83326077426397e-05	Ddit3/Ranbp3l/Sdc1/Ccl9/Igfbp3/Plcb1/Btg1/Rest/Tnf/Sox9/Capn3/Lgals1/Neu2/Myf5/Ccl17/Zfp36l1/Cxcl10/Tgfb1/Sox4/Itgb1/Id3/Cmtm5/Sostdc1	23
GO:0007259	BP	GO:0007259	receptor signaling pathway via JAK-STAT	32/1589	202/22777	1.09988638259405e-05	0.000113654926201385	6.95264967235617e-05	Socs3/Tnfrsf1a/Stat3/Sh2b3/Bcl3/Lif/Osm/Hpx/Cyp1b1/Socs2/Il6/Csf2rb/Tnf/Stat5a/Csf2rb2/Hcls1/Hes5/Pecam1/Il21/Il6ra/Ptger4/Ptprc/Il15/Neurod1/Cxcl5/Gadd45a/Tslp/Hamp/Parp9/Stra6/Clcf1/Ccl5	32
GO:0050886	BP	GO:0050886	endocrine process	22/1589	114/22777	1.13069737881536e-05	0.000116637283059523	7.1350903559728e-05	Edn1/Lif/Spp1/Cyba/Cry1/Edn3/Dab2/Hcar2/Pparg/Crhr1/Apln/Nos3/Fgfr1/Tspo/Edn2/F2r/Il1b/Ucn2/Avpr1a/Fzd4/Inhbb/Crh	22
GO:0001837	BP	GO:0001837	epithelial to mesenchymal transition	27/1589	157/22777	1.15011822093488e-05	0.000118232943571364	7.23270221412657e-05	Trip10/Flna/Edn1/Glipr2/Wwtr1/Pdpn/Spry1/Il6/Efna1/Pawr/Lrg1/Fam83d/Ezh2/Dab2/Sox9/Kbtbd8/Bambi/Tgfb1i1/Tgfb1/Fgfr1/Eng/Il1b/Snai1/Notch4/Epha3/Vegfa/Has2	27
GO:0022612	BP	GO:0022612	gland morphogenesis	27/1589	157/22777	1.15011822093488e-05	0.000118232943571364	7.23270221412657e-05	Cebpb/Cd44/Msn/Epha2/Gli3/Tnc/Csf1/Il6/Esr1/Tnf/Ccl11/Tgm2/Sox9/Stat5a/Id4/Bcl2/Sema3a/Tgfb1/Tnfaip3/Slit2/Ceacam1/Fgfr1/Etv5/Lama1/Plau/Plxnd1/Sostdc1	27
GO:1900407	BP	GO:1900407	regulation of cellular response to oxidative stress	19/1589	90/22777	1.16064435754004e-05	0.000119110380637428	7.28637795642634e-05	Hspb1/Nfe2l2/Ripk1/Gfer/Pawr/Mcl1/Rest/Tnf/Mmp3/Nme5/Atf4/Gpr37/Tlr4/Gch1/Lrrk2/Fbln5/Slc7a11/Trp53/Cd36	19
GO:1901222	BP	GO:1901222	regulation of NIK/NF-kappaB signaling	20/1589	98/22777	1.17752162648519e-05	0.000120635477590083	7.37967320708182e-05	Cd14/Tlr2/Litaf/Edn1/Cd86/Rela/Tlr7/Birc3/Tnf/Havcr2/Trip6/Uaca/Zc3h12a/C1qtnf4/Il1b/Mmp8/Tlr4/Sphk1/Ifi35/Tek	20
GO:0006913	BP	GO:0006913	nucleocytoplasmic transport	47/1589	350/22777	1.21034932929496e-05	0.000123575427255491	7.55951970173987e-05	Bag3/Nup93/Rbm8a/Tnfrsf1a/Cdkn1a/Stat3/Ier3/Dusp16/Flna/Bcl3/Nfkbia/Ranbp3l/Mdm2/Ipo5/Gli3/Eif6/Il6/Hspa9/Ptgs2/Riok2/Emd/Txnip/Appl2/Tnpo1/Pttg1ip/Apod/Uaca/Hcls1/Mmp12/Aaas/Cited1/Tgfb1/Zc3h12a/Sp100/Akap5/Rgs14/Neurod1/Mdfic/Lrrk2/Camk4/Trp53/Lmna/Il33/Bach2/Cd36/Egr2/Tek	47
GO:0051169	BP	GO:0051169	nuclear transport	47/1589	350/22777	1.21034932929496e-05	0.000123575427255491	7.55951970173987e-05	Bag3/Nup93/Rbm8a/Tnfrsf1a/Cdkn1a/Stat3/Ier3/Dusp16/Flna/Bcl3/Nfkbia/Ranbp3l/Mdm2/Ipo5/Gli3/Eif6/Il6/Hspa9/Ptgs2/Riok2/Emd/Txnip/Appl2/Tnpo1/Pttg1ip/Apod/Uaca/Hcls1/Mmp12/Aaas/Cited1/Tgfb1/Zc3h12a/Sp100/Akap5/Rgs14/Neurod1/Mdfic/Lrrk2/Camk4/Trp53/Lmna/Il33/Bach2/Cd36/Egr2/Tek	47
GO:0010952	BP	GO:0010952	positive regulation of peptidase activity	32/1589	203/22777	1.2198620205385e-05	0.000124334488396624	7.60595399518044e-05	Myc/Hspd1/Stat3/S100a8/Fas/S100a9/Pmaip1/Ctsl/Efna1/Rps27l/Pawr/Rest/Tnfsf10/Tnf/4930486L24Rik/Bid/Uaca/Bcl10/Sox7/Pparg/Acvr1c/Bak1/Casp8/Atp2a3/Casp1/F2r/Dap/Ifi204/Bcl2l11/Cck/Pycard/Xdh	32
GO:0051146	BP	GO:0051146	striated muscle cell differentiation	46/1589	340/22777	1.22823968490296e-05	0.000124680180802038	7.62710114884604e-05	Myc/Il4ra/Trip10/Edn1/Piezo1/Ehd2/Myh9/Cd9/Rcan1/Ezh2/Cd53/Kdm6b/Myh7/Trim72/Tmem119/Capn3/Neu2/Casq2/Bcl2/Hdac9/Cxadr/Ehd1/Myf5/Klhl40/Krt19/Cxcl10/Tgfb1/Cntnap1/Casp1/Itgb1/Rarb/Scgb3a1/Adamts5/Irx3/Mmp14/Zfp418/Cxcl12/Ryr1/Sik1/Hamp/Lmna/Vegfa/Flnc/Gdf15/Myl9/Bdnf	46
GO:0002437	BP	GO:0002437	inflammatory response to antigenic stimulus	17/1589	75/22777	1.23158928387104e-05	0.000124680180802038	7.62710114884604e-05	Cd68/Hmgb2/Fcgr3/Bdkrb2/Icam1/Npy5r/Tnf/Il20rb/Ak7/Fcer1g/Il1rn/Gpr17/Fcgr2b/C3/Adcyap1/Cd24a/Fcgr1	17
GO:0032623	BP	GO:0032623	interleukin-2 production	17/1589	75/22777	1.23158928387104e-05	0.000124680180802038	7.62710114884604e-05	Zfp36/Slc11a1/Pawr/Ezr/Havcr2/Il20rb/Stat5a/Fcer1g/Homer2/Ptprc/Il1a/Tnfaip3/Anxa1/Il1b/Cd83/Cd1d1/Cd34	17
GO:0046824	BP	GO:0046824	positive regulation of nucleocytoplasmic transport	17/1589	75/22777	1.23158928387104e-05	0.000124680180802038	7.62710114884604e-05	Bag3/Tnfrsf1a/Flna/Mdm2/Ipo5/Gli3/Il6/Ptgs2/Riok2/Emd/Uaca/Hcls1/Tgfb1/Zc3h12a/Akap5/Camk4/Tek	17
GO:0008637	BP	GO:0008637	apoptotic mitochondrial changes	23/1589	123/22777	1.24085258660402e-05	0.000125405760568443	7.67148727528835e-05	Hspd1/Ier3/Fas/Jun/Pmaip1/Slc35f6/Tmem14a/Mcl1/Plaur/Atp7a/Tnfsf10/Bid/Bcl2/Bak1/Mmp9/Casp1/Hk2/Bcl2l11/Trp53/Cck/Pycard/Lmna/Cd24a	23
GO:0050864	BP	GO:0050864	regulation of B cell activation	26/1589	149/22777	1.2703911676103e-05	0.000128174542256534	7.84086285573981e-05	Cdkn1a/Fas/Tyrobp/Tirap/Il6/Ada/Pawr/Tnip2/Parp3/Samsn1/Irs2/Stat5a/Bcl2/Ighm/Il21/Zfp36l1/Ptprc/Tgfb1/Tnfaip3/Tlr4/Mmp14/Bst1/Fcgr2b/Il2rg/Cd24a/Clcf1	26
GO:0030728	BP	GO:0030728	ovulation	9/1589	23/22777	1.27474054531991e-05	0.00012833740206953	7.85082553191511e-05	Adamts1/Plat/Ptgs2/Nos3/Edn2/Plau/Inhbb/Pla2g4a/Ereg	9
GO:0050870	BP	GO:0050870	positive regulation of T cell activation	37/1589	251/22777	1.27629540751079e-05	0.00012833740206953	7.85082553191511e-05	Nfkbiz/Hspd1/Il4ra/Ccl2/Tnfsf9/Cd86/Icosl/Gli3/Il6/Ada/Adam8/Nfkbid/Havcr2/Hsph1/Stat5a/Bcl10/Lgals1/Il21/Ptprc/Il1a/Tgfb1/Sox4/Anxa1/Il15/Il1b/Dock8/Dusp10/Pycard/Cd83/Il2rg/Cd1d1/Cd24a/Zbtb1/Tnfsf11/Kitl/Ccl5/Cd274	37
GO:0033623	BP	GO:0033623	regulation of integrin activation	8/1589	18/22777	1.28026796810703e-05	0.000128520859952758	7.86204826052304e-05	Plek/Piezo1/Selp/Fblim1/P2ry12/Ptger4/Rasip1/Cd24a	8
GO:0002262	BP	GO:0002262	myeloid cell homeostasis	33/1589	213/22777	1.30123636878019e-05	0.000130406988181104	7.97742899453184e-05	Hspa1b/Hspa1a/Hmox1/Zfp36/Stat3/Ccl2/Cd44/Sh2b3/Hmgb2/Csf1/Il6/Plcb1/Hspa9/Ampd3/Dyrk3/Mafb/Lyar/Stat5a/Fcer1g/Hcls1/Bak1/Klf2/Zfp36l1/Anxa1/Cfh/Fcgr2b/Bcl2l11/Slc7a11/Hamp/Vegfa/Cd24a/Gata2/Kitl	33
GO:0006865	BP	GO:0006865	amino acid transport	28/1589	167/22777	1.30589209547724e-05	0.000130654722529102	7.99258372817172e-05	Myc/Slc3a2/Gfap/Slc7a10/Slc11a1/Npy5r/Slc22a4/Tnf/Slc15a1/Slc38a3/Lrrc8a/Il1rn/Adora2a/Slc1a4/Nfkbie/Itgb1/Il1b/Slc6a13/Avpr1a/Slc7a11/Arg1/Slc13a3/Cck/Grm7/Slc7a7/Slc17a6/Slc38a5/Bdnf	28
GO:0045807	BP	GO:0045807	positive regulation of endocytosis	24/1589	132/22777	1.32838352667725e-05	0.000132683115861603	8.11666729155048e-05	Cd14/Anxa2/Myh9/Ano6/Ntf3/Sele/Appl2/Dab2/Pparg/Ighm/Cd151/Apln/Itgb1/Lrrk2/Dcx/C3/Lbp/Drd2/Hamp/Vegfa/Serpine1/Gata2/Cd36/Fcgr1	24
GO:1902882	BP	GO:1902882	regulation of response to oxidative stress	20/1589	99/22777	1.37997320082086e-05	0.000137606327675187	8.41783652500723e-05	Hspb1/Nfe2l2/Ripk1/Gfer/Pawr/Mcl1/Sesn2/Rest/Tnf/Mmp3/Nme5/Atf4/Gpr37/Tlr4/Gch1/Lrrk2/Fbln5/Slc7a11/Trp53/Cd36	20
GO:0001974	BP	GO:0001974	blood vessel remodeling	15/1589	61/22777	1.39722833771449e-05	0.000138918129714873	8.49808381675472e-05	Flna/Mdm2/Angpt2/Lif/Atp7a/Tmbim1/Tgm2/Flt4/Bak1/Nos3/Itga4/Ceacam1/Chd7/Acvrl1/Vegfa	15
GO:0060251	BP	GO:0060251	regulation of glial cell proliferation	14/1589	54/22777	1.4000941370227e-05	0.000138918129714873	8.49808381675472e-05	Myc/Vim/Gfap/Fas/Il6/Tnf/Ascl2/Sox11/Tspo/Etv5/Il1b/Trp53/Adcyap1/Flt1	14
GO:0061756	BP	GO:0061756	leukocyte adhesion to vascular endothelial cell	14/1589	54/22777	1.4000941370227e-05	0.000138918129714873	8.49808381675472e-05	Rela/Klf4/Selp/Il6/Icam1/Pawr/Lrg1/Selplg/Itgb2/Sele/Tnf/Itga4/Itgb1/Cxcl12	14
GO:0051952	BP	GO:0051952	regulation of amine transport	23/1589	124/22777	1.42418462316557e-05	0.000140841266122307	8.61572846410905e-05	P2ry12/Npy5r/Tnf/Stx1a/Slc15a1/Slc38a3/Chrna4/Il1rn/Adora2a/Crhr1/Syt17/Itgb1/Il1b/Avpr1a/Cxcl12/Arg1/Cck/Drd2/Grm7/Entpd1/Cartpt/Syt9/Crh	23
GO:1903707	BP	GO:1903707	negative regulation of hemopoiesis	23/1589	124/22777	1.42418462316557e-05	0.000140841266122307	8.61572846410905e-05	Hspb1/Myc/Cebpa/Il4ra/Cd44/Gli3/Hspa9/Nfkbid/Mafb/Tjp2/Trib1/Tnfaip6/Zc3h12a/Ceacam1/Anxa1/Fbn1/Fgl2/Pirb/Pglyrp1/Il17d/C1qc/Cartpt/Gata2	23
GO:0042391	BP	GO:0042391	regulation of membrane potential	60/1589	489/22777	1.43875833243145e-05	0.000142047707969263	8.68953052260576e-05	Myc/Clic1/Flna/Edn1/Piezo1/Ucp2/Jun/Pmaip1/Gpr35/Kcnip2/Kcnd2/Gabra2/Ano6/Il6/Kcne4/Pawr/Tspan4/Myoc/Tnf/Chrm1/Gabrg2/Fgf13/Gpr88/Wnt7a/Stx1a/Bid/Cx3cl1/Casq2/Chrna4/Slc4a11/Il1rn/Bcl2/Kcna4/Adora2a/Cxadr/Bak1/Glra3/Usp53/Myh14/Scn2b/Cntnap1/Gpr39/Nalcn/Casp1/Gabrd/Tspo/Npas4/Lrrk2/Bco2/Cck/Kcnh5/Adcyap1/Gna14/Kcnj8/Gabrr2/Dcn/Nlgn3/Cd36/Glra2/Bdnf	60
GO:1903670	BP	GO:1903670	regulation of sprouting angiogenesis	12/1589	41/22777	1.50251062275519e-05	0.00014809754622643	9.05961924099506e-05	Rhoj/Sh2b3/Thbs1/Itga5/Adamts9/Klf4/Smad1/Slc39a12/Klf2/Ceacam1/Vegfa/Flt1	12
GO:1905952	BP	GO:1905952	regulation of lipid localization	31/1589	196/22777	1.54856691655705e-05	0.000152386116147382	9.32196532006383e-05	Eprs/Thbs1/Edn1/Plin2/Nfkbia/Anxa2/Ptges/Spp1/Igfbp3/Cry1/Msr1/Dab2/Irs2/Abca1/Pparg/Crhr1/Ehd1/Sstr4/Apoc2/Il1a/Zc3h12a/Tspo/Il1b/Pltp/Pnpla2/Abca8a/C3/Pla2g4a/Tnfsf11/Cd36/Crh	31
GO:0050820	BP	GO:0050820	positive regulation of coagulation	10/1589	29/22777	1.55547248601307e-05	0.000152814316647228	9.34815976815734e-05	Plat/Thbs1/S100a9/Nfe2l2/Ano6/Emilin2/F2r/Plau/Serpine1/Cd36	10
GO:0007548	BP	GO:0007548	sex differentiation	44/1589	323/22777	1.58498765972118e-05	0.000155458707673964	9.50992595832709e-05	Adamts1/Cebpb/Flna/Hmgb2/Sgpl1/Myh9/Tiparp/Ptx3/Eif2s2/Jmjd1c/Icam1/Wdr19/Esr1/Ybx3/Rdh10/Dach1/Sox9/Tnfaip6/Stat5a/Bcl2/Bak1/Ptger4/Dach2/Sema3a/Nos3/Kif18a/Il1a/Nupr1/Chd7/Tex15/Edn2/Arid5b/Tyro3/Tesc/Bcl2l11/Fzd4/Vegfa/Adcyap1/Aspm/Pla2g4a/Serpine1/Stra6/Kitl/Ereg	44
GO:0048708	BP	GO:0048708	astrocyte differentiation	19/1589	92/22777	1.61728770090924e-05	0.000158367140990835	9.68784449317156e-05	Stat3/C5ar1/Vim/Gfap/S100a8/S100a9/Lif/Pou3f2/Atf5/Sox9/Id4/Hes5/Adora2a/Il1b/Tlr4/Mycn/Gap43/C1qa/Clcf1	19
GO:0043434	BP	GO:0043434	response to peptide hormone	50/1589	385/22777	1.62697271489974e-05	0.000159055192046489	9.72993486361607e-05	Socs3/Pdk4/Eprs/Stat3/Serpina3n/Myo1c/Eif4ebp1/Ptpn1/Edn1/Rela/Trib3/Ccnd3/Nfe2l2/Eif6/Socs2/Plcb1/Slc39a14/Cry1/C2cd5/Sesn2/Slc30a10/Tnf/Pxn/Appl2/Trim72/Cyp11a1/Irs2/Shc1/Stat5a/Slc2a1/Pparg/Sgk1/Hdac9/Vps13c/Crhr1/Acvr1c/Zfp36l1/Sh2b2/Cited1/Sik2/Ceacam1/Anxa1/Il1b/Serpina3m/Inhbb/Gdf15/Baiap2l1/Adcy8/Egr2/Col3a1	50
GO:0008038	BP	GO:0008038	neuron recognition	13/1589	48/22777	1.69353387040864e-05	0.000165292220989476	0.000101114746585573	Prtg/Robo2/Cntn5/Sema3a/L1cam/Ephb3/Robo3/Epha3/Nexn/Gap43/Plxnd1/Sema5a/Bdnf	13
GO:0070527	BP	GO:0070527	platelet aggregation	15/1589	62/22777	1.72521833272178e-05	0.000168110444375804	0.000102838747520549	Sh2b3/Plek/Cd9/Pdpn/Il6/P2ry12/Il6ra/Emilin2/Fermt3/Ceacam1/Fga/Cfh/Tyro3/Prkg1/Slc7a11	15
GO:0002444	BP	GO:0002444	myeloid leukocyte mediated immunity	22/1589	117/22777	1.73673636177137e-05	0.00016887072695422	0.000103303837648745	Hmox1/Il4ra/Myd88/Tyrobp/Fcgr3/Cxcl1/Itgb2/Fcer1g/Anxa3/Stx11/Milr1/Crhr1/Cd300lb/Cd84/Ncf1/Cxcl5/Vamp8/C3/Arg1/Ddx21/Gata2/Fcgr1	22
GO:0016485	BP	GO:0016485	protein processing	40/1589	284/22777	1.73866568283134e-05	0.00016887072695422	0.000103303837648745	Myc/Ppp1r15a/Plat/Thbs1/Ctla2a/Mdm2/Il1r2/Myh9/Srgn/Gli3/Pawr/Chac1/Sirt4/Cst7/Plaur/Mafb/Ctsz/H13/Sde2/Casp4/Cuzd1/Cpm/Bak1/Myrf/Masp1/Casp8/Casp1/Fga/Mmp14/Lrrk2/Ifi204/Klkb1/Notch4/Pycard/Plau/Fam111a/C1ra/Serpine1/Mme/S100a10	40
GO:0022602	BP	GO:0022602	ovulation cycle process	14/1589	55/22777	1.75843801957242e-05	0.000170514338267452	0.00010430928932958	Adamts1/Sgpl1/Myh9/Ptx3/Esr1/Npy5r/Tnfaip6/Stat5a/Ptger4/Nos3/Edn2/Fzd4/Pla2g4a/Ereg	14
GO:0007623	BP	GO:0007623	circadian rhythm	34/1589	226/22777	1.82985755415277e-05	0.000177152714344595	0.000108370204663416	Relb/Fas/Id1/Nfil3/Kcnd2/Il6/Ada/Cry1/Mybbp1a/Per1/Ezh2/Atf5/Atf4/Piwil2/Id4/Timeless/Pparg/Adora2a/Ptger4/Pde6b/Rorb/Ciart/Casp1/Prok2/Id3/Cort/Sik1/Trp53/Drd2/Cartpt/Nlgn3/Klf10/Lepr/Bdnf	34
GO:0032729	BP	GO:0032729	positive regulation of type II interferon production	18/1589	85/22777	1.87168033042371e-05	0.000180908940499597	0.000110668013075134	Cd14/Hspd1/Il1r1/Arid5a/Tnfsf9/Bcl3/Irf8/Tlr7/Slc11a1/Tnf/Havcr2/Il21/Fzd5/Il1b/Tlr4/Crtam/Pycard/Cd1d1	18
GO:0060055	BP	GO:0060055	angiogenesis involved in wound healing	9/1589	24/22777	1.91341143238427e-05	0.000184644203225082	0.000112952997460104	B4galt1/Adipor2/Tnf/Cx3cl1/Ndnf/Cxcr4/Vegfa/Serpine1/Gata2	9
GO:0050708	BP	GO:0050708	regulation of protein secretion	45/1589	336/22777	1.96622291344458e-05	0.000189294265135246	0.000115797594918102	Tlr2/Myh9/Ucp2/Il6/Pim3/Plcb1/Rhbdf1/Serp1/Ptbp1/Sirt4/Ezr/Rest/Tnf/Irs2/Slc16a1/Wls/Hcar2/Rfx3/Pparg/Adora2a/Acvr1c/Ptger4/Il1a/Tgfb1/Midn/Sox4/Gpr39/Anxa1/Fbn1/Chrm3/F2r/Fga/Il1b/Tlr4/Doc2b/Exph5/Vamp8/Drd2/Inhbb/Cartpt/Syt9/Adcy8/Lepr/Ccl5/Crh	45
GO:0061081	BP	GO:0061081	positive regulation of myeloid leukocyte cytokine production involved in immune response	12/1589	42/22777	1.97064337365688e-05	0.000189294265135246	0.000115797594918102	Tlr2/Myd88/Tirap/Tlr7/Mapkapk2/Fcer1g/Casp4/Casp1/Tlr4/Pycard/Ddx21/Cd36	12
GO:0006940	BP	GO:0006940	regulation of smooth muscle contraction	16/1589	70/22777	1.97109020857861e-05	0.000189294265135246	0.000115797594918102	Edn1/Ada/Pawr/Ptgs2/Shc1/Ptger4/Ncf1/Prok2/Edn2/Chrm3/F2r/Cald1/Prkg1/Npnt/Sphk1/Flt1	16
GO:0030308	BP	GO:0030308	negative regulation of cell growth	32/1589	208/22777	2.01968868193107e-05	0.000193650599102461	0.000118462509228649	Hspa1b/Hspa1a/Sertad1/Cdkn1a/Ifrd1/Osgin2/Adipor2/Sesn2/Dab2/Fgf13/Rtn4r/Epha7/Zc3h12d/Eaf2/Pparg/Bcl2/Frzb/Rrad/Sema3a/Tgfb1/Osgin1/Slit2/Cdkl3/Zfp418/Acvrl1/Sema5b/Trp53/Rerg/Sema4c/Ccr5/Sema5a/Sema3g	32
GO:0055074	BP	GO:0055074	calcium ion homeostasis	46/1589	347/22777	2.07759868982743e-05	0.0001988843673798	0.000121664179276294	Ccl2/Ddit3/Flna/Pln/Edn1/Gpr12/Spp1/Herpud1/Adm/Plcb1/Cyba/Edn3/Stc2/Tgm2/Atf4/Cx3cl1/Plce1/Capn3/Casq2/Npy1r/Bcl2/P2ry6/Atp13a5/Bak1/Cdh5/Ptprc/Cxcl10/Tgfb1/Gpr39/Atp2a3/Fgfr1/Chd7/Alpl/Edn2/F2r/Ryr1/Ccr1/Sypl2/Stc1/Drd2/Atp2c2/Tnfsf11/Nt5e/Adcy8/Ccr5/Ccl5	46
GO:0032890	BP	GO:0032890	regulation of organic acid transport	21/1589	110/22777	2.10681438592812e-05	0.000201358953210989	0.000123177965694839	Eprs/Thbs1/Edn1/Ptges/Npy5r/Tnf/Slc15a1/Slc38a3/Irs2/Il1rn/Adora2a/Sstr4/Il1a/Itgb1/Il1b/Avpr1a/Arg1/Cck/Grm7/Pla2g4a/Tnfsf11	21
GO:1901890	BP	GO:1901890	positive regulation of cell junction assembly	23/1589	127/22777	2.13034726108384e-05	0.000203147288433146	0.000124271949801991	Iqgap1/Epha2/Myh9/Flrt2/Slitrk2/Lrrtm3/Ephb1/Myoc/Wnt7a/Slitrk4/Il1rapl1/Cbln2/Syndig1/Sdc4/Lrrn1/Lrrc24/Ephb3/Irx3/Vegfa/Nlgn3/S100a10/Tek/Bdnf	23
GO:0010324	BP	GO:0010324	membrane invagination	17/1589	78/22777	2.13231651572815e-05	0.000203147288433146	0.000124271949801991	Thbs1/Fcgr3/Myh9/Ano6/Clec7a/Msr1/Itgb2/Appl2/Abca1/Fcer1g/Pparg/Fcgr2b/C3/Lbp/Gata2/Cd36/Fcgr1	17
GO:1904994	BP	GO:1904994	regulation of leukocyte adhesion to vascular endothelial cell	11/1589	36/22777	2.16779828823279e-05	0.00020619931889502	0.000126138978297806	Rela/Klf4/Selp/Il6/Icam1/Pawr/Itgb2/Sele/Tnf/Itga4/Cxcl12	11
GO:0002438	BP	GO:0002438	acute inflammatory response to antigenic stimulus	10/1589	30/22777	2.18769836913384e-05	0.000207104419976705	0.000126692658718827	Fcgr3/Bdkrb2/Icam1/Npy5r/Il20rb/Fcer1g/Fcgr2b/C3/Adcyap1/Fcgr1	10
GO:0060907	BP	GO:0060907	positive regulation of macrophage cytokine production	10/1589	30/22777	2.18769836913384e-05	0.000207104419976705	0.000126692658718827	Tlr2/Myd88/Tirap/Tlr7/Mapkapk2/Casp4/Casp1/Tlr4/Pycard/Cd36	10
GO:0150077	BP	GO:0150077	regulation of neuroinflammatory response	10/1589	30/22777	2.18769836913384e-05	0.000207104419976705	0.000126692658718827	Ptgs2/Cst7/Cx3cl1/Ctsc/Pparg/Nupr1/Tnfrsf1b/Mmp8/Lrrk2/Sphk1	10
GO:0045687	BP	GO:0045687	positive regulation of glial cell differentiation	14/1589	56/22777	2.19517061210425e-05	0.000207483503510581	0.000126924556718824	Tlr2/Rela/Lif/Ntf3/Aspa/Pparg/Tgfb1/Tnfrsf1b/Il34/Il1b/Cxcr4/Il33/Clcf1/Egr2	14
GO:0002886	BP	GO:0002886	regulation of myeloid leukocyte mediated immunity	16/1589	71/22777	2.38126022504555e-05	0.000224717348997595	0.000137467072928497	Hmox1/Il4ra/Tyrobp/Fcgr3/Cxcl1/Itgb2/Fcer1g/Crhr1/Cd84/Cxcl5/Vamp8/C3/Arg1/Ddx21/Gata2/Fcgr1	16
GO:0034446	BP	GO:0034446	substrate adhesion-dependent cell spreading	20/1589	103/22777	2.53983483720634e-05	0.000239304438283552	0.000146390480380712	Flna/Nedd9/Pdpn/Efna1/Myoc/Pxn/Dab2/Lpxn/Micall2/Fermt3/Itga4/Cspg5/Ephb3/Tyro3/Fzd4/Postn/Has2/Fn1/S100a10/Tek	20
GO:0043433	BP	GO:0043433	negative regulation of DNA-binding transcription factor activity	28/1589	173/22777	2.55211008938526e-05	0.000240082934981006	0.000146866712691038	Hmox1/Ddit3/Flna/Bcl3/Nfkbia/Id1/Cyp1b1/Klf4/Pim1/Esr1/Ezh2/Nfkbid/Tceal7/Havcr2/Trib1/Anxa4/Nupr1/Irak3/Zc3h12a/Sp100/Tnfaip3/Id3/Trib2/Lrrk2/Dap/Sik1/Pycard/Nlrc5	28
GO:0034614	BP	GO:0034614	cellular response to reactive oxygen species	25/1589	146/22777	2.57952564723665e-05	0.00024228103528127	0.000148211363718778	Lcn2/Edn1/Rela/Nfe2l2/Jun/Cyp1b1/Ripk1/Il6/Pawr/Fos/Ezh2/Kdm6b/Atp7a/Ripk3/Nos3/Mmp9/Tnfaip3/Gpr37/Anxa1/Gch1/Lrrk2/Fbln5/Trp53/Cd36/Sphk1	25
GO:0072073	BP	GO:0072073	kidney epithelium development	26/1589	155/22777	2.59982989321125e-05	0.000243805364437036	0.000149143846538451	Myc/Myo1e/Cd44/Lif/Gli3/Wwtr1/Spry1/Smad1/Robo2/Sox9/Epha7/Timeless/Hes5/Bcl2/Cited1/Tgfb1/Slit2/Fgfr1/Rarb/Smad6/Irx3/Vegfa/Npnt/Cd24a/Hs3st3b1/Bdnf	26
GO:0019229	BP	GO:0019229	regulation of vasoconstriction	18/1589	87/22777	2.61206712452556e-05	0.000244187462594319	0.000149377588683805	Dusp5/Edn1/Adm/Icam1/Ptgs2/Edn3/Cx3cl1/Shc1/Faah/Npy1r/Apln/Edn2/Chrm3/F2r/Fga/Smad6/Avpr1a/Hrh1	18
GO:0045576	BP	GO:0045576	mast cell activation	18/1589	87/22777	2.61206712452556e-05	0.000244187462594319	0.000149377588683805	Hmox1/Il4ra/Fcgr3/Plscr1/Fcer1g/Bcl10/Milr1/Crhr1/Cd300lb/Cd84/Lcp2/Tslp/Tlr4/Vamp8/Cd300lf/Gata2/Cd48/Plscr2	18
GO:0051897	BP	GO:0051897	positive regulation of protein kinase B signaling	22/1589	120/22777	2.62125270214407e-05	0.000244282786868037	0.000149435901711017	Hbegf/Thbs1/Osm/Il6/P2ry12/Adam8/Myoc/Tnf/Cx3cl1/Hcls1/Tgfb1/Fgfr1/Itgb1/Eng/Chil1/Csf3/Cxcl12/Vegfa/Gdf15/Tnfsf11/Sema5a/Tek	22
GO:0060840	BP	GO:0060840	artery development	22/1589	120/22777	2.62125270214407e-05	0.000244282786868037	0.000149435901711017	Ddit3/Adamts9/Edn1/Gli3/Lox/Ndst1/Robo2/Efemp2/Ptger4/Prrx2/Sox4/Chd7/Eng/Smad6/Acvrl1/Cxcr4/Notch4/Vegfa/Stra6/Plxnd1/Egr2/Col3a1	22
GO:0030857	BP	GO:0030857	negative regulation of epithelial cell differentiation	14/1589	57/22777	2.72451213356729e-05	0.00025351098126179	0.000155081095005541	Id1/Spry1/Ezh2/Sox9/Hes5/Frzb/Mmp9/Il1a/Cited1/Acvrl1/Notch4/Vegfa/Xdh/S1pr3	14
GO:0007157	BP	GO:0007157	heterophilic cell-cell adhesion via plasma membrane cell adhesion molecules	13/1589	50/22777	2.73223514846049e-05	0.000253834827534769	0.00015527920253673	Itga5/Selp/Pvr/Sele/Il1rapl1/Lgals1/Cxadr/L1cam/Itga4/Igsf21/Crtam/Hmcn1/Cd24a	13
GO:0062014	BP	GO:0062014	negative regulation of small molecule metabolic process	21/1589	112/22777	2.79651980233719e-05	0.000259404309726875	0.000158686239946575	Stat3/Ier3/Plek/Trib3/Il6/Fmo1/Cry1/Sirt4/Rest/Appl2/Sox9/Ddit4/Nupr1/Ceacam1/Tspo/Snai1/Sik1/Trp53/Fmo2/Entpd1/Lepr	21
GO:0070242	BP	GO:0070242	thymocyte apoptotic process	9/1589	25/22777	2.80489246950995e-05	0.000259778198840217	0.000158914960346849	Gli3/Ada/Efna1/Adam8/Nfkbid/Bak1/Casp8/Bcl2l11/Trp53	9
GO:0060560	BP	GO:0060560	developmental growth involved in morphogenesis	40/1589	290/22777	2.83577007733561e-05	0.000261918261829068	0.000160224108021793	Tnfrsf12a/Ifrd1/Edn1/Iqgap1/Tnc/Csf1/Spry1/Edn3/Esr1/Rdh10/Ccl11/Fgf13/Sox9/Rtn4r/Epha7/Unc13a/Sema3a/Tgfb1/Syt17/L1cam/Itga4/Slit2/Itgb1/Edn2/Cdkl3/Nrn1/Dcx/Cxcr4/Cxcl12/Prkg1/Sema5b/Vegfa/Sema4c/Postn/Nlgn3/Ccr5/Fn1/Sema5a/Sema3g/Bdnf	40
GO:1903522	BP	GO:1903522	regulation of blood circulation	38/1589	270/22777	2.83675469940224e-05	0.000261918261829068	0.000160224108021793	Hbegf/Flna/Dusp5/Pln/Edn1/Mdm2/Ada/Adm/Kcne4/Icam1/Gjc1/Ptgs2/Edn3/Myh7/Tnf/Fgf13/Cx3cl1/Shc1/Faah/Casq2/Npy1r/Cxadr/Sema3a/Apln/Nos3/Scn2b/Zc3h12a/Edn2/Chrm3/F2r/Fga/Smad6/Gch1/Irx3/Avpr1a/Hrh1/Stc1/Drd2	38
GO:0007193	BP	GO:0007193	adenylate cyclase-inhibiting G protein-coupled receptor signaling pathway	16/1589	72/22777	2.86527068956852e-05	0.000264143521351132	0.000161585373248394	Flna/Edn1/Gnai3/Akap12/P2ry12/Chrm1/Grm4/Adcy4/Adcy7/Gpr37/Akap5/Chrm3/Cort/Drd2/Grm7/S1pr3	16
GO:0002861	BP	GO:0002861	regulation of inflammatory response to antigenic stimulus	11/1589	37/22777	2.89133336720322e-05	0.000265727304700105	0.000162554226174559	Fcgr3/Npy5r/Tnf/Il20rb/Fcer1g/Gpr17/Fcgr2b/C3/Adcyap1/Cd24a/Fcgr1	11
GO:0009595	BP	GO:0009595	detection of biotic stimulus	11/1589	37/22777	2.89133336720322e-05	0.000265727304700105	0.000162554226174559	Tlr2/Clec7a/Dach1/Tlr1/Tspo/Tlr4/Naip2/Clec4n/Pglyrp1/Crtam/Lbp	11
GO:0031669	BP	GO:0031669	cellular response to nutrient levels	34/1589	231/22777	2.9084073438234e-05	0.000266886520522935	0.000163263357030577	Atf3/Cdkn1a/Pdk4/Angptl4/Cd68/Plin2/Fas/Prkab2/Nfe2l2/Jun/Nuak2/Pmaip1/Pim1/Kptn/Mybbp1a/Sesn2/Hspa5/Atf4/Slc38a3/Slc2a1/Bcl2/Prkab1/Rrp8/Zc3h12a/Cadps2/Ucn2/Lrrk2/Dap/Ifi204/Trp53/Inhbb/Cartpt/Postn/Klf10	34
GO:0006022	BP	GO:0006022	aminoglycan metabolic process	22/1589	121/22777	2.99559071236479e-05	0.00027446583816353	0.000167899877599619	Cd44/Ccnd3/Ugdh/Ndst1/B3galt6/Tnfaip6/Chil3/Arsb/Ndnf/Lyve1/Ptger4/Tgfb1/Il15/Chil1/Il1b/Pglyrp1/Gusb/Itih2/Dcn/Hs3st3b1/Ovgp1/Has2	22
GO:1905523	BP	GO:1905523	positive regulation of macrophage migration	10/1589	31/22777	3.02818329925969e-05	0.000277027839135638	0.000169467138765909	C3ar1/C5ar1/Ccl2/Thbs1/Csf1/P2ry12/Cx3cl1/Il34/Mmp14/Ccl5	10
GO:0060348	BP	GO:0060348	bone development	37/1589	261/22777	3.06502236339086e-05	0.000279969905346069	0.000171266898473444	Sh2b3/Thbs1/Flna/Ranbp3l/Tyrobp/Gli3/Ninj1/Ano6/Serpinh1/Col2a1/Smad1/Ecm1/Lox/Tjp2/Myoc/Sox9/Tmem119/Sh3pxd2b/Ptger4/Ptprc/Spns2/Fbn1/Ogn/Alpl/Rarb/Cfh/Mmp14/Fbln5/Runx2/Ryr1/Trp53/Stc1/Tmem107/Tnfsf11/Has2/Lepr/Col3a1	37
GO:0001890	BP	GO:0001890	placenta development	29/1589	184/22777	3.07144796670774e-05	0.000280129164402628	0.000171364322532779	Socs3/Cebpa/Cebpb/Lif/Fosl1/Ctsl/Ada/Adm/Ptgs2/Junb/Pparg/St14/Ascl2/Zfp36l1/Krt19/Syde1/Cited1/Ttpa/Vwf/Nsdhl/Itga4/Fzd5/Ccnf/Snai1/Dnmt3l/Tcf23/Pla2g4a/Serpine1/Gata2	29
GO:0015837	BP	GO:0015837	amine transport	23/1589	130/22777	3.13787603548821e-05	0.000285752090111506	0.000174804053118521	P2ry12/Npy5r/Tnf/Stx1a/Slc15a1/Slc38a3/Chrna4/Il1rn/Adora2a/Crhr1/Syt17/Itgb1/Il1b/Avpr1a/Cxcl12/Arg1/Cck/Drd2/Grm7/Entpd1/Cartpt/Syt9/Crh	23
GO:0014911	BP	GO:0014911	positive regulation of smooth muscle cell migration	15/1589	65/22777	3.15342112787065e-05	0.00028629618525114	0.000175136894203438	Myc/Adamts1/Iqgap1/Mdm2/Cyp1b1/Atp7a/Bcl2/P2ry6/Ptger4/Fga/Tlr4/Plau/Postn/Has2/Ccl5	15
GO:2000401	BP	GO:2000401	regulation of lymphocyte migration	15/1589	65/22777	3.15342112787065e-05	0.00028629618525114	0.000175136894203438	Ccl7/Msn/Nedd9/Adam8/Ecm1/Apod/Ripk3/Cxcl10/Itga4/Spns2/Dock8/Cxcl12/Padi2/Pycard/Ccl5	15
GO:0043087	BP	GO:0043087	regulation of GTPase activity	46/1589	353/22777	3.20510120370715e-05	0.000290547280329998	0.000177737430387397	Ccl3/Ccl4/Rgs1/Ccl2/Ccl7/Iqgap1/Epha2/Nedd9/Ccl6/Ccl9/Gpr65/Spry1/Rgs16/Icam1/Ccl12/Ezh2/Tax1bp3/Chn1/Ralgds/Ntf3/Ccl11/Rtn4r/Cx3cl1/Pecam1/Rasgrp2/Ccl17/Rasip1/Sipa1/Mex3b/Itgb1/Rgs14/F2r/Ephb3/Plxnc1/Dock8/Lrrk2/Prkg1/Arap3/Pycard/Epha3/Adcyap1/Vav1/Rgs9/Plxnd1/Ccl5/S100a10	46
GO:0072089	BP	GO:0072089	stem cell proliferation	24/1589	139/22777	3.22688269544025e-05	0.000292079261222678	0.000178674594028915	Cebpa/Hmgb2/Gli3/Nes/Pim1/Prg4/Cd109/Cxcl1/Dab2/Sox9/Abcb1b/Taf4b/Zfp36l1/Sox11/Ptprc/Tgfb1/Prrx2/Irf6/Fgfr1/Rarb/Runx2/Trp53/Kitl/Cd34	24
GO:0002864	BP	GO:0002864	regulation of acute inflammatory response to antigenic stimulus	8/1589	20/22777	3.24840033714977e-05	0.000293139958026653	0.000179323457525915	Fcgr3/Npy5r/Il20rb/Fcer1g/Fcgr2b/C3/Adcyap1/Fcgr1	8
GO:0060099	BP	GO:0060099	regulation of phagocytosis, engulfment	8/1589	20/22777	3.24840033714977e-05	0.000293139958026653	0.000179323457525915	Ano6/Appl2/Pparg/C3/Lbp/Gata2/Cd36/Fcgr1	8
GO:0002347	BP	GO:0002347	response to tumor cell	12/1589	44/22777	3.29902397182501e-05	0.000296812938698181	0.000181570341907963	Hspd1/Rela/Klf4/Pvr/Txnip/Havcr2/Plk5/Tgfb1/Ceacam1/Crtam/Cd24a/Cd274	12
GO:0018149	BP	GO:0018149	peptide cross-linking	12/1589	44/22777	3.29902397182501e-05	0.000296812938698181	0.000181570341907963	Thbs1/Tgm1/Tgm2/Krt10/Ndnf/Stfa2l1/Anxa1/Sprr1a/F13a1/Dcn/Fn1/Col3a1	12
GO:0051924	BP	GO:0051924	regulation of calcium ion transport	40/1589	292/22777	3.32336896986279e-05	0.000298554302502839	0.000182635592037505	Lgals3/Gem/Pln/Gpr35/Jph4/Cyba/Icam1/P2ry12/Pawr/Ptgs2/Stc2/Cx3cl1/Capn3/Casq2/Bcl2/P2ry6/Adora2a/Ahnak/Rrad/Cd84/Bak1/Nos3/Homer2/Cxcl10/Tgfb1/Gpr39/Chd7/Tspo/Akap5/F2r/Cxcr4/Cxcl12/Ccr1/Stc1/Drd2/Atp2c2/Serpine1/Rgs9/Ccl5/Crh	40
GO:0031640	BP	GO:0031640	killing of cells of another organism	14/1589	58/22777	3.36271316676406e-05	0.000301184324502236	0.000184244463927492	Lgals3/Clec7a/Ccl11/Ccl27a/Ccl17/Cxcl10/Bcl2l11/Cxcl12/C3/Pglyrp1/Ppbp/Lyz2/Hamp/Lyz1	14
GO:0140895	BP	GO:0140895	cell surface toll-like receptor signaling pathway	14/1589	58/22777	3.36271316676406e-05	0.000301184324502236	0.000184244463927492	Cd14/Tlr2/Nfkbia/Tirap/Ninj1/Cyba/Tnip2/Appl2/Tlr1/Tnfaip3/Tlr4/Pik3ap1/Lbp/Ifi35	14
GO:0001938	BP	GO:0001938	positive regulation of endothelial cell proliferation	20/1589	105/22777	3.39776409991367e-05	0.000303415262832589	0.000185609203069911	Hmox1/Stat3/Ccl2/Hmgb2/Jun/Cyba/Lrg1/Ecm1/Ccl11/Flt4/Stat5a/Apln/Itga4/Fgfr1/Acvrl1/Cxcl12/Arg1/Vegfa/Gata2/Sema5a	20
GO:0033077	BP	GO:0033077	T cell differentiation in thymus	20/1589	105/22777	3.39776409991367e-05	0.000303415262832589	0.000185609203069911	Tnfsf9/Fas/Gli3/Ada/Adam8/Nfkbid/Mafb/Stat5a/Bcl2/Ripk3/Zfp36l1/Ptprc/Il1a/Fzd5/Il1b/Mpzl2/Trp53/Il2rg/Cd1d1/Zbtb1	20
GO:0008585	BP	GO:0008585	female gonad development	22/1589	122/22777	3.41721153245788e-05	0.000304697117715283	0.000186393356315884	Adamts1/Cebpb/Sgpl1/Myh9/Tiparp/Ptx3/Esr1/Tnfaip6/Stat5a/Bcl2/Ptger4/Nos3/Nupr1/Edn2/Arid5b/Fzd4/Vegfa/Adcyap1/Pla2g4a/Serpine1/Kitl/Ereg	22
GO:0002455	BP	GO:0002455	humoral immune response mediated by circulating immunoglobulin	13/1589	51/22777	3.43443425503725e-05	0.000305322736224188	0.000186776067955963	Bcl3/Hpx/Tnf/Ighm/C1qb/Ptprc/Serping1/Fcgr2b/C3/C1qc/C1ra/C1qa/C1s1	13
GO:1902041	BP	GO:1902041	regulation of extrinsic apoptotic signaling pathway via death domain receptors	13/1589	51/22777	3.43443425503725e-05	0.000305322736224188	0.000186776067955963	Hmox1/Atf3/Lgals3/Thbs1/Hmgb2/Itprip/Pmaip1/Icam1/Tmbim1/Sp100/Tnfaip3/Fga/Serpine1	13
GO:0071277	BP	GO:0071277	cellular response to calcium ion	17/1589	81/22777	3.57717830889864e-05	0.000317070486253935	0.000193962557193615	Iqgap1/Itpkc/Clic4/Jun/Fos/Krt10/Junb/Capn3/Rasgrp2/Syt17/Fosb/Cpne4/Alox5ap/Slc25a24/Itpka/Syt9/Adcy8	17
GO:2000107	BP	GO:2000107	negative regulation of leukocyte apoptotic process	17/1589	81/22777	3.57717830889864e-05	0.000317070486253935	0.000193962557193615	Cd44/Bcl3/Ada/Efna1/Irs2/Stat5a/Fcer1g/Bcl10/Hcls1/Bcl2/Ido1/Dock8/Fcgr2b/Cxcl12/Kitl/Ccr5/Ccl5	17
GO:0031638	BP	GO:0031638	zymogen activation	18/1589	89/22777	3.60268497352426e-05	0.000318858937819462	0.000195056612471876	Plat/Thbs1/Pawr/Plaur/Ctsz/Cuzd1/Bak1/Masp1/Casp8/Fga/Mmp14/Ifi204/Klkb1/Pycard/Plau/C1ra/Serpine1/S100a10	18
GO:0007611	BP	GO:0007611	learning or memory	43/1589	324/22777	3.70542433613262e-05	0.000327467559868264	0.000200322792765811	Lcn2/Tlr2/Itga5/Jun/Nedd9/Jph4/Plcb1/Ptgs2/Rcan1/Ntf3/Ccl11/Fgf13/Gpr88/Btg2/Nptx2/Grm4/Il1rn/Foxp2/Sgk1/Crhr1/Prkar2b/Aaas/Ptchd1/Casp1/Bche/Itgb1/Rgs14/Il1b/Npas4/Camk4/Pirb/Slc7a11/Hrh1/Cck/Drd2/Grm7/Nlgn3/Stra6/Mme/Arc/Adcy8/Crh/Bdnf	43
GO:0051953	BP	GO:0051953	negative regulation of amine transport	11/1589	38/22777	3.81404033750093e-05	0.000336569370785665	0.000205890673086333	P2ry12/Npy5r/Tnf/Slc15a1/Il1rn/Crhr1/Il1b/Drd2/Grm7/Entpd1/Crh	11
GO:0072678	BP	GO:0072678	T cell migration	15/1589	66/22777	3.82015307678301e-05	0.000336612310138332	0.000205916940515844	Ccl2/Msn/Icam1/Adam8/Cxcl16/Ecm1/Apod/Ripk3/Cxcl10/Itga4/Spns2/Dock8/Cxcl12/Pycard/Ccl5	15
GO:0045602	BP	GO:0045602	negative regulation of endothelial cell differentiation	6/1589	11/22777	3.88631353075639e-05	0.000340935687016356	0.000208561693879302	Id1/Acvrl1/Notch4/Vegfa/Xdh/S1pr3	6
GO:0048251	BP	GO:0048251	elastic fiber assembly	6/1589	11/22777	3.88631353075639e-05	0.000340935687016356	0.000208561693879302	Lox/Atp7a/Efemp2/Fbln5/Ltbp4/Col3a1	6
GO:0061299	BP	GO:0061299	retina vasculature morphogenesis in camera-type eye	6/1589	11/22777	3.88631353075639e-05	0.000340935687016356	0.000208561693879302	Rhoj/Clic4/Cyp1b1/Col4a1/Fzd4/Lama1	6
GO:0043270	BP	GO:0043270	positive regulation of monoatomic ion transport	38/1589	274/22777	3.9378781220748e-05	0.000344953511045001	0.000211019530406937	Lgals3/Lcn2/Ccl2/Flna/Edn1/Kcnip2/Ano6/Plcb1/P2ry12/Edn3/Cxcl1/Atp7a/Chrm1/Cx3cl1/Abcb1b/Capn3/Sgk1/P2ry6/Bak1/Cxcl10/Gpr39/Cacng3/Tspo/Akap5/F2r/Tesc/Cxcr4/Cxcl12/Ccr1/Stc1/Cacng4/Atp2c2/Serpine1/Nlgn3/Rgs9/Arc/Ccl5/Crh	38
GO:0033157	BP	GO:0033157	regulation of intracellular protein transport	33/1589	225/22777	4.06672126223334e-05	0.000355719200466989	0.000217605260523012	Bag3/Tnfrsf1a/Ccl2/Myo1c/Flna/Ptpn1/Mdm2/Ipo5/Gli3/Pmaip1/Il6/Ptgs2/C2cd5/Lcp1/Emd/Chrm1/Apod/Uaca/Hcls1/Stom/Tgfb1/Zc3h12a/Sp100/Plk3/Hspa1l/Akap5/Mdfic/Kif20b/Lrrk2/Camk4/Slc35d3/Cd36/Tek	33
GO:0045824	BP	GO:0045824	negative regulation of innate immune response	19/1589	98/22777	4.10197975028066e-05	0.000358279486801886	0.000219171472788718	A2m/Gfer/Lyar/Havcr2/Mmp12/Pparg/Irak3/Tgfb1/Tnfaip3/Ceacam1/Tyro3/Serping1/Ifi204/Dusp10/Ccr1/Arg1/Drd2/Nlrc5/Tap1	19
GO:0045662	BP	GO:0045662	negative regulation of myoblast differentiation	10/1589	32/22777	4.13028892421507e-05	0.000359179049906668	0.000219721765445162	Ddit3/Ccl9/Tnf/Sox9/Ccl17/Cxcl10/Tgfb1/Id3/Cmtm5/Sostdc1	10
GO:0046597	BP	GO:0046597	negative regulation of viral entry into host cell	10/1589	32/22777	4.13028892421507e-05	0.000359179049906668	0.000219721765445162	Ch25h/Ifitm2/Ptx3/Ifitm1/Ifitm6/Ifitm3/Trim59/Trim25/Ly6e/Trim12c	10
GO:2000178	BP	GO:2000178	negative regulation of neural precursor cell proliferation	10/1589	32/22777	4.13028892421507e-05	0.000359179049906668	0.000219721765445162	Ctnna1/Appl2/Btg2/Tgfb1/Il1b/Trp53/Cd24a/Gata2/Ccr5/Bdnf	10
GO:0015850	BP	GO:0015850	organic hydroxy compound transport	41/1589	305/22777	4.14158529877628e-05	0.0003596386769605	0.000220002934593921	Myc/Lgals3/Slc10a6/Nfkbia/Anxa2/Fcgr3/Spp1/Igfbp3/P2ry12/Slco1c1/Msr1/Dab2/Slc22a3/Stx1a/Slc16a1/Abca1/Fcer1g/Chrna4/Pparg/Atp8b1/Adora2a/Crhr1/Slc5a3/Apoc2/Lima1/Syt17/Ceacam1/Tspo/Pltp/Abca8a/Cxcl12/Drd2/Ly6e/Entpd1/Cartpt/Slc16a7/Cd36/Stra6/Syt9/Slco1a4/Crh	41
GO:0002260	BP	GO:0002260	lymphocyte homeostasis	18/1589	90/22777	4.21319512752032e-05	0.000365326760115276	0.000223482524155426	Cd44/Fas/Pmaip1/Ada/Il20rb/Stat5a/Bcl10/Slc40a1/Bcl2/Bak1/Ripk3/Sh2b2/Tgfb1/Tnfaip3/Spns2/Bcl2l11/Pirb/Cd24a	18
GO:0048863	BP	GO:0048863	stem cell differentiation	39/1589	285/22777	4.24236882101634e-05	0.000367324061593933	0.000224704339868593	A2m/Zfp36/Stat3/Sh2b3/Edn1/Lif/Nfe2l2/Hspa9/Edn3/Esr1/Gatad2a/Ezh2/Rest/Rdh10/Krt10/Wnt7a/Sox9/Aldh1a2/Kbtbd8/Hes5/Slc4a11/Bcl2/Frzb/Phactr4/Sema3a/Sox11/Ptprc/Fgfr1/Itgb1/Dnmt3l/Runx2/Sema5b/Trp53/Sema4c/Zic3/Kitl/Fn1/Sema5a/Sema3g	39
GO:0010718	BP	GO:0010718	positive regulation of epithelial to mesenchymal transition	13/1589	52/22777	4.28901521202207e-05	0.000370826271871792	0.000226846758323711	Glipr2/Wwtr1/Pdpn/Il6/Lrg1/Ezh2/Dab2/Bambi/Tgfb1i1/Tgfb1/Eng/Il1b/Snai1	13
GO:0043903	BP	GO:0043903	regulation of biological process involved in symbiotic interaction	15/1589	67/22777	4.60774081931594e-05	0.000397641344380229	0.000243250429622537	Ch25h/Ifitm2/Ptx3/Cxcl1/Ifitm1/Ifitm6/Lgals1/Ifitm3/Cxcl5/Trim59/Trim25/Arg1/Ly6e/Trim34a/Trim12c	15
GO:0015698	BP	GO:0015698	inorganic anion transport	25/1589	151/22777	4.61245350158581e-05	0.000397641344380229	0.000243250429622537	Cebpb/Clic1/Clic4/Gabra2/Ano6/Slc11a1/Stc2/Gabrg2/Atf4/Abcb1b/Lrrc8a/Slc4a11/Atp8b1/P2ry6/Glra3/Slc37a2/Fgfr1/Gabrd/Tspo/Ano3/Slc26a7/Gabrr2/Slc17a6/Glra2/Clca1	25
GO:0032409	BP	GO:0032409	regulation of transporter activity	42/1589	317/22777	4.72055919544667e-05	0.000406375621098668	0.000248593477055177	Ccl2/Gem/Pln/Edn1/Gpr35/Pim1/Ripk1/Kcne4/Plcb1/Atp7a/Fgf13/Abcb1b/Fxyd7/Casq2/Chrna4/Bcl2/P2ry6/Ahnak/Rrad/Slc5a3/Stom/Mmp9/Scn2b/Kcns2/Cttnbp2nl/Kcng1/Itgb1/Cacng3/Akap5/Chrm3/Tesc/Fxyd5/Neto2/Cacng4/Drd2/Hamp/Shisa9/Nlgn3/Rgs9/Arc/Tmem74/Crh	42
GO:0031960	BP	GO:0031960	response to corticosteroid	19/1589	99/22777	4.74845630577736e-05	0.000408189857434855	0.000249703305734844	Zfp36/Eif4ebp1/Fas/Il6/Rest/Tnf/Ddit4/Il1rn/Bcl2/Sgk1/Sstr4/Zfp36l1/Tgfb1/Bche/Anxa1/Alpl/Npas4/Fibin/Pappa	19
GO:0035296	BP	GO:0035296	regulation of tube diameter	28/1589	179/22777	4.79390416442392e-05	0.00041091588274711	0.000251370906042859	Dusp5/Edn1/Bdkrb2/Vstm4/Adm/Icam1/Ptgs2/Edn3/Tnf/Cx3cl1/Shc1/Faah/Npy1r/Adora2a/Klf2/Apln/Nos3/Edn2/Chrm3/F2r/Fga/Smad6/Gch1/Avpr1a/Prkg1/Hrh1/Vegfa/Adcyap1	28
GO:0097746	BP	GO:0097746	blood vessel diameter maintenance	28/1589	179/22777	4.79390416442392e-05	0.00041091588274711	0.000251370906042859	Dusp5/Edn1/Bdkrb2/Vstm4/Adm/Icam1/Ptgs2/Edn3/Tnf/Cx3cl1/Shc1/Faah/Npy1r/Adora2a/Klf2/Apln/Nos3/Edn2/Chrm3/F2r/Fga/Smad6/Gch1/Avpr1a/Prkg1/Hrh1/Vegfa/Adcyap1	28
GO:0061448	BP	GO:0061448	connective tissue development	41/1589	307/22777	4.8150407598215e-05	0.000412137179771274	0.000252118014033572	C3ar1/Arid5a/Thbs1/Edn1/Rela/Gli3/Csf1/Mustn1/Serpinh1/Slc39a14/Col2a1/Smad1/Ecm1/Lox/Atp7a/Wnt7a/Sox9/Id4/Hes5/Sh3pxd2b/Pparg/Frzb/Il6ra/Myf5/Wnt9a/Tgfb1/Arrdc3/Prrx2/Fgfr1/Mgp/Ogn/Rarb/Arid5b/Cfh/Snai1/Runx2/Stc1/Zfp516/Lmna/Mycn/Col3a1	41
GO:0034755	BP	GO:0034755	iron ion transmembrane transport	8/1589	21/22777	4.92677498596771e-05	0.000420497785178956	0.000257232474303022	Lcn2/Scara5/Slc39a14/Atp7a/Slc25a28/Slc40a1/Steap4/Hamp	8
GO:1905153	BP	GO:1905153	regulation of membrane invagination	8/1589	21/22777	4.92677498596771e-05	0.000420497785178956	0.000257232474303022	Ano6/Appl2/Pparg/C3/Lbp/Gata2/Cd36/Fcgr1	8
GO:0033032	BP	GO:0033032	regulation of myeloid cell apoptotic process	11/1589	39/22777	4.97938446549665e-05	0.000424382582009494	0.000259608933671193	Cd44/Stat5a/Fcer1g/Bcl2/Anxa1/Fcgr2b/Clec5a/Slc7a11/Kitl/Ccr5/Ccl5	11
GO:0030100	BP	GO:0030100	regulation of endocytosis	35/1589	247/22777	5.00481489725971e-05	0.000425943208112445	0.000260563620540122	Cd14/Lgals3/Ptpn1/Anxa2/Myh9/Ankrd13a/Ano6/Ntf3/Sele/Appl2/Dab2/Pparg/Ighm/Cd151/Apln/Apoc2/Ehd4/Itgb1/Akap5/Lrrk2/Vamp8/Dcx/C3/Rspo1/Lbp/Drd2/Hamp/Epha3/Vegfa/Serpine1/Gata2/Cd36/Fcgr1/Sphk1/Arc	35
GO:0045926	BP	GO:0045926	negative regulation of growth	37/1589	267/22777	5.02989039520158e-05	0.000427469236285384	0.000261497142705082	Hspa1b/Hspa1a/Sertad1/Cdkn1a/Ifrd1/Socs2/Osgin2/Adipor2/Sesn2/Stc2/Dab2/Fgf13/Rtn4r/Epha7/Zc3h12d/Eaf2/Pparg/Bcl2/Frzb/Cxadr/Rrad/Sema3a/Tgfb1/Osgin1/Slit2/Cdkl3/Zfp418/Acvrl1/Sema5b/Dusp10/Trp53/Rerg/Gdf15/Sema4c/Ccr5/Sema5a/Sema3g	37
GO:0042594	BP	GO:0042594	response to starvation	31/1589	208/22777	5.03910470747979e-05	0.000427644871841866	0.000261604584813844	Atf3/Zfp36/Cdkn1a/Pdk4/Ddit3/Angptl4/Eif4ebp1/Plin2/Fas/Nfe2l2/Jun/Nuak2/Pmaip1/Kptn/Mybbp1a/Sesn2/Hspa5/Atf4/Slc38a3/Slc2a1/Bcl2/Rrp8/Zc3h12a/Cadps2/Lrrk2/Dap/Ifi204/Trp53/Inhbb/Cartpt/Klf10	31
GO:0042113	BP	GO:0042113	B cell activation	42/1589	318/22777	5.07985933076401e-05	0.000429949937839328	0.000263014670314548	Nfkbiz/Hspd1/Cdkn1a/Bcl3/Cd86/Fas/Icosl/Tyrobp/Irf8/Blnk/Tirap/Il6/Ada/Pawr/Tnip2/Parp3/Samsn1/Ezh2/Irs2/Stat5a/Lgals1/Chrna4/Bcl2/Hdac9/Ighm/Il21/Bak1/Zfp36l1/Ptprc/Tgfb1/Tnfaip3/Lax1/Itm2a/Tlr4/Mmp14/Bst1/Fcgr2b/Trp53/Il2rg/Cd24a/Zbtb1/Clcf1	42
GO:0051147	BP	GO:0051147	regulation of muscle cell differentiation	26/1589	161/22777	5.08063857684113e-05	0.000429949937839328	0.000263014670314548	Trip10/Edn1/Piezo1/Mdm2/Ptbp1/Smad1/Rcan1/Ezh2/Trim72/Tmem119/Neu2/Efemp2/Bcl2/Hdac9/Myf5/Tgfb1/Nid1/Eng/Mmp14/Zfp418/Sik1/Tcf23/Lama1/Hamp/Ereg/Bdnf	26
GO:0002275	BP	GO:0002275	myeloid cell activation involved in immune response	20/1589	108/22777	5.17195579204094e-05	0.000434691607028337	0.000265915306990425	Hmox1/Sbno2/Il4ra/Myd88/Tyrobp/Itgb2/Tnf/Havcr2/Fcer1g/Anxa3/Stx11/Milr1/Crhr1/Cd84/Vamp8/Lbp/Pycard/Il33/Gata2/Ifi35	20
GO:0007406	BP	GO:0007406	negative regulation of neuroblast proliferation	7/1589	16/22777	5.18026267443095e-05	0.000434691607028337	0.000265915306990425	Ctnna1/Btg2/Tgfb1/Trp53/Cd24a/Gata2/Bdnf	7
GO:0060330	BP	GO:0060330	regulation of response to type II interferon	7/1589	16/22777	5.18026267443095e-05	0.000434691607028337	0.000265915306990425	Hpx/Pparg/Irgm1/Arg1/Parp9/Nlrc5/Igtp	7
GO:0060334	BP	GO:0060334	regulation of type II interferon-mediated signaling pathway	7/1589	16/22777	5.18026267443095e-05	0.000434691607028337	0.000265915306990425	Hpx/Pparg/Irgm1/Arg1/Parp9/Nlrc5/Igtp	7
GO:0070234	BP	GO:0070234	positive regulation of T cell apoptotic process	7/1589	16/22777	5.18026267443095e-05	0.000434691607028337	0.000265915306990425	Adam8/Nfkbid/Ido1/Bcl2l11/Trp53/Ccl5/Cd274	7
GO:1903978	BP	GO:1903978	regulation of microglial cell activation	7/1589	16/22777	5.18026267443095e-05	0.000434691607028337	0.000265915306990425	Cst7/Cx3cl1/Ctsc/Pparg/Mmp8/Lrrk2/Sphk1	7
GO:0035150	BP	GO:0035150	regulation of tube size	28/1589	180/22777	5.30564880714534e-05	0.000444589591220596	0.000271970232971315	Dusp5/Edn1/Bdkrb2/Vstm4/Adm/Icam1/Ptgs2/Edn3/Tnf/Cx3cl1/Shc1/Faah/Npy1r/Adora2a/Klf2/Apln/Nos3/Edn2/Chrm3/F2r/Fga/Smad6/Gch1/Avpr1a/Prkg1/Hrh1/Vegfa/Adcyap1	28
GO:0042307	BP	GO:0042307	positive regulation of protein import into nucleus	13/1589	53/22777	5.32292467107828e-05	0.000445413402895963	0.000272474185960091	Bag3/Tnfrsf1a/Flna/Ipo5/Gli3/Il6/Ptgs2/Uaca/Hcls1/Tgfb1/Zc3h12a/Akap5/Tek	13
GO:0033028	BP	GO:0033028	myeloid cell apoptotic process	12/1589	46/22777	5.34305069355805e-05	0.000446473076809466	0.000273122423720984	Cd44/Il6/Stat5a/Fcer1g/Bcl2/Anxa1/Fcgr2b/Clec5a/Slc7a11/Kitl/Ccr5/Ccl5	12
GO:0003012	BP	GO:0003012	muscle system process	53/1589	435/22777	5.37204929415778e-05	0.000448270166345132	0.00027422176313274	Map2k3/Tnfrsf1a/Tpm4/Trip10/Flna/Errfi1/Pln/Edn1/Tead1/Klf4/Bdkrb2/Ada/Kcne4/Cyba/Pawr/Ptgs2/Edn3/Ezh2/Myoc/Myh7/Fgf13/Trim72/Shc1/Casq2/Npy1r/Pparg/Ptger4/Ncf1/Myh14/Nos3/Scn2b/Gtf2ird1/Mlip/Zc3h12a/Tnfrsf1b/Prok2/Edn2/Chrm3/F2r/Zfp418/Cxcr4/Cald1/Ryr1/Prkg1/Ppp1r13l/Stc1/Drd2/Hamp/Lmna/Npnt/Kcnj8/Sphk1/Flt1	53
GO:0000041	BP	GO:0000041	transition metal ion transport	19/1589	100/22777	5.48389299168769e-05	0.000456330066331953	0.00027915227189954	Lcn2/Scara5/Hpx/Cp/Slc39a2/Slc11a1/Slc39a14/Atp7a/Slc39a12/Slc30a10/Slc25a28/Slc40a1/Slc30a3/Slc46a1/Slc39a1/Steap4/Hrh1/Hamp/Atp2c2	19
GO:0120162	BP	GO:0120162	positive regulation of cold-induced thermogenesis	19/1589	100/22777	5.48389299168769e-05	0.000456330066331953	0.00027915227189954	Gadd45g/Lcn2/Il4ra/Cebpb/Prkab2/Ucp2/Adipor2/Kdm6b/Appl2/Fabp4/Prkab1/Alpl/Cnot3/Cxcr4/Zfp516/Vegfa/Adcyap1/Cd36/Lepr	19
GO:0042149	BP	GO:0042149	cellular response to glucose starvation	15/1589	68/22777	5.53436482607361e-05	0.000459252493126192	0.000280940017523293	Plin2/Nfe2l2/Nuak2/Pmaip1/Kptn/Mybbp1a/Sesn2/Hspa5/Atf4/Slc2a1/Bcl2/Rrp8/Zc3h12a/Ifi204/Trp53	15
GO:1903556	BP	GO:1903556	negative regulation of tumor necrosis factor superfamily cytokine production	15/1589	68/22777	5.53436482607361e-05	0.000459252493126192	0.000280940017523293	Errfi1/Bcl3/Havcr2/Gpnmb/Cx3cl1/Ptger4/Irak3/Zc3h12a/Tnfaip3/Tspo/Tlr4/Lbp/Cd24a/Cd34/Cd274	15
GO:0070741	BP	GO:0070741	response to interleukin-6	10/1589	33/22777	5.55720428076702e-05	0.00046050904725525	0.000281708693457165	Sbno2/Cebpa/Stat3/Rela/Ripk1/Selp/Il6/Il6ra/Cited1/C1qtnf4	10
GO:0072331	BP	GO:0072331	signal transduction by p53 class mediator	26/1589	162/22777	5.65695652736024e-05	0.000467469402663149	0.000285966574251567	Myc/Cdkn1a/Cd44/Bcl3/Mdm2/Pmaip1/Bdkrb2/Rps27l/Mybbp1a/Dyrk3/Sesn2/Phlda3/Aen/Pttg1ip/Ddit4/Mlf1/Eda2r/Nupr1/Rrp8/Sp100/Sox4/Muc1/Ifi204/Snai1/Trp53/Pycard	26
GO:0031639	BP	GO:0031639	plasminogen activation	9/1589	27/22777	5.66463842438213e-05	0.000467469402663149	0.000285966574251567	Plat/Thbs1/Plaur/Ctsz/Fga/Klkb1/Plau/Serpine1/S100a10	9
GO:1904996	BP	GO:1904996	positive regulation of leukocyte adhesion to vascular endothelial cell	9/1589	27/22777	5.66463842438213e-05	0.000467469402663149	0.000285966574251567	Rela/Selp/Il6/Icam1/Pawr/Itgb2/Sele/Tnf/Itga4	9
GO:0019882	BP	GO:0019882	antigen processing and presentation	22/1589	126/22777	5.68679825744363e-05	0.000468651707634783	0.000286689829507489	Thbs1/Relb/Cd68/Ifi30/Fcgr3/Ctsl/Slc11a1/Icam1/Rab32/Fcer1g/Fcgr4/Ighm/Fgl2/Fcgr2b/H2-D1/Pycard/Erap1/Cd1d1/Fcgr1/H2-K1/Tap1/Psmb8	22
GO:0090287	BP	GO:0090287	regulation of cellular response to growth factor stimulus	42/1589	320/22777	5.87428367148888e-05	0.0004834365778063	0.000295734226102466	Sap30/Myo1c/Thbs1/Ptpn1/Spry1/Nrep/Cd109/Lrg1/Lox/Hspa5/Dab2/Tnfaip6/Tet1/Fstl1/Hes5/Pparg/Bambi/Cdh5/Adamtsl2/Tgfb1i1/Apln/Sox11/Tgfb1/Slit2/Aspn/Fgfr1/Fbn1/Eng/Tmem204/Smad6/Mmrn2/Acvrl1/Runx2/Fzd4/Skor1/Trp53/Vegfa/Npnt/Dcn/Xdh/Sostdc1/Tek	42
GO:0071901	BP	GO:0071901	negative regulation of protein serine/threonine kinase activity	20/1589	109/22777	5.92454958399704e-05	0.000486903573640856	0.000297855102711939	Cdkn1a/Dusp16/Sh2b3/Ptpn1/Spry1/Dnaja1/Pparg/Rasip1/Prkar2b/Irak3/Dusp1/Tnfaip3/Lax1/Rgs14/Il1b/Gadd45a/Dusp10/Pycard/Pkib/Paqr3	20
GO:0043588	BP	GO:0043588	skin development	43/1589	331/22777	6.14254841892731e-05	0.000504127121953938	0.000308391319797996	Nfkbiz/Zfp36/Errfi1/Myd88/Epha2/Rela/Clic4/Klf4/Ctsl/Ptgs2/Cd109/Palld/Ezh2/Mafb/Atp7a/Tgm1/Tnf/Txnip/Krt10/Wnt7a/Sox9/Mreg/Fras1/St14/Bcl2/Cers3/Fosl2/Zfp36l1/Il1a/Arrdc3/Irf6/Nsdhl/Stfa2l1/Anxa1/Exph5/Snai1/Ryr1/Elovl1/Aloxe3/Sprr1a/Col5a2/Sostdc1/Col3a1	43
GO:0036473	BP	GO:0036473	cell death in response to oxidative stress	19/1589	101/22777	6.3186735918611e-05	0.000517871563015137	0.000316799251317968	Hspb1/Nfe2l2/Cyp1b1/Ripk1/Gfer/Pawr/Mcl1/Rest/Tnf/Mmp3/Nme5/Atf4/Uaca/Bcl2/Gpr37/Tlr4/Lrrk2/Slc7a11/Trp53	19
GO:0051235	BP	GO:0051235	maintenance of location	46/1589	363/22777	6.38553817673277e-05	0.000522635771701671	0.000319713676153789	Lcn2/Ddit3/Flna/Pln/Plin2/Nfkbia/Kdelr3/Srgn/Plcb1/Cyba/Cry1/Msr1/Tnf/Hspa5/Cx3cl1/Plce1/Stat5a/Capn3/Casq2/Slc30a3/Pparg/P2ry6/Vps13c/Acvr1c/Ehd1/Ptprc/Cxcl10/Tgfb1/Zc3h12a/Sp100/Gpr39/Chd7/Anxa1/Fbn1/Tspo/F2r/Il1b/Pnpla2/Hk2/Ryr1/C3/Vps13a/Drd2/Aspm/Cd36/Ccr5	46
GO:0030212	BP	GO:0030212	hyaluronan metabolic process	11/1589	40/22777	6.43780980874281e-05	0.000524727253623329	0.000320993105174893	Cd44/Ccnd3/Tnfaip6/Lyve1/Ptger4/Tgfb1/Il15/Il1b/Gusb/Itih2/Has2	11
GO:0042119	BP	GO:0042119	neutrophil activation	11/1589	40/22777	6.43780980874281e-05	0.000524727253623329	0.000320993105174893	Myd88/Tyrobp/Itgb2/Tnf/Fcer1g/Anxa3/Stx11/Fcgr4/Anxa1/Il15/Ccl5	11
GO:1905314	BP	GO:1905314	semi-lunar valve development	11/1589	40/22777	6.43780980874281e-05	0.000524727253623329	0.000320993105174893	Tnfrsf1a/Efna1/Robo2/Sox9/Nos3/Tgfb1/Tnfrsf1b/Slit2/Smad6/Adamts5/Stra6	11
GO:0009306	BP	GO:0009306	protein secretion	53/1589	438/22777	6.4461730137581e-05	0.000524727253623329	0.000320993105174893	Tlr2/Plek/Myh9/Ucp2/Il6/Pim3/Plcb1/Rhbdf1/Serp1/Ptbp1/Sirt4/Ezr/Rest/Tnf/Stx1a/Irs2/Slc16a1/Abca1/Wls/Hcar2/Rfx3/Pparg/Il1rn/Adora2a/Acvr1c/Ptger4/Il1a/Tgfb1/Midn/Sox4/Gpr39/Anxa1/Fbn1/Akap5/Chrm3/F2r/Fga/Il1b/Neurod1/Tlr4/Doc2b/Exph5/Vamp8/Drd2/Adcyap1/Inhbb/Cbln4/Cartpt/Syt9/Adcy8/Lepr/Ccl5/Crh	53
GO:1901224	BP	GO:1901224	positive regulation of NIK/NF-kappaB signaling	15/1589	69/22777	6.62034761478037e-05	0.000538173094826507	0.000329218373235002	Cd14/Tlr2/Edn1/Cd86/Rela/Tlr7/Tnf/Havcr2/Trip6/C1qtnf4/Il1b/Mmp8/Tlr4/Sphk1/Ifi35	15
GO:2001239	BP	GO:2001239	regulation of extrinsic apoptotic signaling pathway in absence of ligand	12/1589	47/22777	6.72286693195395e-05	0.000545765438994308	0.000333862862563792	Hspa1b/Hspa1a/Ripk1/Mcl1/Col2a1/Ctnna1/Tnf/Cx3cl1/Ppp2r1b/Bcl2/Fgfr1/Il1b	12
GO:0003007	BP	GO:0003007	heart morphogenesis	39/1589	291/22777	6.73574309366845e-05	0.000546069795791576	0.000334049047734777	Adamts1/Thbs1/Flna/Edn1/Tead1/Mdm2/Flrt2/Jun/Pim1/Spry1/Efna1/Col2a1/Npy5r/Myh7/Robo2/Sox9/Aldh1a2/Fzd2/Npy1r/Nos3/Sox11/Tgfb1/Sox4/Slit2/Chd7/Eng/Smad6/Adamts5/Snai1/Acvrl1/Ryr1/Ppp1r13l/Trp53/Ly6e/Vegfa/Plxnd1/Zic3/Has2/Tek	39
GO:0045619	BP	GO:0045619	regulation of lymphocyte differentiation	32/1589	221/22777	6.79184066059179e-05	0.000549872566607857	0.000336375329063139	Hspb1/Nfkbiz/Il4ra/Cd44/Sh2b3/Tnfsf9/Ctla2a/Fas/Gli3/Il6/Ada/Adam8/Nfkbid/Stat5a/Il21/Zfp36l1/Ptprc/Tgfb1/Zc3h12a/Sox4/Anxa1/Il15/Fgl2/Mmp14/Dusp10/Pglyrp1/Crtam/Cd83/Il2rg/Cd1d1/Cd24a/Zbtb1	32
GO:0035592	BP	GO:0035592	establishment of protein localization to extracellular region	53/1589	439/22777	6.8457166550579e-05	0.000553485442529884	0.000338585445371783	Tlr2/Plek/Myh9/Ucp2/Il6/Pim3/Plcb1/Rhbdf1/Serp1/Ptbp1/Sirt4/Ezr/Rest/Tnf/Stx1a/Irs2/Slc16a1/Abca1/Wls/Hcar2/Rfx3/Pparg/Il1rn/Adora2a/Acvr1c/Ptger4/Il1a/Tgfb1/Midn/Sox4/Gpr39/Anxa1/Fbn1/Akap5/Chrm3/F2r/Fga/Il1b/Neurod1/Tlr4/Doc2b/Exph5/Vamp8/Drd2/Adcyap1/Inhbb/Cbln4/Cartpt/Syt9/Adcy8/Lepr/Ccl5/Crh	53
GO:0090257	BP	GO:0090257	regulation of muscle system process	36/1589	261/22777	6.96328330452864e-05	0.000562231093265787	0.000343935450669026	Tnfrsf1a/Trip10/Errfi1/Pln/Edn1/Tead1/Klf4/Ada/Pawr/Ptgs2/Myh7/Fgf13/Shc1/Casq2/Pparg/Ptger4/Ncf1/Nos3/Gtf2ird1/Mlip/Zc3h12a/Tnfrsf1b/Prok2/Edn2/Chrm3/F2r/Zfp418/Cald1/Ryr1/Prkg1/Stc1/Hamp/Lmna/Npnt/Sphk1/Flt1	36
GO:0035710	BP	GO:0035710	CD4-positive, alpha-beta T cell activation	22/1589	128/22777	7.26298093575239e-05	0.000584583036858518	0.000357608877637001	Nfkbiz/Gadd45g/Stat3/Il4ra/Cebpb/Cd44/Relb/Bcl3/Il6/Ctsl/Nfkbid/Atp7a/Il21/Il6ra/Ptger4/Tgfb1/Zc3h12a/Anxa1/Cd83/Il2rg/Cd24a/Cd274	22
GO:0002693	BP	GO:0002693	positive regulation of cellular extravasation	8/1589	22/22777	7.26942636508002e-05	0.000584583036858518	0.000357608877637001	Il1r1/Ccl2/Icam1/Adam8/Pawr/Pecam1/Lyve1/Ptger4	8
GO:0090026	BP	GO:0090026	positive regulation of monocyte chemotaxis	8/1589	22/22777	7.26942636508002e-05	0.000584583036858518	0.000357608877637001	Ccl2/Ano6/Cxcl10/Pla2g7/Cxcl12/Ccr1/Serpine1/Ccl5	8
GO:0010572	BP	GO:0010572	positive regulation of platelet activation	6/1589	12/22777	7.31252065284604e-05	0.000586471998203456	0.000358764418088693	Flna/Plek/Pdpn/Selp/Tlr4/Pla2g4a	6
GO:0033632	BP	GO:0033632	regulation of cell-cell adhesion mediated by integrin	6/1589	12/22777	7.31252065284604e-05	0.000586471998203456	0.000358764418088693	Piezo1/Ada/Fermt3/Cd24a/Ccl5/Podxl	6
GO:0003176	BP	GO:0003176	aortic valve development	10/1589	34/22777	7.38300063769435e-05	0.00058975290808178	0.000360771459732461	Tnfrsf1a/Efna1/Robo2/Sox9/Nos3/Tgfb1/Tnfrsf1b/Slit2/Smad6/Adamts5	10
GO:1901099	BP	GO:1901099	negative regulation of signal transduction in absence of ligand	10/1589	34/22777	7.38300063769435e-05	0.00058975290808178	0.000360771459732461	Hspa1b/Hspa1a/Ripk1/Mcl1/Col2a1/Ctnna1/Tnf/Cx3cl1/Bcl2/Il1b	10
GO:2001240	BP	GO:2001240	negative regulation of extrinsic apoptotic signaling pathway in absence of ligand	10/1589	34/22777	7.38300063769435e-05	0.00058975290808178	0.000360771459732461	Hspa1b/Hspa1a/Ripk1/Mcl1/Col2a1/Ctnna1/Tnf/Cx3cl1/Bcl2/Il1b	10
GO:0022898	BP	GO:0022898	regulation of transmembrane transporter activity	40/1589	303/22777	7.66099468931211e-05	0.000611143083015391	0.000373856540838431	Ccl2/Gem/Pln/Edn1/Gpr35/Pim1/Ripk1/Kcne4/Plcb1/Atp7a/Fgf13/Abcb1b/Fxyd7/Casq2/Chrna4/Bcl2/P2ry6/Ahnak/Rrad/Stom/Mmp9/Scn2b/Kcns2/Kcng1/Itgb1/Cacng3/Akap5/Chrm3/Tesc/Fxyd5/Neto2/Cacng4/Drd2/Hamp/Shisa9/Nlgn3/Rgs9/Arc/Tmem74/Crh	40
GO:0048525	BP	GO:0048525	negative regulation of viral process	20/1589	111/22777	7.7274701112728e-05	0.000615625215389416	0.00037659841021649	Zfp36/Ch25h/Ifitm2/Ptx3/Plscr1/Tnf/Ifitm1/Ifitm6/Ifitm3/Sp100/Apobec3/Ifi204/Trim59/Trim25/Zc3hav1/Ly6e/Fam111a/Ccl5/Trim12c/Plscr2	20
GO:0002888	BP	GO:0002888	positive regulation of myeloid leukocyte mediated immunity	9/1589	28/22777	7.83302568951877e-05	0.000620728380137627	0.000379720185743559	Tyrobp/Fcgr3/Cxcl1/Itgb2/Fcer1g/C3/Arg1/Ddx21/Fcgr1	9
GO:0032928	BP	GO:0032928	regulation of superoxide anion generation	9/1589	28/22777	7.83302568951877e-05	0.000620728380137627	0.000379720185743559	Fpr2/Tyrobp/Gnai3/Cyba/Cxcl1/Itgb2/Aatf/Hvcn1/Tgfb1	9
GO:0045730	BP	GO:0045730	respiratory burst	9/1589	28/22777	7.83302568951877e-05	0.000620728380137627	0.000379720185743559	Ncf2/Slc11a1/Cyba/Ncf4/Ncf1/Cybb/Dusp10/Lbp/Cd24a	9
GO:1900745	BP	GO:1900745	positive regulation of p38MAPK cascade	9/1589	28/22777	7.83302568951877e-05	0.000620728380137627	0.000379720185743559	Gadd45b/Gadd45g/Rell1/Zc3h12a/Il1b/Gadd45a/Vegfa/Xdh/Sphk1	9
GO:0015908	BP	GO:0015908	fatty acid transport	21/1589	120/22777	8.03029370824791e-05	0.000635519143603799	0.000388768187462795	Eprs/Thbs1/Edn1/Plin2/Ptges/Bdkrb2/Slc22a8/Ptgs2/Slc22a6/Irs2/Fabp4/Slc2a1/Pparg/Sstr4/Il1a/Anxa1/Il1b/Drd2/Pla2g4a/Tnfsf11/Cd36	21
GO:0042306	BP	GO:0042306	regulation of protein import into nucleus	16/1589	78/22777	8.04721924138535e-05	0.000635795233258588	0.000388937080683007	Bag3/Tnfrsf1a/Flna/Ipo5/Gli3/Il6/Ptgs2/Apod/Uaca/Hcls1/Tgfb1/Zc3h12a/Akap5/Mdfic/Cd36/Tek	16
GO:0009299	BP	GO:0009299	mRNA transcription	13/1589	55/22777	8.05503571469178e-05	0.000635795233258588	0.000388937080683007	Nfkbiz/Stat3/C5ar1/Flna/Anxa2/Atf4/Pparg/Taf4b/Trp53/Zbtb1/Zic3/Ereg/S100a10	13
GO:0002832	BP	GO:0002832	negative regulation of response to biotic stimulus	23/1589	138/22777	8.22038554592048e-05	0.000647991656406353	0.000396398038182726	A2m/Riok3/Gfer/Rnf125/Lyar/Havcr2/Trib1/Mmp12/Pparg/Irak3/Tgfb1/Tnfaip3/Ceacam1/Fgl2/Tyro3/Serping1/Ifi204/Dusp10/Ccr1/Arg1/Drd2/Nlrc5/Tap1	23
GO:0010755	BP	GO:0010755	regulation of plasminogen activation	7/1589	17/22777	8.2760702567231e-05	0.000651522741394399	0.000398558120257981	Plat/Thbs1/Plaur/Ctsz/Plau/Serpine1/S100a10	7
GO:0045861	BP	GO:0045861	negative regulation of proteolysis	46/1589	367/22777	8.31931198793388e-05	0.000654066276265551	0.000400114085096426	Hspa1b/Timp1/Ppp1r15a/A2m/Cstb/Plat/Cd44/Serpina3n/Thbs1/Ctla2a/Mdm2/Il1r2/Klf4/Il6/Herpud1/Efna1/Serpinh1/Ptgs2/Cd109/Chac1/Sirt4/Cst7/Plaur/Ecm1/Tnf/Ctsz/Tfpi2/Adora2a/Wnt9a/Klhl40/Mmp9/Stfa2l1/Caap1/Lrrk2/Serping1/Ifi204/Serpina3m/Naip2/Trp53/Plau/Vegfa/Serpina9/Itih2/Serpinb1a/Serpine1/Ngp	46
GO:0072091	BP	GO:0072091	regulation of stem cell proliferation	19/1589	103/22777	8.33275689009968e-05	0.000654263575767276	0.000400234779760693	Cebpa/Hmgb2/Gli3/Pim1/Cd109/Cxcl1/Sox9/Taf4b/Zfp36l1/Sox11/Ptprc/Tgfb1/Prrx2/Irf6/Fgfr1/Rarb/Runx2/Trp53/Kitl	19
GO:0043114	BP	GO:0043114	regulation of vascular permeability	12/1589	48/22777	8.39931128580243e-05	0.000658624894140969	0.000402902743198387	Ccl4/Adm/Akap12/Tjp2/Adora2a/Cdh5/Tgfb1/Slit2/Ceacam1/Hrh1/Ocln/Vegfa	12
GO:0001764	BP	GO:0001764	neuron migration	30/1589	204/22777	8.48464629809483e-05	0.000664445534051065	0.000406463422133862	Stat3/Il1r1/Flna/Flrt2/Dcc/Fgf13/Ddit4/Fat3/Emx2/Ndnf/Ntng1/Scrt2/Sema3a/Tyro3/Unc5d/Kif20b/Robo3/Dcx/Cxcr4/Cxcl12/Prkg1/Cck/Drd2/Neurog2/Vegfa/Aspm/Gata2/Neurod4/Ascl1/Col3a1	30
GO:0009267	BP	GO:0009267	cellular response to starvation	28/1589	185/22777	8.68019450567423e-05	0.000678870636960117	0.000415287737134218	Atf3/Cdkn1a/Pdk4/Angptl4/Plin2/Fas/Nfe2l2/Jun/Nuak2/Pmaip1/Kptn/Mybbp1a/Sesn2/Hspa5/Atf4/Slc38a3/Slc2a1/Bcl2/Rrp8/Zc3h12a/Cadps2/Lrrk2/Dap/Ifi204/Trp53/Inhbb/Cartpt/Klf10	28
GO:0034620	BP	GO:0034620	cellular response to unfolded protein	18/1589	95/22777	8.8584684620073e-05	0.000691908835616053	0.000423263636696432	Hspa1b/Hspa1a/Atf3/Bag3/Ppp1r15a/Hspd1/Ddit3/Ptpn1/Hspb8/Nfe2l2/Herpud1/Hspa9/Serp1/Stc2/Hspa5/Atf4/Bak1/Hspa1l	18
GO:0051346	BP	GO:0051346	negative regulation of hydrolase activity	46/1589	368/22777	8.87952281245442e-05	0.000692649087182722	0.000423716473188829	Hspa1b/Timp1/Ppp1r15a/A2m/Cstb/Cd44/Angptl4/Serpina3n/Thbs1/Mdm2/Klf4/Ptx3/Spry1/Il6/Herpud1/Serpinh1/Slc39a14/Ptgs2/Cd109/Cst7/Plaur/Ecm1/Tnf/Tfpi2/Pecam1/Hdac9/Adora2a/Wnt9a/Nos3/Mmp9/Stfa2l1/Anxa1/Caap1/Lrrk2/Serping1/Ifi204/Serpina3m/Naip2/Vegfa/Adcyap1/Serpina9/Itih2/Serpinb1a/Serpine1/Lepr/Ngp	46
GO:0036293	BP	GO:0036293	response to decreased oxygen levels	35/1589	254/22777	8.89599715080041e-05	0.000693030611370297	0.000423949864217832	Hmox1/Myc/Plat/Eif4ebp1/Edn1/Nfe2l2/Ucp2/Kcnd2/Ada/Adam8/Rest/Ddit4/Chrna4/Pparg/Bcl2/Ndnf/Crhr1/Fosl2/Zfp36l1/Plk3/Casp1/Cybb/Eng/Ak4/Fzd4/Ryr1/Trp53/Drd2/Plau/Vegfa/Cd24a/Hif3a/Flt1/Cd34/Tek	35
GO:0032964	BP	GO:0032964	collagen biosynthetic process	14/1589	63/22777	8.923960967673e-05	0.000694305051620124	0.000424729481686387	Vim/Ccl2/Errfi1/Il6/Serpinh1/Tram2/Pparg/Il6ra/Tgfb1/Eng/F2r/Arg1/Serpine1/Fn1	14
GO:0031341	BP	GO:0031341	regulation of cell killing	24/1589	148/22777	9.09046697072252e-05	0.0007063410894264	0.000432092326140836	Ccl2/Tyrobp/Pvr/Gfer/Clec7a/Cxcl1/Havcr2/Stat5a/Il21/Ripk3/Ptprc/Tgfb1/Ceacam1/Cxcl5/Cfh/Bcl2l11/H2-D1/C3/Arg1/Crtam/Cd1d1/Vav1/H2-K1/Tap1	24
GO:0006874	BP	GO:0006874	intracellular calcium ion homeostasis	41/1589	316/22777	9.25941092807153e-05	0.00071853509186319	0.000439551802811178	Ccl2/Ddit3/Flna/Pln/Edn1/Gpr12/Spp1/Herpud1/Plcb1/Cyba/Edn3/Stc2/Tgm2/Atf4/Cx3cl1/Plce1/Capn3/Casq2/Npy1r/Bcl2/P2ry6/Atp13a5/Bak1/Cdh5/Ptprc/Cxcl10/Tgfb1/Gpr39/Atp2a3/Chd7/Edn2/F2r/Ryr1/Ccr1/Sypl2/Stc1/Drd2/Atp2c2/Adcy8/Ccr5/Ccl5	41
GO:0042093	BP	GO:0042093	T-helper cell differentiation	15/1589	71/22777	9.36343405443494e-05	0.000725666139218708	0.000443914101544454	Nfkbiz/Gadd45g/Stat3/Il4ra/Relb/Bcl3/Il6/Nfkbid/Atp7a/Il21/Il6ra/Ptger4/Tgfb1/Zc3h12a/Anxa1	15
GO:0006959	BP	GO:0006959	humoral immune response	37/1589	275/22777	9.41950410558788e-05	0.000729067180643367	0.000445994631648792	A2m/Lgals3/Bcl3/S100a9/Hpx/Adm/Wfdc17/Cxcl2/Cxcl1/Tnf/Ccl11/Ccl27a/Pf4/Ighm/Ccl17/C1qb/Ptprc/Cxcl3/Cxcl10/Masp1/Spns2/Fga/Il1b/Cxcl5/Cfh/Tslp/Serping1/Fcgr2b/Cxcl12/C3/Pglyrp1/Ppbp/Hamp/C1qc/C1ra/C1qa/C1s1	37
GO:1903201	BP	GO:1903201	regulation of oxidative stress-induced cell death	16/1589	79/22777	9.44531716452697e-05	0.000730120576167505	0.00044663902871019	Hspb1/Nfe2l2/Ripk1/Gfer/Pawr/Mcl1/Rest/Tnf/Mmp3/Nme5/Atf4/Gpr37/Tlr4/Lrrk2/Slc7a11/Trp53	16
GO:0051604	BP	GO:0051604	protein maturation	46/1589	369/22777	9.47383347071296e-05	0.000731379943939041	0.000447409425842702	Myc/Ppp1r15a/Plat/Thbs1/Flna/Ctla2a/Mdm2/Il1r2/Myh9/Srgn/Gli3/Mvp/Serpinh1/Pawr/Chac1/Sirt4/Cst7/Plaur/Mafb/Ctsz/H13/Sde2/Casp4/Cuzd1/Cpm/Bak1/Myrf/Masp1/Sox4/Casp8/Casp1/Fga/Mmp14/Lrrk2/Ifi204/Tesc/Klkb1/Notch4/Pycard/Plau/F13a1/Fam111a/C1ra/Serpine1/Mme/S100a10	46
GO:0032970	BP	GO:0032970	regulation of actin filament-based process	50/1589	412/22777	9.52489555054167e-05	0.000734374356686737	0.0004492412076673	Tlr2/Myo1c/Flna/Plek/Pdlim4/Pln/Edn1/Iqgap1/Capg/Id1/Myh9/Nedd9/Pdpn/Plekhg2/Gpr65/Vasp/Rhoc/Icam1/Rnh1/Ntf3/Myoc/Pxn/Ccl11/Fgf13/Cx3cl1/Ccl27a/Hcls1/Casq2/Sh3pxd2b/Pecam1/Sdc4/Ptger4/Il1a/Tgfb1/Lima1/Slit2/Hck/Csf3/Bst1/Esam/Arhgdib/Kank3/Stc1/Pycard/Epha3/Baiap2l1/Abi3bp/Sema5a/S100a10/Tek	50
GO:0045987	BP	GO:0045987	positive regulation of smooth muscle contraction	10/1589	35/22777	9.69368830305479e-05	0.000745467058061398	0.000456026981866073	Edn1/Ada/Pawr/Ptgs2/Prok2/Edn2/Chrm3/F2r/Npnt/Sphk1	10
GO:1903901	BP	GO:1903901	negative regulation of viral life cycle	10/1589	35/22777	9.69368830305479e-05	0.000745467058061398	0.000456026981866073	Ch25h/Ifitm2/Ptx3/Ifitm1/Ifitm6/Ifitm3/Trim59/Trim25/Ly6e/Trim12c	10
GO:0060537	BP	GO:0060537	muscle tissue development	58/1589	500/22777	9.74849758652761e-05	0.00074843345587191	0.000457841626022261	Maff/Myc/Atf3/Sap30/Ifrd1/Trip10/Adamts9/Pln/Edn1/Tiparp/Pim1/Gjc1/Ephb1/Smad1/Rcan1/Fos/Ybx3/Msc/Emd/Lox/Kdm6b/Myh7/Sox9/Aldh1a2/Btg2/Efemp2/Bcl2/Foxp2/Hdac9/Cxadr/Myf5/Klhl40/Myh14/Sox11/Nupr1/Tgfb1/Cntnap1/Casp8/Fgfr1/Chd7/Itgb1/Eng/Rarb/Irx3/Col19a1/Zfp418/Ryr1/Ppp1r13l/Sik1/Ly6e/Hamp/Lmna/Vegfa/Stra6/Zic3/Egr2/Col3a1/Bdnf	58
GO:0071692	BP	GO:0071692	protein localization to extracellular region	53/1589	445/22777	9.75728055457279e-05	0.00074843345587191	0.000457841626022261	Tlr2/Plek/Myh9/Ucp2/Il6/Pim3/Plcb1/Rhbdf1/Serp1/Ptbp1/Sirt4/Ezr/Rest/Tnf/Stx1a/Irs2/Slc16a1/Abca1/Wls/Hcar2/Rfx3/Pparg/Il1rn/Adora2a/Acvr1c/Ptger4/Il1a/Tgfb1/Midn/Sox4/Gpr39/Anxa1/Fbn1/Akap5/Chrm3/F2r/Fga/Il1b/Neurod1/Tlr4/Doc2b/Exph5/Vamp8/Drd2/Adcyap1/Inhbb/Cbln4/Cartpt/Syt9/Adcy8/Lepr/Ccl5/Crh	53
GO:0002708	BP	GO:0002708	positive regulation of lymphocyte mediated immunity	25/1589	158/22777	9.86083934047546e-05	0.000755408473419522	0.000462108476134957	Hspd1/Il1r1/Arid5a/Fcgr3/Hpx/Il6/Pvr/Tnf/Stat5a/Fcer1g/Il21/Ptprc/Tgfb1/Fzd5/Il1b/H2-D1/C3/Crtam/Cd1d1/Cd24a/Zbtb1/Fcgr1/Vav1/Clcf1/H2-K1	25
GO:0007200	BP	GO:0007200	phospholipase C-activating G protein-coupled receptor signaling pathway	20/1589	113/22777	0.000100009946432079	0.000765165613175353	0.000468077242891825	C3ar1/C5ar1/Fpr2/Edn1/Myh9/Gpr35/Gpr65/Plcb1/P2ry12/Esr1/Tgm2/Plce1/Crhr1/Gpr17/Chrm3/F2r/Drd2/Gna14/Trhr/Cckbr	20
GO:0019722	BP	GO:0019722	calcium-mediated signaling	27/1589	177/22777	0.000100563210206681	0.000768415947211458	0.00047006558027644	Pln/Edn1/Selp/Ada/P2ry12/Ptbp1/Rcan1/Tnf/Casq2/Samd14/Homer2/Ptprc/Irgm1/L1cam/Akap5/Edn2/Chrm3/Lrrk2/Bst1/Avpr1a/Cxcr4/Camkk2/Cd24a/Tnfsf11/Sphk1/Ccr5/Igtp	27
GO:0043367	BP	GO:0043367	CD4-positive, alpha-beta T cell differentiation	18/1589	96/22777	0.000102014510801683	0.000778511247610293	0.00047624121114051	Nfkbiz/Gadd45g/Stat3/Il4ra/Relb/Bcl3/Il6/Ctsl/Nfkbid/Atp7a/Il21/Il6ra/Ptger4/Tgfb1/Zc3h12a/Anxa1/Cd83/Il2rg	18
GO:0003177	BP	GO:0003177	pulmonary valve development	8/1589	23/22777	0.000104665921356188	0.00079772765283321	0.000487996525049231	Tnfrsf1a/Robo2/Nos3/Tnfrsf1b/Slit2/Smad6/Adamts5/Stra6	8
GO:0050770	BP	GO:0050770	regulation of axonogenesis	28/1589	187/22777	0.000104985476522465	0.000799145173071129	0.00048886366930308	Tnfrsf12a/Ifrd1/Vim/Efna1/Pou3f2/Chn1/Robo2/Fgf13/Wnt7a/Rtn4r/Epha7/Sema3a/L1cam/Slit2/Cdkl3/Ephb3/Plxnc1/Dcx/Cxcl12/Sema5b/Vegfa/Sema4c/Plxnd1/Ccr5/Fn1/Sema5a/Sema3g/Bdnf	28
GO:0007263	BP	GO:0007263	nitric oxide mediated signal transduction	9/1589	29/22777	0.000106579246310963	0.000804115549405412	0.000491904213742906	Mt2/Thbs1/Mt1/Ndnf/Nos3/Rasd1/Neurod1/Vegfa/Cd36	9
GO:0031100	BP	GO:0031100	animal organ regeneration	9/1589	29/22777	0.000106579246310963	0.000804115549405412	0.000491904213742906	Hmox1/Cebpb/Lif/Il6/Gfer/Ezh2/Tgfb1/Cxcl5/Cxcl12	9
GO:0034104	BP	GO:0034104	negative regulation of tissue remodeling	9/1589	29/22777	0.000106579246310963	0.000804115549405412	0.000491904213742906	Il6/Tmem119/Pparg/Ceacam1/Hamp/Vegfa/Cd24a/Cartpt/Abi3bp	9
GO:0051767	BP	GO:0051767	nitric-oxide synthase biosynthetic process	9/1589	29/22777	0.000106579246310963	0.000804115549405412	0.000491904213742906	Map2k3/Ccl2/Tlr2/Edn1/Akap12/Ptger4/Tlr4/Lrrk2/Il33	9
GO:0051769	BP	GO:0051769	regulation of nitric-oxide synthase biosynthetic process	9/1589	29/22777	0.000106579246310963	0.000804115549405412	0.000491904213742906	Map2k3/Ccl2/Tlr2/Edn1/Akap12/Ptger4/Tlr4/Lrrk2/Il33	9
GO:0060252	BP	GO:0060252	positive regulation of glial cell proliferation	9/1589	29/22777	0.000106579246310963	0.000804115549405412	0.000491904213742906	Myc/Vim/Gfap/Il6/Tnf/Tspo/Etv5/Il1b/Flt1	9
GO:0061298	BP	GO:0061298	retina vasculature development in camera-type eye	9/1589	29/22777	0.000106579246310963	0.000804115549405412	0.000491904213742906	Rhoj/Clic4/Cyp1b1/Vstm4/Col4a1/Tgfb1/Acvrl1/Fzd4/Lama1	9
GO:0002294	BP	GO:0002294	CD4-positive, alpha-beta T cell differentiation involved in immune response	15/1589	72/22777	0.000110734770451892	0.000833366203287636	0.000509797811137013	Nfkbiz/Gadd45g/Stat3/Il4ra/Relb/Bcl3/Il6/Nfkbid/Atp7a/Il21/Il6ra/Ptger4/Tgfb1/Zc3h12a/Anxa1	15
GO:0060986	BP	GO:0060986	endocrine hormone secretion	15/1589	72/22777	0.000110734770451892	0.000833366203287636	0.000509797811137013	Lif/Spp1/Cry1/Dab2/Hcar2/Pparg/Crhr1/Apln/Fgfr1/Tspo/Il1b/Ucn2/Fzd4/Inhbb/Crh	15
GO:0006109	BP	GO:0006109	regulation of carbohydrate metabolic process	30/1589	207/22777	0.000111039806557482	0.000833564821371916	0.000509919312422065	Myc/Pdk4/Stat3/Ier3/Plek/Myh9/Eif6/Pmaip1/Il6/Igfbp3/Cry1/Sesn2/Arpp19/Irs2/Ddit4/C1qtnf2/P2ry6/Ptger4/Nupr1/Tgfb1/Midn/Gpd1/Nnmt/Ppp1r3g/Mas1/Sik1/Trp53/Igfbp4/Has2/Lepr	30
GO:0045732	BP	GO:0045732	positive regulation of protein catabolic process	30/1589	207/22777	0.000111039806557482	0.000833564821371916	0.000509919312422065	Hspa1b/Hspa1a/Ier3/Msn/Mdm2/Trib3/Tiparp/Zfand2a/Herpud1/Adam8/Rnf217/Ezr/Ecscr/Tnf/Dab2/Trib1/Pttg1ip/Sox9/Klhl40/Nupr1/Tnfrsf1b/Tnfaip3/Plk3/Il1b/Trib2/Lrrk2/Rilp/Hamp/Il33/Asb5	30
GO:0046822	BP	GO:0046822	regulation of nucleocytoplasmic transport	22/1589	132/22777	0.000116252436087536	0.000871601911167582	0.000533187864762385	Bag3/Tnfrsf1a/Ier3/Flna/Mdm2/Ipo5/Gli3/Il6/Ptgs2/Riok2/Emd/Apod/Uaca/Hcls1/Tgfb1/Zc3h12a/Sp100/Akap5/Mdfic/Camk4/Cd36/Tek	22
GO:0009100	BP	GO:0009100	glycoprotein metabolic process	45/1589	362/22777	0.000119885687885402	0.000897717234816469	0.00054916347642124	Hbegf/B4galt1/Dpm3/St6galnac2/Ptx3/Ugdh/Ctsl/Mustn1/Plcb1/Galnt15/Pawr/Serp1/Col2a1/Atp7a/Ndst1/Phlda1/C1galt1c1/B3galt6/Necab3/St3gal2/Galnt13/Aatf/Tet1/Arsb/St6gal2/Neu2/Mmp12/Bcl2/Ndnf/Tmem106a/Galnt6/Hs3st4/Galnt18/Itm2a/Il15/B3gnt5/Cela1/St6galnac5/Stt3a/Gusb/Il33/St8sia6/Dcn/Hs3st3b1/B3galt2	45
GO:0044262	BP	GO:0044262	cellular carbohydrate metabolic process	39/1589	299/22777	0.000121173888392957	0.000904189437351643	0.000553122737875148	Pdk4/Pgm1/Stat3/Ier3/B4galt1/Stk40/Plek/Myh9/Pmaip1/Il6/Igfbp3/Cry1/Pgd/Sesn2/Arpp19/Ndst1/Irs2/Ddit4/C1qtnf2/Neu2/Gys2/P2ry6/Slc5a3/Phkg1/Nupr1/Stbd1/Midn/Hk2/Nnmt/Ppp1r3g/Mas1/Sik1/Gusb/Trp53/Igfbp4/Pla2g4a/Itpka/Has2/Lepr	39
GO:0006820	BP	GO:0006820	monoatomic anion transport	25/1589	160/22777	0.00012120339775297	0.000904189437351643	0.000553122737875148	Clic1/Clic4/Ripk1/Gabra2/Ano6/Slc22a6/Gabrg2/Abcb1b/Lrrc8a/Slc4a11/Atp8b1/P2ry6/Glra3/Gabrd/Tspo/Slc13a4/Ano3/Slc13a3/Stc1/Slc26a7/Gabrr2/Slc17a6/Glra2/Clca1/Slco1a4	25
GO:0010565	BP	GO:0010565	regulation of cellular ketone metabolic process	25/1589	160/22777	0.00012120339775297	0.000904189437351643	0.000553122737875148	Pdk4/Trib3/Eif6/Fmo1/Ptgs2/Sirt4/Rest/Rdh10/Appl2/Dab2/Sox9/Irs2/C1qtnf2/Pparg/Apoc2/Ceacam1/Anxa1/Il1b/H6pd/Avpr1a/Slc7a11/Fmo2/Slc7a7/Pla2g4a/Rdh9	25
GO:0031331	BP	GO:0031331	positive regulation of cellular catabolic process	52/1589	438/22777	0.000122532032043869	0.000912962824057867	0.000558489710187496	Hspa1b/Hspa1a/Hmox1/Myc/Bag3/Zfp36/Ddit3/Tlr2/Ptpn1/Mdm2/Hspb8/Trib3/Pabpc1/Zfand2a/Gnai3/Il6/Herpud1/Igfbp3/Adam8/Rnf217/Sesn2/Tnf/Dab2/Trib1/Bid/Btg2/Irs2/Pde12/Zc3h12d/Klhl40/Zfp36l1/Apoc2/Irgm1/Zc3h12a/Tnfrsf1b/Gpd1/Plk3/Plekhf1/Cnot3/Trp53inp1/Il1b/Trib2/Pnpla2/Lrrk2/Bcl2l11/Zc3hav1/Hamp/Il33/Dcn/Trim34a/Trim12c/Igtp	52
GO:0031345	BP	GO:0031345	negative regulation of cell projection organization	31/1589	218/22777	0.000122863392330619	0.0009142931297439	0.000559303502400581	Ifrd1/Vim/Gfap/Flna/Mdm2/Id1/Efna1/Ctsz/Dab2/Fgf13/Rtn4r/Epha7/Fat3/Lgals1/Sema3a/Slit2/Itgb1/Cdkl3/Stmn2/Lrrk2/H2-D1/Sema5b/Epha3/Sema4c/Nlgn3/Paqr3/Dleu2/Ccr5/Sema5a/H2-K1/Sema3g	31
GO:0051881	BP	GO:0051881	regulation of mitochondrial membrane potential	17/1589	89/22777	0.000124139154912485	0.00092263920974087	0.000564409076993412	Myc/Clic1/Ucp2/Pmaip1/Tspan4/Myoc/Bid/Slc4a11/Bcl2/Adora2a/Bak1/Casp1/Tspo/Lrrk2/Bco2/Cck/Dcn	17
GO:0071375	BP	GO:0071375	cellular response to peptide hormone stimulus	38/1589	289/22777	0.000124328228773627	0.000922898005896542	0.000564567391205306	Socs3/Pdk4/Eprs/Stat3/Myo1c/Eif4ebp1/Ptpn1/Edn1/Rela/Trib3/Ccnd3/Nfe2l2/Socs2/Plcb1/Slc39a14/C2cd5/Slc30a10/Tnf/Pxn/Appl2/Trim72/Cyp11a1/Irs2/Shc1/Stat5a/Pparg/Sgk1/Hdac9/Crhr1/Zfp36l1/Sh2b2/Sik2/Ceacam1/Il1b/Inhbb/Gdf15/Baiap2l1/Adcy8	38
GO:0043537	BP	GO:0043537	negative regulation of blood vessel endothelial cell migration	10/1589	36/22777	0.000125882613856786	0.000933278412274042	0.000570917430874643	Thbs1/Angpt2/Klf4/Tnf/Pparg/Robo4/Tgfb1/Gadd45a/Mmrn2/Acvrl1	10
GO:0061042	BP	GO:0061042	vascular wound healing	7/1589	18/22777	0.000127279444403878	0.000940324169247105	0.000575227554645563	Adipor2/Tnf/Ndnf/Cxcr4/Vegfa/Serpine1/Gata2	7
GO:0090280	BP	GO:0090280	positive regulation of calcium ion import	7/1589	18/22777	0.000127279444403878	0.000940324169247105	0.000575227554645563	Lgals3/Cxcr4/Cxcl12/Stc1/Atp2c2/Serpine1/Crh	7
GO:0048008	BP	GO:0048008	platelet-derived growth factor receptor signaling pathway	14/1589	65/22777	0.000127679074921228	0.000940324169247105	0.000575227554645563	Myo1e/Csrnp1/Plat/Ptpn1/Iqgap1/Sgpl1/Tiparp/Ptgir/Lox/Txnip/Apod/Rgs14/Arid5b/Vegfa	14
GO:0002883	BP	GO:0002883	regulation of hypersensitivity	6/1589	13/22777	0.000127775956810613	0.000940324169247105	0.000575227554645563	Fcgr3/Il20rb/Fcer1g/Fcgr2b/C3/Fcgr1	6
GO:0014745	BP	GO:0014745	negative regulation of muscle adaptation	6/1589	13/22777	0.000127775956810613	0.000940324169247105	0.000575227554645563	Errfi1/Klf4/Pparg/Nos3/Mlip/Lmna	6
GO:0097709	BP	GO:0097709	connective tissue replacement	6/1589	13/22777	0.000127775956810613	0.000940324169247105	0.000575227554645563	Timp1/Pparg/Klf6/Il1a/F2r/Abi3bp	6
GO:0042130	BP	GO:0042130	negative regulation of T cell proliferation	16/1589	81/22777	0.000128913277469684	0.000946365814847997	0.000578923430109254	Cebpb/Cd44/Cd86/Pawr/Havcr2/Il20rb/Gpnmb/Zc3h12d/Sdc4/Ido1/Tgfb1/Ceacam1/Arg1/Crtam/Cd24a/Cd274	16
GO:0043154	BP	GO:0043154	negative regulation of cysteine-type endopeptidase activity involved in apoptotic process	16/1589	81/22777	0.000128913277469684	0.000946365814847997	0.000578923430109254	Hspa1b/Cd44/Thbs1/Mdm2/Klf4/Il6/Herpud1/Ptgs2/Plaur/Tnf/Adora2a/Wnt9a/Mmp9/Caap1/Naip2/Vegfa	16
GO:0046632	BP	GO:0046632	alpha-beta T cell differentiation	22/1589	133/22777	0.000130266060209398	0.000953271415435631	0.000583147815559821	Nfkbiz/Gadd45g/Stat3/Il4ra/Relb/Bcl3/Gli3/Il6/Ctsl/Ada/Nfkbid/Atp7a/Bcl2/Il21/Il6ra/Ptger4/Tgfb1/Zc3h12a/Anxa1/Cd83/Il2rg/Cd1d1	22
GO:0002293	BP	GO:0002293	alpha-beta T cell differentiation involved in immune response	15/1589	73/22777	0.000130491273481829	0.000953271415435631	0.000583147815559821	Nfkbiz/Gadd45g/Stat3/Il4ra/Relb/Bcl3/Il6/Nfkbid/Atp7a/Il21/Il6ra/Ptger4/Tgfb1/Zc3h12a/Anxa1	15
GO:0030888	BP	GO:0030888	regulation of B cell proliferation	15/1589	73/22777	0.000130491273481829	0.000953271415435631	0.000583147815559821	Cdkn1a/Tyrobp/Tirap/Ada/Pawr/Irs2/Bcl2/Ighm/Il21/Ptprc/Tlr4/Bst1/Fcgr2b/Cd24a/Clcf1	15
GO:0035904	BP	GO:0035904	aorta development	15/1589	73/22777	0.000130491273481829	0.000953271415435631	0.000583147815559821	Adamts9/Lox/Ndst1/Robo2/Efemp2/Sox4/Chd7/Eng/Smad6/Acvrl1/Cxcr4/Notch4/Plxnd1/Egr2/Col3a1	15
GO:0043547	BP	GO:0043547	positive regulation of GTPase activity	35/1589	259/22777	0.000131677913975998	0.000960767023559019	0.000587733128234332	Ccl3/Ccl4/Rgs1/Ccl2/Ccl7/Epha2/Nedd9/Ccl6/Ccl9/Gpr65/Rgs16/Icam1/Ccl12/Ezh2/Tax1bp3/Chn1/Ralgds/Ntf3/Ccl11/Rtn4r/Cx3cl1/Rasgrp2/Ccl17/Sipa1/Mex3b/Itgb1/Rgs14/F2r/Dock8/Arap3/Adcyap1/Vav1/Rgs9/Ccl5/S100a10	35
GO:0032735	BP	GO:0032735	positive regulation of interleukin-12 production	11/1589	43/22777	0.000131950207149714	0.000961581107645237	0.000588231130533439	Hspd1/Tlr2/Tnfsf9/Rela/Irf8/Rel/Tirap/Plcb1/Ido1/Tlr4/Cd36	11
GO:0045216	BP	GO:0045216	cell-cell junction organization	32/1589	229/22777	0.000134309506861154	0.000977583673418835	0.000598020432009516	Myo1c/Flna/Epha2/Cd9/Rhoc/Gjc1/Ctnna1/Tjp2/Tnf/Cdh10/Marveld2/Pecam1/Gjb2/Cxadr/Cdh5/Cdh9/Micall2/Tgfb1/Cntnap1/Fzd5/Ceacam1/Cldn10/Itgb1/F2r/Il1b/Irx3/Snai1/Esam/Ocln/Vegfa/Ugt8a/Cdh19	32
GO:0007517	BP	GO:0007517	muscle organ development	46/1589	375/22777	0.000138646600253102	0.00100792540621423	0.000616581478646847	Maff/Myc/Atf3/Sap30/Unc45a/Lif/Ky/Il6/Ephb1/Serp1/Rcan1/Fos/Ybx3/Msc/Emd/Lox/Myh7/Trim72/Btg2/Efemp2/Fzd2/Bcl2/Foxp2/Hdac9/Zbtb42/Myf5/Klhl40/Myh14/Sox11/Nupr1/Tgfb1/Cntnap1/Chd7/Itgb1/Eng/Id3/Arid5b/Col19a1/Ryr1/Tcf23/Ly6e/Lmna/Stra6/Egr2/Col3a1/Bdnf	46
GO:0030203	BP	GO:0030203	glycosaminoglycan metabolic process	19/1589	107/22777	0.000141268321285408	0.00102473537282159	0.000626864694054322	Cd44/Ccnd3/Ugdh/Ndst1/B3galt6/Tnfaip6/Arsb/Ndnf/Lyve1/Ptger4/Tgfb1/Il15/Il1b/Pglyrp1/Gusb/Itih2/Dcn/Hs3st3b1/Has2	19
GO:0001909	BP	GO:0001909	leukocyte mediated cytotoxicity	26/1589	171/22777	0.000141472742428653	0.00102473537282159	0.000626864694054322	Ccl2/Myd88/Tyrobp/Fcgr3/Pvr/Gfer/Cxcl1/Havcr2/Stat5a/Ctsc/Stx11/Il21/Ncf1/Ripk3/Ptprc/Tgfb1/Ceacam1/Cxcl5/H2-D1/Arg1/Crtam/Cd1d1/Fcgr1/Vav1/H2-K1/Tap1	26
GO:0009266	BP	GO:0009266	response to temperature stimulus	26/1589	171/22777	0.000141472742428653	0.00102473537282159	0.000626864694054322	Hspa1b/Hspa1a/Hmox1/Bag3/Il1r1/Ccl2/Dnajb1/Scara5/Osm/Ucp2/Pawr/Ephb1/Dnaja1/Appl2/Pparg/Tgfb1i1/Scn2b/Il1a/Aldh18a1/Trp53inp1/Tlr4/Cxcr4/Cxcl12/Ano3/Zfp516/Cd34	26
GO:0001516	BP	GO:0001516	prostaglandin biosynthetic process	9/1589	30/22777	0.000142880216005088	0.00103118496062538	0.000630810121325239	Edn1/Ptges/Ptgs2/Anxa1/Edn2/Il1b/Avpr1a/Pla2g4a/Sphk1	9
GO:0015732	BP	GO:0015732	prostaglandin transport	9/1589	30/22777	0.000142880216005088	0.00103118496062538	0.000630810121325239	Edn1/Ptges/Slc22a8/Ptgs2/Slc22a6/Il1a/Il1b/Pla2g4a/Tnfsf11	9
GO:0046457	BP	GO:0046457	prostanoid biosynthetic process	9/1589	30/22777	0.000142880216005088	0.00103118496062538	0.000630810121325239	Edn1/Ptges/Ptgs2/Anxa1/Edn2/Il1b/Avpr1a/Pla2g4a/Sphk1	9
GO:0048639	BP	GO:0048639	positive regulation of developmental growth	31/1589	220/22777	0.000145489704408845	0.00104875289334713	0.00064155700980286	Tnfrsf12a/Trip10/Edn1/Csf1/Pim1/Plcb1/Serp1/Ybx3/Ezr/Pou3f2/Stat5a/Capn3/Sh3pxd2b/Bcl2/Unc13a/Ptger4/Syt17/L1cam/Fgfr1/Chd7/Dcx/Cxcr4/Cxcl12/C3/Drd2/Hamp/Vegfa/Serpine1/Fn1/Sema5a/Bdnf	31
GO:1905954	BP	GO:1905954	positive regulation of lipid localization	22/1589	134/22777	0.000145755643423254	0.00104940555307019	0.000641956263452599	Edn1/Plin2/Nfkbia/Anxa2/Ptges/Spp1/Msr1/Dab2/Abca1/Pparg/Ehd1/Sstr4/Il1a/Zc3h12a/Il1b/Pltp/Abca8a/C3/Pla2g4a/Tnfsf11/Cd36/Crh	22
GO:0032930	BP	GO:0032930	positive regulation of superoxide anion generation	8/1589	24/22777	0.00014743182487236	0.00105892509989355	0.000647779686714089	Fpr2/Tyrobp/Gnai3/Cyba/Cxcl1/Itgb2/Hvcn1/Tgfb1	8
GO:0033033	BP	GO:0033033	negative regulation of myeloid cell apoptotic process	8/1589	24/22777	0.00014743182487236	0.00105892509989355	0.000647779686714089	Stat5a/Fcer1g/Bcl2/Fcgr2b/Clec5a/Kitl/Ccr5/Ccl5	8
GO:0045927	BP	GO:0045927	positive regulation of growth	41/1589	323/22777	0.000150005229840724	0.00107611665484059	0.000658296332394543	Tnfrsf12a/Trip10/Hbegf/Edn1/Tead1/Csf1/Pim1/Plcb1/Cyba/Serp1/Cxcl16/Ybx3/Ezr/Pou3f2/Flt4/Stat5a/Capn3/Sh3pxd2b/Bcl2/Sgk1/Unc13a/Ptger4/Syt17/L1cam/Fgfr1/Chd7/Mmp14/Dcx/Avpr1a/Cxcr4/Cxcl12/Tfcp2l1/C3/Drd2/Hamp/Vegfa/Serpine1/Sphk1/Fn1/Sema5a/Bdnf	41
GO:0003170	BP	GO:0003170	heart valve development	14/1589	66/22777	0.000151769182962528	0.00108746709181414	0.000665239772027369	Tnfrsf1a/Adamts9/Mdm2/Efna1/Robo2/Sox9/Nos3/Tgfb1/Tnfrsf1b/Sox4/Slit2/Smad6/Adamts5/Stra6	14
GO:0002287	BP	GO:0002287	alpha-beta T cell activation involved in immune response	15/1589	74/22777	0.00015324109756916	0.00109670034300991	0.000670888058735794	Nfkbiz/Gadd45g/Stat3/Il4ra/Relb/Bcl3/Il6/Nfkbid/Atp7a/Il21/Il6ra/Ptger4/Tgfb1/Zc3h12a/Anxa1	15
GO:0010717	BP	GO:0010717	regulation of epithelial to mesenchymal transition	18/1589	99/22777	0.000153647727685871	0.0010969861035138	0.000671062867935904	Glipr2/Wwtr1/Pdpn/Spry1/Il6/Efna1/Pawr/Lrg1/Ezh2/Dab2/Bambi/Tgfb1i1/Tgfb1/Eng/Il1b/Snai1/Epha3/Vegfa	18
GO:0048864	BP	GO:0048864	stem cell development	18/1589	99/22777	0.000153647727685871	0.0010969861035138	0.000671062867935904	Edn1/Edn3/Rdh10/Wnt7a/Sox9/Aldh1a2/Kbtbd8/Bcl2/Phactr4/Sema3a/Sox11/Ptprc/Sema5b/Sema4c/Kitl/Fn1/Sema5a/Sema3g	18
GO:0002520	BP	GO:0002520	immune system development	32/1589	231/22777	0.000158142761525452	0.0011277331849902	0.000689871879836893	C3ar1/Nfkbiz/Hspd1/Bcl3/Cd86/Fas/Ltbr/Icosl/Pdpn/Ada/Parp3/Ezh2/Mafb/Havcr2/Stat5a/Slc40a1/Bcl2/Ripk3/Ptprc/Ido1/Irak3/Tgfb1/Tnfaip3/Spns2/Il15/Ephb3/Bcl2l11/Trp53/Zbtb1/Tnfsf11/Clcf1/Cd274	32
GO:0035966	BP	GO:0035966	response to topologically incorrect protein	23/1589	144/22777	0.000159328769993959	0.00113483813199269	0.000694218212116535	Hspb1/Hspa1b/Hspa1a/Atf3/Bag3/Ppp1r15a/Hspd1/Ddit3/Thbs1/Ptpn1/Hspb8/Ubxn4/Nfe2l2/Herpud1/Hspa9/Chac1/Serp1/Stc2/Hspa5/Atf4/Hsph1/Bak1/Hspa1l	23
GO:2000249	BP	GO:2000249	regulation of actin cytoskeleton reorganization	11/1589	44/22777	0.000164936862960202	0.00117338555421033	0.00071779895176497	Rnh1/Ntf3/Ccl27a/Tgfb1/Hck/Csf3/Esam/Arhgdib/Baiap2l1/Abi3bp/Tek	11
GO:0032868	BP	GO:0032868	response to insulin	35/1589	262/22777	0.000165422815622993	0.0011754450188508	0.000719058794750779	Socs3/Pdk4/Eprs/Myo1c/Eif4ebp1/Ptpn1/Rela/Trib3/Ccnd3/Eif6/Plcb1/Slc39a14/Cry1/C2cd5/Sesn2/Tnf/Appl2/Trim72/Irs2/Shc1/Slc2a1/Pparg/Sgk1/Hdac9/Vps13c/Acvr1c/Zfp36l1/Sh2b2/Cited1/Sik2/Ceacam1/Il1b/Inhbb/Baiap2l1/Egr2	35
GO:0046777	BP	GO:0046777	protein autophosphorylation	33/1589	242/22777	0.000170170669362487	0.00120774746713614	0.00073881927623571	Errfi1/Iqgap1/Nek6/Jun/Pim1/Ripk1/Mvp/Pim3/Hspa9/Ephb1/Mknk2/Riok2/Mapkapk2/Gpnmb/Epha7/Flt4/Stk16/Ripk3/Ptprc/Irak3/Sik2/Fgfr1/Eng/Hck/Ephb3/Tyro3/Lrrk2/Camk4/Sik1/Camkk2/Vegfa/Flt1/Tek	33
GO:0009314	BP	GO:0009314	response to radiation	52/1589	444/22777	0.000172348161379698	0.00122175242835869	0.000747386576599162	Myc/Timp1/Cdkn1a/Il1r1/Bcl3/Mdm2/Rela/Spidr/Jun/Pmaip1/Cry1/Per1/Aen/Mmp3/Gpr88/Cdc25a/Sde2/Apobec1/Chek1/Uaca/Rgs9bp/Pparg/Bcl2/Sgk1/Crhr1/Bak1/Mmp9/Rad1/Ptprc/Pde6b/Tgfb1/Plk3/Itgb1/Anxa1/Trp53inp1/Rgs14/Gadd45a/Ifi204/Sema5b/Sik1/Slc7a11/Hrh1/Trp53/Cck/Drd2/Ddias/Zbtb1/Nlgn3/Mme/Rgs9/Sema5a/Col3a1	52
GO:0033003	BP	GO:0033003	regulation of mast cell activation	13/1589	59/22777	0.00017300979647669	0.00122499125718348	0.000749367875863533	Hmox1/Il4ra/Plscr1/Fcer1g/Milr1/Crhr1/Cd300lb/Cd84/Tslp/Vamp8/Cd300lf/Gata2/Plscr2	13
GO:0032088	BP	GO:0032088	negative regulation of NF-kappaB transcription factor activity	16/1589	83/22777	0.000173865074030739	0.00122959188880132	0.000752182235168446	Ddit3/Bcl3/Nfkbia/Cyp1b1/Klf4/Nfkbid/Tceal7/Havcr2/Anxa4/Irak3/Zc3h12a/Tnfaip3/Lrrk2/Dap/Pycard/Nlrc5	16
GO:0032720	BP	GO:0032720	negative regulation of tumor necrosis factor production	14/1589	67/22777	0.000179687764977078	0.00126777346445502	0.000775539174311444	Errfi1/Bcl3/Havcr2/Gpnmb/Cx3cl1/Ptger4/Irak3/Zc3h12a/Tnfaip3/Tspo/Tlr4/Lbp/Cd24a/Cd34	14
GO:0048286	BP	GO:0048286	lung alveolus development	14/1589	67/22777	0.000179687764977078	0.00126777346445502	0.000775539174311444	Stk40/Errfi1/Lif/Pdpn/Ada/Atp7a/Flt4/Mmp12/Foxp2/Tgfb1/Edn2/Slc7a11/Vegfa/Stra6	14
GO:0050792	BP	GO:0050792	regulation of viral process	28/1589	193/22777	0.000181731401421727	0.00127921640313363	0.000782539200312397	Zfp36/Ch25h/Ifitm2/Ptx3/Plscr1/Tnf/Ifitm1/Ifitm6/Pde12/Lgals1/Bcl2/Stom/Ifitm3/Sp100/Mdfic/Tyro3/Apobec3/Ifi204/Cxcr4/Trim59/Trim25/Zc3hav1/Ly6e/Fam111a/Trim34a/Ccl5/Trim12c/Plscr2	28
GO:0007156	BP	GO:0007156	homophilic cell adhesion via plasma membrane adhesion molecules	19/1589	109/22777	0.000181737245974191	0.00127921640313363	0.000782539200312397	Prtg/Pvr/Pcdh10/Palld/Robo2/Cdh10/Pcdh20/Fat3/Pecam1/Cdh5/Cntn5/Cdh9/L1cam/Ceacam1/Esam/Igsf21/Pcdh1/Hmcn1/Nexn	19
GO:2000241	BP	GO:2000241	regulation of reproductive process	31/1589	223/22777	0.000186452889972592	0.00131086679283903	0.000801900795886824	Timp1/Plat/B4galt1/Lif/Myh9/Osm/Ada/Plcb1/Esr1/Ybx3/Sox9/Cdc25a/Dazl/Piwil2/Mmp12/Eaf2/Acvr1c/Ptger4/Sema3a/Rad1/Syde1/Il1a/Nupr1/Snai1/Rspo1/Arhgdib/Plau/Vegfa/Aspm/Inhbb/Ovgp1	31
GO:0032386	BP	GO:0032386	regulation of intracellular transport	42/1589	337/22777	0.000187833184404453	0.00131902105902798	0.000806889031596594	Bag3/Tnfrsf1a/Ccl2/Ier3/Myo1c/Flna/Ptpn1/Pln/Msn/Ehd2/Anxa2/Mdm2/Ipo5/Gli3/Pmaip1/Il6/Ptgs2/C2cd5/Lcp1/Riok2/Ezr/Emd/Chrm1/Dab2/Apod/Uaca/Hcls1/Ehd1/Stom/Tgfb1/Zc3h12a/Sp100/Plk3/Hspa1l/Akap5/Mdfic/Kif20b/Lrrk2/Camk4/Slc35d3/Cd36/Tek	42
GO:0071354	BP	GO:0071354	cellular response to interleukin-6	9/1589	31/22777	0.000188943190873835	0.00132391870308297	0.00080988508328325	Sbno2/Cebpa/Stat3/Rela/Ripk1/Selp/Il6/Il6ra/C1qtnf4	9
GO:1901550	BP	GO:1901550	regulation of endothelial cell development	7/1589	19/22777	0.000189415746254225	0.00132391870308297	0.00080988508328325	Tnfrsf1a/Plcb1/Tnf/Cdh5/Il1b/Vegfa/S1pr3	7
GO:1901741	BP	GO:1901741	positive regulation of myoblast fusion	7/1589	19/22777	0.000189415746254225	0.00132391870308297	0.00080988508328325	Il4ra/Ehd2/Cd53/Ehd1/Scgb3a1/Cxcl12/Gdf15	7
GO:1903140	BP	GO:1903140	regulation of establishment of endothelial barrier	7/1589	19/22777	0.000189415746254225	0.00132391870308297	0.00080988508328325	Tnfrsf1a/Plcb1/Tnf/Cdh5/Il1b/Vegfa/S1pr3	7
GO:0046596	BP	GO:0046596	regulation of viral entry into host cell	12/1589	52/22777	0.000191879324327279	0.00133801165203975	0.000818506208668811	Ch25h/Ifitm2/Ptx3/Ifitm1/Ifitm6/Lgals1/Ifitm3/Trim59/Trim25/Ly6e/Trim34a/Trim12c	12
GO:0090199	BP	GO:0090199	regulation of release of cytochrome c from mitochondria	12/1589	52/22777	0.000191879324327279	0.00133801165203975	0.000818506208668811	Fas/Pmaip1/Plaur/Tnfsf10/Bid/Bak1/Mmp9/Casp1/Bcl2l11/Trp53/Pycard/Lmna	12
GO:2000117	BP	GO:2000117	negative regulation of cysteine-type endopeptidase activity	18/1589	101/22777	0.000199659308378277	0.00139064219095138	0.000850702058980784	Hspa1b/Cd44/Thbs1/Mdm2/Klf4/Il6/Herpud1/Ptgs2/Cst7/Plaur/Tnf/Adora2a/Wnt9a/Mmp9/Caap1/Ifi204/Naip2/Vegfa	18
GO:0051495	BP	GO:0051495	positive regulation of cytoskeleton organization	29/1589	204/22777	0.00020113920038275	0.00139932073940697	0.000856011015582402	Hspa1b/Hspa1a/Myo1c/Flna/Plek/Pdlim4/Edn1/Id1/Nes/Gpr65/Vasp/Rhoc/Icam1/Ntf3/Myoc/Pxn/Ccl11/Cx3cl1/Ccl27a/Sh3pxd2b/Sdc4/Hck/Csf3/Stmn2/Pycard/Baiap2l1/Sema5a/S100a10/Tek	29
GO:0010759	BP	GO:0010759	positive regulation of macrophage chemotaxis	8/1589	25/22777	0.00020361201319107	0.00140908440180213	0.000861983772454588	C3ar1/C5ar1/Ccl2/Thbs1/Csf1/Cx3cl1/Il34/Ccl5	8
GO:0060333	BP	GO:0060333	type II interferon-mediated signaling pathway	8/1589	25/22777	0.00020361201319107	0.00140908440180213	0.000861983772454588	Hpx/Pparg/Irgm1/Arg1/Trp53/Parp9/Nlrc5/Igtp	8
GO:1900016	BP	GO:1900016	negative regulation of cytokine production involved in inflammatory response	8/1589	25/22777	0.00020361201319107	0.00140908440180213	0.000861983772454588	Il1r2/Ezh2/Appl2/Apod/Chid1/Adcy7/Zc3h12a/Pycard	8
GO:1901739	BP	GO:1901739	regulation of myoblast fusion	8/1589	25/22777	0.00020361201319107	0.00140908440180213	0.000861983772454588	Il4ra/Ehd2/Cd53/Ehd1/Cxcl10/Scgb3a1/Cxcl12/Gdf15	8
GO:0072594	BP	GO:0072594	establishment of protein localization to organelle	51/1589	436/22777	0.000204091543801215	0.00140908440180213	0.000861983772454588	Bag3/Nup93/Hspd1/Tnfrsf1a/Cdkn1a/Stat3/Ddit3/Flna/Bcl3/Nfkbia/Spidr/Ipo5/Gli3/Zfand2a/Pmaip1/Il6/Herpud1/Vps25/Ptgs2/Sirt4/Tram2/Dnaja1/Txnip/Appl2/Tnpo1/Hspa5/Pttg1ip/Bid/Apod/Uaca/Hcls1/Bcs1l/Mmp12/Vps13c/Tgfb1/Zc3h12a/Tnfaip3/Cacng3/Tspo/Hspa1l/Akap5/Hk2/Mdfic/Lrrk2/Vps13a/Trp53/Cacng4/Lmna/Il33/Cd36/Tek	51
GO:0001569	BP	GO:0001569	branching involved in blood vessel morphogenesis	11/1589	45/22777	0.000204662267284983	0.00140908440180213	0.000861983772454588	Edn1/Col4a1/Eng/Cxcr4/Notch4/Cxcl12/Vegfa/Plxnd1/Sema5a/Flt1/Tek	11
GO:0046006	BP	GO:0046006	regulation of activated T cell proliferation	11/1589	45/22777	0.000204662267284983	0.00140908440180213	0.000861983772454588	Tnfsf9/Cd86/Icosl/Stat5a/Ripk3/Ido1/Arg1/Crtam/Pycard/Cd24a/Cd274	11
GO:0048147	BP	GO:0048147	negative regulation of fibroblast proliferation	11/1589	45/22777	0.000204662267284983	0.00140908440180213	0.000861983772454588	Myc/Ifi30/Pmaip1/Pawr/Emd/Dach1/Pparg/Mmp9/Nupr1/Trp53inp1/Trp53	11
GO:0048873	BP	GO:0048873	homeostasis of number of cells within a tissue	11/1589	45/22777	0.000204662267284983	0.00140908440180213	0.000861983772454588	Nfkbiz/Csf1/Il20rb/Sox9/Bcl2/Nos3/Cd7/Tex15/F2r/Vegfa/Gata2	11
GO:0042310	BP	GO:0042310	vasoconstriction	19/1589	110/22777	0.00020554109200311	0.00141314267906702	0.000864466355571666	Dusp5/Edn1/Bdkrb2/Adm/Icam1/Ptgs2/Edn3/Cx3cl1/Shc1/Faah/Npy1r/Apln/Edn2/Chrm3/F2r/Fga/Smad6/Avpr1a/Hrh1	19
GO:0014002	BP	GO:0014002	astrocyte development	10/1589	38/22777	0.000205960290179916	0.00141314267906702	0.000864466355571666	C5ar1/Vim/Gfap/S100a8/S100a9/Pou3f2/Adora2a/Il1b/Tlr4/C1qa	10
GO:0090022	BP	GO:0090022	regulation of neutrophil chemotaxis	10/1589	38/22777	0.000205960290179916	0.00141314267906702	0.000864466355571666	C3ar1/C5ar1/Edn1/Tirap/Tnfaip6/Slit2/Il1b/Bst1/Dapk2/Lbp	10
GO:0021782	BP	GO:0021782	glial cell development	21/1589	128/22777	0.000206290657153883	0.00141378808906264	0.000864861174322122	C5ar1/Vim/Gfap/Tlr2/S100a8/S100a9/Pou3f2/Myoc/Id4/Hes5/Adora2a/Sox11/Myrf/Tgfb1/Cntnap1/Sox4/Cspg5/Il1b/Tlr4/C1qa/Ascl1	21
GO:0006939	BP	GO:0006939	smooth muscle contraction	20/1589	119/22777	0.000207533475712827	0.00142067824392431	0.000869076111108635	Edn1/Bdkrb2/Ada/Pawr/Ptgs2/Edn3/Shc1/Npy1r/Ptger4/Ncf1/Prok2/Edn2/Chrm3/F2r/Cald1/Prkg1/Drd2/Npnt/Sphk1/Flt1	20
GO:0060761	BP	GO:0060761	negative regulation of response to cytokine stimulus	15/1589	76/22777	0.00020923389603079	0.00143068159994539	0.00087519549654022	Sh2b3/Il1r2/Klf4/Il6/Ecm1/Mmp12/Pparg/Il1rn/Ptprc/Irak3/Slit2/Naip2/Arg1/Padi2/Nlrc5	15
GO:0048070	BP	GO:0048070	regulation of developmental pigmentation	6/1589	14/22777	0.000210407788004831	0.0014321613147132	0.000876100687255611	Adamts9/Edn3/Bcl2/Spns2/Bcl2l11/Kitl	6
GO:0051917	BP	GO:0051917	regulation of fibrinolysis	6/1589	14/22777	0.000210407788004831	0.0014321613147132	0.000876100687255611	Plat/Thbs1/Plaur/Klkb1/Plau/Serpine1	6
GO:0098883	BP	GO:0098883	synapse pruning	6/1589	14/22777	0.000210407788004831	0.0014321613147132	0.000876100687255611	C1qb/Itgb1/Plxnc1/C3/C1qc/C1qa	6
GO:0120305	BP	GO:0120305	regulation of pigmentation	6/1589	14/22777	0.000210407788004831	0.0014321613147132	0.000876100687255611	Adamts9/Edn3/Bcl2/Spns2/Bcl2l11/Kitl	6
GO:0030330	BP	GO:0030330	DNA damage response, signal transduction by p53 class mediator	14/1589	68/22777	0.000211925128570204	0.00143921457915497	0.000880415403594718	Cdkn1a/Cd44/Bcl3/Mdm2/Pmaip1/Rps27l/Dyrk3/Sesn2/Pttg1ip/Sp100/Sox4/Muc1/Snai1/Trp53	14
GO:0032663	BP	GO:0032663	regulation of interleukin-2 production	14/1589	68/22777	0.000211925128570204	0.00143921457915497	0.000880415403594718	Zfp36/Ezr/Havcr2/Il20rb/Stat5a/Homer2/Ptprc/Il1a/Tnfaip3/Anxa1/Il1b/Cd83/Cd1d1/Cd34	14
GO:0051260	BP	GO:0051260	protein homooligomerization	27/1589	185/22777	0.000212699628551137	0.00144283659594269	0.000882631111674786	Scara5/Ninj1/Kcnd2/Vasp/Kctd21/Appl2/Tgm2/Trim72/Kcnv1/Aldh1a2/Bcl10/Kctd4/Steap4/Kcna4/Ehd1/Glra3/Thg1l/Kcns2/Ehd4/Kcng1/Shmt2/Prmt8/Alox5ap/Pycard/Zbtb1/Arc/Adcy8	27
GO:0070301	BP	GO:0070301	cellular response to hydrogen peroxide	17/1589	93/22777	0.000216768714650477	0.00146877374830555	0.000898497730034819	Lcn2/Edn1/Rela/Nfe2l2/Cyp1b1/Ripk1/Il6/Pawr/Ezh2/Kdm6b/Ripk3/Tnfaip3/Gpr37/Anxa1/Lrrk2/Trp53/Sphk1	17
GO:0007416	BP	GO:0007416	synapse assembly	30/1589	215/22777	0.000219760918757787	0.00148736377480525	0.000909869867255092	Tlr2/Flrt2/Slitrk2/Lrrc4/Gabra2/Lrrtm3/Ephb1/Negr1/Gabrg2/Fgf13/Wnt7a/Slitrk4/Epha7/Il1rapl1/Cbln2/Syndig1/Cntn5/Cdh9/Fzd5/Lrrn1/Akap5/Lrrc24/Ephb3/Npas4/Cbln4/Nlgn3/Gap43/Plxnd1/Abi3bp/Bdnf	30
GO:0098657	BP	GO:0098657	import into cell	35/1589	266/22777	0.000222433277785097	0.00150374949264208	0.000919893555585827	Slc15a3/Slc3a2/Eprs/Lcn2/Gfap/Thbs1/Slc2a5/Pawr/Slc39a14/Slc22a4/Slc39a12/Tnf/Slc22a3/Slc15a1/Slc38a3/Irs2/Lrrc8a/Slc46a1/Slc2a1/Steap4/Slc1a4/Itga4/Itgb1/Akap5/Slc6a13/Kcnj16/Slc7a11/Arg1/Drd2/Kcnj8/Slc17a6/Cd36/Stra6/Kcnj13/Slc38a5	35
GO:0007520	BP	GO:0007520	myoblast fusion	12/1589	53/22777	0.00023245983484918	0.00156619870529766	0.000958095815040858	Il4ra/Ehd2/Myh9/Cd9/Cd53/Ehd1/Cxcl10/Casp1/Scgb3a1/Adamts5/Cxcl12/Gdf15	12
GO:0045124	BP	GO:0045124	regulation of bone resorption	12/1589	53/22777	0.00023245983484918	0.00156619870529766	0.000958095815040858	Pdk4/Spp1/Il6/Adam8/Tmem119/Fcgr4/Ptger4/Ceacam1/Hamp/Vegfa/Tnfsf11/Cartpt	12
GO:0050798	BP	GO:0050798	activated T cell proliferation	12/1589	53/22777	0.00023245983484918	0.00156619870529766	0.000958095815040858	Tnfsf9/Cd86/Icosl/Itgb2/Stat5a/Ripk3/Ido1/Arg1/Crtam/Pycard/Cd24a/Cd274	12
GO:0042542	BP	GO:0042542	response to hydrogen peroxide	20/1589	120/22777	0.000232979583438897	0.00156619870529766	0.000958095815040858	Hmox1/Lcn2/Edn1/Rela/Nfe2l2/Cyp1b1/Ripk1/Il6/Pawr/Ezh2/Kdm6b/Cyp11a1/Bcl2/Ripk3/Tnfaip3/Gpr37/Anxa1/Lrrk2/Trp53/Sphk1	20
GO:1902106	BP	GO:1902106	negative regulation of leukocyte differentiation	20/1589	120/22777	0.000232979583438897	0.00156619870529766	0.000958095815040858	Hspb1/Myc/Il4ra/Cd44/Gli3/Nfkbid/Mafb/Tjp2/Trib1/Tnfaip6/Zc3h12a/Ceacam1/Anxa1/Fbn1/Fgl2/Pirb/Pglyrp1/C1qc/Cartpt/Gata2	20
GO:0007043	BP	GO:0007043	cell-cell junction assembly	25/1589	167/22777	0.000240942803621964	0.00161791334912482	0.000989731381881468	Myo1c/Epha2/Cd9/Rhoc/Gjc1/Ctnna1/Tnf/Cdh10/Marveld2/Pecam1/Gjb2/Cdh5/Cdh9/Micall2/Cntnap1/Fzd5/Cldn10/Itgb1/Il1b/Irx3/Snai1/Esam/Ocln/Ugt8a/Cdh19	25
GO:0090559	BP	GO:0090559	regulation of membrane permeability	15/1589	77/22777	0.000243321356695265	0.00163022584222595	0.000997263343230313	Stat3/Ier3/Pmaip1/Slc35f6/Tmem14a/Tjp2/Bid/Bcl2/Bak1/Rasip1/Plekhf1/Hk2/Bcl2l11/Trp53/Lbp	15
GO:0140888	BP	GO:0140888	interferon-mediated signaling pathway	15/1589	77/22777	0.000243321356695265	0.00163022584222595	0.000997263343230313	Myd88/Hpx/Ifitm2/Rbm47/Ifitm1/Ifitm6/Mmp12/Pparg/Ifitm3/Irgm1/Arg1/Trp53/Parp9/Nlrc5/Igtp	15
GO:0043407	BP	GO:0043407	negative regulation of MAP kinase activity	13/1589	61/22777	0.000246361442158934	0.00164743162242423	0.00100778869096986	Dusp16/Sh2b3/Ptpn1/Spry1/Dnaja1/Pparg/Irak3/Dusp1/Lax1/Rgs14/Il1b/Dusp10/Paqr3	13
GO:0002825	BP	GO:0002825	regulation of T-helper 1 type immune response	9/1589	32/22777	0.000246715482816666	0.00164743162242423	0.00100778869096986	Il4ra/Il1r1/Arid5a/Slc11a1/Havcr2/Anxa1/Il1b/Il33/Pla2g4a	9
GO:0035455	BP	GO:0035455	response to interferon-alpha	9/1589	32/22777	0.000246715482816666	0.00164743162242423	0.00100778869096986	Myc/Ifitm2/Plscr1/Ifitm1/Ifitm6/Pde12/Ifitm3/Ifi204/Ifit3	9
GO:0050871	BP	GO:0050871	positive regulation of B cell activation	17/1589	94/22777	0.000247684689717166	0.0016520596416698	0.00101061980419713	Cdkn1a/Tirap/Il6/Ada/Tnip2/Irs2/Stat5a/Bcl2/Ighm/Il21/Ptprc/Tgfb1/Tlr4/Mmp14/Bst1/Il2rg/Clcf1	17
GO:0042246	BP	GO:0042246	tissue regeneration	14/1589	69/22777	0.000249017912823179	0.0016591026418943	0.00101492824157331	Cdkn1a/Ifrd1/Cd9/Ninj1/Mustn1/Ezh2/Wnt7a/Capn3/Anxa1/Ninj2/Dusp10/Plau/Serpine1/Gap43	14
GO:0032956	BP	GO:0032956	regulation of actin cytoskeleton organization	44/1589	363/22777	0.000249690534018012	0.00166173355398194	0.00101653765795987	Tlr2/Myo1c/Flna/Plek/Pdlim4/Edn1/Iqgap1/Capg/Id1/Nedd9/Plekhg2/Gpr65/Vasp/Rhoc/Icam1/Rnh1/Ntf3/Myoc/Pxn/Ccl11/Cx3cl1/Ccl27a/Hcls1/Sh3pxd2b/Pecam1/Sdc4/Ptger4/Il1a/Tgfb1/Lima1/Slit2/Hck/Csf3/Bst1/Esam/Arhgdib/Kank3/Pycard/Epha3/Baiap2l1/Abi3bp/Sema5a/S100a10/Tek	44
GO:0032660	BP	GO:0032660	regulation of interleukin-17 production	11/1589	46/22777	0.000252192249109081	0.00167280069447853	0.00102330779571977	Ddit3/Tlr2/Arid5a/Myd88/Osm/Il6/Il21/Tgfb1/Il15/Tlr4/Sphk1	11
GO:0036230	BP	GO:0036230	granulocyte activation	11/1589	46/22777	0.000252192249109081	0.00167280069447853	0.00102330779571977	Myd88/Tyrobp/Itgb2/Tnf/Fcer1g/Anxa3/Stx11/Fcgr4/Anxa1/Il15/Ccl5	11
GO:2000273	BP	GO:2000273	positive regulation of signaling receptor activity	11/1589	46/22777	0.000252192249109081	0.00167280069447853	0.00102330779571977	Ccl2/Hbegf/Edn1/Itgb1/Cacng3/Cacng4/Btc/Nlgn3/Rgs9/Arc/Ereg	11
GO:0045580	BP	GO:0045580	regulation of T cell differentiation	27/1589	187/22777	0.000254135368010108	0.00168382270963951	0.00103005032881173	Hspb1/Nfkbiz/Il4ra/Cd44/Sh2b3/Tnfsf9/Ctla2a/Fas/Gli3/Il6/Ada/Adam8/Nfkbid/Stat5a/Ptprc/Tgfb1/Zc3h12a/Sox4/Anxa1/Il15/Fgl2/Dusp10/Crtam/Cd83/Il2rg/Cd1d1/Zbtb1	27
GO:0090049	BP	GO:0090049	regulation of cell migration involved in sprouting angiogenesis	10/1589	39/22777	0.000259810788636794	0.00171952206682958	0.00105188881240118	Hmox1/Rhoj/Thbs1/Klf4/Ptgs2/Hdac9/Anxa1/Mmrn2/Vegfa/Gata2	10
GO:0045833	BP	GO:0045833	negative regulation of lipid metabolic process	19/1589	112/22777	0.000261457749309931	0.00172851018134952	0.00105738714085563	Trib3/Fmo1/Esr1/Sirt4/Rest/Tnf/Appl2/Sox9/Apod/Apobec1/Hcar2/Apoc2/Ceacam1/Il1b/Snai1/Sik1/Hrh1/Fmo2/Sphk1	19
GO:0042026	BP	GO:0042026	protein refolding	7/1589	20/22777	0.000273917453960309	0.00180888314243325	0.00110655395308469	Hspa1b/Hspa1a/Hspd1/Hspa9/Dnaja1/Hspa5/Hspa1l	7
GO:0098581	BP	GO:0098581	detection of external biotic stimulus	8/1589	26/22777	0.000276218009177712	0.00182206433176434	0.0011146173247965	Tlr2/Clec7a/Tlr1/Tlr4/Naip2/Clec4n/Pglyrp1/Lbp	8
GO:0010506	BP	GO:0010506	regulation of autophagy	37/1589	290/22777	0.000277948184317336	0.00182944332978066	0.00111913130319191	Hmox1/Bag3/Stat3/Ddit3/Gfap/Tlr2/Hspb8/Trib3/Gnai3/Mcl1/Usp36/Sesn2/Fbxl2/Bid/Bcl2/Vps13c/Dram1/Rasip1/Nupr1/Irgm1/Zc3h12a/Tnfaip3/Plk3/Casp1/Plekhf1/Tspo/Trp53inp1/Lrrk2/Dap/Bcl2l11/Trp53/Pycard/Dcn/Trim34a/Lepr/Trim12c/Igtp	37
GO:0032412	BP	GO:0032412	regulation of monoatomic ion transmembrane transporter activity	37/1589	290/22777	0.000277948184317336	0.00182944332978066	0.00111913130319191	Ccl2/Gem/Pln/Edn1/Gpr35/Kcne4/Plcb1/Atp7a/Fgf13/Abcb1b/Fxyd7/Casq2/Chrna4/P2ry6/Ahnak/Rrad/Stom/Mmp9/Scn2b/Kcns2/Kcng1/Itgb1/Cacng3/Akap5/Chrm3/Tesc/Fxyd5/Neto2/Cacng4/Drd2/Hamp/Shisa9/Nlgn3/Rgs9/Arc/Tmem74/Crh	37
GO:0003179	BP	GO:0003179	heart valve morphogenesis	12/1589	54/22777	0.00028011479055822	0.0018416777933075	0.00112661553125614	Adamts9/Mdm2/Efna1/Robo2/Sox9/Nos3/Tgfb1/Sox4/Slit2/Smad6/Adamts5/Stra6	12
GO:0032655	BP	GO:0032655	regulation of interleukin-12 production	13/1589	62/22777	0.00029205851739788	0.00191809671744404	0.00117336352763583	Hspd1/Tlr2/Thbs1/Tnfsf9/Rela/Irf8/Rel/Tirap/Plcb1/Ido1/Irak3/Tlr4/Cd36	13
GO:0010469	BP	GO:0010469	regulation of signaling receptor activity	23/1589	150/22777	0.000294730883353466	0.00193352508235065	0.00118280157135273	Ccl2/Hbegf/Errfi1/Edn1/Vps25/Gprc5a/Tnf/Nptx2/Chrna4/Pparg/Itgb1/Cacng3/Neto2/Cacng4/Plau/Shisa9/Btc/Serpine1/Nlgn3/Rgs9/Arc/Ereg/Crh	23
GO:0051216	BP	GO:0051216	cartilage development	30/1589	219/22777	0.000303641925240261	0.00198980245203996	0.00121722830928735	Arid5a/Thbs1/Edn1/Rela/Gli3/Mustn1/Serpinh1/Slc39a14/Col2a1/Smad1/Ecm1/Atp7a/Wnt7a/Sox9/Hes5/Frzb/Myf5/Wnt9a/Tgfb1/Prrx2/Fgfr1/Mgp/Ogn/Rarb/Cfh/Snai1/Runx2/Stc1/Mycn/Col3a1	30
GO:1990138	BP	GO:1990138	neuron projection extension	29/1589	209/22777	0.00030522146097097	0.00199796499014148	0.00122222160520104	Tnfrsf12a/Ifrd1/Edn1/Iqgap1/Edn3/Rtn4r/Unc13a/Sema3a/Syt17/L1cam/Itga4/Slit2/Itgb1/Edn2/Cdkl3/Nrn1/Dcx/Cxcr4/Cxcl12/Sema5b/Vegfa/Sema4c/Postn/Nlgn3/Ccr5/Fn1/Sema5a/Sema3g/Bdnf	29
GO:0099538	BP	GO:0099538	synaptic signaling via neuropeptide	5/1589	10/22777	0.000307461728081302	0.00201043007553052	0.00122984691232521	Npy5r/Npy1r/Cck/Penk/Bdnf	5
GO:0032673	BP	GO:0032673	regulation of interleukin-4 production	9/1589	33/22777	0.000318394272820042	0.00207737506464811	0.0012707993877005	Cebpb/Ddit3/Icosl/Havcr2/Il20rb/Fcer1g/Cd83/Il33/Cd1d1	9
GO:0051085	BP	GO:0051085	chaperone cofactor-dependent protein refolding	9/1589	33/22777	0.000318394272820042	0.00207737506464811	0.0012707993877005	Hspa1b/Hspa1a/Hspe1/Dnajb1/Hspa9/Dnajb4/Hspa5/Hsph1/Hspa1l	9
GO:1900182	BP	GO:1900182	positive regulation of protein localization to nucleus	17/1589	96/22777	0.000321168926257315	0.00209319573616287	0.00128047741841152	Bag3/Tnfrsf1a/Flna/Lif/Ipo5/Gli3/Wwtr1/Il6/Ptgs2/Sesn2/Uaca/Hcls1/Tgfb1/Zc3h12a/Akap5/Parp9/Tek	17
GO:0048146	BP	GO:0048146	positive regulation of fibroblast proliferation	15/1589	79/22777	0.000326073513080611	0.0021205411182188	0.00129720549769026	Myc/Cdkn1a/Anxa2/Tgif1/Lif/Jun/Esr1/Fosl2/Tgfb1/Cdc6/Btc/Serpine1/Sphk1/Fn1/Ereg	15
GO:1990874	BP	GO:1990874	vascular associated smooth muscle cell proliferation	15/1589	79/22777	0.000326073513080611	0.0021205411182188	0.00129720549769026	Hmox1/Adamts1/Cdkn1a/Ddit3/Edn1/Mdm2/Jun/Gnai3/Tnf/Efemp2/Pparg/P2ry6/Apln/Mmp9/Prkg1	15
GO:0016051	BP	GO:0016051	carbohydrate biosynthetic process	30/1589	220/22777	0.000328613328529433	0.00213473783343279	0.00130589010034498	Atf3/B4galt1/Plek/Myh9/Il6/Slc39a14/Cry1/Pgd/Sesn2/Arpp19/Ndst1/St3gal2/Atf4/Irs2/C1qtnf2/Gys2/P2ry6/Ptger4/Phkg1/Tgfb1/Gpd1/St6galnac5/Nnmt/Ppp1r3g/Mas1/Sik1/St8sia6/B3galt2/Has2/Lepr	30
GO:0007612	BP	GO:0007612	learning	27/1589	190/22777	0.000329716977296053	0.00213683289919161	0.00130717172171842	Tlr2/Jun/Jph4/Ptgs2/Fgf13/Gpr88/Btg2/Nptx2/Grm4/Foxp2/Sgk1/Crhr1/Prkar2b/Aaas/Bche/Itgb1/Rgs14/Npas4/Slc7a11/Hrh1/Cck/Drd2/Grm7/Nlgn3/Stra6/Crh/Bdnf	27
GO:0002524	BP	GO:0002524	hypersensitivity	6/1589	15/22777	0.000330007287122354	0.00213683289919161	0.00130717172171842	Fcgr3/Il20rb/Fcer1g/Fcgr2b/C3/Fcgr1	6
GO:0032308	BP	GO:0032308	positive regulation of prostaglandin secretion	6/1589	15/22777	0.000330007287122354	0.00213683289919161	0.00130717172171842	Edn1/Ptges/Il1a/Il1b/Pla2g4a/Tnfsf11	6
GO:0002042	BP	GO:0002042	cell migration involved in sprouting angiogenesis	12/1589	55/22777	0.000335807190579977	0.00217203721215135	0.00132870737029483	Hmox1/Rhoj/Thbs1/Klf4/Ptgs2/Hdac9/Slit2/Itgb1/Anxa1/Mmrn2/Vegfa/Gata2	12
GO:0008347	BP	GO:0008347	glial cell migration	14/1589	71/22777	0.000340162824024143	0.00219309717256083	0.00134159044819867	Ccl3/Vim/Ccl2/Fas/Cd9/Gli3/Csf1/P2ry12/Cx3cl1/Rras/Tspo/Dcx/Fn1/Col3a1	14
GO:0009620	BP	GO:0009620	response to fungus	14/1589	71/22777	0.000340162824024143	0.00219309717256083	0.00134159044819867	Tlr2/Myd88/Clec4d/Ptx3/Clec7a/Cxcl1/Bcl10/Bak1/Ncf1/Tgfb1/Tslp/Clec4n/Arg1/Hamp	14
GO:0015800	BP	GO:0015800	acidic amino acid transport	14/1589	71/22777	0.000340162824024143	0.00219309717256083	0.00134159044819867	Npy5r/Tnf/Il1rn/Adora2a/Slc1a4/Itgb1/Il1b/Slc6a13/Avpr1a/Slc7a11/Cck/Grm7/Slc17a6/Bdnf	14
GO:0046850	BP	GO:0046850	regulation of bone remodeling	13/1589	63/22777	0.000344791433405378	0.00222054590534379	0.00135838175055294	Pdk4/Spp1/Il6/Adam8/Tmem119/Fcgr4/Ptger4/Ceacam1/Hamp/Vegfa/Tnfsf11/Cartpt/Lepr	13
GO:0031623	BP	GO:0031623	receptor internalization	23/1589	152/22777	0.000358323291883701	0.00230273711636969	0.00140866084671788	Ankrd13a/Cd9/Adm/Ezr/Itgb2/Arr3/Ntf3/Sele/Dab2/Fcer1g/Sh3glb2/Apln/Ceacam1/Itgb1/Cacng3/Akap5/Rspo1/Cacng4/Drd2/Hamp/Vegfa/Cd36/Arc	23
GO:0045598	BP	GO:0045598	regulation of fat cell differentiation	23/1589	152/22777	0.000358323291883701	0.00230273711636969	0.00140866084671788	Zfp36/Cebpa/Cebpb/Ddit3/Slc7a10/Trib3/Wwtr1/Pim1/Ptgs2/Tnf/Id4/Sh3pxd2b/Pparg/Frzb/Tgfb1i1/Zfp36l1/Tgfb1/Zc3h12a/Fbn1/Trib2/Dusp10/Vegfa/Gata2	23
GO:0048534	BP	GO:0048534	hematopoietic or lymphoid organ development	20/1589	124/22777	0.000364143755026122	0.00233763099390696	0.00143000659162619	Nfkbiz/Bcl3/Fas/Ltbr/Pdpn/Ada/Mafb/Stat5a/Slc40a1/Bcl2/Ripk3/Ptprc/Tgfb1/Spns2/Il15/Ephb3/Bcl2l11/Trp53/Zbtb1/Tnfsf11	20
GO:0032703	BP	GO:0032703	negative regulation of interleukin-2 production	8/1589	27/22777	0.000368669219676195	0.00236161449820415	0.001444678098517	Zfp36/Ezr/Havcr2/Il20rb/Homer2/Ptprc/Tnfaip3/Cd34	8
GO:0060143	BP	GO:0060143	positive regulation of syncytium formation by plasma membrane fusion	8/1589	27/22777	0.000368669219676195	0.00236161449820415	0.001444678098517	Il4ra/Ehd2/Tyrobp/Cd53/Ehd1/Scgb3a1/Cxcl12/Gdf15	8
GO:1904659	BP	GO:1904659	glucose transmembrane transport	19/1589	115/22777	0.000370147196836695	0.00236854618039994	0.00144891843895433	Myc/Edn1/Trib3/Nfe2l2/Slc2a5/C2cd5/Esr1/Adipor2/Sesn2/Tnf/Appl2/Irs2/C1qtnf2/Slc2a1/Sh2b2/Il1b/Hk2/C3/Ocln	19
GO:0072006	BP	GO:0072006	nephron development	24/1589	162/22777	0.000371828249889816	0.00237676113150723	0.00145394379764607	Myc/C3ar1/Myo1e/Cd44/Angpt2/Lif/Gli3/Wwtr1/Sox9/Plce1/Timeless/Hes5/Bcl2/Il6ra/Cited1/Tgfb1/Nid1/Cfh/Irx3/Vegfa/Npnt/Cd24a/Hs3st3b1/Tek	24
GO:0048010	BP	GO:0048010	vascular endothelial growth factor receptor signaling pathway	11/1589	48/22777	0.000375516294217409	0.00239777373351415	0.00146679790484068	Hspb1/Ccl2/Ptpn1/Mapkapk2/Flt4/Tmem204/Mmrn2/Fzd4/Vegfa/Flt1/Tek	11
GO:0006006	BP	GO:0006006	glucose metabolic process	30/1589	222/22777	0.000384077266898203	0.00244982333459696	0.00149863837616996	Myc/Atf3/Pdk4/Pgm1/Pmaip1/Il6/Igfbp3/Slc39a14/Cry1/Serp1/Sesn2/Arpp19/Tnf/Atf4/Apod/Irs2/C1qtnf2/Npy1r/Gdpgp1/Midn/Gpd1/Fbn1/Hk2/H6pd/Nnmt/Ppp1r3g/Sik1/Trp53/Igfbp4/Lepr	30
GO:0002281	BP	GO:0002281	macrophage activation involved in immune response	7/1589	21/22777	0.000386242306010625	0.00245317167395071	0.00150068666666548	Sbno2/Tyrobp/Tnf/Havcr2/Lbp/Il33/Ifi35	7
GO:0032310	BP	GO:0032310	prostaglandin secretion	7/1589	21/22777	0.000386242306010625	0.00245317167395071	0.00150068666666548	Edn1/Ptges/Ptgs2/Il1a/Il1b/Pla2g4a/Tnfsf11	7
GO:0048569	BP	GO:0048569	post-embryonic animal organ development	7/1589	21/22777	0.000386242306010625	0.00245317167395071	0.00150068666666548	Myo1e/Klf4/Bak1/Fzd5/Bcl2l11/Vegfa/Flt1	7
GO:0090050	BP	GO:0090050	positive regulation of cell migration involved in sprouting angiogenesis	7/1589	21/22777	0.000386242306010625	0.00245317167395071	0.00150068666666548	Hmox1/Rhoj/Ptgs2/Hdac9/Anxa1/Vegfa/Gata2	7
GO:0010951	BP	GO:0010951	negative regulation of endopeptidase activity	27/1589	192/22777	0.000390537656614535	0.00247782269302732	0.00151576651453785	Hspa1b/Timp1/A2m/Cd44/Serpina3n/Thbs1/Mdm2/Klf4/Il6/Herpud1/Serpinh1/Ptgs2/Cst7/Plaur/Tnf/Adora2a/Wnt9a/Mmp9/Caap1/Serping1/Ifi204/Serpina3m/Naip2/Vegfa/Serpina9/Serpinb1a/Serpine1	27
GO:0002793	BP	GO:0002793	positive regulation of peptide secretion	23/1589	153/22777	0.000394409777730762	0.00249897343406096	0.00152870512596743	S100a8/S100a9/Lif/Myh9/Plcb1/Serp1/Ptbp1/Irs2/Ptger4/Apln/Sox4/Gpr39/Chrm3/Fga/Doc2b/Drd2/Adcyap1/Tnfsf11/Adcy8/Cckbr/Clcf1/Lepr/Crh	23
GO:0001960	BP	GO:0001960	negative regulation of cytokine-mediated signaling pathway	14/1589	72/22777	0.000395542009369168	0.00249897343406096	0.00152870512596743	Sh2b3/Il1r2/Il6/Ecm1/Mmp12/Pparg/Il1rn/Ptprc/Irak3/Slit2/Naip2/Arg1/Padi2/Nlrc5	14
GO:0021885	BP	GO:0021885	forebrain cell migration	14/1589	72/22777	0.000395542009369168	0.00249897343406096	0.00152870512596743	Gli3/P2ry12/Pou3f2/Fgf13/Emx2/Slit2/Fgfr1/Tyro3/Lrrk2/Dcx/Cxcr4/Cxcl12/Drd2/Col3a1	14
GO:0098754	BP	GO:0098754	detoxification	14/1589	72/22777	0.000395542009369168	0.00249897343406096	0.00152870512596743	Mt2/Mt1/Nfe2l2/Pim1/Atp7a/Slc30a10/Abcb1b/Slc30a3/Slc47a1/Nos3/Gch1/Fbln5/Aldh1a7/Cd36	14
GO:0006636	BP	GO:0006636	unsaturated fatty acid biosynthetic process	10/1589	41/22777	0.000403174639373855	0.00254182704675845	0.00155492010548821	Edn1/Ptges/Ptgs2/Anxa1/Edn2/Il1b/Decr2/Avpr1a/Pla2g4a/Sphk1	10
GO:1901031	BP	GO:1901031	regulation of response to reactive oxygen species	10/1589	41/22777	0.000403174639373855	0.00254182704675845	0.00155492010548821	Nfe2l2/Ripk1/Pawr/Sesn2/Gpr37/Gch1/Lrrk2/Fbln5/Trp53/Cd36	10
GO:0032615	BP	GO:0032615	interleukin-12 production	13/1589	64/22777	0.000405412340826809	0.00254363495448615	0.00155602606274767	Hspd1/Tlr2/Thbs1/Tnfsf9/Rela/Irf8/Rel/Tirap/Plcb1/Ido1/Irak3/Tlr4/Cd36	13
GO:0050873	BP	GO:0050873	brown fat cell differentiation	13/1589	64/22777	0.000405412340826809	0.00254363495448615	0.00155602606274767	Cebpa/Cebpb/Slc7a10/Pim1/Ptgs2/Lrg1/Fabp4/Pparg/Sh2b2/Fbn1/Dusp10/Zfp516/Gata2	13
GO:0070059	BP	GO:0070059	intrinsic apoptotic signaling pathway in response to endoplasmic reticulum stress	13/1589	64/22777	0.000405412340826809	0.00254363495448615	0.00155602606274767	Cebpb/Ddit3/Ptpn1/Trib3/Pmaip1/Herpud1/Chac1/Atf4/Bcl2/Bak1/Atp2a3/Lrrk2/Trp53	13
GO:0044319	BP	GO:0044319	wound healing, spreading of cells	9/1589	34/22777	0.000406437408739556	0.00254363495448615	0.00155602606274767	Cd44/Hbegf/Flna/Pdpn/Lrg1/Wnt7a/Mmp12/Cd151/Acvrl1	9
GO:0071404	BP	GO:0071404	cellular response to low-density lipoprotein particle stimulus	9/1589	34/22777	0.000406437408739556	0.00254363495448615	0.00155602606274767	Cd68/Myd88/Cd9/Itgb2/Fcer1g/Pparg/Itgb1/Tlr4/Cd36	9
GO:0090279	BP	GO:0090279	regulation of calcium ion import	9/1589	34/22777	0.000406437408739556	0.00254363495448615	0.00155602606274767	Lgals3/Pln/Pawr/Cxcr4/Cxcl12/Stc1/Atp2c2/Serpine1/Crh	9
GO:0090505	BP	GO:0090505	epiboly involved in wound healing	9/1589	34/22777	0.000406437408739556	0.00254363495448615	0.00155602606274767	Cd44/Hbegf/Flna/Pdpn/Lrg1/Wnt7a/Mmp12/Cd151/Acvrl1	9
GO:0045638	BP	GO:0045638	negative regulation of myeloid cell differentiation	17/1589	98/22777	0.000412817970087592	0.00258086720484228	0.00157880226804659	Myc/Zfp36/Nfkbia/Hspa9/Mafb/Tjp2/Trib1/Tnfaip6/Gpr171/Stat5a/Zfp36l1/Ceacam1/Fbn1/Pirb/C1qc/Cartpt/Gata2	17
GO:0008645	BP	GO:0008645	hexose transmembrane transport	19/1589	116/22777	0.000414206265288251	0.00258684351275533	0.00158245817427453	Myc/Edn1/Trib3/Nfe2l2/Slc2a5/C2cd5/Esr1/Adipor2/Sesn2/Tnf/Appl2/Irs2/C1qtnf2/Slc2a1/Sh2b2/Il1b/Hk2/C3/Ocln	19
GO:0048675	BP	GO:0048675	axon extension	22/1589	144/22777	0.000415742126557002	0.00259372799081391	0.00158666963837187	Tnfrsf12a/Ifrd1/Edn1/Edn3/Rtn4r/Sema3a/L1cam/Slit2/Itgb1/Edn2/Cdkl3/Dcx/Cxcl12/Sema5b/Vegfa/Sema4c/Nlgn3/Ccr5/Fn1/Sema5a/Sema3g/Bdnf	22
GO:0051017	BP	GO:0051017	actin filament bundle assembly	25/1589	173/22777	0.000416947939445346	0.00259429932768942	0.00158701914413225	Flna/Plek/Pdlim4/Id1/Myh9/Gpr65/Rhoc/Zyx/Pawr/Lcp1/Ezr/Myoc/Pxn/Cx3cl1/Sh3pxd2b/Sdc4/Ptger4/Lima1/Pdlim1/Fhdc1/Aif1l/Cald1/Kank3/Baiap2l1/S100a10	25
GO:0001657	BP	GO:0001657	ureteric bud development	18/1589	107/22777	0.000417134540069734	0.00259429932768942	0.00158701914413225	Myc/Cd44/Gli3/Spry1/Smad1/Robo2/Sox9/Timeless/Bcl2/Tgfb1/Slit2/Fgfr1/Rarb/Smad6/Vegfa/Npnt/Hs3st3b1/Bdnf	18
GO:0060993	BP	GO:0060993	kidney morphogenesis	18/1589	107/22777	0.000417134540069734	0.00259429932768942	0.00158701914413225	Myc/Cd44/Lif/Gli3/Wwtr1/Sox9/Timeless/Fras1/Hes5/Bcl2/Cited1/Tgfb1/Sox4/Irx3/Lrrk2/Vegfa/Npnt/Hs3st3b1	18
GO:0090092	BP	GO:0090092	regulation of transmembrane receptor protein serine/threonine kinase signaling pathway	35/1589	275/22777	0.000419318557232878	0.0026051743799837	0.00159367177515299	Nup93/Sap30/Thbs1/Spry1/Nrep/Cd109/Lrg1/Lox/Hspa5/Dab2/Tnfaip6/Tet1/Rbpms/Fstl1/Hes5/Pparg/Bambi/Cdh5/Adamtsl2/Tgfb1i1/Sox11/Tgfb1/Aspn/Fbn1/Eng/Smad6/Acvrl1/Skor1/Trp53/Inhbb/Npnt/Gdf15/Gdf10/Igsf1/Sostdc1	35
GO:0042180	BP	GO:0042180	cellular ketone metabolic process	32/1589	244/22777	0.000428739026680892	0.00265818196542153	0.00162609827735965	Pdk4/Trib3/Eif6/Fmo1/Ptgs2/Coq10b/Sirt4/Haghl/Rest/Rdh10/Appl2/Dab2/Cyp11a1/Sox9/Irs2/C1qtnf2/Akr1c14/Pparg/Slc37a2/Apoc2/Ido1/Gpd1/Ceacam1/Anxa1/Il1b/H6pd/Avpr1a/Slc7a11/Fmo2/Slc7a7/Pla2g4a/Rdh9	32
GO:0045664	BP	GO:0045664	regulation of neuron differentiation	32/1589	244/22777	0.000428739026680892	0.00265818196542153	0.00162609827735965	Tgif1/Gli3/Socs2/Il6/Nrep/Ptbp1/Rest/Ntf3/Sox9/Id4/Hes5/Bcl2/Brinp3/Sox11/Fgfr1/Itgb1/Etv5/Il1b/Neurod1/Irx3/Lrrk2/Cxcl12/Mycn/Neurog2/Aspm/Cd24a/Gata2/Dleu2/Ascl1/Ccr5/Ccl5/Bdnf	32
GO:0014068	BP	GO:0014068	positive regulation of phosphatidylinositol 3-kinase signaling	15/1589	81/22777	0.000431932458217977	0.00267520900364198	0.00163651428268923	Osm/Selp/Myoc/Tnf/Sox9/Hcls1/F2r/Csf3/Pik3ap1/Vegfa/Dcn/Fn1/Ccl5/Flt1/Tek	15
GO:0010466	BP	GO:0010466	negative regulation of peptidase activity	34/1589	265/22777	0.000433975992175714	0.00268231235659845	0.00164085963983793	Hspa1b/Timp1/A2m/Cstb/Cd44/Serpina3n/Thbs1/Mdm2/Klf4/Il6/Herpud1/Serpinh1/Ptgs2/Cd109/Cst7/Plaur/Ecm1/Tnf/Tfpi2/Adora2a/Wnt9a/Mmp9/Stfa2l1/Caap1/Serping1/Ifi204/Serpina3m/Naip2/Vegfa/Serpina9/Itih2/Serpinb1a/Serpine1/Ngp	34
GO:0030073	BP	GO:0030073	insulin secretion	34/1589	265/22777	0.000433975992175714	0.00268231235659845	0.00164085963983793	Myh9/Ucp2/Il6/Pim3/Plcb1/Serp1/Ptbp1/Sirt4/Rest/Tnf/Stx1a/Irs2/Slc16a1/Rfx3/Il1rn/Acvr1c/Midn/Sox4/Gpr39/Anxa1/Fbn1/Chrm3/Il1b/Neurod1/Doc2b/Drd2/Adcyap1/Inhbb/Cartpt/Syt9/Adcy8/Lepr/Ccl5/Crh	34
GO:0043583	BP	GO:0043583	ear development	33/1589	255/22777	0.000447915385328443	0.00276561171353981	0.00169181662569876	Myc/Cebpd/Cebpa/Edn1/Gli3/Wdr19/Col2a1/Igfbp7/Rest/Mafb/Rdh10/Mapkapk2/Sox9/Fzd2/Hes5/Atp8b1/Bcl2/Frzb/Sdc4/C1qb/Wdpcp/Prrx2/Fgfr1/Chd7/Neurod1/Ifi204/Bcl2l11/Mycn/Gata2/Stra6/Zic3/H2-K1/Bdnf	33
GO:0030890	BP	GO:0030890	positive regulation of B cell proliferation	11/1589	49/22777	0.000454045781121753	0.00279193824095729	0.00170792143772417	Cdkn1a/Tirap/Ada/Irs2/Bcl2/Ighm/Il21/Ptprc/Tlr4/Bst1/Clcf1	11
GO:0032620	BP	GO:0032620	interleukin-17 production	11/1589	49/22777	0.000454045781121753	0.00279193824095729	0.00170792143772417	Ddit3/Tlr2/Arid5a/Myd88/Osm/Il6/Il21/Tgfb1/Il15/Tlr4/Sphk1	11
GO:0042789	BP	GO:0042789	mRNA transcription by RNA polymerase II	11/1589	49/22777	0.000454045781121753	0.00279193824095729	0.00170792143772417	Nfkbiz/Stat3/C5ar1/Flna/Anxa2/Atf4/Pparg/Taf4b/Zbtb1/Zic3/S100a10	11
GO:1905521	BP	GO:1905521	regulation of macrophage migration	11/1589	49/22777	0.000454045781121753	0.00279193824095729	0.00170792143772417	C3ar1/C5ar1/Ccl2/Thbs1/Cd9/Csf1/P2ry12/Cx3cl1/Il34/Mmp14/Ccl5	11
GO:0010827	BP	GO:0010827	regulation of glucose transmembrane transport	16/1589	90/22777	0.000455018851131545	0.00279504906193022	0.00170982443033003	Myc/Edn1/Trib3/Nfe2l2/C2cd5/Esr1/Adipor2/Tnf/Appl2/Irs2/C1qtnf2/Sh2b2/Il1b/Hk2/C3/Ocln	16
GO:0048588	BP	GO:0048588	developmental cell growth	36/1589	287/22777	0.000461570259276128	0.00283238447307597	0.00173266374251347	Tnfrsf12a/Ifrd1/Trip10/Edn1/Iqgap1/Edn3/Fgf13/Sox9/Rtn4r/Epha7/Unc13a/Sema3a/Syt17/L1cam/Itga4/Slit2/Itgb1/Edn2/Cdkl3/Nrn1/Dcx/Zfp418/Cxcr4/Cxcl12/Prkg1/Sema5b/Hamp/Vegfa/Sema4c/Postn/Nlgn3/Ccr5/Fn1/Sema5a/Sema3g/Bdnf	36
GO:0003333	BP	GO:0003333	amino acid transmembrane transport	17/1589	99/22777	0.000466548386195265	0.00285999896988348	0.00174955644823225	Slc3a2/Gfap/Slc7a10/Slc11a1/Slc22a4/Tnf/Slc38a3/Lrrc8a/Slc1a4/Itgb1/Slc6a13/Slc7a11/Arg1/Slc13a3/Slc7a7/Slc17a6/Slc38a5	17
GO:0014066	BP	GO:0014066	regulation of phosphatidylinositol 3-kinase signaling	18/1589	108/22777	0.00046848435348068	0.00286599374936084	0.00175322365413015	Osm/Klf4/Selp/Myoc/Tnf/Fbxl2/Sox9/Hcls1/Ceacam1/F2r/Csf3/Pik3ap1/Vegfa/Dcn/Fn1/Ccl5/Flt1/Tek	18
GO:0019217	BP	GO:0019217	regulation of fatty acid metabolic process	18/1589	108/22777	0.00046848435348068	0.00286599374936084	0.00175322365413015	Pdk4/Trib3/Eif6/Fmo1/Ptgs2/Sirt4/Appl2/Sox9/Irs2/C1qtnf2/Pparg/Apoc2/Ceacam1/Anxa1/Il1b/Avpr1a/Fmo2/Pla2g4a	18
GO:0061077	BP	GO:0061077	chaperone-mediated protein folding	13/1589	65/22777	0.000474845657303205	0.00289776704360866	0.00177266043449903	Hspb1/Hspa1b/Hspa1a/Hspe1/Dnajb1/Unc45a/Hspb6/Hspa9/Dnajb4/Hspa5/Hsph1/Fkbp5/Hspa1l	13
GO:0006826	BP	GO:0006826	iron ion transport	12/1589	57/22777	0.000475615449912034	0.00289776704360866	0.00177266043449903	Lcn2/Scara5/Hpx/Cp/Slc11a1/Slc39a14/Atp7a/Slc25a28/Slc40a1/Slc46a1/Steap4/Hamp	12
GO:0052372	BP	GO:0052372	modulation by symbiont of entry into host	12/1589	57/22777	0.000475615449912034	0.00289776704360866	0.00177266043449903	Ch25h/Ifitm2/Ptx3/Ifitm1/Ifitm6/Lgals1/Ifitm3/Trim59/Trim25/Ly6e/Trim34a/Trim12c	12
GO:2001222	BP	GO:2001222	regulation of neuron migration	12/1589	57/22777	0.000475615449912034	0.00289776704360866	0.00177266043449903	Stat3/Il1r1/Flna/Flrt2/Ntng1/Scrt2/Sema3a/Unc5d/Kif20b/Cxcr4/Drd2/Col3a1	12
GO:0002837	BP	GO:0002837	regulation of immune response to tumor cell	8/1589	28/22777	0.000484804804788597	0.0029477511657014	0.0018032373836649	Hspd1/Pvr/Havcr2/Tgfb1/Ceacam1/Crtam/Cd24a/Cd274	8
GO:0006925	BP	GO:0006925	inflammatory cell apoptotic process	8/1589	28/22777	0.000484804804788597	0.0029477511657014	0.0018032373836649	Cd44/Fas/Il6/Anxa1/Fcgr2b/Slc7a11/Ccr5/Ccl5	8
GO:0043279	BP	GO:0043279	response to alkaloid	15/1589	82/22777	0.000495067764483056	0.00300404709422122	0.00183767547465313	Myc/Spidr/Ada/Tgm2/Casq2/Adora2a/Crhr1/Homer2/Bche/Ryr1/Cacng4/Drd2/Adcy8/Crh/Bdnf	15
GO:0051145	BP	GO:0051145	smooth muscle cell differentiation	15/1589	82/22777	0.000495067764483056	0.00300404709422122	0.00183767547465313	Adm/Rcan1/Ntf3/Sox9/Efemp2/Tgfb1/Prok2/Eng/Tmem204/Smad6/Cfh/C3/Vegfa/Npnt/Ereg	15
GO:1901532	BP	GO:1901532	regulation of hematopoietic progenitor cell differentiation	10/1589	42/22777	0.000496433393379677	0.00300620089856234	0.00183899302837008	Zfp36/Fas/Nfe2l2/Hspa9/Hes5/Vegfa/Zbtb1/Gata2/Kitl/Flt1	10
GO:1901163	BP	GO:1901163	regulation of trophoblast cell migration	6/1589	16/22777	0.000496930083349182	0.00300620089856234	0.00183899302837008	Timp1/Mmp12/Acvr1c/Syde1/Arhgdib/Vegfa	6
GO:2001212	BP	GO:2001212	regulation of vasculogenesis	6/1589	16/22777	0.000496930083349182	0.00300620089856234	0.00183899302837008	Adm/Rras/Ceacam1/Asb4/Xdh/Cd34	6
GO:0001910	BP	GO:0001910	regulation of leukocyte mediated cytotoxicity	20/1589	127/22777	0.000500923937608668	0.00302730092799259	0.00185190061782598	Ccl2/Tyrobp/Pvr/Gfer/Cxcl1/Havcr2/Stat5a/Il21/Ripk3/Ptprc/Tgfb1/Ceacam1/Cxcl5/H2-D1/Arg1/Crtam/Cd1d1/Vav1/H2-K1/Tap1	20
GO:0002313	BP	GO:0002313	mature B cell differentiation involved in immune response	9/1589	35/22777	0.000513572206100367	0.00309125000915342	0.00189102039670759	Nfkbiz/Bcl3/Irf8/Il6/Ada/Lgals1/Il21/Tnfaip3/Itm2a	9
GO:0055094	BP	GO:0055094	response to lipoprotein particle	9/1589	35/22777	0.000513572206100367	0.00309125000915342	0.00189102039670759	Cd68/Myd88/Cd9/Itgb2/Fcer1g/Pparg/Itgb1/Tlr4/Cd36	9
GO:0060142	BP	GO:0060142	regulation of syncytium formation by plasma membrane fusion	9/1589	35/22777	0.000513572206100367	0.00309125000915342	0.00189102039670759	Il4ra/Ehd2/Tyrobp/Cd53/Ehd1/Cxcl10/Scgb3a1/Cxcl12/Gdf15	9
GO:0090504	BP	GO:0090504	epiboly	9/1589	35/22777	0.000513572206100367	0.00309125000915342	0.00189102039670759	Cd44/Hbegf/Flna/Pdpn/Lrg1/Wnt7a/Mmp12/Cd151/Acvrl1	9
GO:0001656	BP	GO:0001656	metanephros development	16/1589	91/22777	0.000516920666087834	0.00310827773387287	0.00190143682199143	Myc/Lif/Gli3/Wwtr1/Spry1/Rdh10/Robo2/Sox9/Fras1/Hes5/Bcl2/Cited1/Slit2/Fbn1/Id3/Irx3	16
GO:0006821	BP	GO:0006821	chloride transport	18/1589	109/22777	0.000525203561558884	0.00315166642367262	0.00192797912596386	Clic1/Clic4/Gabra2/Ano6/Gabrg2/Abcb1b/Lrrc8a/Atp8b1/P2ry6/Glra3/Gabrd/Tspo/Ano3/Slc26a7/Gabrr2/Slc17a6/Glra2/Clca1	18
GO:0007173	BP	GO:0007173	epidermal growth factor receptor signaling pathway	18/1589	109/22777	0.000525203561558884	0.00315166642367262	0.00192797912596386	Hbegf/Errfi1/Iqgap1/Mvp/Vps25/Rhbdf1/Esr1/Gprc5a/Plaur/Slc30a10/Sox9/Shc1/Plce1/Mmp9/Tgfb1/Ceacam1/Btc/Ereg	18
GO:0060021	BP	GO:0060021	roof of mouth development	17/1589	100/22777	0.000526193996810132	0.00315166642367262	0.00192797912596386	Csrnp1/Sgpl1/Tiparp/Gli3/Col2a1/Msc/Wnt7a/Fzd2/Fras1/Sox11/Wdpcp/Irf6/Chd7/Ephb3/Arid5b/Snai1/Tmem107	17
GO:0002858	BP	GO:0002858	regulation of natural killer cell mediated cytotoxicity directed against tumor cell target	5/1589	11/22777	0.000531293888726083	0.00315166642367262	0.00192797912596386	Pvr/Havcr2/Tgfb1/Ceacam1/Crtam	5
GO:0008354	BP	GO:0008354	germ cell migration	5/1589	11/22777	0.000531293888726083	0.00315166642367262	0.00192797912596386	Cxadr/Tgfb1/Itgb1/Cxcr4/Cxcl12	5
GO:0031077	BP	GO:0031077	post-embryonic camera-type eye development	5/1589	11/22777	0.000531293888726083	0.00315166642367262	0.00192797912596386	Klf4/Bak1/Fzd5/Vegfa/Flt1	5
GO:0070424	BP	GO:0070424	regulation of nucleotide-binding oligomerization domain containing signaling pathway	5/1589	11/22777	0.000531293888726083	0.00315166642367262	0.00192797912596386	Hspa1b/Hspa1a/Slc15a3/Tnfaip3/Tlr4	5
GO:1990440	BP	GO:1990440	positive regulation of transcription from RNA polymerase II promoter in response to endoplasmic reticulum stress	5/1589	11/22777	0.000531293888726083	0.00315166642367262	0.00192797912596386	Atf3/Cebpb/Ddit3/Atf4/Trp53	5
GO:2001204	BP	GO:2001204	regulation of osteoclast development	5/1589	11/22777	0.000531293888726083	0.00315166642367262	0.00192797912596386	Tyrobp/Ninj1/Tjp2/Fbn1/Tnfsf11	5
GO:2001214	BP	GO:2001214	positive regulation of vasculogenesis	5/1589	11/22777	0.000531293888726083	0.00315166642367262	0.00192797912596386	Adm/Rras/Ceacam1/Asb4/Cd34	5
GO:2001280	BP	GO:2001280	positive regulation of unsaturated fatty acid biosynthetic process	5/1589	11/22777	0.000531293888726083	0.00315166642367262	0.00192797912596386	Ptgs2/Anxa1/Il1b/Avpr1a/Pla2g4a	5
GO:0017015	BP	GO:0017015	regulation of transforming growth factor beta receptor signaling pathway	21/1589	137/22777	0.000531700777281322	0.00315166642367262	0.00192797912596386	Sap30/Thbs1/Spry1/Nrep/Cd109/Lrg1/Lox/Hspa5/Dab2/Tet1/Pparg/Bambi/Adamtsl2/Tgfb1i1/Tgfb1/Aspn/Fbn1/Eng/Smad6/Trp53/Npnt	21
GO:0051592	BP	GO:0051592	response to calcium ion	21/1589	137/22777	0.000531700777281322	0.00315166642367262	0.00192797912596386	Thbs1/Iqgap1/Itpkc/Clic4/Jun/Fos/Krt10/Junb/Apobec1/Capn3/Rasgrp2/Syt17/Fosb/Fga/Cpne4/Alox5ap/Slc25a24/Pla2g4a/Itpka/Syt9/Adcy8	21
GO:0051770	BP	GO:0051770	positive regulation of nitric-oxide synthase biosynthetic process	7/1589	22/22777	0.000532564725778542	0.00315166642367262	0.00192797912596386	Map2k3/Ccl2/Tlr2/Akap12/Tlr4/Lrrk2/Il33	7
GO:0070935	BP	GO:0070935	3'-UTR-mediated mRNA stabilization	7/1589	22/22777	0.000532564725778542	0.00315166642367262	0.00192797912596386	Zfp36/Myd88/Tirap/Ptbp1/Rbm47/Mapkapk2/Dazl	7
GO:2000209	BP	GO:2000209	regulation of anoikis	7/1589	22/22777	0.000532564725778542	0.00315166642367262	0.00192797912596386	Pdk4/Itga5/Mybbp1a/Mcl1/Bcl2/Itgb1/Sik1	7
GO:0032368	BP	GO:0032368	regulation of lipid transport	24/1589	166/22777	0.000534416357425852	0.00315949907754829	0.00193277062072986	Eprs/Thbs1/Edn1/Nfkbia/Anxa2/Ptges/Spp1/Igfbp3/Cry1/Dab2/Irs2/Abca1/Pparg/Crhr1/Sstr4/Apoc2/Il1a/Tspo/Il1b/Pltp/Abca8a/Pla2g4a/Tnfsf11/Crh	24
GO:0061572	BP	GO:0061572	actin filament bundle organization	25/1589	176/22777	0.000541359545746684	0.0031973881166855	0.00195594860556058	Flna/Plek/Pdlim4/Id1/Myh9/Gpr65/Rhoc/Zyx/Pawr/Lcp1/Ezr/Myoc/Pxn/Cx3cl1/Sh3pxd2b/Sdc4/Ptger4/Lima1/Pdlim1/Fhdc1/Aif1l/Cald1/Kank3/Baiap2l1/S100a10	25
GO:1903018	BP	GO:1903018	regulation of glycoprotein metabolic process	11/1589	50/22777	0.000545860727277989	0.00321762042493025	0.00196832538112063	Hbegf/Ptx3/Mustn1/Plcb1/Pawr/Necab3/Aatf/Bcl2/Itm2a/Il15/Il33	11
GO:2000404	BP	GO:2000404	regulation of T cell migration	11/1589	50/22777	0.000545860727277989	0.00321762042493025	0.00196832538112063	Adam8/Ecm1/Apod/Ripk3/Cxcl10/Itga4/Spns2/Dock8/Cxcl12/Pycard/Ccl5	11
GO:0044403	BP	GO:0044403	biological process involved in symbiotic interaction	33/1589	258/22777	0.00055215517338037	0.00325152008103814	0.0019890629277285	Ch25h/Hspd1/Sap30/Slc3a2/Myd88/Ifitm2/Jun/Ptx3/Icam1/Cxcl1/Rest/Ifitm1/Fbxl2/Ifitm6/Lgals1/Stom/Ncf1/Ifitm3/Zc3h12a/Cxcl5/Vamp8/Bcl2l11/Trim59/Pglyrp1/Trim25/Arg1/Ly6e/Mpeg1/Trim34a/Gbp2/Fn1/Ccl5/Trim12c	33
GO:0006692	BP	GO:0006692	prostanoid metabolic process	12/1589	58/22777	0.000562127700317622	0.00329391465682706	0.00201499709911199	Tnfrsf1a/Edn1/Ptges/Pdpn/Ptgs2/Akr1c14/Anxa1/Edn2/Il1b/Avpr1a/Pla2g4a/Sphk1	12
GO:0006693	BP	GO:0006693	prostaglandin metabolic process	12/1589	58/22777	0.000562127700317622	0.00329391465682706	0.00201499709911199	Tnfrsf1a/Edn1/Ptges/Pdpn/Ptgs2/Akr1c14/Anxa1/Edn2/Il1b/Avpr1a/Pla2g4a/Sphk1	12
GO:0044060	BP	GO:0044060	regulation of endocrine process	12/1589	58/22777	0.000562127700317622	0.00329391465682706	0.00201499709911199	Lif/Spp1/Cry1/Dab2/Crhr1/Apln/Fgfr1/Tspo/F2r/Ucn2/Inhbb/Crh	12
GO:0050922	BP	GO:0050922	negative regulation of chemotaxis	12/1589	58/22777	0.000562127700317622	0.00329391465682706	0.00201499709911199	Thbs1/Angpt2/Robo2/Tnfaip6/Sema3a/Dusp1/Slit2/Sema5b/Padi2/Sema4c/Sema5a/Sema3g	12
GO:0051955	BP	GO:0051955	regulation of amino acid transport	12/1589	58/22777	0.000562127700317622	0.00329391465682706	0.00201499709911199	Npy5r/Tnf/Slc15a1/Slc38a3/Il1rn/Adora2a/Itgb1/Il1b/Avpr1a/Arg1/Cck/Grm7	12
GO:0008544	BP	GO:0008544	epidermis development	45/1589	388/22777	0.000562657659915972	0.00329391465682706	0.00201499709911199	Maff/Nfkbiz/Zfp36/Errfi1/Epha2/Rela/Clic4/Klf4/Ctsl/Ptgs2/Cd109/Palld/Ezh2/Pou3f2/Rest/Mafb/Atp7a/Ntf3/Tgm1/Tnf/Txnip/Krt10/Sox9/Mreg/Hes5/St14/Bcl2/Cers3/Fosl2/Zfp36l1/Wdpcp/Il1a/Irf6/Nsdhl/Stfa2l1/Fgfr1/Anxa1/Krtdap/Exph5/Snai1/Elovl1/Aloxe3/Sprr1a/Mycn/Sostdc1	45
GO:0033209	BP	GO:0033209	tumor necrosis factor-mediated signaling pathway	15/1589	83/22777	0.000565921299141654	0.00330978214346482	0.00202470376819008	Hspa1b/Hspa1a/Tnfrsf1a/Nfkbia/Rela/Ripk1/Tjp2/Tnf/Eda2r/Casp1/Naip2/Trp53/Pycard/Tnfsf11/Sphk1	15
GO:0015749	BP	GO:0015749	monosaccharide transmembrane transport	19/1589	119/22777	0.000574767812564602	0.00335496177812099	0.0020523416526697	Myc/Edn1/Trib3/Nfe2l2/Slc2a5/C2cd5/Esr1/Adipor2/Sesn2/Tnf/Appl2/Irs2/C1qtnf2/Slc2a1/Sh2b2/Il1b/Hk2/C3/Ocln	19
GO:0046634	BP	GO:0046634	regulation of alpha-beta T cell activation	19/1589	119/22777	0.000574767812564602	0.00335496177812099	0.0020523416526697	Nfkbiz/Il4ra/Cd44/Gli3/Il6/Ada/Nfkbid/Hsph1/Adora2a/Ptprc/Tgfb1/Zc3h12a/Anxa1/Crtam/Cd83/Il2rg/Cd1d1/Cd24a/Cd274	19
GO:0072163	BP	GO:0072163	mesonephric epithelium development	18/1589	110/22777	0.000587746218645883	0.00342403663696039	0.00209459704015962	Myc/Cd44/Gli3/Spry1/Smad1/Robo2/Sox9/Timeless/Bcl2/Tgfb1/Slit2/Fgfr1/Rarb/Smad6/Vegfa/Npnt/Hs3st3b1/Bdnf	18
GO:0072164	BP	GO:0072164	mesonephric tubule development	18/1589	110/22777	0.000587746218645883	0.00342403663696039	0.00209459704015962	Myc/Cd44/Gli3/Spry1/Smad1/Robo2/Sox9/Timeless/Bcl2/Tgfb1/Slit2/Fgfr1/Rarb/Smad6/Vegfa/Npnt/Hs3st3b1/Bdnf	18
GO:0001562	BP	GO:0001562	response to protozoan	10/1589	43/22777	0.000606882843752392	0.00352864922659918	0.00215859203900268	Il4ra/Ier3/Bcl3/Myd88/Irf8/Il6/Slc11a1/Pf4/Arg1/Gbp2	10
GO:0043277	BP	GO:0043277	apoptotic cell clearance	10/1589	43/22777	0.000606882843752392	0.00352864922659918	0.00215859203900268	Ccl2/Thbs1/Tyrobp/Tgm2/Anxa1/Mfge8/Tyro3/Cd300lf/C3/Cd36	10
GO:1904705	BP	GO:1904705	regulation of vascular associated smooth muscle cell proliferation	14/1589	75/22777	0.000610042630882431	0.00354357772870833	0.00216772430002883	Hmox1/Adamts1/Cdkn1a/Edn1/Mdm2/Jun/Gnai3/Tnf/Efemp2/Pparg/P2ry6/Apln/Mmp9/Prkg1	14
GO:0007015	BP	GO:0007015	actin filament organization	51/1589	457/22777	0.000618567512312629	0.00358961147057852	0.00219588467028537	Myo1e/Tpm4/Tlr2/Myo1c/Flna/Plek/Pdlim4/Capg/Id1/Myh9/Nedd9/Plekhg2/Gpr65/Vasp/Rhoc/Zyx/Icam1/Kptn/Pawr/Rnh1/Lcp1/Ezr/Ctnna1/Myoc/Pxn/Ccl11/Cx3cl1/Hcls1/Casp4/Sh3pxd2b/Pecam1/Bcl2/Micall2/Sdc4/Ptger4/Samd14/Lima1/Pdlim1/Slit2/Csf3/Fhdc1/Gas2l3/Aif1l/Esam/Cald1/Kank3/Pycard/Hmcn1/Baiap2l1/Sema5a/S100a10	51
GO:0030216	BP	GO:0030216	keratinocyte differentiation	23/1589	158/22777	0.00062672041967052	0.00363190468004353	0.00222175683251869	Nfkbiz/Zfp36/Errfi1/Epha2/Clic4/Ptgs2/Cd109/Palld/Ezh2/Mafb/Tgm1/Txnip/Krt10/St14/Cers3/Fosl2/Zfp36l1/Il1a/Irf6/Stfa2l1/Anxa1/Exph5/Sprr1a	23
GO:0002834	BP	GO:0002834	regulation of response to tumor cell	8/1589	29/22777	0.000628890731827694	0.00363190468004353	0.00222175683251869	Hspd1/Pvr/Havcr2/Tgfb1/Ceacam1/Crtam/Cd24a/Cd274	8
GO:0003180	BP	GO:0003180	aortic valve morphogenesis	8/1589	29/22777	0.000628890731827694	0.00363190468004353	0.00222175683251869	Efna1/Robo2/Sox9/Nos3/Tgfb1/Slit2/Smad6/Adamts5	8
GO:0032740	BP	GO:0032740	positive regulation of interleukin-17 production	8/1589	29/22777	0.000628890731827694	0.00363190468004353	0.00222175683251869	Arid5a/Myd88/Osm/Il6/Il21/Tgfb1/Il15/Sphk1	8
GO:0090330	BP	GO:0090330	regulation of platelet aggregation	8/1589	29/22777	0.000628890731827694	0.00363190468004353	0.00222175683251869	Sh2b3/Cd9/Pdpn/Il6/Il6ra/Emilin2/Ceacam1/Prkg1	8
GO:0001954	BP	GO:0001954	positive regulation of cell-matrix adhesion	13/1589	67/22777	0.000644224901525228	0.00371329247189349	0.00227154445046468	Iqgap1/Myh9/Csf1/Ninj1/Myoc/Rras/Efemp2/Sdc4/Plekha2/Vegfa/Cd36/S100a10/Tek	13
GO:0015909	BP	GO:0015909	long-chain fatty acid transport	13/1589	67/22777	0.000644224901525228	0.00371329247189349	0.00227154445046468	Eprs/Thbs1/Plin2/Bdkrb2/Irs2/Fabp4/Slc2a1/Pparg/Sstr4/Anxa1/Drd2/Pla2g4a/Cd36	13
GO:0007586	BP	GO:0007586	digestion	21/1589	139/22777	0.000646577702253384	0.00372326698034841	0.00227764618888103	Htr4/Pawr/Ezr/Tjp2/Chrm1/Sox9/Lima1/Gpr39/Chrm3/Neurod1/Tlr4/Ucn2/Vamp8/Cck/Slc26a7/Hamp/Slc22a21/Cd36/Cckbr/Cyp39a1/Crh	21
GO:0071695	BP	GO:0071695	anatomical structure maturation	37/1589	303/22777	0.000648459301163608	0.00373051153736718	0.00228207792524885	Cebpa/Ddit3/Edn1/Kcnip2/Ano6/Ctsl/Plcb1/Ptgs2/Pabpc1l/Myoc/Aldh1a2/Mreg/Dazl/Rfx3/Hes5/Pparg/Bcl2/Il21/Cdh5/Klf2/Tgfb1/Fzd5/Fgfr1/Il15/Akap5/Lrrk2/Runx2/Ryr1/Tfcp2l1/C3/Neurog2/Vegfa/Gata2/Dleu2/C1qa/Ascl1/Ereg	37
GO:0031346	BP	GO:0031346	positive regulation of cell projection organization	51/1589	458/22777	0.000650113108224632	0.00373643297455137	0.00228570026522781	Hspb1/Tnfrsf12a/Adamts1/Lcn2/Flna/Iqgap1/S100a9/Lif/Nfe2l2/Nedd9/Il6/P2ry12/Dcc/Ptbp1/Ezh2/Negr1/Atp7a/Hspa5/Robo2/Cx3cl1/Cdc42ep4/Wls/Plce1/Il1rapl1/Arsb/Plk5/Ndnf/Sgk1/Ehd1/L1cam/Fgfr1/Itgb1/Akap5/Cdkl3/Plxnc1/Stmn2/Cxcl5/Dcx/Cxcl12/Fzd4/Anln/Epha3/Vegfa/Adcyap1/Cd24a/Itpka/Sphk1/Plxnd1/Fn1/Sema5a/Bdnf	51
GO:0002440	BP	GO:0002440	production of molecular mediator of immune response	46/1589	402/22777	0.00065750948042818	0.00377531595144127	0.00230948627482451	Hmox1/Nfkbiz/Hspd1/Il4ra/Il1r1/Tlr2/Arid5a/Litaf/Cd86/Myd88/Fas/Icosl/Hpx/Tirap/Tlr7/Il6/Slc11a1/Parp3/Ezh2/Tnf/Mapkapk2/Fcer1g/Casp4/Ighm/Il21/Slamf9/Ptprc/Irak3/Tgfb1/Tnfrsf1b/Tnfaip3/Lax1/Fzd5/Casp1/Itm2a/Fgl2/Il1b/Tlr4/Fcgr2b/Arg1/Pycard/Il33/Ddx21/Cd36/Clcf1/Tek	46
GO:0035924	BP	GO:0035924	cellular response to vascular endothelial growth factor stimulus	12/1589	59/22777	0.000661476952362114	0.00379445503929293	0.00232119429112688	Hspb1/Map2k3/Myo1c/Rela/Mapkapk2/Flt4/Anxa1/Vegfa/Dcn/Xdh/Sphk1/Flt1	12
GO:0005996	BP	GO:0005996	monosaccharide metabolic process	35/1589	282/22777	0.000666795179196566	0.00382129842637266	0.00233761528339026	Myc/Atf3/Pdk4/Pgm1/B4galt1/Pmaip1/Il6/Igfbp3/Slc39a14/Cry1/Pgd/Serp1/Sesn2/Arpp19/Tnf/Atf4/Apod/Irs2/C1qtnf2/Arsb/Npy1r/Gdpgp1/Midn/Gpd1/Nudt5/Fbn1/Hk2/H6pd/Nnmt/Ppp1r3g/Aldh1a7/Sik1/Trp53/Igfbp4/Lepr	35
GO:0043524	BP	GO:0043524	negative regulation of neuron apoptotic process	27/1589	199/22777	0.000688305888833236	0.00394079821329115	0.00241071727572215	Hmox1/Hspd1/Lcn2/C5ar1/Cebpb/Mt1/Jun/Nes/Adam8/Atp7a/Ntf3/Slc30a10/Aars/Cx3cl1/Btg2/Hsph1/Bcl2/Ndnf/Adora2a/Cited1/F2r/Tyro3/Grm7/Vegfa/Plxnd1/Clcf1/Bdnf	27
GO:0034504	BP	GO:0034504	protein localization to nucleus	39/1589	326/22777	0.000703450580634329	0.00402365661944091	0.00246140451732471	Bag3/Nup93/Tnfrsf1a/Cdkn1a/Stat3/Flna/Bcl3/Nfkbia/Mdm2/Lif/Ipo5/Gli3/Wwtr1/Nuak2/Il6/Ptgs2/Ctnna1/Sesn2/Txnip/Appl2/Tnpo1/Pttg1ip/Sox9/Apod/Uaca/Hcls1/Mmp12/Tgfb1/Zc3h12a/Sp100/Akap5/Mdfic/Lrrk2/Trp53/Lmna/Il33/Parp9/Cd36/Tek	39
GO:0045621	BP	GO:0045621	positive regulation of lymphocyte differentiation	21/1589	140/22777	0.000711668474514914	0.00406289359067054	0.00248540707702727	Nfkbiz/Il4ra/Tnfsf9/Gli3/Il6/Ada/Adam8/Nfkbid/Stat5a/Il21/Ptprc/Tgfb1/Sox4/Anxa1/Il15/Mmp14/Dusp10/Cd83/Il2rg/Cd1d1/Zbtb1	21
GO:1903844	BP	GO:1903844	regulation of cellular response to transforming growth factor beta stimulus	21/1589	140/22777	0.000711668474514914	0.00406289359067054	0.00248540707702727	Sap30/Thbs1/Spry1/Nrep/Cd109/Lrg1/Lox/Hspa5/Dab2/Tet1/Pparg/Bambi/Adamtsl2/Tgfb1i1/Tgfb1/Aspn/Fbn1/Eng/Smad6/Trp53/Npnt	21
GO:0008217	BP	GO:0008217	regulation of blood pressure	29/1589	220/22777	0.000715768972839148	0.00408240778312357	0.00249734455728435	Hmox1/C3ar1/Ier3/Edn1/Ncf2/Bdkrb2/Adm/Cyba/Slc2a5/Ptgs2/Edn3/Tnf/Npy1r/Pparg/Apln/Nos3/Eng/Edn2/Chrm3/F2r/Gch1/Acvrl1/Avpr1a/Drd2/Erap1/Cartpt/Postn/Cd34/Crh	29
GO:0000303	BP	GO:0000303	response to superoxide	7/1589	23/22777	0.000719770452713322	0.0040876707343848	0.0025005640795334	Nfe2l2/Ucp2/Atp7a/Nos3/Gch1/Fbln5/Cd36	7
GO:0002043	BP	GO:0002043	blood vessel endothelial cell proliferation involved in sprouting angiogenesis	7/1589	23/22777	0.000719770452713322	0.0040876707343848	0.0025005640795334	Hmox1/Thbs1/Epha2/Mmrn2/Vegfa/Gata2/Sema5a	7
GO:1903209	BP	GO:1903209	positive regulation of oxidative stress-induced cell death	7/1589	23/22777	0.000719770452713322	0.0040876707343848	0.0025005640795334	Ripk1/Pawr/Mcl1/Rest/Tnf/Mmp3/Tlr4	7
GO:2001044	BP	GO:2001044	regulation of integrin-mediated signaling pathway	7/1589	23/22777	0.000719770452713322	0.0040876707343848	0.0025005640795334	Timp1/Flna/Ctnna1/Dab2/Phactr4/Nid1/Lama1	7
GO:0001771	BP	GO:0001771	immunological synapse formation	6/1589	17/22777	0.000722840654684793	0.0040876707343848	0.0025005640795334	Lgals3/Msn/Nedd9/Ephb1/Havcr2/Dock8	6
GO:0002863	BP	GO:0002863	positive regulation of inflammatory response to antigenic stimulus	6/1589	17/22777	0.000722840654684793	0.0040876707343848	0.0025005640795334	Fcgr3/Tnf/Fcer1g/C3/Cd24a/Fcgr1	6
GO:0032306	BP	GO:0032306	regulation of prostaglandin secretion	6/1589	17/22777	0.000722840654684793	0.0040876707343848	0.0025005640795334	Edn1/Ptges/Il1a/Il1b/Pla2g4a/Tnfsf11	6
GO:0034134	BP	GO:0034134	toll-like receptor 2 signaling pathway	6/1589	17/22777	0.000722840654684793	0.0040876707343848	0.0025005640795334	Tlr2/Tirap/Cyba/Tnip2/Tlr1/Pik3ap1	6
GO:0061450	BP	GO:0061450	trophoblast cell migration	6/1589	17/22777	0.000722840654684793	0.0040876707343848	0.0025005640795334	Timp1/Mmp12/Acvr1c/Syde1/Arhgdib/Vegfa	6
GO:0098739	BP	GO:0098739	import across plasma membrane	28/1589	210/22777	0.000731434812208031	0.0041323649494246	0.00252790501669631	Slc15a3/Slc3a2/Lcn2/Gfap/Thbs1/Slc2a5/Pawr/Slc39a14/Slc22a4/Slc39a12/Tnf/Slc15a1/Slc38a3/Irs2/Lrrc8a/Slc46a1/Slc2a1/Slc1a4/Itgb1/Akap5/Slc6a13/Kcnj16/Slc7a11/Arg1/Kcnj8/Cd36/Kcnj13/Slc38a5	28
GO:0001782	BP	GO:0001782	B cell homeostasis	10/1589	44/22777	0.000736866955750096	0.00414700629510237	0.00253686161458711	Cd44/Ada/Bcl10/Bcl2/Bak1/Sh2b2/Tnfaip3/Spns2/Bcl2l11/Pirb	10
GO:0002335	BP	GO:0002335	mature B cell differentiation	10/1589	44/22777	0.000736866955750096	0.00414700629510237	0.00253686161458711	Nfkbiz/Bcl3/Irf8/Il6/Ada/Lgals1/Il21/Tnfaip3/Itm2a/Il2rg	10
GO:0085029	BP	GO:0085029	extracellular matrix assembly	10/1589	44/22777	0.000736866955750096	0.00414700629510237	0.00253686161458711	Lox/Atp7a/Sox9/Efemp2/Tgfb1/Fbln5/Hapln2/Ltbp4/Has2/Col3a1	10
GO:0140894	BP	GO:0140894	endolysosomal toll-like receptor signaling pathway	10/1589	44/22777	0.000736866955750096	0.00414700629510237	0.00253686161458711	Tlr13/Cd86/Myd88/Tirap/Tlr7/Tnip2/Tnf/Havcr2/Tnfaip3/Pik3ap1	10
GO:0019216	BP	GO:0019216	regulation of lipid metabolic process	45/1589	393/22777	0.000737492010360844	0.00414700629510237	0.00253686161458711	Pdk4/Angptl4/Trib3/Eif6/Fmo1/Ptgs2/Esr1/Sirt4/Igfbp7/Rest/Tnf/Rdh10/Appl2/Dab2/Sox9/Apod/Irs2/Apobec1/Stat5a/C1qtnf2/Hcar2/Pparg/Golm1/Apoc2/Il1a/Tgfb1/Ceacam1/Gpr39/Anxa1/Tspo/Il1b/Pnpla2/H6pd/Tm6sf2/Snai1/Avpr1a/C3/Sik1/Hrh1/Fmo2/Pla2g4a/Rdh9/Sphk1/Flt1/Tek	45
GO:0008016	BP	GO:0008016	regulation of heart contraction	27/1589	200/22777	0.000743996695704043	0.00417965467642938	0.0025568337148139	Hbegf/Flna/Pln/Edn1/Mdm2/Ada/Adm/Kcne4/Gjc1/Edn3/Myh7/Tnf/Fgf13/Casq2/Cxadr/Sema3a/Apln/Nos3/Scn2b/Zc3h12a/Edn2/Chrm3/Gch1/Irx3/Avpr1a/Stc1/Drd2	27
GO:0070265	BP	GO:0070265	necrotic cell death	13/1589	68/22777	0.00074640484786005	0.00418824896355396	0.00256209112595813	Fas/Ripk1/Ninj1/Birc3/Ybx3/Tnf/Ripk3/Nupr1/Casp8/Casp1/Tspo/Slc6a13/Trp53	13
GO:1904062	BP	GO:1904062	regulation of monoatomic cation transmembrane transport	43/1589	371/22777	0.000746926565955552	0.00418824896355396	0.00256209112595813	Lcn2/Gem/Flna/Pln/Edn1/Gpr35/Kcnip2/Ano6/Kcne4/Plcb1/Cyba/Edn3/Atp7a/Fgf13/Cx3cl1/Capn3/Fxyd7/Casq2/Chrna4/Bcl2/P2ry6/Ahnak/Rrad/Bak1/Stom/Mmp9/Scn2b/Kcns2/Cxcl10/Tgfb1/Gpr39/Kcng1/Chd7/Itgb1/Akap5/F2r/Tesc/Fxyd5/Neto2/Drd2/Hamp/Rgs9/Tmem74	43
GO:0051259	BP	GO:0051259	protein complex oligomerization	32/1589	252/22777	0.000752104627895166	0.00421333519540897	0.00257743720795534	Scara5/Ugdh/Ninj1/Kcnd2/Vasp/Kctd21/Appl2/Tgm2/Krt10/Trim72/Kcnv1/Aldh1a2/Lrrc8a/Bcl10/Kctd4/Steap4/Kcna4/Ehd1/Glra3/Thg1l/Kcns2/Ehd4/Zc3h12a/Kcng1/Shmt2/Prmt8/Alox5ap/Trp53/Pycard/Zbtb1/Arc/Adcy8	32
GO:0050796	BP	GO:0050796	regulation of insulin secretion	29/1589	221/22777	0.000770201471814796	0.00431067858359955	0.0026369853946138	Myh9/Ucp2/Il6/Pim3/Plcb1/Serp1/Ptbp1/Sirt4/Rest/Tnf/Irs2/Slc16a1/Rfx3/Acvr1c/Midn/Sox4/Gpr39/Fbn1/Chrm3/Il1b/Doc2b/Drd2/Inhbb/Cartpt/Syt9/Adcy8/Lepr/Ccl5/Crh	29
GO:0048705	BP	GO:0048705	skeletal system morphogenesis	33/1589	263/22777	0.000773924076521811	0.004327465186757	0.00264725431782227	Myc/Csrnp1/Thbs1/Sgpl1/Tiparp/Gli3/Serpinh1/Wdr19/Col2a1/Ndst1/Rdh10/Wnt7a/Sox9/Tmem119/Sh3pxd2b/Slc39a1/Myf5/Wnt9a/Dlx1as/Sox11/Prrx2/Mthfd1l/Alpl/Rarb/Arid5b/Mmp14/Runx2/Stc1/Tmem107/Mycn/Vegfa/Has2/Col3a1	33
GO:0051930	BP	GO:0051930	regulation of sensory perception of pain	12/1589	60/22777	0.00077511684300581	0.004330087835391	0.00264885867917952	Edn1/Gpr171/Fcgr4/Il1a/Fgfr1/F2r/Tlr4/Cck/Grm3/Il33/Fcgr1/Cckbr	12
GO:0045907	BP	GO:0045907	positive regulation of vasoconstriction	11/1589	52/22777	0.000776284965398385	0.00433256804848744	0.00265037590798329	Icam1/Ptgs2/Shc1/Faah/Npy1r/Chrm3/F2r/Fga/Smad6/Avpr1a/Hrh1	11
GO:0060047	BP	GO:0060047	heart contraction	31/1589	242/22777	0.000779058168878528	0.00434399349897505	0.00265736523587643	Map2k3/Hbegf/Flna/Pln/Edn1/Mdm2/Ada/Adm/Kcne4/Gjc1/Edn3/Myh7/Tnf/Fgf13/Casq2/Cxadr/Sema3a/Apln/Nos3/Scn2b/Zc3h12a/Edn2/Chrm3/Gch1/Irx3/Avpr1a/Cxcr4/Ppp1r13l/Stc1/Drd2/Kcnj8	31
GO:0048709	BP	GO:0048709	oligodendrocyte differentiation	19/1589	122/22777	0.000786439870966575	0.00438107052885756	0.00268004648765146	Tlr2/Gli3/Dusp15/Aspa/Sox9/Id4/Hes5/Pparg/Myrf/Tgfb1/Cntnap1/Tnfrsf1b/Il34/Cxcr4/Dusp10/Il33/Nlgn3/Neurod4/Ascl1	19
GO:0048736	BP	GO:0048736	appendage development	28/1589	211/22777	0.000788464152765317	0.00438418310966068	0.00268195055680396	Gli3/Wdr19/Col2a1/Atp7a/Rdh10/Wnt7a/Sox9/Aldh1a2/Fras1/Slc39a1/Prkab1/Bak1/Wnt9a/Sox11/Wdpcp/Prrx2/Irf6/Sox4/Fgfr1/Chd7/Rarb/Bcl2l11/Runx2/Slc7a11/Tmem107/Mycn/Zic3/Col3a1	28
GO:0060173	BP	GO:0060173	limb development	28/1589	211/22777	0.000788464152765317	0.00438418310966068	0.00268195055680396	Gli3/Wdr19/Col2a1/Atp7a/Rdh10/Wnt7a/Sox9/Aldh1a2/Fras1/Slc39a1/Prkab1/Bak1/Wnt9a/Sox11/Wdpcp/Prrx2/Irf6/Sox4/Fgfr1/Chd7/Rarb/Bcl2l11/Runx2/Slc7a11/Tmem107/Mycn/Zic3/Col3a1	28
GO:0045787	BP	GO:0045787	positive regulation of cell cycle	41/1589	350/22777	0.000793940521295516	0.00441053494792114	0.00269807085231345	Myc/Adamts1/Eif4ebp1/Cdt1/Edn1/Mdm2/Ccnd3/Fosl1/Pim1/Plcb1/Plscr1/Ubxn2b/Edn3/Fam83d/Ezh2/Dyrk3/Tgm1/Tnf/Cdc25a/Stat5a/Chek1/Dazl/Piwil2/Smc4/Il1a/Nupr1/Tgfb1/Fgfr1/Anxa1/Kif23/Il1b/Kif20b/Bcl2l11/Trp53/Drd2/Cdc6/Btc/Sphk1/Ascl1/Ereg/Plscr2	41
GO:0002507	BP	GO:0002507	tolerance induction	8/1589	30/22777	0.000805621828490463	0.0044506328715221	0.00272260008520323	C3ar1/Cd86/Havcr2/Ido1/Irak3/Tgfb1/Tnfaip3/Cd274	8
GO:0006929	BP	GO:0006929	substrate-dependent cell migration	8/1589	30/22777	0.000805621828490463	0.0044506328715221	0.00272260008520323	Tnfrsf12a/P2ry12/Adam8/Ptprc/Slit2/Fgfr1/Fmnl1/Fn1	8
GO:0010460	BP	GO:0010460	positive regulation of heart rate	8/1589	30/22777	0.000805621828490463	0.0044506328715221	0.00272260008520323	Edn1/Ada/Adm/Edn3/Apln/Edn2/Gch1/Avpr1a	8
GO:0032891	BP	GO:0032891	negative regulation of organic acid transport	8/1589	30/22777	0.000805621828490463	0.0044506328715221	0.00272260008520323	Thbs1/Npy5r/Tnf/Slc15a1/Irs2/Il1rn/Il1b/Grm7	8
GO:0044346	BP	GO:0044346	fibroblast apoptotic process	8/1589	30/22777	0.000805621828490463	0.0044506328715221	0.00272260008520323	Pmaip1/Btg1/Bid/Bak1/Nupr1/Bcl2l11/Trp53/Ddias	8
GO:1902042	BP	GO:1902042	negative regulation of extrinsic apoptotic signaling pathway via death domain receptors	8/1589	30/22777	0.000805621828490463	0.0044506328715221	0.00272260008520323	Hmox1/Hmgb2/Itprip/Icam1/Tmbim1/Tnfaip3/Fga/Serpine1	8
GO:0001823	BP	GO:0001823	mesonephros development	18/1589	113/22777	0.000815280104134501	0.00449568743137025	0.00275016145726477	Myc/Cd44/Gli3/Spry1/Smad1/Robo2/Sox9/Timeless/Bcl2/Tgfb1/Slit2/Fgfr1/Rarb/Smad6/Vegfa/Npnt/Hs3st3b1/Bdnf	18
GO:0002027	BP	GO:0002027	regulation of heart rate	18/1589	113/22777	0.000815280104134501	0.00449568743137025	0.00275016145726477	Pln/Edn1/Mdm2/Ada/Adm/Kcne4/Edn3/Myh7/Tnf/Casq2/Sema3a/Apln/Scn2b/Edn2/Chrm3/Gch1/Avpr1a/Drd2	18
GO:1901136	BP	GO:1901136	carbohydrate derivative catabolic process	23/1589	161/22777	0.000816960528343785	0.00450080556268956	0.00275329238834093	Cd44/Ctsl/Ada/Ampd3/Upp1/Chil3/Arsb/Neu2/Mmp12/Gla/Lyve1/Tgfb1/Gpd1/Chil1/Cela1/Aldh1a7/Npl/Pglyrp1/Gusb/Entpd1/Xdh/Ovgp1/Nt5e	23
GO:1903510	BP	GO:1903510	mucopolysaccharide metabolic process	15/1589	86/22777	0.000832510474138623	0.00458225406326714	0.00280311714383382	Cd44/Ccnd3/Ugdh/Tnfaip6/Arsb/Ndnf/Lyve1/Ptger4/Tgfb1/Il15/Il1b/Gusb/Itih2/Dcn/Has2	15
GO:0001781	BP	GO:0001781	neutrophil apoptotic process	5/1589	12/22777	0.000858557233152955	0.00467827679959392	0.00286185744384318	Cd44/Il6/Anxa1/Fcgr2b/Slc7a11	5
GO:0002420	BP	GO:0002420	natural killer cell mediated cytotoxicity directed against tumor cell target	5/1589	12/22777	0.000858557233152955	0.00467827679959392	0.00286185744384318	Pvr/Havcr2/Tgfb1/Ceacam1/Crtam	5
GO:0002468	BP	GO:0002468	dendritic cell antigen processing and presentation	5/1589	12/22777	0.000858557233152955	0.00467827679959392	0.00286185744384318	Thbs1/Cd68/Slc11a1/Fcgr4/Fgl2	5
GO:0002855	BP	GO:0002855	regulation of natural killer cell mediated immune response to tumor cell	5/1589	12/22777	0.000858557233152955	0.00467827679959392	0.00286185744384318	Pvr/Havcr2/Tgfb1/Ceacam1/Crtam	5
GO:0006828	BP	GO:0006828	manganese ion transport	5/1589	12/22777	0.000858557233152955	0.00467827679959392	0.00286185744384318	Slc11a1/Slc39a14/Slc30a10/Hrh1/Atp2c2	5
GO:0031392	BP	GO:0031392	regulation of prostaglandin biosynthetic process	5/1589	12/22777	0.000858557233152955	0.00467827679959392	0.00286185744384318	Ptgs2/Anxa1/Il1b/Avpr1a/Pla2g4a	5
GO:0032650	BP	GO:0032650	regulation of interleukin-1 alpha production	5/1589	12/22777	0.000858557233152955	0.00467827679959392	0.00286185744384318	Il1r2/Cx3cl1/S100a13/Ptger4/Casp1	5
GO:0033625	BP	GO:0033625	positive regulation of integrin activation	5/1589	12/22777	0.000858557233152955	0.00467827679959392	0.00286185744384318	Plek/Piezo1/P2ry12/Rasip1/Cd24a	5
GO:0035810	BP	GO:0035810	positive regulation of urine volume	5/1589	12/22777	0.000858557233152955	0.00467827679959392	0.00286185744384318	Edn1/Adora2a/Ptger4/Drd2/Btc	5
GO:0045647	BP	GO:0045647	negative regulation of erythrocyte differentiation	5/1589	12/22777	0.000858557233152955	0.00467827679959392	0.00286185744384318	Zfp36/Hspa9/Mafb/Stat5a/Zfp36l1	5
GO:0048241	BP	GO:0048241	epinephrine transport	5/1589	12/22777	0.000858557233152955	0.00467827679959392	0.00286185744384318	Slc22a3/Crhr1/Ly6e/Cartpt/Crh	5
GO:0007622	BP	GO:0007622	rhythmic behavior	13/1589	69/22777	0.000861869672065043	0.00468778749815014	0.00286767545432551	Kcnd2/Il6/Ada/Adora2a/Ptger4/Ciart/Casp1/Cort/Trp53/Drd2/Nlgn3/Egr2/Lepr	13
GO:0045668	BP	GO:0045668	negative regulation of osteoblast differentiation	13/1589	69/22777	0.000861869672065043	0.00468778749815014	0.00286767545432551	Ranbp3l/Id1/Tnf/Sox9/Tnfaip6/Pparg/Bambi/Cited1/Rorb/Fgfr1/Id3/Smad6/Gdf10	13
GO:0038127	BP	GO:0038127	ERBB signaling pathway	19/1589	123/22777	0.00087047830259503	0.00473031034007817	0.0028936880903704	Hbegf/Errfi1/Iqgap1/Mvp/Vps25/Rhbdf1/Esr1/Gprc5a/Plaur/Myoc/Slc30a10/Sox9/Shc1/Plce1/Mmp9/Tgfb1/Ceacam1/Btc/Ereg	19
GO:0090596	BP	GO:0090596	sensory organ morphogenesis	38/1589	319/22777	0.000885655057250719	0.00480841579630767	0.00294146779449876	Myc/Stat3/Edn1/Epha2/Gli3/Wdr19/Ephb1/Col2a1/Rest/Mafb/Atf4/Sox9/Fat3/Fzd2/Bcl2/Frzb/Phactr4/Bak1/Fjx1/Sox11/Wdpcp/Rorb/Prrx2/Fzd5/Fgfr1/Chd7/Rarb/Olfm3/Cfh/Col5a2/Vegfa/Bhlhe22/Gata2/Col8a2/Stra6/Zic3/Flt1/Bdnf	38
GO:0010559	BP	GO:0010559	regulation of glycoprotein biosynthetic process	10/1589	45/22777	0.000888925438168698	0.00481350731197814	0.00294458244389771	Hbegf/Mustn1/Plcb1/Pawr/Necab3/Aatf/Bcl2/Itm2a/Il15/Il33	10
GO:0010830	BP	GO:0010830	regulation of myotube differentiation	10/1589	45/22777	0.000888925438168698	0.00481350731197814	0.00294458244389771	Piezo1/Trim72/Tmem119/Neu2/Bcl2/Hdac9/Myf5/Mmp14/Sik1/Bdnf	10
GO:0062013	BP	GO:0062013	positive regulation of small molecule metabolic process	25/1589	182/22777	0.000890497430728634	0.00481350731197814	0.00294458244389771	Myc/Stat3/Myh9/Pmaip1/Ptgs2/Cry1/Arpp19/Tnf/Rdh10/Dab2/Irs2/C1qtnf2/Pparg/P2ry6/Apoc2/Nos3/Gpd1/Anxa1/Il1b/Nnmt/Ppp1r3g/Avpr1a/Mas1/Pla2g4a/Rdh9	25
GO:1902905	BP	GO:1902905	positive regulation of supramolecular fiber organization	25/1589	182/22777	0.000890497430728634	0.00481350731197814	0.00294458244389771	Hspa1b/Hspa1a/Myo1c/Flna/Plek/Pdlim4/Edn1/Id1/Gpr65/Vasp/Rhoc/Icam1/Myoc/Pxn/Ccl11/Cx3cl1/Efemp2/Sh3pxd2b/Sdc4/Csf3/Stmn2/Pycard/Baiap2l1/Sema5a/S100a10	25
GO:0007613	BP	GO:0007613	memory	23/1589	162/22777	0.000890615509670701	0.00481350731197814	0.00294458244389771	Lcn2/Itga5/Plcb1/Ptgs2/Rcan1/Ntf3/Fgf13/Il1rn/Sgk1/Crhr1/Ptchd1/Casp1/Rgs14/Il1b/Npas4/Camk4/Hrh1/Cck/Drd2/Grm7/Arc/Adcy8/Bdnf	23
GO:0051931	BP	GO:0051931	regulation of sensory perception	12/1589	61/22777	0.000904607961580552	0.00488471970589932	0.00298814543265778	Edn1/Gpr171/Fcgr4/Il1a/Fgfr1/F2r/Tlr4/Cck/Grm3/Il33/Fcgr1/Cckbr	12
GO:0042102	BP	GO:0042102	positive regulation of T cell proliferation	18/1589	114/22777	0.000906229233186671	0.00488906176930194	0.00299080161718956	Tnfsf9/Cd86/Icosl/Il6/Havcr2/Stat5a/Il21/Ptprc/Il1a/Anxa1/Il15/Il1b/Pycard/Cd1d1/Cd24a/Kitl/Ccl5/Cd274	18
GO:0035272	BP	GO:0035272	exocrine system development	11/1589	53/22777	0.000918715356732703	0.00495195853993852	0.00302927766274026	Il6/Tnf/Tgm2/Sox9/Wls/Sema3a/Fgfr1/Cela1/Tfcp2l1/Lama1/Plxnd1	11
GO:0003015	BP	GO:0003015	heart process	32/1589	255/22777	0.00091982872584783	0.00495349708978179	0.00303021884482723	Map2k3/Hbegf/Flna/Pln/Edn1/Mdm2/Wwtr1/Ada/Adm/Kcne4/Gjc1/Edn3/Myh7/Tnf/Fgf13/Casq2/Cxadr/Sema3a/Apln/Nos3/Scn2b/Zc3h12a/Edn2/Chrm3/Gch1/Irx3/Avpr1a/Cxcr4/Ppp1r13l/Stc1/Drd2/Kcnj8	32
GO:0000305	BP	GO:0000305	response to oxygen radical	7/1589	24/22777	0.000955439299471362	0.00512681016030239	0.00313624021171765	Nfe2l2/Ucp2/Atp7a/Nos3/Gch1/Fbln5/Cd36	7
GO:0032693	BP	GO:0032693	negative regulation of interleukin-10 production	7/1589	24/22777	0.000955439299471362	0.00512681016030239	0.00313624021171765	Tyrobp/Cd84/Ido1/Trib2/Mmp8/Fcgr2b/Cd274	7
GO:0097398	BP	GO:0097398	cellular response to interleukin-17	7/1589	24/22777	0.000955439299471362	0.00512681016030239	0.00313624021171765	Socs3/Nfkbiz/Stat3/Il6/Cxcl1/Cxcl10/Il1b	7
GO:2000269	BP	GO:2000269	regulation of fibroblast apoptotic process	7/1589	24/22777	0.000955439299471362	0.00512681016030239	0.00313624021171765	Pmaip1/Btg1/Bid/Nupr1/Bcl2l11/Trp53/Ddias	7
GO:1903900	BP	GO:1903900	regulation of viral life cycle	23/1589	163/22777	0.000969943048193158	0.00519997245281332	0.00318099601826788	Ch25h/Ifitm2/Ptx3/Plscr1/Tnf/Ifitm1/Ifitm6/Pde12/Lgals1/Bcl2/Ifitm3/Tyro3/Apobec3/Ifi204/Trim59/Trim25/Zc3hav1/Ly6e/Fam111a/Trim34a/Ccl5/Trim12c/Plscr2	23
GO:0001773	BP	GO:0001773	myeloid dendritic cell activation	9/1589	38/22777	0.000980964394237493	0.00524027675957404	0.00320565150259752	Relb/Tnfsf9/Clec4d/Ltbr/Havcr2/Tgfb1/Camk4/Pirb/Pycard	9
GO:0051084	BP	GO:0051084	'de novo' post-translational protein folding	9/1589	38/22777	0.000980964394237493	0.00524027675957404	0.00320565150259752	Hspa1b/Hspa1a/Hspe1/Dnajb1/Hspa9/Dnajb4/Hspa5/Hsph1/Hspa1l	9
GO:0071402	BP	GO:0071402	cellular response to lipoprotein particle stimulus	9/1589	38/22777	0.000980964394237493	0.00524027675957404	0.00320565150259752	Cd68/Myd88/Cd9/Itgb2/Fcer1g/Pparg/Itgb1/Tlr4/Cd36	9
GO:1904738	BP	GO:1904738	vascular associated smooth muscle cell migration	9/1589	38/22777	0.000980964394237493	0.00524027675957404	0.00320565150259752	Adamts1/Ddit3/Iqgap1/Mdm2/Myh9/Nfe2l2/Atp7a/Itga4/Prkg1	9
GO:0019318	BP	GO:0019318	hexose metabolic process	32/1589	256/22777	0.000982584273972134	0.00524424773521434	0.00320808068040857	Myc/Atf3/Pdk4/Pgm1/B4galt1/Pmaip1/Il6/Igfbp3/Slc39a14/Cry1/Serp1/Sesn2/Arpp19/Tnf/Atf4/Apod/Irs2/C1qtnf2/Npy1r/Gdpgp1/Midn/Gpd1/Fbn1/Hk2/H6pd/Nnmt/Ppp1r3g/Aldh1a7/Sik1/Trp53/Igfbp4/Lepr	32
GO:0048545	BP	GO:0048545	response to steroid hormone	30/1589	235/22777	0.000991992216228207	0.00528974102468214	0.00323591043796367	Zfp36/Eif4ebp1/Hmgb2/Fas/Spp1/Il6/Cry1/Esr1/Per1/Dnaja1/Lox/Rest/Tnf/Dab2/Ddit4/Il1rn/Bcl2/Sgk1/Sstr4/Zfp36l1/Paqr7/Tgfb1/Bche/Anxa1/Alpl/Npas4/Fibin/Padi2/Pappa/Bdnf	30
GO:0032606	BP	GO:0032606	type I interferon production	18/1589	115/22777	0.00100570837395265	0.00535810614546633	0.00327773165509055	Cd14/Hspd1/Tlr2/Relb/Hmgb2/Myd88/Riok3/Irf8/Rel/Tirap/Tlr7/Rnf125/Havcr2/Mmp12/Tlr4/Irf9/Pycard/Zc3hav1	18
GO:0002418	BP	GO:0002418	immune response to tumor cell	8/1589	31/22777	0.00102011874592233	0.00541345478504828	0.00331159025794363	Hspd1/Pvr/Havcr2/Tgfb1/Ceacam1/Crtam/Cd24a/Cd274	8
GO:0043276	BP	GO:0043276	anoikis	8/1589	31/22777	0.00102011874592233	0.00541345478504828	0.00331159025794363	Pdk4/Itga5/Mybbp1a/Mcl1/Bcl2/Itgb1/Dapk2/Sik1	8
GO:0019430	BP	GO:0019430	removal of superoxide radicals	6/1589	18/22777	0.00102062125982525	0.00541345478504828	0.00331159025794363	Nfe2l2/Atp7a/Nos3/Gch1/Fbln5/Cd36	6
GO:0045779	BP	GO:0045779	negative regulation of bone resorption	6/1589	18/22777	0.00102062125982525	0.00541345478504828	0.00331159025794363	Il6/Tmem119/Ceacam1/Hamp/Vegfa/Cartpt	6
GO:0070102	BP	GO:0070102	interleukin-6-mediated signaling pathway	6/1589	18/22777	0.00102062125982525	0.00541345478504828	0.00331159025794363	Cebpa/Stat3/Ripk1/Il6/Il6ra/C1qtnf4	6
GO:0048469	BP	GO:0048469	cell maturation	29/1589	225/22777	0.00102579025393069	0.00543605233770355	0.00332541393214023	Cebpa/Edn1/Kcnip2/Plcb1/Pabpc1l/Myoc/Dazl/Rfx3/Hes5/Pparg/Bcl2/Il21/Klf2/Tgfb1/Fzd5/Fgfr1/Il15/Akap5/Lrrk2/Runx2/Tfcp2l1/C3/Neurog2/Vegfa/Gata2/Dleu2/C1qa/Ascl1/Ereg	29
GO:0050795	BP	GO:0050795	regulation of behavior	17/1589	106/22777	0.00104000334403604	0.00550649558174128	0.00336850640634683	Stat3/Il6/Ada/Gpr171/Adora2a/Crhr1/Ptger4/Arrdc3/Casp1/Cort/Cck/Drd2/Stra6/Cckbr/Lepr/Penk/Crh	17
GO:2000242	BP	GO:2000242	negative regulation of reproductive process	14/1589	79/22777	0.00104295968047697	0.00551726593129416	0.0033750949872199	Timp1/Plat/Lif/Myh9/Osm/Ada/Ybx3/Eaf2/Acvr1c/Rad1/Il1a/Snai1/Arhgdib/Ovgp1	14
GO:0008643	BP	GO:0008643	carbohydrate transport	22/1589	154/22777	0.00104865571964687	0.00553859280988314	0.00338814134784761	Myc/Edn1/Trib3/Nfe2l2/Slc2a5/C2cd5/Esr1/Adipor2/Ezr/Sesn2/Tnf/Appl2/Irs2/C1qtnf2/Slc2a1/Slc37a2/Sh2b2/Il1b/Hk2/C3/Slc35d3/Ocln	22
GO:0002011	BP	GO:0002011	morphogenesis of an epithelial sheet	12/1589	62/22777	0.0010516198281844	0.00553859280988314	0.00338814134784761	Cd44/Hbegf/Flna/Pdpn/Lrg1/Wnt7a/Mmp12/Phactr4/Cd151/Sox11/Acvrl1/Lama1	12
GO:0010712	BP	GO:0010712	regulation of collagen metabolic process	12/1589	62/22777	0.0010516198281844	0.00553859280988314	0.00338814134784761	Vim/Ccl2/Errfi1/Il6/Pparg/Il6ra/Tgfb1/Itgb1/Eng/F2r/Serpine1/Fn1	12
GO:0045599	BP	GO:0045599	negative regulation of fat cell differentiation	12/1589	62/22777	0.0010516198281844	0.00553859280988314	0.00338814134784761	Ddit3/Slc7a10/Trib3/Wwtr1/Tnf/Id4/Tgfb1i1/Tgfb1/Fbn1/Trib2/Vegfa/Gata2	12
GO:1903409	BP	GO:1903409	reactive oxygen species biosynthetic process	12/1589	62/22777	0.0010516198281844	0.00553859280988314	0.00338814134784761	Hspd1/Stat3/Lcn2/Ncf2/Cyba/Slc30a10/Slc5a3/Ncf1/Cybb/Mmp8/Tlr4/Cd36	12
GO:0033135	BP	GO:0033135	regulation of peptidyl-serine phosphorylation	23/1589	164/22777	0.00105529744894526	0.0055530735594015	0.00339699970372881	Ppp1r15a/Cd44/Lif/Osm/Bdkrb2/Il6/Ptgs2/Ntf3/Tnf/Il11/Ddit4/Hcls1/Bcl2/Bak1/Tgfb1/Irgm1/Csf3/Gadd45a/Vegfa/Paqr3/Igtp/Tek/Bdnf	23
GO:1903828	BP	GO:1903828	negative regulation of protein localization	30/1589	236/22777	0.00106239643398527	0.00558551657691903	0.00341684617608619	Bag3/Cdt1/Ankrd13a/Ucp2/Pim3/Rhbdf1/Ubxn2b/Sirt4/Tax1bp3/Dnaja1/Ctnna1/Rest/Tmbim1/Dab2/Apod/Lypd1/Lyplal1/Acvr1c/Tgfb1/Midn/Sp100/Anxa1/Fbn1/F2r/Il1b/Mdfic/Lrrk2/Drd2/Inhbb/Cd36	30
GO:0040014	BP	GO:0040014	regulation of multicellular organism growth	15/1589	88/22777	0.00106388730214273	0.00558844401116766	0.00341863698493626	Stat3/Sgpl1/Csf1/Socs2/Ezr/Pou3f2/Stc2/Stat5a/Npy1r/Sh3pxd2b/Bcl2/Chd7/Gamt/Drd2/Gdf15	15
GO:0001783	BP	GO:0001783	B cell apoptotic process	10/1589	46/22777	0.00106579576846304	0.00558865563778647	0.00341876644397434	Myc/Nfkbiz/Cd44/Ada/Irs2/Bcl10/Bcl2/Il21/Bak1/Cd24a	10
GO:2000191	BP	GO:2000191	regulation of fatty acid transport	10/1589	46/22777	0.00106579576846304	0.00558865563778647	0.00341876644397434	Eprs/Thbs1/Edn1/Ptges/Irs2/Sstr4/Il1a/Il1b/Pla2g4a/Tnfsf11	10
GO:0002920	BP	GO:0002920	regulation of humoral immune response	11/1589	54/22777	0.00108207829226571	0.00566410710640923	0.00346492261565398	A2m/Hpx/Tnf/Ptprc/Masp1/Spns2/Il1b/Cfh/Serping1/Fcgr2b/C3	11
GO:0032965	BP	GO:0032965	regulation of collagen biosynthetic process	11/1589	54/22777	0.00108207829226571	0.00566410710640923	0.00346492261565398	Vim/Ccl2/Errfi1/Il6/Pparg/Il6ra/Tgfb1/Eng/F2r/Serpine1/Fn1	11
GO:0009101	BP	GO:0009101	glycoprotein biosynthetic process	35/1589	290/22777	0.00110012963599903	0.00575356259806136	0.00351964551377312	Hbegf/B4galt1/Dpm3/St6galnac2/Ugdh/Mustn1/Plcb1/Galnt15/Pawr/Serp1/Atp7a/Ndst1/Phlda1/C1galt1c1/B3galt6/Necab3/St3gal2/Galnt13/Aatf/Tet1/St6gal2/Bcl2/Tmem106a/Galnt6/Hs3st4/Galnt18/Itm2a/Il15/B3gnt5/St6galnac5/Stt3a/Il33/St8sia6/Hs3st3b1/B3galt2	35
GO:0035967	BP	GO:0035967	cellular response to topologically incorrect protein	18/1589	116/22777	0.00111435161840121	0.0058186285360476	0.00355944851110383	Hspa1b/Hspa1a/Atf3/Bag3/Ppp1r15a/Hspd1/Ddit3/Ptpn1/Hspb8/Nfe2l2/Herpud1/Hspa9/Serp1/Stc2/Hspa5/Atf4/Bak1/Hspa1l	18
GO:0070482	BP	GO:0070482	response to oxygen levels	37/1589	312/22777	0.00111451584528005	0.0058186285360476	0.00355944851110383	Hmox1/Myc/Plat/Eif4ebp1/Edn1/Fas/Nfe2l2/Ucp2/Pdpn/Kcnd2/Ada/Adam8/Rest/Ddit4/Chrna4/Pparg/Bcl2/Ndnf/Crhr1/Fosl2/Zfp36l1/Plk3/Casp1/Cybb/Eng/Ak4/Fzd4/Ryr1/Trp53/Drd2/Plau/Vegfa/Cd24a/Hif3a/Flt1/Cd34/Tek	37
GO:0035148	BP	GO:0035148	tube formation	25/1589	185/22777	0.00112884205185736	0.00588828421644513	0.00360205920644981	Tgif1/Vasp/Adm/Mthfr/Gatad2a/Tgm2/Sox9/Brd2/Bcl10/Fzd2/Hes5/St14/Phactr4/Sdc4/Sox11/Tgfb1/Sox4/Casp8/Mthfd1l/Irx3/Kif20b/Mmrn2/Bcl2l11/Vegfa/Sema4c	25
GO:0010761	BP	GO:0010761	fibroblast migration	13/1589	71/22777	0.00113803070628566	0.00593104330636508	0.00362821636324523	Thbs1/Iqgap1/Sgpl1/Akap12/Adipor2/Appl2/Sdc4/Wdpcp/Tgfb1/Pdlim1/Fgfr1/Itgb1/Arid5b	13
GO:0010675	BP	GO:0010675	regulation of cellular carbohydrate metabolic process	24/1589	175/22777	0.00114172994128104	0.00594514381086552	0.00363684211060802	Pdk4/Stat3/Ier3/Plek/Myh9/Pmaip1/Il6/Igfbp3/Cry1/Sesn2/Arpp19/Irs2/Ddit4/C1qtnf2/P2ry6/Nupr1/Midn/Nnmt/Ppp1r3g/Mas1/Sik1/Trp53/Igfbp4/Lepr	24
GO:0051965	BP	GO:0051965	positive regulation of synapse assembly	14/1589	80/22777	0.00118447462585648	0.00616235798826026	0.00376971924403018	Flrt2/Slitrk2/Lrrtm3/Ephb1/Wnt7a/Slitrk4/Il1rapl1/Cbln2/Syndig1/Lrrn1/Lrrc24/Ephb3/Nlgn3/Bdnf	14
GO:0006458	BP	GO:0006458	'de novo' protein folding	9/1589	39/22777	0.0011973104759177	0.0062183234178955	0.00380395515786353	Hspa1b/Hspa1a/Hspe1/Dnajb1/Hspa9/Dnajb4/Hspa5/Hsph1/Hspa1l	9
GO:0042832	BP	GO:0042832	defense response to protozoan	9/1589	39/22777	0.0011973104759177	0.0062183234178955	0.00380395515786353	Il4ra/Bcl3/Myd88/Irf8/Il6/Slc11a1/Pf4/Arg1/Gbp2	9
GO:0014032	BP	GO:0014032	neural crest cell development	15/1589	89/22777	0.00119854197476206	0.00621932058543056	0.00380456515839476	Edn1/Edn3/Rdh10/Sox9/Aldh1a2/Kbtbd8/Phactr4/Sema3a/Sox11/Sema5b/Sema4c/Kitl/Fn1/Sema5a/Sema3g	15
GO:0051101	BP	GO:0051101	regulation of DNA binding	20/1589	136/22777	0.00120952782089561	0.0062708881736728	0.00383611076644534	Hmox1/Myc/Ddit3/Cdt1/Hmgb2/Id1/Lif/Jun/Klf4/Plaur/Rest/Pparg/Mmp9/Sox11/Tgfb1/Sp100/Neurod1/Mmp8/Tlr4/Ifi204	20
GO:0045912	BP	GO:0045912	negative regulation of carbohydrate metabolic process	12/1589	63/22777	0.00121793239166181	0.00629808945489423	0.0038527506944531	Stat3/Ier3/Plek/Il6/Cry1/Ddit4/Nupr1/Tgfb1/Midn/Sik1/Trp53/Lepr	12
GO:0046902	BP	GO:0046902	regulation of mitochondrial membrane permeability	12/1589	63/22777	0.00121793239166181	0.00629808945489423	0.0038527506944531	Stat3/Ier3/Pmaip1/Slc35f6/Tmem14a/Bid/Bcl2/Bak1/Plekhf1/Hk2/Bcl2l11/Trp53	12
GO:0060324	BP	GO:0060324	face development	12/1589	63/22777	0.00121793239166181	0.00629808945489423	0.0038527506944531	Csrnp1/Sgpl1/Tiparp/Crispld2/Aldh1a2/Rras/Tgfb1/Itga4/Chd7/Arid5b/Stra6/Zic3	12
GO:0045666	BP	GO:0045666	positive regulation of neuron differentiation	18/1589	117/22777	0.00123282561254535	0.00636959899815098	0.00389649545934023	Tgif1/Socs2/Il6/Rest/Brinp3/Sox11/Fgfr1/Itgb1/Etv5/Neurod1/Irx3/Cxcl12/Neurog2/Gata2/Ascl1/Ccr5/Ccl5/Bdnf	18
GO:0030902	BP	GO:0030902	hindbrain development	24/1589	176/22777	0.00123652526689174	0.00638320161502438	0.00390481663228969	C5ar1/Flna/Ephb1/Smad1/Ezh2/Atf5/Mafb/Atp7a/Hspa5/Aars/Wnt7a/Aldh1a2/Wls/Bcl2/Foxp2/Itgb1/Neurod1/Fcgr2b/Fzd4/Trp53/Sema4c/Gata2/Ascl1/Egr2	24
GO:0002456	BP	GO:0002456	T cell mediated immunity	22/1589	156/22777	0.00124527886494133	0.00642284780081377	0.00392906952214247	Nfkbiz/Hspd1/Il1r1/Arid5a/Il6/Pvr/Slc11a1/Icam1/Il20rb/Ctsc/Stx11/Ripk3/Ptprc/Tnfrsf1b/Fzd5/Il1b/H2-D1/Arg1/Cd1d1/Cd24a/Zbtb1/H2-K1	22
GO:0034114	BP	GO:0034114	regulation of heterotypic cell-cell adhesion	7/1589	25/22777	0.00124781657746925	0.00642485936574745	0.00393030006328525	Cd44/Klf4/Tnf/Il1rn/Tnfaip3/Fga/Il1b	7
GO:0044819	BP	GO:0044819	mitotic G1/S transition checkpoint signaling	7/1589	25/22777	0.00124781657746925	0.00642485936574745	0.00393030006328525	Cdkn1a/Mdm2/Rps27l/Sde2/Plk3/Muc1/Trp53	7
GO:2000378	BP	GO:2000378	negative regulation of reactive oxygen species metabolic process	11/1589	55/22777	0.00126864606768714	0.00652436567662601	0.00399117138165656	Hspd1/Stat3/Birc3/Slc30a10/Mmp3/Aatf/Bcl2/Ptger4/Hk2/Trp53/Mycn	11
GO:0002686	BP	GO:0002686	negative regulation of leukocyte migration	10/1589	47/22777	0.00127041384142893	0.00652436567662601	0.00399117138165656	Ada/Plcb1/Apod/Tnfaip6/Ptger4/Dusp1/Slit2/Cxcl12/Padi2/Il33	10
GO:0098586	BP	GO:0098586	cellular response to virus	10/1589	47/22777	0.00127041384142893	0.00652436567662601	0.00399117138165656	Riok3/Tlr7/Il6/Mmp12/Il21/Tgfb1/Irgm1/Zc3h12a/Zc3hav1/Igtp	10
GO:0051209	BP	GO:0051209	release of sequestered calcium ion into cytosol	19/1589	127/22777	0.00128807229834244	0.00660937955487378	0.0040431771971984	Ddit3/Flna/Pln/Plcb1/Cyba/Cx3cl1/Plce1/Capn3/Casq2/P2ry6/Ptprc/Cxcl10/Tgfb1/Gpr39/Chd7/F2r/Ryr1/Drd2/Ccr5	19
GO:2001244	BP	GO:2001244	positive regulation of intrinsic apoptotic signaling pathway	13/1589	72/22777	0.00130162991069099	0.00667322344101473	0.00408223262478922	Myc/Ddit3/S100a8/S100a9/Pmaip1/Plscr1/Mcl1/Bid/Ripk3/Nupr1/Plekhf1/Bcl2l11/Trp53	13
GO:0001547	BP	GO:0001547	antral ovarian follicle growth	5/1589	13/22777	0.00131529553086692	0.00668599249037959	0.00409004387678244	Ptx3/Esr1/Tnfaip6/Ptger4/Ereg	5
GO:0002423	BP	GO:0002423	natural killer cell mediated immune response to tumor cell	5/1589	13/22777	0.00131529553086692	0.00668599249037959	0.00409004387678244	Pvr/Havcr2/Tgfb1/Ceacam1/Crtam	5
GO:0006983	BP	GO:0006983	ER overload response	5/1589	13/22777	0.00131529553086692	0.00668599249037959	0.00409004387678244	Ddit3/Hspa5/Bid/Bcl2l11/Trp53	5
GO:0031953	BP	GO:0031953	negative regulation of protein autophosphorylation	5/1589	13/22777	0.00131529553086692	0.00668599249037959	0.00409004387678244	Errfi1/Jun/Mvp/Ptprc/Eng	5
GO:0032610	BP	GO:0032610	interleukin-1 alpha production	5/1589	13/22777	0.00131529553086692	0.00668599249037959	0.00409004387678244	Il1r2/Cx3cl1/S100a13/Ptger4/Casp1	5
GO:0034145	BP	GO:0034145	positive regulation of toll-like receptor 4 signaling pathway	5/1589	13/22777	0.00131529553086692	0.00668599249037959	0.00409004387678244	Cd14/Tirap/Ninj1/Lbp/Ifi35	5
GO:0060965	BP	GO:0060965	negative regulation of miRNA-mediated gene silencing	5/1589	13/22777	0.00131529553086692	0.00668599249037959	0.00409004387678244	Stat3/Il6/Pparg/Tgfb1/Trp53	5
GO:0071294	BP	GO:0071294	cellular response to zinc ion	5/1589	13/22777	0.00131529553086692	0.00668599249037959	0.00409004387678244	Mt1/Glra3/Hvcn1/Gpr39/Glra2	5
GO:0097421	BP	GO:0097421	liver regeneration	5/1589	13/22777	0.00131529553086692	0.00668599249037959	0.00409004387678244	Hmox1/Cebpb/Il6/Gfer/Ezh2	5
GO:2000271	BP	GO:2000271	positive regulation of fibroblast apoptotic process	5/1589	13/22777	0.00131529553086692	0.00668599249037959	0.00409004387678244	Pmaip1/Btg1/Bid/Nupr1/Bcl2l11	5
GO:0007044	BP	GO:0007044	cell-substrate junction assembly	16/1589	99/22777	0.00132646139161417	0.00673702759425091	0.0041212637464413	Itga5/Iqgap1/Myh9/Myoc/Pxn/Apod/Bcl2/Sdc4/Wdpcp/Mmp14/Acvrl1/Epha3/Vegfa/Fn1/S100a10/Tek	16
GO:0051149	BP	GO:0051149	positive regulation of muscle cell differentiation	14/1589	81/22777	0.00134172224297497	0.00680875672580088	0.00416514284078743	Trip10/Edn1/Piezo1/Mdm2/Neu2/Efemp2/Bcl2/Myf5/Tgfb1/Nid1/Eng/Mmp14/Lama1/Hamp	14
GO:0050830	BP	GO:0050830	defense response to Gram-positive bacterium	22/1589	157/22777	0.00135491362213225	0.00686405436174195	0.00419897024301781	C5ar1/Tlr2/Hmgb2/Myd88/Epha2/Tirap/Adm/Tnf/Havcr2/Casp4/Ncf1/Hck/Il1b/Pglyrp1/Lyz2/Lbp/Pycard/Hamp/Mpeg1/Cd36/Gbp2/Lyz1	22
GO:1900180	BP	GO:1900180	regulation of protein localization to nucleus	22/1589	157/22777	0.00135491362213225	0.00686405436174195	0.00419897024301781	Bag3/Tnfrsf1a/Flna/Lif/Ipo5/Gli3/Wwtr1/Il6/Ptgs2/Ctnna1/Sesn2/Apod/Uaca/Hcls1/Tgfb1/Zc3h12a/Akap5/Mdfic/Lmna/Parp9/Cd36/Tek	22
GO:0001892	BP	GO:0001892	embryonic placenta development	18/1589	118/22777	0.00136183014622284	0.00688743006327241	0.0042132699367503	Socs3/Cebpa/Cebpb/Lif/Adm/Junb/St14/Ascl2/Zfp36l1/Krt19/Syde1/Cited1/Ttpa/Nsdhl/Itga4/Fzd5/Snai1/Gata2	18
GO:0050829	BP	GO:0050829	defense response to Gram-negative bacterium	18/1589	118/22777	0.00136183014622284	0.00688743006327241	0.0042132699367503	Nfkbiz/Hmgb2/Adm/Slc11a1/Ighm/Irgm1/Casp1/Cxcl5/Tslp/Tlr4/Lyz2/Lbp/Pycard/Hamp/Serpine1/Mpeg1/Lyz1/Igtp	18
GO:0003184	BP	GO:0003184	pulmonary valve morphogenesis	6/1589	19/22777	0.0014042545737811	0.00707805822656474	0.00432988352151545	Robo2/Nos3/Slit2/Smad6/Adamts5/Stra6	6
GO:0042754	BP	GO:0042754	negative regulation of circadian rhythm	6/1589	19/22777	0.0014042545737811	0.00707805822656474	0.00432988352151545	Ada/Cry1/Piwil2/Ptger4/Drd2/Lepr	6
GO:0070243	BP	GO:0070243	regulation of thymocyte apoptotic process	6/1589	19/22777	0.0014042545737811	0.00707805822656474	0.00432988352151545	Ada/Efna1/Adam8/Nfkbid/Casp8/Trp53	6
GO:1903729	BP	GO:1903729	regulation of plasma membrane organization	6/1589	19/22777	0.0014042545737811	0.00707805822656474	0.00432988352151545	Anxa2/Myh9/Atp8b1/Ahnak/Atp10a/S100a10	6
GO:0034219	BP	GO:0034219	carbohydrate transmembrane transport	19/1589	128/22777	0.00141577088733776	0.00712410195032955	0.00435804999802877	Myc/Edn1/Trib3/Nfe2l2/Slc2a5/C2cd5/Esr1/Adipor2/Sesn2/Tnf/Appl2/Irs2/C1qtnf2/Slc2a1/Sh2b2/Il1b/Hk2/C3/Ocln	19
GO:0051283	BP	GO:0051283	negative regulation of sequestering of calcium ion	19/1589	128/22777	0.00141577088733776	0.00712410195032955	0.00435804999802877	Ddit3/Flna/Pln/Plcb1/Cyba/Cx3cl1/Plce1/Capn3/Casq2/P2ry6/Ptprc/Cxcl10/Tgfb1/Gpr39/Chd7/F2r/Ryr1/Drd2/Ccr5	19
GO:0050714	BP	GO:0050714	positive regulation of protein secretion	25/1589	188/22777	0.00142040592433108	0.00714141902964107	0.00436864343113594	Tlr2/Myh9/Plcb1/Serp1/Ptbp1/Ezr/Irs2/Wls/Hcar2/Pparg/Adora2a/Ptger4/Il1a/Tgfb1/Sox4/Gpr39/Chrm3/Fga/Tlr4/Doc2b/Exph5/Vamp8/Adcy8/Lepr/Crh	25
GO:0002446	BP	GO:0002446	neutrophil mediated immunity	9/1589	40/22777	0.00145057496346222	0.00725662570231777	0.00443911918276501	Myd88/Cxcl1/Itgb2/Anxa3/Stx11/Cd300lb/Ncf1/Cxcl5/Arg1	9
GO:0006026	BP	GO:0006026	aminoglycan catabolic process	9/1589	40/22777	0.00145057496346222	0.00725662570231777	0.00443911918276501	Cd44/Chil3/Arsb/Lyve1/Tgfb1/Chil1/Pglyrp1/Gusb/Ovgp1	9
GO:0032633	BP	GO:0032633	interleukin-4 production	9/1589	40/22777	0.00145057496346222	0.00725662570231777	0.00443911918276501	Cebpb/Ddit3/Icosl/Havcr2/Il20rb/Fcer1g/Cd83/Il33/Cd1d1	9
GO:0051482	BP	GO:0051482	positive regulation of cytosolic calcium ion concentration involved in phospholipase C-activating G protein-coupled signaling pathway	9/1589	40/22777	0.00145057496346222	0.00725662570231777	0.00443911918276501	C3ar1/Edn1/Myh9/Gpr35/Gpr65/Tgm2/Gpr17/F2r/Drd2	9
GO:2000758	BP	GO:2000758	positive regulation of peptidyl-lysine acetylation	9/1589	40/22777	0.00145057496346222	0.00725662570231777	0.00443911918276501	Myo1c/Arid5a/Lif/Mybbp1a/Piwil2/Tgfb1/Sox4/Muc1/Ddx21	9
GO:0007266	BP	GO:0007266	Rho protein signal transduction	20/1589	138/22777	0.00145059741600736	0.00725662570231777	0.00443911918276501	Rhoj/Pdpn/Gpr35/Gpr65/Tax1bp3/Rhobtb2/Myoc/Rtn4r/Stard8/Cdc42ep4/Abca1/Pecam1/Phactr4/Gpr17/Rasip1/Itgb1/Rhou/F2r/Arhgdib/Col3a1	20
GO:0021537	BP	GO:0021537	telencephalon development	33/1589	273/22777	0.00146164609984601	0.00730578831694124	0.00446919358850157	Gli3/Plcb1/P2ry12/Pou3f2/Atf5/Kdm6b/Robo2/Fgf13/Rtn4r/Btg2/Id4/Emx2/Hes5/Foxp2/Sema3a/Slit2/Fgfr1/Chd7/Ephb3/Rarb/Neurod1/Lrrk2/Dcx/Neurod6/Cxcr4/Cxcl12/Slc7a11/Drd2/Aspm/Bhlhe22/Ascl1/Zic3/Col3a1	33
GO:0006937	BP	GO:0006937	regulation of muscle contraction	23/1589	168/22777	0.00146463612668984	0.00730852205670166	0.004470865907994	Pln/Edn1/Ada/Pawr/Ptgs2/Myh7/Fgf13/Shc1/Casq2/Ptger4/Ncf1/Zc3h12a/Prok2/Edn2/Chrm3/F2r/Cald1/Ryr1/Prkg1/Stc1/Npnt/Sphk1/Flt1	23
GO:0007009	BP	GO:0007009	plasma membrane organization	23/1589	168/22777	0.00146463612668984	0.00730852205670166	0.004470865907994	Ehd2/Anxa2/S100a9/Myh9/Cd9/Ano6/Plscr1/Tlcd1/Mafb/Trim72/Atp8b1/Ahnak/Myrf/Ptprc/Otof/Dmkn/Cxcr4/Ano3/Sypl2/Baiap2l1/Atp10a/S100a10/Plscr2	23
GO:0002312	BP	GO:0002312	B cell activation involved in immune response	16/1589	100/22777	0.00147889327633875	0.00737092302315408	0.00450903865364265	Nfkbiz/Hspd1/Bcl3/Icosl/Irf8/Il6/Ada/Parp3/Lgals1/Il21/Ptprc/Tgfb1/Tnfaip3/Itm2a/Tlr4/Clcf1	16
GO:0032715	BP	GO:0032715	negative regulation of interleukin-6 production	11/1589	56/22777	0.0014808372846116	0.00737092302315408	0.00450903865364265	Tnfrsf1a/Prg4/Tnf/Havcr2/Cd84/Klf2/Irak3/Zc3h12a/Tnfaip3/Tlr4/Cd24a	11
GO:0089718	BP	GO:0089718	amino acid import across plasma membrane	11/1589	56/22777	0.0014808372846116	0.00737092302315408	0.00450903865364265	Slc3a2/Gfap/Slc22a4/Tnf/Slc38a3/Slc1a4/Itgb1/Slc6a13/Slc7a11/Arg1/Slc38a5	11
GO:0051651	BP	GO:0051651	maintenance of location in cell	30/1589	241/22777	0.00148355645768691	0.00737831944001726	0.00451356328772575	Lcn2/Ddit3/Flna/Pln/Kdelr3/Srgn/Plcb1/Cyba/Hspa5/Cx3cl1/Plce1/Capn3/Casq2/Slc30a3/P2ry6/Vps13c/Ptprc/Cxcl10/Tgfb1/Sp100/Gpr39/Chd7/Tspo/F2r/Hk2/Ryr1/Vps13a/Drd2/Aspm/Ccr5	30
GO:0030517	BP	GO:0030517	negative regulation of axon extension	10/1589	48/22777	0.00150591319595828	0.00747707771901942	0.00457397701013055	Ifrd1/Rtn4r/Sema3a/Slit2/Cdkl3/Sema5b/Sema4c/Ccr5/Sema5a/Sema3g	10
GO:0071385	BP	GO:0071385	cellular response to glucocorticoid stimulus	10/1589	48/22777	0.00150591319595828	0.00747707771901942	0.00457397701013055	Zfp36/Eif4ebp1/Rest/Ddit4/Sgk1/Sstr4/Zfp36l1/Tgfb1/Anxa1/Npas4	10
GO:0048640	BP	GO:0048640	negative regulation of developmental growth	19/1589	129/22777	0.00155406521112944	0.00770337378474517	0.00471240983656482	Cdkn1a/Ifrd1/Socs2/Stc2/Fgf13/Rtn4r/Epha7/Cxadr/Sema3a/Slit2/Cdkl3/Zfp418/Sema5b/Dusp10/Gdf15/Sema4c/Ccr5/Sema5a/Sema3g	19
GO:0061387	BP	GO:0061387	regulation of extent of cell growth	19/1589	129/22777	0.00155406521112944	0.00770337378474517	0.00471240983656482	Tnfrsf12a/Ifrd1/Fgf13/Rtn4r/Epha7/Sema3a/L1cam/Slit2/Cdkl3/Dcx/Cxcl12/Sema5b/Vegfa/Sema4c/Ccr5/Fn1/Sema5a/Sema3g/Bdnf	19
GO:0035107	BP	GO:0035107	appendage morphogenesis	24/1589	179/22777	0.00156264677929755	0.00773309816421606	0.00473059322765014	Gli3/Wdr19/Col2a1/Atp7a/Rdh10/Wnt7a/Sox9/Aldh1a2/Fras1/Bak1/Wnt9a/Sox11/Wdpcp/Prrx2/Sox4/Fgfr1/Chd7/Rarb/Bcl2l11/Runx2/Tmem107/Mycn/Zic3/Col3a1	24
GO:0035108	BP	GO:0035108	limb morphogenesis	24/1589	179/22777	0.00156264677929755	0.00773309816421606	0.00473059322765014	Gli3/Wdr19/Col2a1/Atp7a/Rdh10/Wnt7a/Sox9/Aldh1a2/Fras1/Bak1/Wnt9a/Sox11/Wdpcp/Prrx2/Sox4/Fgfr1/Chd7/Rarb/Bcl2l11/Runx2/Tmem107/Mycn/Zic3/Col3a1	24
GO:0001780	BP	GO:0001780	neutrophil homeostasis	8/1589	33/22777	0.00158496801308156	0.00782414490286054	0.00478628954445422	Cd44/Sh2b3/Csf1/Il6/Anxa1/Cfh/Fcgr2b/Slc7a11	8
GO:0002828	BP	GO:0002828	regulation of type 2 immune response	8/1589	33/22777	0.00158496801308156	0.00782414490286054	0.00478628954445422	Il4ra/Il6/Ecm1/Ido1/Anxa1/Arg1/Il33/Clcf1	8
GO:0035066	BP	GO:0035066	positive regulation of histone acetylation	8/1589	33/22777	0.00158496801308156	0.00782414490286054	0.00478628954445422	Myo1c/Arid5a/Lif/Mybbp1a/Piwil2/Tgfb1/Muc1/Ddx21	8
GO:0090277	BP	GO:0090277	positive regulation of peptide hormone secretion	21/1589	149/22777	0.00159987024223385	0.00788780419650811	0.00482523205068021	Lif/Myh9/Plcb1/Serp1/Ptbp1/Irs2/Ptger4/Apln/Sox4/Gpr39/Chrm3/Fga/Doc2b/Drd2/Adcyap1/Tnfsf11/Adcy8/Cckbr/Clcf1/Lepr/Crh	21
GO:0021915	BP	GO:0021915	neural tube development	26/1589	200/22777	0.00160466274933658	0.00788780419650811	0.00482523205068021	Tgif1/Epha2/Gli3/Vasp/Adm/Mthfr/Wdr19/Gatad2a/Aldh1a2/Brd2/Bcl10/Fzd2/Hes5/St14/Phactr4/Sdc4/Zfp36l1/Sox11/Wdpcp/Tgfb1/Sox4/Casp8/Mthfd1l/Kif20b/Tmem107/Sema4c	26
GO:0007205	BP	GO:0007205	protein kinase C-activating G protein-coupled receptor signaling pathway	7/1589	26/22777	0.00160577394473456	0.00788780419650811	0.00482523205068021	Edn1/Cish/Dgkb/Adora2a/Edn2/F2r/Cck	7
GO:0014048	BP	GO:0014048	regulation of glutamate secretion	7/1589	26/22777	0.00160577394473456	0.00788780419650811	0.00482523205068021	Npy5r/Il1rn/Adora2a/Il1b/Avpr1a/Cck/Grm7	7
GO:0032753	BP	GO:0032753	positive regulation of interleukin-4 production	7/1589	26/22777	0.00160577394473456	0.00788780419650811	0.00482523205068021	Cebpb/Icosl/Havcr2/Il20rb/Fcer1g/Il33/Cd1d1	7
GO:0070168	BP	GO:0070168	negative regulation of biomineral tissue development	7/1589	26/22777	0.00160577394473456	0.00788780419650811	0.00482523205068021	Srgn/Ecm1/Sox9/Nos3/Tgfb1/Aspn/Ccr1	7
GO:0010656	BP	GO:0010656	negative regulation of muscle cell apoptotic process	12/1589	65/22777	0.00161613694967744	0.00791272288864165	0.00484047564306008	Hmox1/Bag3/Trip10/Acot1/Edn1/Nfe2l2/Hspb6/Sirt4/Bcl2/Nupr1/Zc3h12a/Adcyap1	12
GO:0051785	BP	GO:0051785	positive regulation of nuclear division	12/1589	65/22777	0.00161613694967744	0.00791272288864165	0.00484047564306008	Cdt1/Edn1/Plcb1/Edn3/Tnf/Dazl/Piwil2/Il1a/Il1b/Btc/Sphk1/Ereg	12
GO:0051893	BP	GO:0051893	regulation of focal adhesion assembly	12/1589	65/22777	0.00161613694967744	0.00791272288864165	0.00484047564306008	Iqgap1/Myh9/Myoc/Apod/Sdc4/Wdpcp/Mmp14/Acvrl1/Epha3/Vegfa/S100a10/Tek	12
GO:0090109	BP	GO:0090109	regulation of cell-substrate junction assembly	12/1589	65/22777	0.00161613694967744	0.00791272288864165	0.00484047564306008	Iqgap1/Myh9/Myoc/Apod/Sdc4/Wdpcp/Mmp14/Acvrl1/Epha3/Vegfa/S100a10/Tek	12
GO:0045921	BP	GO:0045921	positive regulation of exocytosis	16/1589	101/22777	0.00164578548872433	0.00805129564925401	0.0049252452074661	Il4ra/Anxa2/Sdc1/Itgb2/Stx1a/Fcer1g/Crhr1/Sdc4/Cadps2/Fga/Doc2b/Exph5/Vamp8/Gata2/Syt9/S100a10	16
GO:0030183	BP	GO:0030183	B cell differentiation	24/1589	180/22777	0.0016865866078234	0.00822980572197484	0.00503444575337254	Nfkbiz/Bcl3/Fas/Irf8/Il6/Ada/Ezh2/Stat5a/Lgals1/Bcl2/Hdac9/Ighm/Il21/Bak1/Zfp36l1/Ptprc/Tnfaip3/Itm2a/Mmp14/Trp53/Il2rg/Cd24a/Zbtb1/Clcf1	24
GO:0002792	BP	GO:0002792	negative regulation of peptide secretion	13/1589	74/22777	0.00168777730584375	0.00822980572197484	0.00503444575337254	Ucp2/Pim3/Sirt4/Rest/Pparg/Acvr1c/Ptger4/Midn/Fbn1/Drd2/Inhbb/Cartpt/Crh	13
GO:0051926	BP	GO:0051926	negative regulation of calcium ion transport	13/1589	74/22777	0.00168777730584375	0.00822980572197484	0.00503444575337254	Gem/Pln/Gpr35/Icam1/Pawr/Ptgs2/Casq2/Bcl2/Rrad/Nos3/Tgfb1/Stc1/Drd2	13
GO:0071715	BP	GO:0071715	icosanoid transport	13/1589	74/22777	0.00168777730584375	0.00822980572197484	0.00503444575337254	Edn1/Ptges/Bdkrb2/Slc22a8/Ptgs2/Slc22a6/Sstr4/Il1a/Anxa1/Il1b/Drd2/Pla2g4a/Tnfsf11	13
GO:0042752	BP	GO:0042752	regulation of circadian rhythm	19/1589	130/22777	0.0017036442128501	0.00829365608257296	0.00507350514160405	Il6/Ada/Cry1/Per1/Ezh2/Piwil2/Timeless/Pparg/Adora2a/Ptger4/Pde6b/Rorb/Casp1/Cort/Sik1/Trp53/Drd2/Klf10/Lepr	19
GO:0051282	BP	GO:0051282	regulation of sequestering of calcium ion	19/1589	130/22777	0.0017036442128501	0.00829365608257296	0.00507350514160405	Ddit3/Flna/Pln/Plcb1/Cyba/Cx3cl1/Plce1/Capn3/Casq2/P2ry6/Ptprc/Cxcl10/Tgfb1/Gpr39/Chd7/F2r/Ryr1/Drd2/Ccr5	19
GO:0072175	BP	GO:0072175	epithelial tube formation	23/1589	170/22777	0.00171588340915128	0.00834644750971719	0.00510579941259651	Tgif1/Vasp/Adm/Mthfr/Gatad2a/Sox9/Brd2/Bcl10/Fzd2/Hes5/St14/Phactr4/Sdc4/Sox11/Tgfb1/Sox4/Casp8/Mthfd1l/Irx3/Kif20b/Mmrn2/Vegfa/Sema4c	23
GO:0006956	BP	GO:0006956	complement activation	11/1589	57/22777	0.00172121641899628	0.00835201770872242	0.00510920688850477	A2m/C1qb/Masp1/Il1b/Cfh/Serping1/C3/C1qc/C1ra/C1qa/C1s1	11
GO:0045058	BP	GO:0045058	T cell selection	11/1589	57/22777	0.00172121641899628	0.00835201770872242	0.00510920688850477	Stat3/Fas/Gli3/Il6/Ctsl/Bcl2/Il6ra/Ptprc/Tgfb1/Il15/Cd1d1	11
GO:0048713	BP	GO:0048713	regulation of oligodendrocyte differentiation	11/1589	57/22777	0.00172121641899628	0.00835201770872242	0.00510920688850477	Tlr2/Dusp15/Aspa/Id4/Hes5/Pparg/Tnfrsf1b/Il34/Cxcr4/Dusp10/Il33	11
GO:0014065	BP	GO:0014065	phosphatidylinositol 3-kinase signaling	20/1589	140/22777	0.00173140316385493	0.00839463948893357	0.00513528004838657	Edn1/Osm/Klf4/Selp/Myoc/Tnf/Fbxl2/Sox9/Hcls1/Zfp36l1/Ceacam1/F2r/Csf3/Pik3ap1/Vegfa/Dcn/Fn1/Ccl5/Flt1/Tek	20
GO:0032479	BP	GO:0032479	regulation of type I interferon production	17/1589	111/22777	0.00174756796833852	0.00846615316159464	0.0051790273393676	Cd14/Hspd1/Tlr2/Relb/Hmgb2/Myd88/Riok3/Irf8/Rel/Tirap/Tlr7/Rnf125/Havcr2/Mmp12/Tlr4/Pycard/Zc3hav1	17
GO:0042304	BP	GO:0042304	regulation of fatty acid biosynthetic process	10/1589	49/22777	0.00177562278950612	0.0085812206378151	0.00524941793989692	Pdk4/Trib3/Eif6/Ptgs2/Apoc2/Ceacam1/Anxa1/Il1b/Avpr1a/Pla2g4a	10
GO:0043124	BP	GO:0043124	negative regulation of I-kappaB kinase/NF-kappaB signaling	10/1589	49/22777	0.00177562278950612	0.0085812206378151	0.00524941793989692	Riok3/Ripk1/Esr1/Per1/Nfkbid/Zc3h12a/Tnfaip3/Casp8/Trim59/Pycard	10
GO:0097300	BP	GO:0097300	programmed necrotic cell death	10/1589	49/22777	0.00177562278950612	0.0085812206378151	0.00524941793989692	Fas/Ripk1/Birc3/Ybx3/Tnf/Ripk3/Nupr1/Casp8/Casp1/Trp53	10
GO:0009913	BP	GO:0009913	epidermal cell differentiation	30/1589	244/22777	0.00180011529673179	0.00869256644095746	0.00531753186928034	Maff/Nfkbiz/Zfp36/Errfi1/Epha2/Clic4/Klf4/Ptgs2/Cd109/Palld/Ezh2/Rest/Mafb/Tgm1/Txnip/Krt10/Hes5/St14/Cers3/Fosl2/Zfp36l1/Wdpcp/Il1a/Irf6/Stfa2l1/Fgfr1/Anxa1/Exph5/Sprr1a/Mycn	30
GO:0014033	BP	GO:0014033	neural crest cell differentiation	16/1589	102/22777	0.00182819049132684	0.008821019120652	0.00539611064375503	Edn1/Edn3/Rdh10/Sox9/Aldh1a2/Kbtbd8/Frzb/Phactr4/Sema3a/Sox11/Sema5b/Sema4c/Kitl/Fn1/Sema5a/Sema3g	16
GO:0045071	BP	GO:0045071	negative regulation of viral genome replication	12/1589	66/22777	0.00185214719843806	0.00892221955576078	0.00545801831423775	Ifitm2/Plscr1/Tnf/Ifitm1/Ifitm6/Ifitm3/Apobec3/Ifi204/Zc3hav1/Fam111a/Ccl5/Plscr2	12
GO:0048512	BP	GO:0048512	circadian behavior	12/1589	66/22777	0.00185214719843806	0.00892221955576078	0.00545801831423775	Kcnd2/Il6/Ada/Adora2a/Ptger4/Ciart/Casp1/Cort/Trp53/Drd2/Nlgn3/Lepr	12
GO:0048015	BP	GO:0048015	phosphatidylinositol-mediated signaling	23/1589	171/22777	0.00185472849339161	0.00892746627189219	0.00546122790491817	Edn1/Osm/Klf4/Selp/Plcb1/Ezr/Myoc/Tnf/Fbxl2/Sox9/Plce1/Hcls1/Zfp36l1/Ceacam1/F2r/Csf3/Pik3ap1/Vegfa/Dcn/Fn1/Ccl5/Flt1/Tek	23
GO:0046851	BP	GO:0046851	negative regulation of bone remodeling	6/1589	20/22777	0.00188868476799002	0.00904723856435891	0.00553449659795314	Il6/Tmem119/Ceacam1/Hamp/Vegfa/Cartpt	6
GO:0051608	BP	GO:0051608	histamine transport	6/1589	20/22777	0.00188868476799002	0.00904723856435891	0.00553449659795314	Edn1/Ada/Slc22a3/Vamp8/Adcyap1/Cckbr	6
GO:0051956	BP	GO:0051956	negative regulation of amino acid transport	6/1589	20/22777	0.00188868476799002	0.00904723856435891	0.00553449659795314	Npy5r/Tnf/Slc15a1/Il1rn/Il1b/Grm7	6
GO:0071450	BP	GO:0071450	cellular response to oxygen radical	6/1589	20/22777	0.00188868476799002	0.00904723856435891	0.00553449659795314	Nfe2l2/Atp7a/Nos3/Gch1/Fbln5/Cd36	6
GO:0071451	BP	GO:0071451	cellular response to superoxide	6/1589	20/22777	0.00188868476799002	0.00904723856435891	0.00553449659795314	Nfe2l2/Atp7a/Nos3/Gch1/Fbln5/Cd36	6
GO:0098543	BP	GO:0098543	detection of other organism	6/1589	20/22777	0.00188868476799002	0.00904723856435891	0.00553449659795314	Tlr2/Clec7a/Tlr1/Naip2/Clec4n/Pglyrp1	6
GO:0034763	BP	GO:0034763	negative regulation of transmembrane transport	21/1589	151/22777	0.00189213322291111	0.00905650645814176	0.00554016607668374	Myc/Gem/Thbs1/Pln/Gpr35/Kcne4/Esr1/Atp7a/Tnf/Appl2/Irs2/Casq2/Bcl2/Rrad/Mmp9/Cttnbp2nl/Sh2b2/Tgfb1/Il1b/Drd2/Hamp	21
GO:0010507	BP	GO:0010507	negative regulation of autophagy	13/1589	75/22777	0.00191375393123885	0.00914638026811823	0.00559514487402853	Hmox1/Stat3/Mcl1/Usp36/Bcl2/Rasip1/Nupr1/Tnfaip3/Tspo/Lrrk2/Dap/Trp53/Lepr	13
GO:1904888	BP	GO:1904888	cranial skeletal system development	14/1589	84/22777	0.00192152388791406	0.00914638026811823	0.00559514487402853	Gli3/Wdr19/Ndst1/Rdh10/Sh3pxd2b/Slc39a1/Dlx1as/Prrx2/Irf6/Mthfd1l/Mmp14/Runx2/Tmem107/Zic3	14
GO:0001886	BP	GO:0001886	endothelial cell morphogenesis	5/1589	14/22777	0.00192912205467919	0.00914638026811823	0.00559514487402853	Id1/Clic4/Pecam1/Notch4/Stc1	5
GO:0032494	BP	GO:0032494	response to peptidoglycan	5/1589	14/22777	0.00192912205467919	0.00914638026811823	0.00559514487402853	C5ar1/Tlr2/Myd88/Rela/Irak3	5
GO:0060149	BP	GO:0060149	negative regulation of post-transcriptional gene silencing	5/1589	14/22777	0.00192912205467919	0.00914638026811823	0.00559514487402853	Stat3/Il6/Pparg/Tgfb1/Trp53	5
GO:0060967	BP	GO:0060967	negative regulation of gene silencing by RNA	5/1589	14/22777	0.00192912205467919	0.00914638026811823	0.00559514487402853	Stat3/Il6/Pparg/Tgfb1/Trp53	5
GO:1900369	BP	GO:1900369	negative regulation of post-transcriptional gene silencing by RNA	5/1589	14/22777	0.00192912205467919	0.00914638026811823	0.00559514487402853	Stat3/Il6/Pparg/Tgfb1/Trp53	5
GO:1901533	BP	GO:1901533	negative regulation of hematopoietic progenitor cell differentiation	5/1589	14/22777	0.00192912205467919	0.00914638026811823	0.00559514487402853	Zfp36/Nfe2l2/Hspa9/Hes5/Gata2	5
GO:1903671	BP	GO:1903671	negative regulation of sprouting angiogenesis	5/1589	14/22777	0.00192912205467919	0.00914638026811823	0.00559514487402853	Sh2b3/Thbs1/Adamts9/Klf2/Flt1	5
GO:2000343	BP	GO:2000343	positive regulation of chemokine (C-X-C motif) ligand 2 production	5/1589	14/22777	0.00192912205467919	0.00914638026811823	0.00559514487402853	Tirap/Tnf/Tlr4/Postn/Ccl5	5
GO:2001279	BP	GO:2001279	regulation of unsaturated fatty acid biosynthetic process	5/1589	14/22777	0.00192912205467919	0.00914638026811823	0.00559514487402853	Ptgs2/Anxa1/Il1b/Avpr1a/Pla2g4a	5
GO:0015844	BP	GO:0015844	monoamine transport	17/1589	112/22777	0.00192925487186448	0.00914638026811823	0.00559514487402853	Lgals3/Fcgr3/P2ry12/Slc22a3/Stx1a/Fcer1g/Chrna4/Adora2a/Crhr1/Syt17/Cxcl12/Drd2/Ly6e/Entpd1/Cartpt/Syt9/Crh	17
GO:0016032	BP	GO:0016032	viral process	38/1589	333/22777	0.00193872322332751	0.00918399132634083	0.00561815280869254	Zfp36/Ch25h/Slc3a2/Ifitm2/Jun/Ptx3/Plscr1/Icam1/Ptbp1/Rest/Tnf/Ifitm1/Fbxl2/Ifitm6/Pde12/Lgals1/Bcl2/Stom/Ifitm3/Zc3h12a/Sp100/Mdfic/Tyro3/Apobec3/Vamp8/Ifi204/Cxcr4/Bcl2l11/Trim59/Trim25/Trp53/Zc3hav1/Ly6e/Fam111a/Trim34a/Ccl5/Trim12c/Plscr2	38
GO:0001779	BP	GO:0001779	natural killer cell differentiation	8/1589	34/22777	0.00194759281441756	0.00921142119261679	0.00563493256977727	Nfil3/Stat5a/Il21/Ptprc/Il15/Tyro3/Pglyrp1/Zbtb1	8
GO:0010758	BP	GO:0010758	regulation of macrophage chemotaxis	8/1589	34/22777	0.00194759281441756	0.00921142119261679	0.00563493256977727	C3ar1/C5ar1/Ccl2/Thbs1/Csf1/Cx3cl1/Il34/Ccl5	8
GO:0002244	BP	GO:0002244	hematopoietic progenitor cell differentiation	24/1589	182/22777	0.00195985641528183	0.00926210184252068	0.00566593560816073	Cebpd/Zfp36/Sh2b3/Fas/Nfe2l2/Hspa9/Rest/Rbm47/Col24a1/Hes5/Bcl2/Mlf1/Ptprc/Tgfb1/Sox4/Apobec3/Pld4/Anln/Trp53/Vegfa/Zbtb1/Gata2/Kitl/Flt1	24
GO:0014014	BP	GO:0014014	negative regulation of gliogenesis	11/1589	58/22777	0.00199249250209129	0.0094014847318708	0.00575120075524772	Fas/Atf5/Id4/Hes5/Ascl2/Sox11/Tspo/Dusp10/Trp53/Mycn/Adcyap1	11
GO:0050732	BP	GO:0050732	negative regulation of peptidyl-tyrosine phosphorylation	11/1589	58/22777	0.00199249250209129	0.0094014847318708	0.00575120075524772	Socs3/Sh2b3/Errfi1/Mvp/Vps25/Gprc5a/Samsn1/Ntf3/Pecam1/Sh3bp5/Ptprc	11
GO:0022600	BP	GO:0022600	digestive system process	18/1589	122/22777	0.00199833717748646	0.00942163225602956	0.0057635256655638	Htr4/Pawr/Ezr/Tjp2/Chrm1/Sox9/Lima1/Gpr39/Chrm3/Neurod1/Tlr4/Vamp8/Slc26a7/Hamp/Slc22a21/Cd36/Cckbr/Crh	18
GO:0060395	BP	GO:0060395	SMAD protein signal transduction	16/1589	103/22777	0.00202720923809675	0.00955023060750617	0.00584219355231031	Nup93/Vim/Jun/Wwtr1/Smad1/Fos/Dab2/Rbpms/Pparg/Cited1/Tgfb1/Smad6/Runx2/Inhbb/Gdf15/Gdf10	16
GO:0002070	BP	GO:0002070	epithelial cell maturation	7/1589	27/22777	0.00203876059850499	0.0095557516392943	0.00584557095099735	Cebpa/Rfx3/Tgfb1/Fzd5/Tfcp2l1/Vegfa/Gata2	7
GO:0051590	BP	GO:0051590	positive regulation of neurotransmitter transport	7/1589	27/22777	0.00203876059850499	0.0095557516392943	0.00584557095099735	Stx1a/Unc13a/Adora2a/Ptger4/Itgb1/Drd2/Sphk1	7
GO:0062098	BP	GO:0062098	regulation of programmed necrotic cell death	7/1589	27/22777	0.00203876059850499	0.0095557516392943	0.00584557095099735	Ripk1/Birc3/Ybx3/Ripk3/Nupr1/Casp8/Trp53	7
GO:0072567	BP	GO:0072567	chemokine (C-X-C motif) ligand 2 production	7/1589	27/22777	0.00203876059850499	0.0095557516392943	0.00584557095099735	Myd88/Klf4/Tirap/Tnf/Tlr4/Postn/Ccl5	7
GO:0097396	BP	GO:0097396	response to interleukin-17	7/1589	27/22777	0.00203876059850499	0.0095557516392943	0.00584557095099735	Socs3/Nfkbiz/Stat3/Il6/Cxcl1/Cxcl10/Il1b	7
GO:2000341	BP	GO:2000341	regulation of chemokine (C-X-C motif) ligand 2 production	7/1589	27/22777	0.00203876059850499	0.0095557516392943	0.00584557095099735	Myd88/Klf4/Tirap/Tnf/Tlr4/Postn/Ccl5	7
GO:0051208	BP	GO:0051208	sequestering of calcium ion	19/1589	132/22777	0.00203956123071684	0.0095557516392943	0.00584557095099735	Ddit3/Flna/Pln/Plcb1/Cyba/Cx3cl1/Plce1/Capn3/Casq2/P2ry6/Ptprc/Cxcl10/Tgfb1/Gpr39/Chd7/F2r/Ryr1/Drd2/Ccr5	19
GO:0006914	BP	GO:0006914	autophagy	51/1589	483/22777	0.0020731155181054	0.00969777180987071	0.00593244941068474	Hmox1/Bag3/Stat3/Ddit3/Gfap/Tlr2/S100a8/Hspb8/S100a9/Trib3/Irf8/Gnai3/Ubxn2b/Cry1/Mcl1/Usp36/Sesn2/Fbxl2/Bid/Arsb/Bcl2/Vps13c/Cd84/Dram1/Rasip1/Nupr1/Stbd1/Tgfb1/Irgm1/Zc3h12a/Tnfaip3/Plk3/Casp1/Plekhf1/Tspo/Trp53inp1/Hk2/Lrrk2/Dap/Vamp8/Bcl2l11/Vps13a/Trp53/Pycard/Drd2/Dcn/Trim34a/Tmem74/Lepr/Trim12c/Igtp	51
GO:0061919	BP	GO:0061919	process utilizing autophagic mechanism	51/1589	483/22777	0.0020731155181054	0.00969777180987071	0.00593244941068474	Hmox1/Bag3/Stat3/Ddit3/Gfap/Tlr2/S100a8/Hspb8/S100a9/Trib3/Irf8/Gnai3/Ubxn2b/Cry1/Mcl1/Usp36/Sesn2/Fbxl2/Bid/Arsb/Bcl2/Vps13c/Cd84/Dram1/Rasip1/Nupr1/Stbd1/Tgfb1/Irgm1/Zc3h12a/Tnfaip3/Plk3/Casp1/Plekhf1/Tspo/Trp53inp1/Hk2/Lrrk2/Dap/Vamp8/Bcl2l11/Vps13a/Trp53/Pycard/Drd2/Dcn/Trim34a/Tmem74/Lepr/Trim12c/Igtp	51
GO:0016053	BP	GO:0016053	organic acid biosynthetic process	36/1589	312/22777	0.00207776749771764	0.00971193979597236	0.00594111643878637	Pdk4/Edn1/Prkab2/Ptges/Trib3/Eif6/Ugdh/Fmo1/Mthfr/Ptgs2/Rdh10/Aldh1a2/Prkab1/Hao1/Apoc2/Ido1/Aldh18a1/Ceacam1/Mthfd1l/Anxa1/Edn2/Gamt/Il1b/Aass/Decr2/Plod2/Shmt2/Avpr1a/Alox5ap/Elovl1/Aloxe3/Pla2g4a/Fads2/Rdh9/Sphk1/Cyp39a1	36
GO:0046456	BP	GO:0046456	icosanoid biosynthetic process	10/1589	50/22777	0.00208306330506314	0.00972630194920603	0.00594990224537758	Edn1/Ptges/Ptgs2/Anxa1/Edn2/Il1b/Avpr1a/Alox5ap/Pla2g4a/Sphk1	10
GO:2000279	BP	GO:2000279	negative regulation of DNA biosynthetic process	9/1589	42/22777	0.00208571709858454	0.00972630194920603	0.00594990224537758	Cdkn1a/Parp3/Tinf2/Dach1/Chek1/Pparg/Dusp1/Acvrl1/Trp53	9
GO:2000403	BP	GO:2000403	positive regulation of lymphocyte migration	9/1589	42/22777	0.00208571709858454	0.00972630194920603	0.00594990224537758	Ccl7/Nedd9/Adam8/Cxcl10/Itga4/Dock8/Cxcl12/Pycard/Ccl5	9
GO:0032892	BP	GO:0032892	positive regulation of organic acid transport	12/1589	67/22777	0.00211569388140085	0.00985840848319416	0.00603071620399308	Edn1/Ptges/Slc38a3/Adora2a/Sstr4/Il1a/Itgb1/Il1b/Avpr1a/Cck/Pla2g4a/Tnfsf11	12
GO:0006066	BP	GO:0006066	alcohol metabolic process	39/1589	346/22777	0.00212928763199582	0.00991402949589963	0.00606474142654064	Ch25h/Cebpa/Plek/Dpm3/Myh9/Itpkc/Cyp1b1/Plcb1/Hsd3b7/Rest/Rdh10/Dab2/Cyp11a1/Abca1/Tm7sf2/Akr1c14/P2ry6/Hao1/Slc5a3/Slc37a2/Apobr/Lima1/Nsdhl/Gpd1/Cyb5r3/Fgfr1/H6pd/Gch1/Mas1/Saa1/Moxd1/Synj2/Pla2g4a/Itpka/Rdh9/Sphk1/Cyp39a1/Lepr/Degs2	39
GO:0050432	BP	GO:0050432	catecholamine secretion	13/1589	76/22777	0.00216409804755843	0.0100682726427233	0.00615909708714142	P2ry12/Stx1a/Chrna4/Adora2a/Crhr1/Syt17/Cxcl12/Drd2/Ly6e/Entpd1/Cartpt/Syt9/Crh	13
GO:0030900	BP	GO:0030900	forebrain development	45/1589	415/22777	0.00221093107353148	0.0102781667544202	0.00628749629302658	Tyrobp/Gli3/Plcb1/P2ry12/Pou3f2/Atf5/Kdm6b/Atp7a/Ndst1/Robo2/Fgf13/Wnt7a/Rtn4r/Aldh1a2/Btg2/Id4/Emx2/Hes5/Foxp2/Ndnf/Sema3a/Slit2/Ptchd1/Fgfr1/Chd7/Ephb3/Rarb/Neurod1/Tyro3/Lrrk2/Dcx/Neurod6/Cxcr4/Cxcl12/Prkg1/Slc7a11/Drd2/Neurog2/Aspm/Bhlhe22/Gata2/Ascl1/Zic3/Sema5a/Col3a1	45
GO:0032147	BP	GO:0032147	activation of protein kinase activity	16/1589	104/22777	0.00224399134600064	0.0104237579372064	0.00637655925959809	Cd86/Tirap/Slc11a1/Sesn2/Ntf3/Il6ra/Tlr1/Ripk3/Fbn1/Chil1/Tlr4/Mas1/Camkk2/Drd2/Vegfa/Adcy8	16
GO:0010976	BP	GO:0010976	positive regulation of neuron projection development	29/1589	237/22777	0.00228209971645077	0.0105925543859775	0.0064798176588129	Hspb1/Adamts1/Flna/Iqgap1/S100a9/Lif/Nfe2l2/Il6/Dcc/Ptbp1/Ezh2/Negr1/Hspa5/Cx3cl1/Arsb/Plk5/Ndnf/Ehd1/Fgfr1/Itgb1/Stmn2/Cxcl5/Epha3/Vegfa/Adcyap1/Cd24a/Itpka/Sphk1/Bdnf	29
GO:0048017	BP	GO:0048017	inositol lipid-mediated signaling	23/1589	174/22777	0.00233008870908555	0.0108069153073324	0.00661094936066132	Edn1/Osm/Klf4/Selp/Plcb1/Ezr/Myoc/Tnf/Fbxl2/Sox9/Plce1/Hcls1/Zfp36l1/Ceacam1/F2r/Csf3/Pik3ap1/Vegfa/Dcn/Fn1/Ccl5/Flt1/Tek	23
GO:0002709	BP	GO:0002709	regulation of T cell mediated immunity	17/1589	114/22777	0.00234038684589615	0.0108462699450013	0.0066350239008365	Hspd1/Il1r1/Arid5a/Il6/Pvr/Il20rb/Ripk3/Ptprc/Tnfrsf1b/Fzd5/Il1b/H2-D1/Arg1/Cd1d1/Cd24a/Zbtb1/H2-K1	17
GO:0010043	BP	GO:0010043	response to zinc ion	8/1589	35/22777	0.0023724878094745	0.0109780313720696	0.00671562674607631	Mt1/Pln/Slc30a10/Slc30a3/Glra3/Hvcn1/Gpr39/Glra2	8
GO:0014047	BP	GO:0014047	glutamate secretion	8/1589	35/22777	0.0023724878094745	0.0109780313720696	0.00671562674607631	Npy5r/Il1rn/Adora2a/Il1b/Avpr1a/Cck/Grm7/Bdnf	8
GO:0045582	BP	GO:0045582	positive regulation of T cell differentiation	18/1589	124/22777	0.00240048163993334	0.0110989811837103	0.00678961576673572	Nfkbiz/Il4ra/Tnfsf9/Gli3/Il6/Ada/Adam8/Nfkbid/Stat5a/Ptprc/Tgfb1/Sox4/Anxa1/Dusp10/Cd83/Il2rg/Cd1d1/Zbtb1	18
GO:0032233	BP	GO:0032233	positive regulation of actin filament bundle assembly	12/1589	68/22777	0.00240911296001673	0.0111216997220525	0.0068035134518991	Flna/Plek/Pdlim4/Id1/Gpr65/Rhoc/Myoc/Pxn/Cx3cl1/Sh3pxd2b/Sdc4/S100a10	12
GO:2000134	BP	GO:2000134	negative regulation of G1/S transition of mitotic cell cycle	12/1589	68/22777	0.00240911296001673	0.0111216997220525	0.0068035134518991	Cdkn1a/Mdm2/Klf4/Rps27l/Ezh2/Gpnmb/Sde2/Zc3h12d/Bcl2/Plk3/Muc1/Trp53	12
GO:0046323	BP	GO:0046323	glucose import	14/1589	86/22777	0.00241300964752276	0.0111311000162904	0.00680926392438959	Myc/Nfe2l2/C2cd5/Esr1/Adipor2/Sesn2/Tnf/Appl2/Irs2/C1qtnf2/Slc2a1/Sh2b2/Hk2/Ocln	14
GO:1903426	BP	GO:1903426	regulation of reactive oxygen species biosynthetic process	10/1589	51/22777	0.00243194199040249	0.0112054731808595	0.00685476046163222	Hspd1/Stat3/Lcn2/Ncf2/Cyba/Slc30a10/Slc5a3/Mmp8/Tlr4/Cd36	10
GO:0007189	BP	GO:0007189	adenylate cyclase-activating G protein-coupled receptor signaling pathway	20/1589	144/22777	0.00243287809826783	0.0112054731808595	0.00685476046163222	Pln/Htr4/Gpr65/Adm/Ptgir/Abca1/Adcy4/Adcy7/Adora2a/Gpr26/Crhr1/Sstr4/Ptger4/Pde10a/Cxcl10/Arrdc3/Ucn2/Drd2/Adcyap1/Adcy8	20
GO:0043409	BP	GO:0043409	negative regulation of MAPK cascade	24/1589	185/22777	0.00244012879443876	0.0112215915273844	0.00686462059004294	Atf3/Dusp16/Sh2b3/Ptpn1/Dusp5/Errfi1/Lif/Klf4/Spry1/Efna1/Per1/Dnaja1/Ezr/Dab2/Pparg/Ptprc/Irak3/Dusp1/Lax1/Rgs14/Il1b/Tlr4/Dusp10/Paqr3	24
GO:0048592	BP	GO:0048592	eye morphogenesis	24/1589	185/22777	0.00244012879443876	0.0112215915273844	0.00686462059004294	Stat3/Epha2/Gli3/Ephb1/Atf4/Sox9/Fat3/Bcl2/Phactr4/Bak1/Fjx1/Sox11/Rorb/Fzd5/Rarb/Olfm3/Cfh/Col5a2/Vegfa/Bhlhe22/Col8a2/Stra6/Flt1/Bdnf	24
GO:0044843	BP	GO:0044843	cell cycle G1/S phase transition	31/1589	260/22777	0.00247479501704874	0.0113570324937618	0.00694747433180148	Myc/Adamts1/Rassf1/Cdkn1a/Eif4ebp1/Mdm2/Ccnd3/Pdpn/Klf4/Bach1/Plcb1/Rps27l/Fam83d/Ezh2/Appl2/Bid/Gpnmb/Cdc25a/Sde2/Zc3h12d/Id4/Rbbp8/Bcl2/Plk5/Mlf1/Plk3/Itgb1/Anxa1/Rhou/Muc1/Trp53	31
GO:0007616	BP	GO:0007616	long-term memory	9/1589	43/22777	0.00247717322486364	0.0113570324937618	0.00694747433180148	Lcn2/Sgk1/Ptchd1/Rgs14/Npas4/Camk4/Drd2/Arc/Adcy8	9
GO:0010939	BP	GO:0010939	regulation of necrotic cell death	9/1589	43/22777	0.00247717322486364	0.0113570324937618	0.00694747433180148	Ripk1/Birc3/Ybx3/Ripk3/Nupr1/Casp8/Tspo/Slc6a13/Trp53	9
GO:0097028	BP	GO:0097028	dendritic cell differentiation	9/1589	43/22777	0.00247717322486364	0.0113570324937618	0.00694747433180148	Cebpb/Relb/Tnfsf9/Ltbr/Irf8/Slamf9/Tgfb1/Camk4/Pirb	9
GO:0001946	BP	GO:0001946	lymphangiogenesis	6/1589	21/22777	0.00248966175278178	0.01137072234114	0.00695584886655062	Epha2/Pdpn/Flt4/Acvrl1/Vegfa/Ngp	6
GO:0002283	BP	GO:0002283	neutrophil activation involved in immune response	6/1589	21/22777	0.00248966175278178	0.01137072234114	0.00695584886655062	Myd88/Tyrobp/Itgb2/Fcer1g/Anxa3/Stx11	6
GO:0002544	BP	GO:0002544	chronic inflammatory response	6/1589	21/22777	0.00248966175278178	0.01137072234114	0.00695584886655062	Nfkbiz/Cebpb/S100a9/Tnf/Ido1/Tnfaip3	6
GO:0043116	BP	GO:0043116	negative regulation of vascular permeability	6/1589	21/22777	0.00248966175278178	0.01137072234114	0.00695584886655062	Adm/Akap12/Adora2a/Slit2/Ceacam1/Vegfa	6
GO:2000251	BP	GO:2000251	positive regulation of actin cytoskeleton reorganization	6/1589	21/22777	0.00248966175278178	0.01137072234114	0.00695584886655062	Ntf3/Ccl27a/Hck/Csf3/Baiap2l1/Tek	6
GO:1902903	BP	GO:1902903	regulation of supramolecular fiber organization	43/1589	395/22777	0.00253906829719568	0.0115875252647763	0.00708847442237694	Hspa1b/Hspa1a/Tlr2/Myo1c/Flna/Plek/Pdlim4/Edn1/Capg/Map6d1/Id1/Plekhg2/Gpr65/Vasp/Rhoc/Icam1/Rnh1/Slc39a12/Myoc/Pxn/Ccl11/Fgf13/Cx3cl1/Hcls1/Efemp2/Sh3pxd2b/Pecam1/Sgk1/Cdh5/Sdc4/Ptger4/Lima1/Slit2/Eml2/Csf3/Stmn2/Esam/Kank3/Pycard/Baiap2l1/Ckap2/Sema5a/S100a10	43
GO:0009416	BP	GO:0009416	response to light stimulus	37/1589	327/22777	0.00255058198097306	0.0116311981647575	0.0071151905871657	Timp1/Cdkn1a/Bcl3/Rela/Pmaip1/Cry1/Per1/Mmp3/Gpr88/Cdc25a/Sde2/Chek1/Uaca/Rgs9bp/Pparg/Bcl2/Sgk1/Crhr1/Bak1/Mmp9/Pde6b/Itgb1/Trp53inp1/Rgs14/Sema5b/Sik1/Slc7a11/Hrh1/Trp53/Cck/Drd2/Ddias/Zbtb1/Nlgn3/Mme/Rgs9/Sema5a	37
GO:0030318	BP	GO:0030318	melanocyte differentiation	7/1589	28/22777	0.00255674586307713	0.0116415605013626	0.00712152957295456	Adamts9/Gli3/Edn3/Mreg/Bcl2/Cited1/Kitl	7
GO:0060445	BP	GO:0060445	branching involved in salivary gland morphogenesis	7/1589	28/22777	0.00255674586307713	0.0116415605013626	0.00712152957295456	Il6/Tnf/Tgm2/Sema3a/Fgfr1/Lama1/Plxnd1	7
GO:0043297	BP	GO:0043297	apical junction assembly	15/1589	96/22777	0.00260160863082644	0.011836824667859	0.00724097915499982	Myo1c/Epha2/Rhoc/Ctnna1/Tnf/Marveld2/Pecam1/Cdh5/Micall2/Fzd5/Cldn10/Itgb1/Snai1/Esam/Ocln	15
GO:1904950	BP	GO:1904950	negative regulation of establishment of protein localization	21/1589	155/22777	0.00261402583448499	0.011884283106173	0.00727001105943394	Bag3/Ucp2/Pim3/Rhbdf1/Sirt4/Dnaja1/Rest/Apod/Lyplal1/Acvr1c/Midn/Sp100/Anxa1/Fbn1/F2r/Il1b/Mdfic/Lrrk2/Drd2/Inhbb/Cd36	21
GO:0060041	BP	GO:0060041	retina development in camera-type eye	24/1589	186/22777	0.00262093633257918	0.0119066530583305	0.00728369550283963	Stat3/Rhoj/Tgif1/Lif/Clic4/Cyp1b1/Vstm4/Col4a1/Sox9/Fat3/Fjx1/Pde6b/Tgfb1/Rorb/Chd7/Neurod1/Cfh/Dcx/Acvrl1/Fzd4/C3/Lama1/Bhlhe22/Neurod4	24
GO:0031646	BP	GO:0031646	positive regulation of nervous system process	11/1589	60/22777	0.00263928017675897	0.0119536815272891	0.00731246438072508	Il6/Pawr/Cst7/Itgax/Myrf/Tnfrsf1b/Cck/Cartpt/Nlgn3/Fcgr1/Egr2	11
GO:0032309	BP	GO:0032309	icosanoid secretion	11/1589	60/22777	0.00263928017675897	0.0119536815272891	0.00731246438072508	Edn1/Ptges/Bdkrb2/Ptgs2/Sstr4/Il1a/Anxa1/Il1b/Drd2/Pla2g4a/Tnfsf11	11
GO:0045744	BP	GO:0045744	negative regulation of G protein-coupled receptor signaling pathway	11/1589	60/22777	0.00263928017675897	0.0119536815272891	0.00731246438072508	Plek/Ada/Adm/Cry1/Arr3/Sstr4/Apln/Arrdc3/Rgs14/Drd2/Ccl5	11
GO:0051353	BP	GO:0051353	positive regulation of oxidoreductase activity	11/1589	60/22777	0.00263928017675897	0.0119536815272891	0.00731246438072508	Edn1/Gnai3/Cyba/Edn3/Esr1/Atp7a/Tnf/Ripk3/Edn2/Il1b/Gch1	11
GO:0002674	BP	GO:0002674	negative regulation of acute inflammatory response	5/1589	15/22777	0.00272867943845761	0.0122420478229967	0.00748886763031386	Npy5r/Il20rb/Pparg/Fcgr2b/Adcyap1	5
GO:0030213	BP	GO:0030213	hyaluronan biosynthetic process	5/1589	15/22777	0.00272867943845761	0.0122420478229967	0.00748886763031386	Ccnd3/Ptger4/Tgfb1/Il1b/Has2	5
GO:0035815	BP	GO:0035815	positive regulation of renal sodium excretion	5/1589	15/22777	0.00272867943845761	0.0122420478229967	0.00748886763031386	Edn1/Adora2a/Ptger4/Avpr1a/Drd2	5
GO:0043518	BP	GO:0043518	negative regulation of DNA damage response, signal transduction by p53 class mediator	5/1589	15/22777	0.00272867943845761	0.0122420478229967	0.00748886763031386	Cd44/Mdm2/Dyrk3/Pttg1ip/Snai1	5
GO:0048755	BP	GO:0048755	branching morphogenesis of a nerve	5/1589	15/22777	0.00272867943845761	0.0122420478229967	0.00748886763031386	Fgf13/Epha7/Il1b/Lrrk2/Drd2	5
GO:0070943	BP	GO:0070943	neutrophil-mediated killing of symbiont cell	5/1589	15/22777	0.00272867943845761	0.0122420478229967	0.00748886763031386	Myd88/Cxcl1/Ncf1/Cxcl5/Arg1	5
[truncated: 6,327 more rows]
