# Supplementary material for: Exosome-related genes influence the progression of stroke through neuroinflammatory responses
Source: Front Neurol. 2025 May 19;16:1517588. doi: 10.3389/fneur.2025.1517588 (PMC12127164; doi:10.3389/fneur.2025.1517588)
Supplement: Supplementary file 1 [file Data_Sheet_1.ZIP › Table Supplimetary/Table S3 KEGG analysis of DEGs.csv]

	ID	Description	GeneRatio	BgRatio	pvalue	p.adjust	qvalue	geneID	Count
mmu04060	mmu04060	Cytokine-cytokine receptor interaction - Mus musculus (house mouse)	71/815	294/9370	5.35154791038108e-16	1.04239891944007e-13	7.6569063110207e-14	20302/27279/18414/20303/21937/16190/16177/20296/20306/21950/14102/17000/16178/16878/18413/12977/20305/20308/16193/12983/20293/20310/66102/14825/22035/21926/20292/213208/16156/20312/20301/100039863/100040048/12984/100532/16181/56744/60505/16194/269275/20295/330122/15945/245527/16175/21803/21938/76527/16168/16176/12985/16164/20311/53603/11482/12767/20315/12768/57349/239114/16324/77125/23886/16186/2…	71
mmu04668	mmu04668	TNF signaling pathway - Mus musculus (house mouse)	41/815	115/9370	6.49469731738363e-16	1.04239891944007e-13	7.6569063110207e-14	12702/26397/21937/12608/20296/26410/13614/12051/18035/14102/19697/16878/16476/12977/19766/16193/15894/20293/20310/19225/14281/11796/14825/20339/21926/17392/11911/20312/16477/56532/17395/330122/15945/21938/21929/12370/16168/16176/20311/17387/20304	41
mmu04061	mmu04061	Viral protein interaction with cytokine and cytokine receptor - Mus musculus (house mouse)	36/815	95/9370	4.334334146604e-15	4.63773753686628e-13	3.40663455733087e-13	20302/20303/21937/20296/20306/17000/12977/20305/20308/16193/20293/20310/14825/22035/21926/20292/213208/20312/20301/100039863/100040048/56744/16194/20295/330122/15945/21938/76527/20311/12767/20315/12768/57349/16186/12774/20304	36
mmu05417	mmu05417	Lipid and atherosclerosis - Mus musculus (house mouse)	56/815	216/9370	3.02436629821383e-14	2.4270539543166e-12	1.78278434421026e-12	15511/20302/193740/12475/26397/15510/21937/20848/20296/13198/24088/18035/17874/14102/19697/18024/16476/17970/117149/20344/16193/18795/13057/15894/20293/20310/14281/14825/22035/20339/21926/17392/14828/11911/12122/11303/17972/19016/12043/20183/17969/18127/17395/330122/12370/12362/13058/15482/16176/21898/22059/16803/66824/12491/22324/20304	56
mmu05323	mmu05323	Rheumatoid arthritis - Mus musculus (house mouse)	30/815	87/9370	1.44672173253965e-11	9.28795352290457e-10	6.82243511766068e-10	20302/20296/24088/12524/16476/12977/16193/13039/15894/20293/20310/14281/14825/16414/21926/17392/16156/330122/16175/21803/16168/16176/20311/21898/20315/22339/21943/20304/14254/21687	30
mmu04064	mmu04064	NF-kappa B signaling pathway - Mus musculus (house mouse)	33/815	105/9370	2.48684964700774e-11	1.33046456114914e-09	9.77288282332866e-10	12475/17873/20303/23882/21937/16177/19698/18035/17874/17000/19697/19766/17060/117149/15894/20310/19225/11796/14825/21926/12042/12043/330122/245527/21929/16176/13197/21898/20315/217069/16803/18792/21943	33
mmu04657	mmu04657	IL-17 signaling pathway - Mus musculus (house mouse)	30/815	93/9370	9.75772502740450e-11	4.47461390542407e-09	3.28681264080994e-09	16819/12608/20296/20306/20201/18035/20202/19697/14283/16476/16193/20293/20310/19225/14281/14825/21926/20292/17392/20295/17395/330122/15945/21929/12370/14282/16176/12985/20311/239114	30
mmu05133	mmu05133	Pertussis - Mus musculus (house mouse)	26/815	77/9370	5.67222976061448e-10	2.27598219144656e-08	1.67181508733901e-08	12475/16402/17874/19697/16476/15900/117149/14679/16193/14281/16414/21926/12260/16175/12362/16412/16176/20311/21898/12258/12266/66824/12262/50909/12259/50908	26
mmu05140	mmu05140	Leishmaniasis - Mus musculus (house mouse)	24/815	70/9370	1.83956796392328e-09	6.5572502028033e-08	4.81660614995225e-08	24088/18035/17874/19697/14131/16476/17970/13057/19225/14281/16414/21926/17972/246256/17969/16175/21803/16401/16412/13058/16176/21898/12266/14129	24
mmu05134	mmu05134	Legionellosis - Mus musculus (house mouse)	22/815	60/9370	2.04275707252439e-09	6.5572502028033e-08	4.81660614995225e-08	15511/193740/12475/15510/24088/18035/17874/19697/16193/20310/14825/16414/21926/330122/12370/12362/15482/16176/21898/17948/12266/66824	22
mmu04380	mmu04380	Osteoclast differentiation - Mus musculus (house mouse)	34/815	135/9370	8.4597686190579e-09	2.46871429701599e-07	1.8133858092526e-07	12702/21937/16177/19698/18035/22177/19697/14131/14283/16476/12977/17970/17060/13057/14281/21926/16477/17972/19016/246256/14284/17969/16822/16175/21803/53313/14282/16176/16391/12326/14130/18733/21943/14129	34
mmu04610	mmu04610	Complement and coagulation cascades - Mus musculus (house mouse)	27/815	94/9370	1.45531573113442e-08	3.89296958078459e-07	2.85956775240448e-07	12267/232345/19124/12273/18791/12062/18793/16414/19128/21824/16411/12260/17174/22371/14062/14161/12628/12258/16621/12266/18792/74145/12262/50909/18787/12259/50908	27
mmu05142	mmu05142	Chagas disease - Mus musculus (house mouse)	28/815	103/9370	2.97394195778581e-08	7.34334898807111e-07	5.39403237687466e-07	20302/21937/20296/24088/18035/17874/14102/19697/16476/12062/14679/16193/18795/20293/14281/21926/73699/12260/21803/12370/16176/21898/12266/14675/12262/18787/12259/20304	28
mmu04062	mmu04062	Chemokine signaling pathway - Mus musculus (house mouse)	41/815	192/9370	4.39695877438997e-08	1.00815983327084e-06	7.40540425160416e-07	20302/20303/20848/20296/20306/18035/19697/20305/20308/14679/18795/20293/20310/66102/14825/19303/20292/20312/20301/100039863/100040048/20416/104110/320207/11513/56744/19395/20295/17969/330122/15945/15162/20311/12767/20315/12768/57349/22324/11514/12774/20304	41
mmu04933	mmu04933	AGE-RAGE signaling pathway in diabetic complications - Mus musculus (house mouse)	27/815	101/9370	7.69426403326465e-08	1.64657250311863e-06	1.20948431119388e-06	20848/20296/13614/19697/16476/18712/12826/16193/18795/15894/20293/20339/21926/21824/74055/20850/12043/12827/18127/16175/21803/13058/16176/22339/18787/14268/12825	27
mmu05418	mmu05418	Fluid shear stress and atherosclerosis - Mus musculus (house mouse)	34/815	147/9370	8.29165978102883e-08	1.66351424356891e-06	1.22192880983583e-06	15368/21937/16177/18791/20296/13614/20969/16178/19697/18024/16476/17970/13039/13057/15894/20293/14281/20339/21926/21824/56615/18613/12043/12562/16598/20971/17969/18127/17395/16175/19252/16176/22059/22339	34
mmu04010	mmu04010	MAPK signaling pathway - Mus musculus (house mouse)	54/815	301/9370	1.78294605689147e-07	3.36662167213036e-06	2.47294066095163e-06	15507/15511/193740/17869/12475/26397/17873/23882/21937/16177/13198/26410/70686/192176/19698/240672/17874/14102/11601/13836/19697/53608/16476/12977/13636/17347/14281/18205/21926/17164/11911/14257/20130/19395/12294/16175/21803/19252/14182/54376/15482/16176/13197/63953/22059/54377/22339/68794/18783/17311/13874/14254/21687/12064	54
mmu04640	mmu04640	Hematopoietic cell lineage - Mus musculus (house mouse)	25/815	94/9370	2.59610096922631e-07	4.62971339512026e-06	3.40074045091634e-06	12475/16190/16177/12505/16402/16178/12527/12977/16193/21926/16156/233274/16194/16175/12516/16401/16176/12985/12479/12484/12491/14129/17380/17311/12490	25
mmu05205	mmu05205	Proteoglycans in cancer - Mus musculus (house mouse)	41/815	205/9370	2.93106830568245e-07	4.95196276907404e-06	3.63744764804914e-06	17869/12575/20848/12505/24088/15200/21825/192176/16402/29875/17698/17246/14102/20969/13039/13982/18793/22350/21926/19303/22421/74055/15163/20130/57265/216795/20971/17395/21803/14367/14182/16412/21898/14366/22059/18792/22339/68794/13179/22324/14268	41
mmu04620	mmu04620	Toll-like receptor signaling pathway - Mus musculus (house mouse)	26/815	104/9370	5.62389585842184e-07	9.02635285276705e-06	6.63027722256048e-06	20302/12475/26397/20303/24088/26410/12524/18035/17874/19697/20750/16476/19766/117149/170743/16193/14281/21926/21897/15945/12370/16176/21898/16391/16803/20304	26
mmu05144	mmu05144	Malaria - Mus musculus (house mouse)	18/815	57/9370	8.04073386829266e-07	1.22908360558188e-05	9.02819241352158e-06	20296/24088/21825/17874/20969/20344/16193/15894/20293/16414/20339/21926/18613/21803/16176/12985/21898/12491	18
mmu04148	mmu04148	Efferocytosis - Mus musculus (house mouse)	33/815	155/9370	9.83854844799151e-07	1.43553365991149e-05	1.05446643653115e-05	12642/12608/70686/18263/21825/240672/105722/70839/19225/19128/171285/17164/20312/20501/11303/20525/19016/18613/20393/233571/19219/12260/21803/53313/17304/22174/192187/228432/11846/12262/12484/12491/12259	33
mmu04210	mmu04210	Apoptosis - Mus musculus (house mouse)	30/815	136/9370	1.39791959013387e-06	1.95100951492597e-05	1.43310749743701e-05	17873/23882/21937/13198/18035/14102/19697/16476/58801/19766/13039/12983/235587/17210/14281/11796/22035/21926/64138/11911/12122/12984/13032/12043/12018/12370/13197/12125/22059/16905	30
mmu04670	mmu04670	Leukocyte transendothelial migration - Mus musculus (house mouse)	27/815	119/9370	2.64464644382186e-06	3.53721461861174e-05	2.5982491377899e-05	17698/17970/14679/22323/13057/15894/67268/22350/12385/16414/19303/17972/18613/12562/17969/17395/20469/16401/58187/16412/13058/69524/12767/20315/18260/98932/22324	27
mmu04625	mmu04625	C-type lectin receptor signaling pathway - Mus musculus (house mouse)	25/815	112/9370	8.39288679790051e-06	0.000107764666485043	7.91581744307248e-05	19698/12051/18035/17474/17246/19697/16476/16193/19225/56644/21926/17164/14127/12042/20130/20295/12370/12795/12362/16176/16391/56620/66824/239114/13654	25
mmu05146	mmu05146	Amoebiasis - Mus musculus (house mouse)	24/815	107/9370	1.16094628698928e-05	0.000143332214662907	0.000105284197686477	15507/12475/16177/24088/16178/19697/12826/16193/18795/20310/14825/16414/21926/12827/330122/21803/16176/21898/11846/16772/14675/12479/14268/12825	24
mmu05171	mmu05171	Coronavirus disease - COVID-19 - Mus musculus (house mouse)	42/815	249/9370	2.04064817286842e-05	0.000242610393885467	0.000178208651353811	12267/21937/20848/12273/20296/24088/15200/75617/18035/17874/19697/14131/16476/20344/170743/16193/67941/20293/11837/14281/21926/17392/16194/12260/15945/17174/22371/12362/13058/269261/14161/16176/12985/21898/16391/12266/17171/74145/12262/50909/12259/50908	42
mmu04936	mmu04936	Alcoholic liver disease - Mus musculus (house mouse)	28/815	141/9370	2.55583464950234e-05	0.000293008186603661	0.000215228181010723	12475/12267/26397/21937/12273/18035/17874/14102/108097/19697/19766/117149/16193/20310/68465/14825/21926/19079/12260/330122/12370/16176/21898/12266/16803/207565/12262/12259	28
mmu05152	mmu05152	Tuberculosis - Mus musculus (house mouse)	33/815	180/9370	2.84253594911519e-05	0.00031463932402275	0.000231117260472523	12475/15510/21937/12608/24088/17874/19697/14131/117149/16193/15526/56644/16414/21926/12122/14127/12042/246256/12043/21897/16411/16175/21803/12370/12795/16176/21898/14130/12266/16803/17533/14129/20698	33
mmu04151	mmu04151	PI3K-Akt signaling pathway - Mus musculus (house mouse)	55/815	364/9370	3.11072030365774e-05	0.000332847072491379	0.000244491701059416	17869/18414/12575/16190/24088/21825/13685/16402/17246/11601/13836/19697/12445/18413/20750/21923/12977/12826/16193/13636/17210/12824/18205/12669/11911/14257/74747/73699/320207/26987/232493/12043/20393/16194/12827/18127/22371/16401/14182/16412/14062/12985/21898/12125/83490/22059/16772/22339/16186/17311/14268/13874/14254/21687/12064	55
mmu04066	mmu04066	HIF-1 signaling pathway - Mus musculus (house mouse)	24/815	114/9370	3.55043502944564e-05	0.000367641820790984	0.000270050066755797	15368/21857/12575/20848/13685/13614/17000/11601/19697/16193/17347/20525/26987/12043/16194/18127/13058/15277/21898/170768/22339/18787/14254/21687	24
mmu04115	mmu04115	p53 signaling pathway - Mus musculus (house mouse)	18/815	73/9370	3.75364261184178e-05	0.000376537274500378	0.000276584192451499	17873/23882/12575/21825/17246/14102/12445/58801/16009/230784/12122/12649/12043/12370/13197/22059/29870/18787	18
mmu05163	mmu05163	Human cytomegalovirus infection - Mus musculus (house mouse)	42/815	256/9370	4.01602014711124e-05	0.00039064923249173	0.000286950083876529	20302/17869/20303/21937/12575/20848/16177/20296/13685/18035/17246/14102/19697/19766/14679/16193/18795/20293/19225/21926/19303/11911/12122/20312/104110/11513/16194/12018/19219/12370/16176/12767/20315/14964/12768/22059/22339/11514/12774/14972/20304/21354	42
mmu05162	mmu05162	Measles - Mus musculus (house mouse)	28/815	145/9370	4.3470045446813e-05	0.000410408370247852	0.000301464092262728	15511/193740/20848/24088/17698/18035/17874/14102/19697/12445/16476/170743/16193/14281/12122/20850/12043/12018/16175/21929/12370/15482/16176/21898/16391/14130/22059/16186	28
mmu05145	mmu05145	Toxoplasmosis - Mus musculus (house mouse)	23/815	109/9370	4.94667458464534e-05	0.000453680726191759	0.000333249656228739	15511/193740/26397/21937/20848/24088/18035/17874/19697/14679/11796/21926/320207/12043/21803/15944/12370/16412/15482/21898/16772/12774/16145	23
mmu04611	mmu04611	Platelet activation - Mus musculus (house mouse)	25/815	125/9370	6.0559141392529e-05	0.000534202338699728	0.000392396536706801	14131/14679/22323/18795/67268/70839/19222/14127/104110/320207/11513/19395/18127/16822/108101/22371/16412/70549/14062/14161/22320/19091/18783/11514/12825	25
mmu04630	mmu04630	JAK-STAT signaling pathway - Mus musculus (house mouse)	31/815	171/9370	6.1574724398411e-05	0.000534202338699728	0.000392396536706801	12702/17869/18414/12575/20848/16190/14580/16878/12700/12445/18413/18712/216233/16193/12983/17210/213208/16156/20850/12984/12043/60505/16194/16168/12985/16164/53603/16391/16186/56708/16847	31
mmu05169	mmu05169	Epstein-Barr virus infection - Mus musculus (house mouse)	38/815	231/9370	8.74438252183993e-05	0.000738670207765952	0.000542587724346855	17869/26397/17873/23882/12575/60406/20848/22352/12505/24088/19698/18035/17874/17246/14102/19697/12445/16476/19766/17060/16193/15894/21926/12122/12043/12018/18037/15945/21929/12370/13197/16391/12125/14964/22059/12495/14972/21354	38
mmu04920	mmu04920	Adipocytokine signaling pathway - Mus musculus (house mouse)	17/815	71/9370	9.12775459773692e-05	0.000751284416890654	0.000551853449363852	12702/21937/20848/18035/108097/19697/68465/21926/384783/20525/19079/20183/18037/21938/207565/12491/16847	17
mmu05222	mmu05222	Small cell lung cancer - Mus musculus (house mouse)	20/815	93/9370	0.000114580367163315	0.0009195074464856	0.000675421111699539	17869/17873/23882/12575/18035/19697/12826/19225/11796/12043/12827/20183/12018/16412/218772/13197/22059/16772/54124/14268	20
mmu04015	mmu04015	Rap1 signaling pathway - Mus musculus (house mouse)	35/815	214/9370	0.000184758603088564	0.00144652467296168	0.00106253984831421	26397/21825/11601/15901/13836/12977/14679/22323/13636/18795/16414/19730/14257/74055/104110/20130/11513/11540/19395/16822/20469/14182/16412/70549/51791/14062/106952/13489/22339/22324/11514/17311/23880/14254/21687	35
mmu05202	mmu05202	Transcriptional misregulation in cancer - Mus musculus (house mouse)	36/815	224/9370	0.000214614138276096	0.00164026519968159	0.00120485130260264	17869/12475/80859/17873/23882/12606/12575/12608/18791/13198/17355/12524/17246/16178/19697/19696/16193/16009/108829/17125/11796/17392/19016/20183/12018/17349/17395/56312/104156/13197/12393/22059/18792/18109/14129/14254	36
mmu04514	mmu04514	Cell adhesion molecules - Mus musculus (house mouse)	31/815	183/9370	0.00022412730381387	0.00167313638428493	0.00122899672103566	12524/20969/50723/245450/192198/20344/52118/15894/20345/16414/320840/14663/20339/245446/18613/80883/12562/20971/19264/53321/16728/16401/58187/16412/69524/14964/18260/245537/14972/12490/60533	31
mmu05132	mmu05132	Salmonella infection - Mus musculus (house mouse)	39/815	253/9370	0.000289215019852795	0.0021099550311988	0.00154986039346952	17869/12475/26397/21937/80837/24088/192176/18035/12306/17874/19697/16476/19766/117149/16193/67268/14281/11796/22035/21926/22152/20130/12363/12043/66395/12018/56532/19264/12370/12362/16176/21898/17948/280408/66824/68794/98932/20194/27205	39
mmu04080	mmu04080	Neuroactive ligand-receptor interaction - Mus musculus (house mouse)	54/815	391/9370	0.000397015942212009	0.00283204705444566	0.00208027066796468	12267/12273/14289/13614/74191/64095/15562/12062/14395/11535/13616/19222/18168/12669/14406/268934/20607/11438/18166/233571/11540/12921/14803/110304/20608/19219/30878/14403/12257/13615/320343/12671/14062/12854/171530/229214/54140/242443/12266/17171/15465/12424/13489/108073/108069/11516/14409/237213/22045/13610/12426/16847/18619/12918	54
mmu04621	mmu04621	NOD-like receptor signaling pathway - Mus musculus (house mouse)	34/815	216/9370	0.000471848153388908	0.00329267950517043	0.00241862669013994	20296/18035/17874/19697/16476/19766/16193/18795/13057/20293/20310/11796/14825/21926/56338/22051/12363/12043/56532/330122/15944/21929/12370/12362/13058/16176/21898/16391/15951/17948/66824/71914/14469/20304	34
mmu04512	mmu04512	ECM-receptor interaction - Mus musculus (house mouse)	18/815	89/9370	0.000548774630040829	0.00374801396261928	0.00275309108911861	12505/21825/16402/20969/20750/21923/12826/12824/231470/12827/20971/22371/16401/16412/16772/114249/12491/14268	18
mmu05410	mmu05410	Hypertrophic cardiomyopathy - Mus musculus (house mouse)	18/815	91/9370	0.000724767396723988	0.00484688196559167	0.00356026089618801	326618/16402/13614/108097/16193/13726/140781/21926/19079/12294/21803/16401/53313/16412/54376/54377/16772/16905	18
mmu04024	mmu04024	cAMP signaling pathway - Mus musculus (house mouse)	34/815	224/9370	0.00091765171365071	0.00599498867116463	0.00440359882715487	18821/13614/18035/19697/14634/16476/15562/14679/13616/14281/12669/20682/74055/80885/104110/20130/18166/11513/11540/12921/23984/53313/13615/14062/12326/242443/106952/13489/11516/98932/22324/11514/12918/12064	34
mmu05164	mmu05164	Influenza A - Mus musculus (house mouse)	28/815	173/9370	0.000933798858436858	0.00599498867116463	0.00440359882715487	12702/21937/20296/81489/18035/17874/14102/19697/12445/170743/16193/15894/20293/22035/21926/12122/12018/15945/16175/12370/12362/16176/21898/16391/217069/66824/77125/20304	28
mmu05414	mmu05414	Dilated cardiomyopathy - Mus musculus (house mouse)	18/815	94/9370	0.00107859989979195	0.00678883466339639	0.00498671573897619	326618/16402/18821/13726/140781/21926/104110/11513/12294/21803/16401/53313/16412/54376/54377/16772/16905/11514	18
mmu04350	mmu04350	TGF-beta signaling pathway - Mus musculus (house mouse)	20/815	110/9370	0.00115168414522969	0.00710943481959095	0.0052222115087338	17869/21825/21815/15901/13732/17125/21926/73699/15904/68010/269275/14264/21803/14118/15903/17130/84506/16324/13179/209268	20
mmu05135	mmu05135	Yersinia infection - Mus musculus (house mouse)	23/815	135/9370	0.00128677473771541	0.00779348473220085	0.0057246780784161	26397/20296/16402/18035/17874/19697/14131/16476/16193/20293/14281/21926/19303/16822/16401/12362/16412/16176/21898/66824/22324/23880/14268	23
mmu05167	mmu05167	Kaposi sarcoma-associated herpesvirus infection - Mus musculus (house mouse)	33/815	224/9370	0.00180610312237939	0.010736279671922	0.00788629823417124	17869/22695/21937/12575/20848/12524/18035/14102/11601/19697/16476/16193/15894/20310/19225/54720/14281/14825/17164/12122/320207/12018/330122/12370/15162/16391/14964/12266/12768/22059/22339/12774/14972	33
mmu04145	mmu04145	Phagosome - Mus musculus (house mouse)	28/815	182/9370	0.00204994826096574	0.0119642434867273	0.00878829493696319	12475/24088/21825/16402/14131/17970/13039/13057/56644/20288/16414/22152/17972/246256/17969/16412/13058/21898/14130/14964/280408/12266/17533/50909/12491/14129/14972/21354	28
mmu05219	mmu05219	Bladder cancer - Mus musculus (house mouse)	10/815	41/9370	0.00217668350019055	0.0124770607778779	0.00916498315869703	17869/56289/12575/15200/21825/17246/17395/13143/22059/22339	10
mmu05321	mmu05321	Inflammatory bowel disease - Mus musculus (house mouse)	13/815	62/9370	0.00222757197499165	0.0125447474381109	0.00921470216801718	20848/16190/24088/19697/16476/16193/21926/60505/16175/21803/16176/21898/16186	13
mmu04510	mmu04510	Focal adhesion - Mus musculus (house mouse)	30/815	203/9370	0.00272035310220609	0.0150557473415199	0.0110591487276618	13730/21825/192176/16402/12445/20750/16476/21923/12826/22323/22793/67268/12824/11796/19303/14257/20416/12043/12827/22371/16401/16412/70549/16772/22339/68794/98932/22324/14268/14254	30
mmu05150	mmu05150	Staphylococcus aureus infection - Mus musculus (house mouse)	21/815	128/9370	0.00328481434871545	0.0178716170497908	0.0131275363802366	12267/12273/14289/14131/20344/15894/20345/16414/16661/246256/12260/16669/17174/12628/14130/12266/12262/50909/14129/12259/50908	21
mmu05210	mmu05210	Colorectal cancer - Mus musculus (house mouse)	16/815	88/9370	0.00346265890676809	0.0185252251512093	0.0136076420195799	17869/17873/23882/12575/16476/58801/13176/14281/19730/12043/12018/21803/13197/12125/22059/13874	16
mmu05216	mmu05216	Thyroid cancer - Mus musculus (house mouse)	9/815	37/9370	0.0036557304264181	0.0192375322439379	0.0141308648061718	17869/17873/23882/12575/19016/20183/12018/13197/22059	9
mmu04360	mmu04360	Axon guidance - Mus musculus (house mouse)	27/815	181/9370	0.00379670102897024	0.0196571133919266	0.0144390667315676	13836/192198/14679/13636/67268/13176/270190/268902/13841/20130/80883/20346/16728/20563/16412/13845/54712/210801/19649/12767/20315/20357/13837/20353/98932/20356/218877	27
mmu04932	mmu04932	Non-alcoholic fatty liver disease - Mus musculus (house mouse)	24/815	156/9370	0.00413799446040678	0.0210840670125488	0.0154872307290078	12702/21937/12606/13198/14102/108097/19697/16476/16193/68465/14281/21926/11911/12122/384783/19016/19079/16194/16175/21803/12370/16176/12125/16847	24
mmu04211	mmu04211	Longevity regulating pathway - Mus musculus (house mouse)	16/815	90/9370	0.00436055359425376	0.021870901621179	0.0160651974525138	13685/108097/19697/68465/230784/11911/384783/104110/26987/19016/11513/19079/12326/22059/207565/11514	16
mmu04623	mmu04623	Cytosolic DNA-sensing pathway - Mus musculus (house mouse)	14/815	75/9370	0.00474238567126552	0.0234200892380959	0.0172031480220806	20303/18035/19697/19766/16193/26939/56532/15945/12370/12362/16176/66824/77125/20304	14
mmu04215	mmu04215	Apoptosis - multiple species - Mus musculus (house mouse)	8/815	32/9370	0.00504897959882562	0.0245564007761064	0.0180378218522638	21937/58801/11796/12122/12043/12018/12370/12125	8
mmu05143	mmu05143	African trypanosomiasis - Mus musculus (house mouse)	9/815	39/9370	0.00532304918837175	0.0255029670069751	0.0187331189033036	17874/14102/16193/18795/15894/20339/21926/15930/16176	9
mmu05166	mmu05166	Human T-cell leukemia virus 1 infection - Mus musculus (house mouse)	34/815	250/9370	0.0057445820583117	0.0271178064811479	0.0199192938244864	17869/22695/21937/12575/16177/19698/18035/17000/16178/19697/12445/14283/16476/16193/15894/14281/16414/21926/11911/20850/12649/104110/20525/11513/21803/16168/70549/12257/14964/22059/16186/11514/14972/13654	34
mmu04216	mmu04216	Ferroptosis - Mus musculus (house mouse)	9/815	40/9370	0.00635110602652334	0.0295464497755651	0.0217032456131385	15368/20229/17254/12870/213053/53945/13058/26570/22059	9
mmu05161	mmu05161	Hepatitis B - Mus musculus (house mouse)	24/815	163/9370	0.00721911596974755	0.032601931445135	0.0239476394284645	17869/26397/12575/20848/24088/18035/17874/14102/19697/16476/117149/16193/14281/21926/11911/12122/20850/12043/17395/21803/12370/21898/22059/13654	24
mmu05030	mmu05030	Cocaine addiction - Mus musculus (house mouse)	10/815	48/9370	0.00729585770624236	0.032601931445135	0.0239476394284645	19697/16476/14679/11911/14282/242443/13489/108069/19739/12064	10
mmu05217	mmu05217	Basal cell carcinoma - Mus musculus (house mouse)	12/815	63/9370	0.00731258275404897	0.032601931445135	0.0239476394284645	17873/23882/12575/14634/22421/57265/12018/216795/14367/13197/14366/22059	12
mmu04672	mmu04672	Intestinal immune network for IgA production - Mus musculus (house mouse)	9/815	43/9370	0.0103617843345854	0.0454019724976882	0.0333498666649686	12524/17000/50723/16193/21803/16401/16168/12767/20315	9
mmu01523	mmu01523	Antifolate resistance - Mus musculus (house mouse)	7/815	29/9370	0.0104664983328004	0.0454019724976882	0.0333498666649686	19697/16193/17769/21926/52466/16176/108037	7
mmu04915	mmu04915	Estrogen signaling pathway - Mus musculus (house mouse)	20/815	133/9370	0.0107562179626577	0.0460366128801748	0.0338160396299693	15511/193740/15200/16476/14679/18795/13982/14281/16661/11911/20416/104110/12043/11513/14229/18127/17395/16669/15482/11514	20
mmu04974	mmu04974	Protein digestion and absorption - Mus musculus (house mouse)	17/815	108/9370	0.0115935853304253	0.0489676433035067	0.0359690181996573	17254/12826/12824/53867/56643/71355/12827/12819/140709/12823/232680/12832/20540/329941/17380/100040591/12825	17
mmu04921	mmu04921	Oxytocin signaling pathway - Mus musculus (house mouse)	22/815	153/9370	0.0128322600355196	0.0534955256026205	0.0392949589604427	12575/108097/16476/14679/18795/19225/54720/14281/104110/320207/11513/19079/12294/18127/54376/12326/20190/207565/54377/18783/98932/11514	22
mmu05220	mmu05220	Chronic myeloid leukemia - Mus musculus (house mouse)	13/815	76/9370	0.0132660644325289	0.0545949574723305	0.0401025429539335	17869/17873/23882/12575/18035/17246/19697/20416/20850/12018/21803/13197/22059	13
mmu04926	mmu04926	Relaxin signaling pathway - Mus musculus (house mouse)	19/815	129/9370	0.0156583147986708	0.0636242917768775	0.0467350101919022	13614/18035/19697/16476/12826/14679/18795/14281/11911/20416/104110/11513/12827/18127/17395/21803/22339/11514/12825	19
mmu05224	mmu05224	Breast cancer - Mus musculus (house mouse)	21/815	147/9370	0.0158747666089433	0.0636975010183851	0.0467887857947803	17869/17873/23882/12575/16476/13982/14281/22421/14257/20416/57265/15208/12018/216795/14367/14182/13197/18132/14366/22059/21943	21
mmu00512	mmu00512	Mucin type O-glycan biosynthesis - Mus musculus (house mouse)	7/815	32/9370	0.0179785185028845	0.0712482029558758	0.0523351285853949	20446/78754/59048/20444/271786/207839/233733	7
mmu04659	mmu04659	Th17 cell differentiation - Mus musculus (house mouse)	16/815	105/9370	0.0187938798823563	0.0735711639297119	0.0540414517798179	20848/16190/16177/18035/19697/16476/16193/14281/20850/60505/16194/20183/18037/21803/16176/16186	16
mmu05168	mmu05168	Herpes simplex virus 1 infection - Mus musculus (house mouse)	53/815	459/9370	0.0191849585523266	0.0741972493409259	0.0545013407193553	12702/78251/21937/20296/24088/240068/13685/16402/18035/17874/14102/78834/234413/19697/56314/16193/432769/22710/20293/380855/11796/27274/71508/22648/218311/21926/12122/235956/240034/236193/245174/216177/319535/380850/12043/12018/212276/20684/12370/330788/16176/16391/210104/232854/14964/12266/230162/22059/22700/238693/14972/20304/21354	53
mmu04020	mmu04020	Calcium signaling pathway - Mus musculus (house mouse)	32/815	253/9370	0.0197338562737898	0.0754115221891253	0.0553932807685328	18821/233011/15562/12062/18795/12669/14257/74055/104110/12373/11513/11540/18127/18682/53313/14182/12671/14062/12326/54140/12767/20190/242443/15465/22339/14675/228550/20698/22045/11514/12426/14254	32
mmu04923	mmu04923	Regulation of lipolysis in adipocytes - Mus musculus (house mouse)	10/815	57/9370	0.0237695949990782	0.0887439921029907	0.0651866018398751	14679/19225/384783/11770/104110/18166/11513/66853/19091/11514	10
mmu04928	mmu04928	Parathyroid hormone synthesis, secretion and action - Mus musculus (house mouse)	16/815	108/9370	0.023976416268255	0.0887439921029907	0.0651866018398751	12575/15200/14679/18795/14281/16658/11911/104110/12043/11513/20183/14182/17387/12393/21943/11514	16
mmu04935	mmu04935	Growth hormone synthesis, secretion and action - Mus musculus (house mouse)	17/815	117/9370	0.0242327859970525	0.0887439921029907	0.0651866018398751	12702/26397/20848/216233/14679/16009/18795/14281/11911/16477/384783/20416/20850/20607/104110/11513/11514	17
mmu04071	mmu04071	Sphingolipid signaling pathway - Mus musculus (house mouse)	18/815	126/9370	0.0243285710438105	0.0887439921029907	0.0651866018398751	21937/20397/19697/12062/14679/18795/21926/12122/14127/73699/12043/545975/18127/74442/22059/20698/13610/70059	18
mmu04662	mmu04662	B cell receptor signaling pathway - Mus musculus (house mouse)	13/815	83/9370	0.0262781682183377	0.0947785617762516	0.0696192747594043	18035/19697/16476/17060/14281/68713/12042/12517/18037/14130/18733/83490/22324	13
mmu04931	mmu04931	Insulin resistance - Mus musculus (house mouse)	16/815	110/9370	0.0279854982151389	0.0998149436339954	0.0733187321659779	12702/21937/20848/19246/18035/108097/19697/228775/16193/21926/384783/20525/232493/19079/18127/12491	16
mmu04218	mmu04218	Cellular senescence - Mus musculus (house mouse)	24/815	184/9370	0.0288662989668805	0.101825076575479	0.0747952685781518	17869/26397/17873/23882/12575/13685/17246/19697/12445/16193/16009/17164/12530/12649/20130/12192/19355/16175/21803/13197/14964/22059/18787/14972	24
mmu01522	mmu01522	Endocrine resistance - Mus musculus (house mouse)	14/815	93/9370	0.0294829829324137	0.101996914379666	0.0749214914610431	12575/15200/17246/16476/13982/14281/20416/104110/12043/11513/17395/18132/22059/11514	14
mmu04217	mmu04217	Necroptosis - Mus musculus (house mouse)	23/815	175/9370	0.0295505079043891	0.101996914379666	0.0749214914610431	21937/20848/14102/19766/11796/22035/21926/12122/20850/12043/56532/78779/16175/21929/12370/12362/13058/16176/21898/16391/66824/77125/18783	23
mmu04550	mmu04550	Signaling pathways regulating pluripotency of stem cells - Mus musculus (house mouse)	19/815	140/9370	0.0339222567489761	0.115840898047035	0.085090543244912	17869/20848/15901/16878/16600/17125/19712/22421/15904/57265/269275/17877/216795/14367/14182/15903/14366/16324/22773	19
mmu01524	mmu01524	Platinum drug resistance - Mus musculus (house mouse)	12/815	80/9370	0.0428560193062593	0.144808233655887	0.106368402488666	12575/17246/14102/58801/11796/11977/12122/56615/12043/12018/12370/22059	12
mmu05223	mmu05223	Non-small cell lung cancer - Mus musculus (house mouse)	11/815	72/9370	0.0456458418868125	0.152628283809029	0.112112594107961	56289/17873/23882/12575/20848/20850/20183/12018/218772/13197/22059	11
mmu05215	mmu05215	Prostate cancer - Mus musculus (house mouse)	14/815	99/9370	0.046834300927852	0.154987738122067	0.113845723362332	12575/18791/18035/17246/16178/19697/17392/11911/12043/17395/14182/104156/22059/18792	14
mmu04371	mmu04371	Apelin signaling pathway - Mus musculus (house mouse)	18/815	137/9370	0.0501372830429408	0.164225182212082	0.120631056945422	18791/108097/20750/14679/18795/104110/20130/320207/11513/19079/16598/30878/18127/12326/20190/18787/20698/11514	18
mmu05033	mmu05033	Nicotine addiction - Mus musculus (house mouse)	7/815	40/9370	0.0546347370506478	0.177148995891494	0.130124200949975	14395/14406/11438/14403/242443/14409/140919	7
mmu04530	mmu04530	Tight junction - Mus musculus (house mouse)	21/815	168/9370	0.0573370675883826	0.184051986958708	0.135194769892608	17698/108097/17886/16476/22323/67268/56449/22350/21873/218518/73699/15163/75723/19079/231830/71960/58187/16412/18260/12479/98932	21
mmu04072	mmu04072	Phospholipase D signaling pathway - Mus musculus (house mouse)	19/815	149/9370	0.0579429584710472	0.184155343259467	0.135270689916775	18795/217480/19730/20416/268934/14127/104110/20130/320207/11513/67512/14062/54140/108073/108069/18783/20698/11514/17311	19
mmu04722	mmu04722	Neurotrophin signaling pathway - Mus musculus (house mouse)	16/815	121/9370	0.0593108746332504	0.186654811345817	0.137106665818866	16923/18035/19697/16476/18205/17164/11911/20416/12043/18037/23921/73914/12326/11857/22059/12064	16
mmu04613	mmu04613	Neutrophil extracellular trap formation - Mus musculus (house mouse)	25/815	208/9370	0.0602445561095353	0.187670918615166	0.137853044006549	12273/24088/14289/19697/14131/17970/20344/170743/18795/13057/20345/56644/16414/17972/12363/246256/79221/17969/22371/12362/13058/14161/21898/12266/14129	25
mmu05226	mmu05226	Gastric cancer - Mus musculus (house mouse)	19/815	150/9370	0.0611998891292338	0.187670918615166	0.137853044006549	17869/17873/23882/12575/12385/22421/18669/20416/57265/12043/20183/12018/216795/21803/14367/218772/13197/14366/22059	19
mmu04068	mmu04068	FoxO signaling pathway - Mus musculus (house mouse)	17/815	131/9370	0.0613876836591665	0.187670918615166	0.137853044006549	17873/23882/12575/20848/17246/108097/16193/22035/384783/20393/19079/16598/26557/21803/12795/13197/12125	17
mmu04650	mmu04650	Natural killer cell mediated cytotoxicity - Mus musculus (house mouse)	16/815	122/9370	0.0630225108324742	0.19006225576013	0.139609592688208	24055/14102/22177/15894/16414/22035/21926/12122/20416/14127/246256/16822/14964/22324/14972/12506	16
mmu05212	mmu05212	Pancreatic cancer - Mus musculus (house mouse)	11/815	76/9370	0.0633540852533767	0.19006225576013	0.139609592688208	17873/23882/12575/20848/19697/19730/12018/21803/13197/22059/22339	11
mmu05412	mmu05412	Arrhythmogenic right ventricular cardiomyopathy - Mus musculus (house mouse)	11/815	77/9370	0.0683946426712009	0.203284076828291	0.149321637020945	16402/12385/13726/12294/16401/53313/16412/54376/54377/16772/16905	11
mmu04710	mmu04710	Circadian rhythm - Mus musculus (house mouse)	6/815	34/9370	0.0701510891408515	0.206591739579939	0.151751269604546	108097/18030/12952/18626/19079/225998	6
mmu05206	mmu05206	MicroRNAs in cancer - Mus musculus (house mouse)	34/815	303/9370	0.0730293047166474	0.21311278921858	0.156541284751474	15368/17869/56289/12575/20848/22352/12505/21825/16402/17246/21923/13078/18712/13636/19225/17210/14056/22350/18669/12530/384783/20416/74747/19143/12043/12018/17395/20677/71819/12125/18132/22059/18792/22339	34
mmu00514	mmu00514	Other types of O-glycan biosynthesis - Mus musculus (house mouse)	7/815	43/9370	0.0755882539774409	0.218593058799626	0.16056679839684	14595/78754/59048/271786/240119/207839/233733	7
mmu00670	mmu00670	One carbon pool by folate - Mus musculus (house mouse)	4/815	19/9370	0.0769901599209549	0.220659297630594	0.16208454720201	17769/17768/270685/108037	4
mmu05235	mmu05235	PD-L1 expression and PD-1 checkpoint pathway in cancer - Mus musculus (house mouse)	12/815	88/9370	0.0780904622846453	0.221832198171426	0.162946097361533	26397/20848/24088/18035/17874/19697/16476/117149/14281/18037/21898/60533	12
mmu04213	mmu04213	Longevity regulating pathway - multiple species - Mus musculus (house mouse)	9/815	61/9370	0.0797191816873389	0.224472432645928	0.164885472742049	15511/193740/108097/384783/104110/11513/19079/15482/11514	9
mmu05207	mmu05207	Chemical carcinogenesis - receptor activation - Mus musculus (house mouse)	26/815	225/9370	0.0817371759748883	0.228153334677732	0.167589266987414	17869/20848/13685/19697/12445/16476/13078/16600/14679/13982/14281/11911/12530/20850/104110/56615/11438/12043/11513/20183/71904/23834/22339/21943/11514/13113	26
mmu05203	mmu05203	Viral carcinogenesis - Mus musculus (house mouse)	26/815	229/9370	0.0957968719993269	0.265093068205034	0.194723224390646	12575/20848/18035/17246/17000/19697/12445/16476/58801/19696/19303/17164/11911/20850/12649/79221/12018/20684/12370/16391/14964/12266/22059/12774/14972/13654	26
mmu05170	mmu05170	Human immunodeficiency virus 1 infection - Mus musculus (house mouse)	27/815	240/9370	0.0989191675523938	0.271393613541183	0.199351268841531	26397/21937/24088/18035/17874/14102/19697/16476/19766/14679/14281/21926/19303/12122/12649/12043/12018/21938/12370/21898/80287/12767/14964/12774/14972/21354/319236	27
mmu00600	mmu00600	Sphingolipid metabolism - Mus musculus (house mouse)	8/815	55/9370	0.101457329763363	0.275998329271522	0.2027336473416	20397/23956/11605/545975/74442/22239/20698/70059	8
mmu04917	mmu04917	Prolactin signaling pathway - Mus musculus (house mouse)	10/815	74/9370	0.106514533543849	0.287320716534247	0.211050468941372	12702/20848/19697/12700/216233/13982/14281/20416/20850/21943	10
mmu04971	mmu04971	Gastric acid secretion - Mus musculus (house mouse)	10/815	75/9370	0.113891811345613	0.304660595349514	0.223787418784362	14679/18795/22350/104110/11513/12671/16517/208890/11514/12426	10
mmu04270	mmu04270	Vascular smooth muscle contraction - Mus musculus (house mouse)	17/815	144/9370	0.120398838272369	0.319405182524219	0.234618005854812	13614/17886/11535/18795/13616/19222/104110/11513/11540/71960/13615/54140/109624/19091/18783/98932/11514	17
mmu05165	mmu05165	Human papillomavirus infection - Mus musculus (house mouse)	38/815	362/9370	0.12757745747415	0.33082303196071	0.243004948874239	21937/12575/21825/13685/16402/17246/14102/19697/12445/20750/21923/12826/19225/12824/21926/19303/22421/73699/57265/15208/12827/12018/216795/19219/22371/12370/16401/14367/16412/16391/18132/14964/14366/22059/16772/22339/14268/14972	38
mmu04370	mmu04370	VEGF signaling pathway - Mus musculus (house mouse)	8/815	58/9370	0.127794566863327	0.33082303196071	0.243004948874239	15507/19225/19303/17164/18127/22339/18783/20698	8
mmu05213	mmu05213	Endometrial cancer - Mus musculus (house mouse)	8/815	58/9370	0.127794566863327	0.33082303196071	0.243004948874239	17869/17873/23882/12575/12385/12018/13197/22059	8
mmu05160	mmu05160	Hepatitis C - Mus musculus (house mouse)	19/815	166/9370	0.130983700249736	0.336366142241322	0.247076621944765	12702/17869/21937/12575/20848/18035/14102/19697/19766/21926/12122/73699/12018/15945/12370/58187/16391/22059/18260	19
mmu00730	mmu00730	Thiamine metabolism - Mus musculus (house mouse)	3/815	15/9370	0.136140027804233	0.34666662503325	0.254642807041967	78801/11647/11639	3
mmu04390	mmu04390	Hippo signaling pathway - Mus musculus (house mouse)	18/815	157/9370	0.137154708346488	0.34666662503325	0.254642807041967	17869/56289/21676/15901/12445/97064/17125/11796/12385/16414/22421/73699/57265/216795/21803/14367/14366/18787	18
mmu00052	mmu00052	Galactose metabolism - Mus musculus (house mouse)	5/815	32/9370	0.140565401835697	0.352511671791084	0.258936266539442	72157/14595/11605/14187/15277	5
mmu04730	mmu04730	Long-term depression - Mus musculus (house mouse)	8/815	60/9370	0.147133312767158	0.366122429443859	0.268934002936299	14679/18795/73699/12921/20190/19091/18783/12918	8
mmu04727	mmu04727	GABAergic synapse - Mus musculus (house mouse)	11/815	89/9370	0.148560710959683	0.366830678600448	0.269454244979506	14395/14679/14406/76257/104110/11513/14403/14412/14409/11514/209837	11
mmu04910	mmu04910	Insulin signaling pathway - Mus musculus (house mouse)	16/815	139/9370	0.150583978265639	0.36898822155168	0.271039060920073	12702/106628/13685/19246/108097/216233/17347/384783/20416/26987/232493/19079/19088/23921/18682/15277	16
mmu05221	mmu05221	Acute myeloid leukemia - Mus musculus (house mouse)	9/815	70/9370	0.151804634667873	0.3691612706696	0.271166173569406	17869/12475/12606/20848/13685/19697/18712/20850/14129	9
mmu04916	mmu04916	Melanogenesis - Mus musculus (house mouse)	12/815	100/9370	0.157928043733843	0.379290583600897	0.278606626419416	13614/14679/18795/22421/104110/57265/11513/216795/14367/14366/11514/17311	12
mmu04919	mmu04919	Thyroid hormone signaling pathway - Mus musculus (house mouse)	14/815	120/9370	0.15833314081782	0.379290583600897	0.278606626419416	17869/18821/17246/18795/13982/58807/54720/140781/74055/20525/20183/53313/18132/22059	14
mmu04725	mmu04725	Cholinergic synapse - Mus musculus (house mouse)	13/815	112/9370	0.173939375508734	0.413589181765212	0.303800546697516	14679/18795/14281/12669/11911/104110/11438/320207/12043/11513/12671/12326/11514	13
mmu04913	mmu04913	Ovarian steroidogenesis - Mus musculus (house mouse)	8/815	63/9370	0.178615746976882	0.418508429048024	0.307413963294827	26897/13078/19225/13070/104110/11513/18783/11514	8
mmu05332	mmu05332	Graft-versus-host disease - Mus musculus (house mouse)	8/815	63/9370	0.178615746976882	0.418508429048024	0.307413963294827	12524/14102/16193/21926/16175/16176/14964/14972	8
mmu04666	mmu04666	Fc gamma R-mediated phagocytosis - Mus musculus (house mouse)	11/815	93/9370	0.183002185056824	0.425624817687923	0.312641282708951	14131/22323/246256/17969/19264/15162/14130/18783/14129/20698/22324	11
mmu00330	mmu00330	Arginine and proline metabolism - Mus musculus (house mouse)	7/815	54/9370	0.186098116615074	0.425624817687923	0.312641282708951	20229/18263/66054/18127/56454/14431/11846	7
mmu04978	mmu04978	Mineral absorption - Mus musculus (house mouse)	7/815	54/9370	0.186098116615074	0.425624817687923	0.312641282708951	15368/17750/17748/11977/53945/52466/70358	7
mmu00230	mmu00230	Purine metabolism - Mus musculus (house mouse)	15/815	134/9370	0.186956695619929	0.425624817687923	0.312641282708951	72157/11486/11717/78801/104110/11513/23984/18587/53893/11639/29863/12495/22436/23959/11514	15
mmu04724	mmu04724	Glutamatergic synapse - Mus musculus (house mouse)	13/815	114/9370	0.190224286995351	0.430014057221885	0.315865383891465	14679/18795/76257/268934/104110/11513/26557/242443/108073/108069/18783/140919/11514	13
mmu05214	mmu05214	Glioma - Mus musculus (house mouse)	9/815	74/9370	0.191600357917546	0.430095908332393	0.315925507350241	17873/23882/12575/17246/20416/12018/13197/12326/22059	9
mmu05340	mmu05340	Primary immunodeficiency - Mus musculus (house mouse)	5/815	36/9370	0.199724069919476	0.445218239195498	0.327033564780428	17060/11486/19264/16186/21354	5
mmu00120	mmu00120	Primary bile acid biosynthesis - Mus musculus (house mouse)	3/815	18/9370	0.202265679256432	0.447774365802169	0.328911159008644	12642/101502/56050	3
mmu00601	mmu00601	Glycosphingolipid biosynthesis - lacto and neolacto series - Mus musculus (house mouse)	4/815	27/9370	0.203925759633628	0.44835732083832	0.329339366675795	14595/14594/108105/26878	4
mmu04810	mmu04810	Regulation of actin cytoskeleton - Mus musculus (house mouse)	24/815	231/9370	0.206981502997894	0.451980016750503	0.332000405811158	16402/29875/17698/17886/12062/67268/22350/16414/19303/12669/20130/219140/71960/16411/16401/14182/16412/12671/14062/12767/20315/98932/22324/14268	24
mmu04911	mmu04911	Insulin secretion - Mus musculus (house mouse)	10/815	86/9370	0.212360718436418	0.46059317985196	0.338327175887322	18795/11911/20907/104110/20525/11513/12671/12424/11516/11514	10
mmu03260	mmu03260	Virion - Human immunodeficiency virus - Mus musculus (house mouse)	2/815	10/9370	0.213941373725954	0.460907254805579	0.338557878591407	12767/12774	2
mmu04141	mmu04141	Protein processing in endoplasmic reticulum - Mus musculus (house mouse)	18/815	171/9370	0.23051266532737	0.490401698833336	0.360222923556869	15511/193740/17872/13198/81489/67812/18024/64209/69608/15502/14828/11911/81910/15505/12043/12018/15482/16430	18
mmu04713	mmu04713	Circadian entrainment - Mus musculus (house mouse)	11/815	98/9370	0.23068740350104	0.490401698833336	0.360222923556869	14679/18795/18626/14281/104110/11513/19416/20190/19091/11516/11514	11
mmu05416	mmu05416	Viral myocarditis - Mus musculus (house mouse)	10/815	88/9370	0.233240769451257	0.492567677591142	0.36181393599087	12524/15894/16414/140781/12122/13052/12370/14964/16772/14972	10
mmu04934	mmu04934	Cushing syndrome - Mus musculus (house mouse)	17/815	162/9370	0.242590553951992	0.508964495546336	0.373858163641185	12575/14679/18795/11911/22421/13070/104110/57265/11513/16492/12921/216795/19416/14367/14366/11514/12918	17
mmu04022	mmu04022	cGMP-PKG signaling pathway - Mus musculus (house mouse)	18/815	173/9370	0.245727611449401	0.511168590877107	0.375477174476052	18821/12062/14679/22323/18795/140781/11911/384783/104110/320207/11513/18127/57080/53313/19091/16523/98932/11514	18
mmu01521	mmu01521	EGFR tyrosine kinase inhibitor resistance - Mus musculus (house mouse)	9/815	79/9370	0.246825955096423	0.511168590877107	0.375477174476052	20848/13685/16193/20416/26987/12043/16194/12125/22339	9
mmu05031	mmu05031	Amphetamine addiction - Mus musculus (house mouse)	8/815	69/9370	0.249175697139412	0.512726915267635	0.376621836432039	16476/14281/11911/20907/14282/12326/242443/11838	8
mmu05225	mmu05225	Hepatocellular carcinoma - Mus musculus (house mouse)	18/815	174/9370	0.253484765108733	0.514509147153301	0.377930968887816	15368/17869/17873/23882/12575/18024/22421/20416/56615/57265/12018/50493/216795/21803/14367/13197/14366/22059	18
mmu04612	mmu04612	Antigen processing and presentation - Mus musculus (house mouse)	10/815	90/9370	0.254850325225467	0.514509147153301	0.377930968887816	15511/193740/65972/13039/21926/14828/15482/14964/14972/21354	10
mmu04912	mmu04912	GnRH signaling pathway - Mus musculus (house mouse)	10/815	90/9370	0.254850325225467	0.514509147153301	0.377930968887816	26397/15200/16476/18795/11911/104110/11513/17387/18783/11514	10
mmu04940	mmu04940	Type I diabetes mellitus - Mus musculus (house mouse)	8/815	70/9370	0.261739705200256	0.525115283558013	0.385721670821429	15510/12524/14102/21926/16175/16176/14964/14972	8
mmu05032	mmu05032	Morphine addiction - Mus musculus (house mouse)	10/815	91/9370	0.265901271671353	0.527005460635129	0.387110094055645	14395/14679/14406/104110/11513/23984/14403/29863/14409/11514	10
mmu04979	mmu04979	Cholesterol metabolism - Mus musculus (house mouse)	6/815	50/9370	0.265965372656981	0.527005460635129	0.387110094055645	57875/11303/11813/12257/18830/12491	6
mmu04622	mmu04622	RIG-I-like receptor signaling pathway - Mus musculus (house mouse)	8/815	71/9370	0.27448834563762	0.540556803372246	0.397064187425424	18035/19697/19766/67664/21926/15945/12370/217069	8
mmu04261	mmu04261	Adrenergic signaling in cardiomyocytes - Mus musculus (house mouse)	16/815	156/9370	0.28107776858325	0.547213928293815	0.401954156215165	326618/18821/14679/18795/140781/11911/73699/104110/320207/12043/11513/12294/53313/54376/54377/11514	16
mmu00520	mmu00520	Amino sugar and nucleotide sugar metabolism - Mus musculus (house mouse)	6/815	51/9370	0.281278187440746	0.547213928293815	0.401954156215165	72157/22235/72017/109754/15277/74091	6
mmu05218	mmu05218	Melanoma - Mus musculus (house mouse)	8/815	72/9370	0.287403987232452	0.555763131937452	0.408233945086044	17873/23882/12575/17246/12018/14182/13197/22059	8
mmu02010	mmu02010	ABC transporters - Mus musculus (house mouse)	6/815	52/9370	0.296781611357993	0.570460462550394	0.419029820007504	217262/18669/56325/11303/217258/21354	6
mmu01232	mmu01232	Nucleotide metabolism - Mus musculus (house mouse)	9/815	84/9370	0.306666569077462	0.582485021738847	0.427862419640931	11486/11717/22271/78801/22169/11639/12495/22436/23959	9
mmu04012	mmu04012	ErbB signaling pathway - Mus musculus (house mouse)	9/815	84/9370	0.306666569077462	0.582485021738847	0.427862419640931	17869/12575/15200/13685/16476/20416/20850/12223/13874	9
mmu00860	mmu00860	Porphyrin metabolism - Mus musculus (house mouse)	5/815	43/9370	0.317892395789769	0.600255641461858	0.440915768773426	15368/107508/12870/233016/110006	5
mmu04970	mmu04970	Salivary secretion - Mus musculus (house mouse)	9/815	86/9370	0.331503637511914	0.62229630199605	0.45710566206629	18795/104110/11513/12671/12182/19091/17105/11514/17110	9
mmu04924	mmu04924	Renin secretion - Mus musculus (house mouse)	8/815	76/9370	0.340379850624544	0.6345145481647	0.466080533821586	13614/14679/18795/13616/19219/13615/11516/23844	8
mmu05231	mmu05231	Choline metabolism in cancer - Mus musculus (house mouse)	10/815	98/9370	0.346767882144839	0.6345145481647	0.466080533821586	13685/16476/217480/14281/213603/19730/30805/20519/56517/18783	10
mmu00533	mmu00533	Glycosaminoglycan biosynthesis - keratan sulfate - Mus musculus (house mouse)	2/815	14/9370	0.347244449551506	0.6345145481647	0.466080533821586	14595/20444	2
mmu00534	mmu00534	Glycosaminoglycan biosynthesis - heparan sulfate / heparin - Mus musculus (house mouse)	3/815	24/9370	0.347918037306083	0.6345145481647	0.466080533821586	15531/117592/54710	3
mmu04977	mmu04977	Vitamin digestion and absorption - Mus musculus (house mouse)	3/815	24/9370	0.347918037306083	0.6345145481647	0.466080533821586	116914/52466/80721	3
mmu04664	mmu04664	Fc epsilon RI signaling pathway - Mus musculus (house mouse)	7/815	66/9370	0.349872507866517	0.6345145481647	0.466080533821586	26397/21926/14127/16822/11690/18783/22324	7
mmu03320	mmu03320	PPAR signaling pathway - Mus musculus (house mouse)	9/815	89/9370	0.36936335837192	0.660591045820912	0.485234937740234	57875/11520/57435/11770/19016/20183/18830/56473/12491	9
mmu04110	mmu04110	Cell cycle - Mus musculus (house mouse)	15/815	155/9370	0.371660617743238	0.660591045820912	0.485234937740234	17869/17873/23882/12575/67177/17246/12445/12530/12649/73699/21803/13197/22059/23834/17215	15
mmu04660	mmu04660	T cell receptor signaling pathway - Mus musculus (house mouse)	12/815	122/9370	0.371848946531722	0.660591045820912	0.485234937740234	26410/18035/19697/16476/14281/21926/73699/12042/18037/16822/19264/22324	12
mmu05310	mmu05310	Asthma - Mus musculus (house mouse)	3/815	25/9370	0.372482801537648	0.660591045820912	0.485234937740234	21926/20292/14127	3
mmu00604	mmu00604	Glycosphingolipid biosynthesis - ganglio series - Mus musculus (house mouse)	2/815	15/9370	0.37972205289724	0.669729554835242	0.49194759889521	20444/26938	2
mmu04014	mmu04014	Ras signaling pathway - Mus musculus (house mouse)	22/815	235/9370	0.390847990451462	0.685585819316499	0.503594764803724	56289/11601/13836/19697/12977/19696/13636/85031/19730/18205/14257/20416/74055/20130/19395/14182/22339/18783/17311/14254/21687/12064	22
mmu00790	mmu00790	Folate biosynthesis - Mus musculus (house mouse)	3/815	26/9370	0.396863560044632	0.69235436290395	0.508566575800901	11647/14187/14528	3
mmu04930	mmu04930	Type II diabetes mellitus - Mus musculus (house mouse)	5/815	48/9370	0.406817238092957	0.703448873801534	0.51671601158073	12702/216233/21926/384783/15277	5
mmu04520	mmu04520	Adherens junction - Mus musculus (house mouse)	9/815	92/9370	0.407605889492478	0.703448873801534	0.51671601158073	19246/29875/67268/12385/12562/69903/14182/20613/98932	9
mmu04392	mmu04392	Hippo signaling pathway - multiple species - Mus musculus (house mouse)	3/815	27/9370	0.420980785096007	0.722646160512398	0.530817314165526	56289/21676/97064	3
mmu04152	mmu04152	AMPK signaling pathway - Mus musculus (house mouse)	12/815	127/9370	0.426414798015243	0.728080585972836	0.534809153165815	13685/108097/68465/384783/73699/232493/19016/19079/170768/207565/12491/16847	12
mmu04927	mmu04927	Cortisol synthesis and secretion - Mus musculus (house mouse)	7/815	72/9370	0.437746777032208	0.743474684800734	0.5461168368433	18795/11911/13070/104110/11513/16492/11514	7
mmu00603	mmu00603	Glycosphingolipid biosynthesis - globo and isoglobo series - Mus musculus (house mouse)	2/815	17/9370	0.442441295661797	0.743579350300717	0.546193718535369	20444/11605	2
mmu00910	mmu00910	Nitrogen metabolism - Mus musculus (house mouse)	2/815	17/9370	0.442441295661797	0.743579350300717	0.546193718535369	71934/76459	2
mmu03018	mmu03018	RNA degradation - Mus musculus (house mouse)	8/815	84/9370	0.448990035039028	0.750655214830875	0.551391271100561	15510/18458/15526/381404/12226/72662/12227/232791	8
mmu04918	mmu04918	Thyroid hormone synthesis - Mus musculus (house mouse)	7/815	74/9370	0.466791495776972	0.776373420437347	0.570282492795428	18795/14828/11911/104110/11513/11514/14778	7
mmu00561	mmu00561	Glycerolipid metabolism - Mus musculus (house mouse)	6/815	63/9370	0.471561461436625	0.780264067634828	0.573140354648964	217480/116939/11605/67512/14187/66853	6
mmu04540	mmu04540	Gap junction - Mus musculus (house mouse)	8/815	86/9370	0.475926523974891	0.783448277927897	0.575479305643053	14679/18795/22152/104110/11513/19091/13489/11514	8
mmu05100	mmu05100	Bacterial invasion of epithelial cells - Mus musculus (house mouse)	7/815	76/9370	0.495468928453906	0.81145676547808	0.596052846260338	16402/12385/19303/20416/15163/16412/14268	7
mmu04658	mmu04658	Th1 and Th2 cell differentiation - Mus musculus (house mouse)	8/815	88/9370	0.502540183980568	0.81476055952572	0.598479637100381	16190/18035/19697/16476/14281/20850/18037/16186	8
mmu00760	mmu00760	Nicotinate and nicotinamide metabolism - Mus musculus (house mouse)	4/815	42/9370	0.502562588118668	0.81476055952572	0.598479637100381	75387/18113/12182/23959	4
mmu00100	mmu00100	Steroid biosynthesis - Mus musculus (house mouse)	2/815	20/9370	0.529461099378568	0.849785064502601	0.62420676979368	73166/18194	2
mmu00220	mmu00220	Arginine biosynthesis - Mus musculus (house mouse)	2/815	20/9370	0.529461099378568	0.849785064502601	0.62420676979368	18127/11846	2
mmu00630	mmu00630	Glyoxylate and dicarboxylate metabolism - Mus musculus (house mouse)	3/815	32/9370	0.535420375637681	0.854038075617697	0.62733080484789	73724/15112/108037	3
mmu04972	mmu04972	Pancreatic secretion - Mus musculus (house mouse)	10/815	114/9370	0.537432060046028	0.854038075617697	0.62733080484789	18795/104110/11513/53313/12671/12182/232680/12424/11514/23844	10
mmu04750	mmu04750	Inflammatory mediator regulation of TRP channels - Mus musculus (house mouse)	11/815	127/9370	0.552155135781502	0.868555642855609	0.637994635184969	26397/16177/12062/18795/104110/11513/19219/16176/15465/18783/11514	11
mmu00531	mmu00531	Glycosaminoglycan degradation - Mus musculus (house mouse)	2/815	21/9370	0.556346361850007	0.868555642855609	0.637994635184969	11881/110006	2
mmu04130	mmu04130	SNARE interactions in vesicular transport - Mus musculus (house mouse)	3/815	33/9370	0.556747918182007	0.868555642855609	0.637994635184969	20907/74732/22320	3
mmu04922	mmu04922	Glucagon signaling pathway - Mus musculus (house mouse)	9/815	104/9370	0.557390848686154	0.868555642855609	0.637994635184969	108097/18795/11911/20525/232493/19079/18682/235344/17691	9
mmu04310	mmu04310	Wnt signaling pathway - Mus musculus (house mouse)	15/815	175/9370	0.563632059528537	0.874038121297876	0.642021771341938	17869/12445/14283/16476/18795/22421/21887/57265/20378/68010/216795/14367/14366/192199/22059	15
mmu01240	mmu01240	Biosynthesis of cofactors - Mus musculus (house mouse)	13/815	152/9370	0.568056477486555	0.876664083044155	0.643950662737795	107508/22235/17768/78801/22169/15930/270685/11647/11639/56316/14528/108037/110006	13
mmu00030	mmu00030	Pentose phosphate pathway - Mus musculus (house mouse)	3/815	34/9370	0.577477001248276	0.87853136208861	0.645322266298897	72157/110208/100198	3
mmu00500	mmu00500	Starch and sucrose metabolism - Mus musculus (house mouse)	3/815	34/9370	0.577477001248276	0.87853136208861	0.645322266298897	72157/232493/15277	3
mmu01040	mmu01040	Biosynthesis of unsaturated fatty acids - Mus musculus (house mouse)	3/815	34/9370	0.577477001248276	0.87853136208861	0.645322266298897	26897/54325/56473	3
mmu00430	mmu00430	Taurine and hypotaurine metabolism - Mus musculus (house mouse)	2/815	22/9370	0.582121014805298	0.881419083738211	0.647443432554056	14261/55990	2
mmu03030	mmu03030	DNA replication - Mus musculus (house mouse)	3/815	35/9370	0.597586054703764	0.892303433362594	0.655438495075327	68209/59001/17215	3
mmu03264	mmu03264	Virion - Flavivirus - Mus musculus (house mouse)	1/815	10/9370	0.597648717049712	0.892303433362594	0.655438495075327	22174	1
mmu03266	mmu03266	Virion - Herpesvirus - Mus musculus (house mouse)	1/815	10/9370	0.597648717049712	0.892303433362594	0.655438495075327	16402	1
mmu00565	mmu00565	Ether lipid metabolism - Mus musculus (house mouse)	4/815	48/9370	0.610508556227151	0.900344670602964	0.661345158927903	27226/104759/18783/22239	4
mmu03008	mmu03008	Ribosome biogenesis in eukaryotes - Mus musculus (house mouse)	10/815	121/9370	0.615100008904941	0.900344670602964	0.661345158927903	14113/30877/16418/57815/69237/230737/67045/217109/195434/55989	10
mmu04150	mmu04150	mTOR signaling pathway - Mus musculus (house mouse)	13/815	157/9370	0.616122077504932	0.900344670602964	0.661345158927903	21937/17254/13685/230784/21926/22421/74747/57265/26987/20393/216795/14367/14366	13
mmu00040	mmu00040	Pentose and glucuronate interconversions - Mus musculus (house mouse)	3/815	36/9370	0.617058652749695	0.900344670602964	0.661345158927903	22235/14187/110006	3
mmu00051	mmu00051	Fructose and mannose metabolism - Mus musculus (house mouse)	3/815	36/9370	0.617058652749695	0.900344670602964	0.661345158927903	14187/15277/170768	3
mmu00130	mmu00130	Ubiquinone and other terpenoid-quinone biosynthesis - Mus musculus (house mouse)	1/815	11/9370	0.632682509315149	0.914824709415147	0.671981422885696	56316	1
mmu00920	mmu00920	Sulfur metabolism - Mus musculus (house mouse)	1/815	11/9370	0.632682509315149	0.914824709415147	0.671981422885696	22117	1
mmu05020	mmu05020	Prion disease - Mus musculus (house mouse)	22/815	267/9370	0.638619891571365	0.919121792079444	0.6751378305486	15511/193740/13198/17970/16193/13057/21926/14828/11911/22152/17972/17969/12260/16175/13058/15482/16176/20190/242443/12262/12259/20304	22
mmu04260	mmu04260	Cardiac muscle contraction - Mus musculus (house mouse)	7/815	87/9370	0.641620662749636	0.919121792079444	0.6751378305486	326618/140781/12373/12294/53313/54376/54377	7
mmu04723	mmu04723	Retrograde endocannabinoid signaling - Mus musculus (house mouse)	12/815	148/9370	0.644244246784657	0.919121792079444	0.6751378305486	14395/14679/18795/19225/14406/14073/104110/11513/14403/14409/140919/11514	12
mmu05330	mmu05330	Allograft rejection - Mus musculus (house mouse)	5/815	63/9370	0.650671278234913	0.920836044928816	0.676397029231201	12524/14102/21926/14964/14972	5
mmu00592	mmu00592	alpha-Linolenic acid metabolism - Mus musculus (house mouse)	2/815	25/9370	0.652726575520138	0.920836044928816	0.676397029231201	18783/56473	2
mmu01250	mmu01250	Biosynthesis of nucleotide sugars - Mus musculus (house mouse)	3/815	38/9370	0.654051770229813	0.920836044928816	0.676397029231201	72157/22235/15277	3
mmu05415	mmu05415	Diabetic cardiomyopathy - Mus musculus (house mouse)	17/815	211/9370	0.666926429636532	0.934861938486144	0.686699702314793	27273/18821/19697/17970/18795/13057/17972/20525/232493/17969/18127/17395/21803/53313/13058/12491/12825	17
mmu00340	mmu00340	Histidine metabolism - Mus musculus (house mouse)	2/815	26/9370	0.674048493476431	0.940737245243192	0.691015389193229	66054/11484	2
mmu00510	mmu00510	N-Glycan biosynthesis - Mus musculus (house mouse)	4/815	53/9370	0.688552359506637	0.956819512561171	0.702828564727668	14595/68563/240119/16430	4
mmu04744	mmu04744	Phototransduction - Mus musculus (house mouse)	2/815	27/9370	0.694293910146865	0.960639418780791	0.705634464033111	18587/19739	2
mmu04137	mmu04137	Mitophagy - animal - Mus musculus (house mouse)	5/815	68/9370	0.716297846951619	0.982613713125939	0.72177560826434	19697/16476/11911/20130/22059	5
mmu05211	mmu05211	Renal cell carcinoma - Mus musculus (house mouse)	5/815	68/9370	0.716297846951619	0.982613713125939	0.72177560826434	12575/16476/20525/21803/22339	5
mmu05230	mmu05230	Central carbon metabolism in cancer - Mus musculus (house mouse)	5/815	69/9370	0.728313122627409	0.990984945653039	0.727924669048305	17869/20525/14182/15277/22059	5
mmu00240	mmu00240	Pyrimidine metabolism - Mus musculus (house mouse)	4/815	56/9370	0.72973745883512	0.990984945653039	0.727924669048305	22271/22169/12495/23959	4
mmu00062	mmu00062	Fatty acid elongation - Mus musculus (house mouse)	2/815	29/9370	0.73166178230458	0.990984945653039	0.727924669048305	26897/54325	2
mmu04975	mmu04975	Fat digestion and absorption - Mus musculus (house mouse)	3/815	43/9370	0.735043629660219	0.99138237445769	0.72821659904418	11303/67512/12491	3
mmu04142	mmu04142	Lysosome - Mus musculus (house mouse)	10/815	135/9370	0.747829088676791	0.999948361856291	0.734508716365991	56722/12514/13039/18173/64138/56325/13032/11881/11605/110006	10
mmu05010	mmu05010	Alzheimer disease - Mus musculus (house mouse)	30/815	383/9370	0.756210136919952	0.999948361856291	0.734508716365991	21937/13198/14102/19697/12977/16193/214922/18795/213053/19225/277468/21926/12669/11911/22421/12122/22152/384783/57265/30791/216795/16175/12370/14367/53313/13058/12671/16176/14366/17380	30
mmu05322	mmu05322	Systemic lupus erythematosus - Mus musculus (house mouse)	11/815	149/9370	0.758597933207508	0.999948361856291	0.734508716365991	12524/14131/21926/246256/12260/12266/12262/50909/14129/12259/50908	11
mmu00480	mmu00480	Glutathione metabolism - Mus musculus (house mouse)	5/815	72/9370	0.762137412885865	0.999948361856291	0.734508716365991	18263/69065/110208/56615/14778	5
mmu00562	mmu00562	Inositol phosphate metabolism - Mus musculus (house mouse)	5/815	72/9370	0.762137412885865	0.999948361856291	0.734508716365991	233011/18795/74055/20975/228550	5
mmu00053	mmu00053	Ascorbate and aldarate metabolism - Mus musculus (house mouse)	2/815	31/9370	0.765075117656725	0.999948361856291	0.734508716365991	22235/110006	2
mmu04976	mmu04976	Bile secretion - Mus musculus (house mouse)	7/815	100/9370	0.778031435862828	0.999948361856291	0.734508716365991	19879/18669/104110/20525/11513/11514/28250	7
mmu00450	mmu00450	Selenocompound metabolism - Mus musculus (house mouse)	1/815	17/9370	0.787398688204702	0.999948361856291	0.734508716365991	50493	1
mmu03250	mmu03250	Viral life cycle - HIV-1 - Mus musculus (house mouse)	4/815	61/9370	0.789079453472193	0.999948361856291	0.734508716365991	80287/12767/12774/319236	4
mmu04925	mmu04925	Aldosterone synthesis and secretion - Mus musculus (house mouse)	7/815	102/9370	0.795128932928993	0.999948361856291	0.734508716365991	18795/11911/13070/104110/11513/12326/11514	7
mmu04973	mmu04973	Carbohydrate digestion and absorption - Mus musculus (house mouse)	3/815	48/9370	0.800285984649715	0.999948361856291	0.734508716365991	18795/56485/15277	3
mmu00511	mmu00511	Other glycan degradation - Mus musculus (house mouse)	1/815	18/9370	0.805924302351304	0.999948361856291	0.734508716365991	23956	1
mmu04814	mmu04814	Motor proteins - Mus musculus (house mouse)	14/815	196/9370	0.816964836710004	0.999948361856291	0.734508716365991	71602/326618/17913/17886/67268/140781/22152/56427/71960/228421/71819/240641/98932/110033	14
mmu00310	mmu00310	Lysine degradation - Mus musculus (house mouse)	4/815	64/9370	0.819380632976109	0.999948361856291	0.734508716365991	14056/110593/30956/26432	4
mmu04742	mmu04742	Taste transduction - Mus musculus (house mouse)	6/815	92/9370	0.822673102963337	0.999948361856291	0.734508716365991	14395/18795/268934/104110/12671/11514	6
mmu04914	mmu04914	Progesterone-mediated oocyte maturation - Mus musculus (house mouse)	6/815	92/9370	0.822673102963337	0.999948361856291	0.734508716365991	14679/12530/104110/11513/110033/11514	6
mmu04614	mmu04614	Renin-angiotensin system - Mus musculus (house mouse)	2/815	37/9370	0.844454532501058	0.999948361856291	0.734508716365991	17171/17380	2
mmu04720	mmu04720	Long-term potentiation - Mus musculus (house mouse)	4/815	67/9370	0.846003911315092	0.999948361856291	0.734508716365991	18795/11911/12326/11514	4
mmu04070	mmu04070	Phosphatidylinositol signaling system - Mus musculus (house mouse)	6/815	96/9370	0.852128075447555	0.999948361856291	0.734508716365991	233011/18795/217480/74055/20975/228550	6
mmu00532	mmu00532	Glycosaminoglycan biosynthesis - chondroitin sulfate / dermatan sulfate - Mus musculus (house mouse)	1/815	21/9370	0.85237490052202	0.999948361856291	0.734508716365991	117592	1
mmu05022	mmu05022	Pathways of neurodegeneration - multiple diseases - Mus musculus (house mouse)	35/815	471/9370	0.862094217564215	0.999948361856291	0.734508716365991	26397/21937/13198/14102/19697/12977/16193/18795/19225/21926/12669/14828/11911/22421/20907/12122/22152/57265/12043/12018/216795/16175/21938/12370/14367/53313/14763/13058/12671/16176/66725/14366/20190/14778/12064	35
mmu00250	mmu00250	Alanine, aspartate and glutamate metabolism - Mus musculus (house mouse)	2/815	39/9370	0.8649498333703	0.999948361856291	0.734508716365991	11484/70503	2
mmu03430	mmu03430	Mismatch repair - Mus musculus (house mouse)	1/815	22/9370	0.865244133175197	0.999948361856291	0.734508716365991	217716	1
mmu04964	mmu04964	Proximal tubule bicarbonate reclamation - Mus musculus (house mouse)	1/815	22/9370	0.865244133175197	0.999948361856291	0.734508716365991	76257	1
mmu00564	mmu00564	Glycerophospholipid metabolism - Mus musculus (house mouse)	6/815	98/9370	0.865284424315414	0.999948361856291	0.734508716365991	85031/217480/67512/14555/104759/18783	6
mmu05204	mmu05204	Chemical carcinogenesis - DNA adducts - Mus musculus (house mouse)	5/815	84/9370	0.866089641614507	0.999948361856291	0.734508716365991	13078/17960/19225/56615/13113	5
mmu00260	mmu00260	Glycine, serine and threonine metabolism - Mus musculus (house mouse)	2/815	40/9370	0.874241357453783	0.999948361856291	0.734508716365991	14431/108037	2
mmu00515	mmu00515	Mannose type O-glycan biosynthesis - Mus musculus (house mouse)	1/815	23/9370	0.876992745869058	0.999948361856291	0.734508716365991	14595	1
mmu04146	mmu04146	Peroxisome - Mus musculus (house mouse)	5/815	87/9370	0.885112754234469	0.999948361856291	0.734508716365991	330450/15112/70503/26378/22436	5
mmu04726	mmu04726	Serotonergic synapse - Mus musculus (house mouse)	8/815	131/9370	0.893053942685489	0.999948361856291	0.734508716365991	15562/16508/14679/18795/19225/81906/19252/18783	8
mmu00513	mmu00513	Various types of N-glycan biosynthesis - Mus musculus (house mouse)	2/815	43/9370	0.89869203521259	0.999948361856291	0.734508716365991	14595/16430	2
mmu00983	mmu00983	Drug metabolism - other enzymes - Mus musculus (house mouse)	5/815	90/9370	0.901773123719063	0.999948361856291	0.734508716365991	17960/22271/56615/110006/22436	5
mmu03022	mmu03022	Basal transcription factors - Mus musculus (house mouse)	2/815	44/9370	0.905805548590917	0.999948361856291	0.734508716365991	72504/57080	2
mmu00563	mmu00563	Glycosylphosphatidylinositol (GPI)-anchor biosynthesis - Mus musculus (house mouse)	1/815	26/9370	0.90644796935915	0.999948361856291	0.734508716365991	239827	1
mmu04961	mmu04961	Endocrine and other factor-regulated calcium reabsorption - Mus musculus (house mouse)	3/815	61/9370	0.90974955214233	0.999948361856291	0.734508716365991	12062/18795/13982	3
mmu04721	mmu04721	Synaptic vesicle cycle - Mus musculus (house mouse)	4/815	77/9370	0.912012317512145	0.999948361856291	0.734508716365991	20907/382018/14412/140919	4
mmu04144	mmu04144	Endocytosis - Mus musculus (house mouse)	18/815	271/9370	0.912185042068548	0.999948361856291	0.734508716365991	15511/193740/259300/17246/66251/28084/13132/227700/13660/98878/15482/12767/14964/74002/106952/16186/12774/14972	18
mmu04950	mmu04950	Maturity onset diabetes of the young - Mus musculus (house mouse)	1/815	27/9370	0.914607740867315	0.999948361856291	0.734508716365991	18012	1
mmu04330	mmu04330	Notch signaling pathway - Mus musculus (house mouse)	3/815	63/9370	0.920632497912981	0.999948361856291	0.734508716365991	21887/15208/18132	3
mmu05320	mmu05320	Autoimmune thyroid disease - Mus musculus (house mouse)	4/815	79/9370	0.921698686125623	0.999948361856291	0.734508716365991	12524/14102/14964/14972	4
mmu03050	mmu03050	Proteasome - Mus musculus (house mouse)	2/815	47/9370	0.924440805980897	0.999948361856291	0.734508716365991	103554/16913	2
mmu03410	mmu03410	Base excision repair - Mus musculus (house mouse)	2/815	47/9370	0.924440805980897	0.999948361856291	0.734508716365991	235587/59001	2
mmu03060	mmu03060	Protein export - Mus musculus (house mouse)	1/815	29/9370	0.928856414952775	0.999948361856291	0.734508716365991	14828	1
mmu00830	mmu00830	Retinol metabolism - Mus musculus (house mouse)	5/815	97/9370	0.932695998635602	0.999948361856291	0.734508716365991	98711/19378/26358/103142/13113	5
mmu00970	mmu00970	Aminoacyl-tRNA biosynthesis - Mus musculus (house mouse)	3/815	66/9370	0.934722058272917	0.999948361856291	0.734508716365991	107508/234734/104458	3
mmu00591	mmu00591	Linoleic acid metabolism - Mus musculus (house mouse)	2/815	50/9370	0.939559805480719	0.999948361856291	0.734508716365991	18783/13113	2
mmu00640	mmu00640	Propanoate metabolism - Mus musculus (house mouse)	1/815	31/9370	0.940729960876697	0.999948361856291	0.734508716365991	73724	1
mmu00590	mmu00590	Arachidonic acid metabolism - Mus musculus (house mouse)	4/815	85/9370	0.945273037665805	0.999948361856291	0.734508716365991	64292/19225/23801/18783	4
mmu00410	mmu00410	beta-Alanine metabolism - Mus musculus (house mouse)	1/815	32/9370	0.945902364976225	0.999948361856291	0.734508716365991	66054	1
mmu03020	mmu03020	RNA polymerase - Mus musculus (house mouse)	1/815	32/9370	0.945902364976225	0.999948361856291	0.734508716365991	26939	1
mmu00380	mmu00380	Tryptophan metabolism - Mus musculus (house mouse)	2/815	52/9370	0.947992924967212	0.999948361856291	0.734508716365991	13078/15930	2
mmu05034	mmu05034	Alcoholism - Mus musculus (house mouse)	12/815	205/9370	0.950444734944673	0.999948361856291	0.734508716365991	14679/11911/20416/79221/11540/14282/12326/242443/207565/13489/12918/12064	12
mmu00982	mmu00982	Drug metabolism - cytochrome P450 - Mus musculus (house mouse)	3/815	71/9370	0.953179604842991	0.999948361856291	0.734508716365991	14261/56615/55990	3
mmu05208	mmu05208	Chemical carcinogenesis - reactive oxygen species - Mus musculus (house mouse)	13/815	222/9370	0.956180061405542	0.999948361856291	0.734508716365991	15368/19246/18035/19697/18024/16476/13078/17970/13057/14281/56615/17969/22339	13
mmu05012	mmu05012	Parkinson disease - Mus musculus (house mouse)	16/815	264/9370	0.956750240099944	0.999948361856291	0.734508716365991	13198/18024/14679/214922/213053/277468/14828/11911/22152/30791/11540/19252/14763/66725/22059/13489	16
mmu01200	mmu01200	Carbon metabolism - Mus musculus (house mouse)	6/815	121/9370	0.958200006577521	0.999948361856291	0.734508716365991	110208/73724/15112/15277/100198/108037	6
mmu04340	mmu04340	Hedgehog signaling pathway - Mus musculus (house mouse)	2/815	58/9370	0.967069177360762	0.999948361856291	0.734508716365991	14634/12043	2
mmu04960	mmu04960	Aldosterone-regulated sodium reabsorption - Mus musculus (house mouse)	1/815	38/9370	0.968728892983267	0.999948361856291	0.734508716365991	20393	1
mmu01230	mmu01230	Biosynthesis of amino acids - Mus musculus (house mouse)	3/815	79/9370	0.97290488661875	0.999948361856291	0.734508716365991	56454/108037/11846	3
mmu01212	mmu01212	Fatty acid metabolism - Mus musculus (house mouse)	2/815	62/9370	0.975827900417958	0.999948361856291	0.734508716365991	54325/56473	2
mmu03440	mmu03440	Homologous recombination - Mus musculus (house mouse)	1/815	41/9370	0.976228004201666	0.999948361856291	0.734508716365991	225182	1
mmu04929	mmu04929	GnRH secretion - Mus musculus (house mouse)	2/815	63/9370	0.97763758574599	0.999948361856291	0.734508716365991	20750/18795	2
mmu03013	mmu03013	Nucleocytoplasmic transport - Mus musculus (house mouse)	5/815	117/9370	0.978959173851442	0.999948361856291	0.734508716365991	71805/60365/70572/238799/223921	5
mmu04140	mmu04140	Autophagy - animal - Mus musculus (house mouse)	8/815	166/9370	0.980421654562132	0.999948361856291	0.734508716365991	13039/384783/74747/20130/12043/22320/13143/207565	8
mmu04728	mmu04728	Dopaminergic synapse - Mus musculus (house mouse)	6/815	135/9370	0.980973910570066	0.999948361856291	0.734508716365991	14679/18795/14281/11911/73699/13489	6
mmu04962	mmu04962	Vasopressin-regulated water reabsorption - Mus musculus (house mouse)	1/815	44/9370	0.981930425259305	0.999948361856291	0.734508716365991	11857	1
mmu03015	mmu03015	mRNA surveillance pathway - Mus musculus (house mouse)	4/815	103/9370	0.982473388744418	0.999948361856291	0.734508716365991	60365/18458/381404/73699	4
mmu00010	mmu00010	Glycolysis / Gluconeogenesis - Mus musculus (house mouse)	2/815	67/9370	0.983650349258806	0.999948361856291	0.734508716365991	72157/15277	2
mmu00980	mmu00980	Metabolism of xenobiotics by cytochrome P450 - Mus musculus (house mouse)	2/815	73/9370	0.989832300481932	0.999948361856291	0.734508716365991	13078/56615	2
mmu00140	mmu00140	Steroid hormone biosynthesis - Mus musculus (house mouse)	3/815	93/9370	0.989978401773485	0.999948361856291	0.734508716365991	13078/13070/13113	3
mmu04714	mmu04714	Thermogenesis - Mus musculus (house mouse)	11/815	231/9370	0.992594304354386	0.999948361856291	0.734508716365991	26397/108097/104110/19016/11513/19079/14182/66853/19091/329003/11514	11
mmu00270	mmu00270	Cysteine and methionine metabolism - Mus musculus (house mouse)	1/815	55/9370	0.993395507505326	0.999948361856291	0.734508716365991	22117	1
mmu03082	mmu03082	ATP-dependent chromatin remodeling - Mus musculus (house mouse)	5/815	136/9370	0.993634335510458	0.999948361856291	0.734508716365991	217578/17191/234366/59001/93761	5
mmu00280	mmu00280	Valine, leucine and isoleucine degradation - Mus musculus (house mouse)	1/815	57/9370	0.994500703786415	0.999948361856291	0.734508716365991	73724	1
mmu03420	mmu03420	Nucleotide excision repair - Mus musculus (house mouse)	1/815	57/9370	0.994500703786415	0.999948361856291	0.734508716365991	59001	1
mmu04114	mmu04114	Oocyte meiosis - Mus musculus (house mouse)	4/815	121/9370	0.994798798131214	0.999948361856291	0.734508716365991	73699/104110/11513/11514	4
mmu03010	mmu03010	Ribosome - Mus musculus (house mouse)	6/815	177/9370	0.998599457228998	0.999948361856291	0.734508716365991	75617/121022/67941/11837/94066/269261	6
mmu05017	mmu05017	Spinocerebellar ataxia - Mus musculus (house mouse)	4/815	141/9370	0.998739791929167	0.999948361856291	0.734508716365991	18795/53313/20190/242443	4
mmu03040	mmu03040	Spliceosome - Mus musculus (house mouse)	6/815	180/9370	0.998850833134565	0.999948361856291	0.734508716365991	15511/193740/60365/107701/68981/15482	6
mmu04120	mmu04120	Ubiquitin mediated proteolysis - Mus musculus (house mouse)	4/815	147/9370	0.999185730803244	0.999948361856291	0.734508716365991	12702/17246/11796/246710	4
mmu03083	mmu03083	Polycomb repressive complex - Mus musculus (house mouse)	1/815	84/9370	0.999537761054404	0.999948361856291	0.734508716365991	14056	1
mmu05016	mmu05016	Huntington disease - Mus musculus (house mouse)	11/815	302/9370	0.999865414476781	0.999948361856291	0.734508716365991	18795/19712/21817/20907/22152/19016/72504/12370/22059/14778/12064	11
mmu05014	mmu05014	Amyotrophic lateral sclerosis - Mus musculus (house mouse)	14/815	369/9370	0.999948361856291	0.999948361856291	0.734508716365991	71805/26397/21937/13198/21926/14828/11911/12122/22152/12043/21938/12362/22059/14778	14
