# Supplementary material for: Exosome-related genes influence the progression of stroke through neuroinflammatory responses
Source: Front Neurol. 2025 May 19;16:1517588. doi: 10.3389/fneur.2025.1517588 (PMC12127164; doi:10.3389/fneur.2025.1517588)
Supplement: Supplementary file 1 [file Data_Sheet_1.ZIP › Table Supplimetary/Table S4 MEGs.txt]

1110008P14Rik
2210010C04Rik
2410089E03Rik
2810474O19Rik
3100003M19Rik
3110049I03Rik
4732460I02Rik
4930513N20Rik
4930563E22Rik
5730405O12Rik
5830433M15Rik
5830456J23Rik
6330417A16Rik
8430401P03Rik
9530006C21Rik
A630001G21Rik
A930041D05Rik
AL023008
AU022245
Abcc1
Abhd16a
Abr
Acadm
Acat2
Aco2
Acot7
Acp1
Acta1
Acta2
Actb
Actc1
Actg1
Actn1
Actn4
Actr1b
Actr2
Actr3
Acvr1
Adam10
Adam9
Adamts5
Adamts9
Adar
Adipor1
Aebp1
Aebp2
Agfg2
Ago1
Ago2
Agrn
Akr1e1
Aldh18a1
Aldh1l1
Aldh9a1
Aldoa
Aldoc
Alg2
Amz2
Anapc5
Angpt1
Angptl4
Ano1
Ano6
Anpep
Anxa1
Anxa2
Anxa3
Anxa4
Anxa5
Anxa6
Anxa8
Ap2s1
Ap5b1
Apoe
Apom
Aprt
Aqp1
Arcn1
Arf2
Arf5
Arf6
Arhgdib
Arl15
Arl2
Arl3
Arpc4
Arpc5
Arpp21
Arrdc2
Atic
Atoh1
Atp1a1
Atp1a3
Atp5a1
Atp5b
Atp5o
Atp6ap2
Atp6v0d1
Atp6v1b2
Atp6v1e1
Atxn7l3
Avil
B230219D22Rik
B230303O12Rik
B2m
B3gnt6
Bach1
Bhlhe22
Bicc1
Birc6
Bnc2
Bsg
Btbd17
C3
C5ar1
C730049O14Rik
C77609
C78692
Cadps
Cand1
Cap1
Capg
Capns2
Caprin1
Capza1
Casp8
Cblb
Cbx3
Cc2d1a
Cc2d1b
Ccdc171
Ccdc57
Ccng1
Ccpg1
Cd14
Cd248
Cd24a
Cd36
Cd37
Cd40
Cd40lg
Cd44
Cd5l
Cd68
Cd74
Cd81
Cd82
Cd86
Cd9
Cdc25c
Cdc42
Cdc5l
Cdc6
Cdh10
Cds2
Cdv3
Cenpp
Cfl1
Cggbp1
Chd7
Chmp4b
Chst15
Ckb
Clcf1
Cldn22
Clec11a
Clec1a
Clec7a
Clic1
Clic4
Cmas
Cnot3
Cnrip1
Cntn6
Cobll1
Col18a1
Col1a1
Col1a2
Col5a1
Copg1
Copg2
Cops6
Cops7a
Coq6
Coro1a
Cox5b
Cox7a2
Cpa3
Cpne3
Cpne5
Cpne6
Crot
Cs
Csde1
Csf1
Csf2rb
Csnk1a1
Csnk2a1
Cspg4
Cstb
Ctsb
Ctss
Cx3cl1
Cxadr
Cxcl1
Cybb
Cyfip1
Cyp2c38
D11Ertd717e
D2Ertd63e
D4Ertd117e
Daam1
Dars
Dbt
Dcps
Dctn1
Dcun1d1
Ddr2
Ddx10
Ddx3x
Ddx42
Dennd6b
Dhx9
Dip2b
Dnaja1
Dnaja2
Dnal1
Dock10
Dpysl3
Dtnb
Dync1h1
Dynll1
Dynlrb1
Dynlt3
Ecel1
Edem3
Eef1a2
Egfr
Ehd1
Ehd4
Eid2
Eif2ak2
Eif2s1
Eif2s3x
Eif3a
Eif3b
Eif4a1
Eif4g1
Eif5
Eif5a
Emb
Eno1
Eno2
Enpep
Entpd2
Epha5
Eprs
Erc2
Erdr1
Ermard
Erp29
Erp44
Etfa
Ezr
F5
Fam129b
Fam163b
Fam221b
Fam96a
Fas
Fbl
Fbln1
Fbln2
Fbxo44
Fbxw4
Fcer1g
Fcgr1
Fermt3
Ffar2
Fhdc1
Fkbp4
Flna
Flnb
Flnc
Flot1
Fmnl1
Fmnl2
Fmod
Fn1
Foxk2
Fth1
Gabarapl1
Galnt1
Ganab
Gatc
Gbp7
Gcn1l1
Gdf15
Gdi1
Gh
Gins3
Glce
Glipr2
Gltp
Gltscr1l
Gna13
Gnai2
Gnai3
Gnao1
Gnas
Gnb2
Got1
Got2
Gpc1
Gpd1
Gpi1
Gpr107
Gpr149
Gpr84
Grik1
Gsn
Gstm1
Gstm7
H2-Ab1
H2-D1
H2-K1
H2-M3
H2afv
H2afx
H3f3a
H3f3b
Hamp
Hapln1
Harbi1
Hbb-b2
Hbb-y
Hdac1
Helz
Hist1h1c
Hist1h3d
Hk3
Hmgb2
Hmgn1
Hmox1
Hnrnpa1
Hnrnpa2b1
Hnrnpab
Hnrnpc
Hnrnpf
Hnrnpm
Hnrnpr
Hnrnpul1
Hras
Hsp90aa1
Hspa1a
Hspa1b
Hspa1l
Hspa4
Hspa5
Hspd1
Hspg2
Hsph1
Hyou1
Iars
Icam1
Idh3a
Ift80
Igf2bp2
Igf2r
Ighmbp2
Igsf8
Ikbkb
Impad1
Ipo5
Ipo7
Iqgap1
Iqgap3
Isy1
Itga3
Itga4
Itga5
Itga6
Itga7
Itgam
Itgb1
Itgb2
Itsn1
Jak1
Jak2
Jkamp
Jund
Kcnj11
Kcnj3
Kctd10
Klf3
Klf4
Klhl42
Klrg1
Kmt2e
Kpnb1
Krt10
Krt18
Krt19
Krt4
Krt6a
Krt6b
Krt71
Krt77
Krt8
Krt84
Lama5
Lamb1
Lamc1
Lamp1
Lamp2
Laptm5
Larp4b
Lats2
Lcp1
Lgals3
Lgals3bp
Lhx6
Lmbrd1
Lmna
Lpar6
Lpl
Lpp
Lrp1
Lrp1b
Lrrc15
Lrrc19
Lrrtm3
Lsamp
Ltbp1
Ltbp4
Lyar
Map4k4
Marcksl1
Masp1
Mcm4
Mdh2
Mertk
Mfsd7b
Mid1
Mif
Mink1
Mob1a
Morf4l2
Mrps25
Mrps33
Mrps6
Msn
Mtap
Mtdh
Mtf1
Mug1
Mup5
Mvp
Mycbp2
Myh10
Myh9
Myl6b
Myo1c
Myo1g
Naa16
Naa40
Nanp
Nap1l1
Napa
Nars2
Nckap1l
Ncl
Ndufb4
Ndufc1
Nes
Neurod1
Nfat5
Nid1
Nlgn2
Nlrc3
Nomo1
Nono
Nop10
Npm1
Nr2f1
Nras
Nrxn2
Nsa2
Nucks1
Nudt7
Numa1
Nup160
Olfml3
Olfr78
Oxct1
P4hb
Pabpc1
Pabpc4
Pabpn1
Pacs1
Pacsin3
Pam16
Parp11
Pax8
Pcbp1
Pcnp
Pdcd6ip
Pdgfrb
Pdia2
Pdia3
Pebp1
Per3
Pfkl
Pfn1
Pgam1
Pgd
Pgm2
Phf2
Phf8
Pigo
Pisd
Pitx2
Pklr
Pkm
Pla2g6
Plbd1
Plekho2
Plod1
Plscr1
Pltp
Podn
Postn
Ppic
Ppp1ca
Ppp1r12b
Ppp1r18
Ppp2r1b
Ppp4c
Prdm16
Prdx2
Prdx3
Prkag2
Prkca
Prkcsh
Prkg1
Prosc
Prrc2b
Prrc2c
Prss23
Psap
Psma5
Psmb8
Psmb9
Psmd11
Psme3
Ptcd2
Ptgir
Ptgs1
Ptgs2
Ptms
Ptp4a2
Ptpn1
Ptpn12
Ptpn6
Ptpra
Ptprk
Pvr
Pycrl
Pzp
Rab10
Rab10os
Rab11b
Rab1b
Rab22a
Rab2b
Rab31
Rab3ip
Rab5a
Rab5b
Rab5c
Rab8b
Rabepk
Rac1
Rac2
Rai14
Ranbp1
Rap1a
Rap1b
Rap2b
Rap2c
Rasl2-9
Rbbp4
Rbm39
Rbm48
Rbms3
Rdx
Reep6
Rell1
Rere
Rfx4
Rhoa
Rhob
Rhoc
Rhog
Rint1
Rnf130
Rnf149
Rpf2
Rpl12
Rpl14
Rpl39
Rpl7l1
Rprd2
Rps25
Rps4x
Rps6
Rps6ka2
Rras
Rras2
Rrs1
Runx1
Runx1t1
S100a10
Samhd1
Sarnp
Scarb1
Sdc1
Sdc4
Sdcbp
Senp3
Serac1
Serf1
Serinc3
Serpinc1
Serpine1
Serpinf1
Setd6
Setd8
Sf3b4
Sgta
Sh3gl1
Shank1
Shcbp1
She
Shmt1
Six3
Slbp
Slc11a1
Slc16a1
Slc16a3
Slc18a1
Slc1a5
Slc25a3
Slc25a4
Slc29a3
Slc2a1
Slc38a1
Slc3a2
Slc44a1
Slc7a1
Slc7a11
Slc7a5
Slk
Smad4
Smarca5
Smarcd2
Smc2
Smco2
Smek2
Smim13
Snrnp70
Sod2
Sox11
Sp1
Spata5
Spats2l
Spcs2
Speer4a
Spin1
Spn
Spock2
Spp1
Sptan1
Srgap2
Srgn
Srrm3
Srsf10
Srsf2
Srsf3
Ss18
Ssh1
Stat1
Stk3
Stom
Sub1
Swt1
Sypl
Taf4b
Tagln2
Tagln3
Taok1
Taok3
Tcf12
Tenm2
Tenm4
Tes3-ps
Tex261
Tgfb1
Tgfbi
Tgfbr3
Thbs1
Thbs2
Thrap3
Tiam1
Tinagl1
Tjp2
Tkt
Tle1
Tln1
Tlr2
Tmed10
Tmed5
Tmem107
Tmem126a
Tmem176a
Tmem181a
Tmem183a
Tmx1
Tnc
Tnfaip1
Tnfrsf1a
Tnfsf8
Tnk1
Tph1
Tpi1
Tpm3
Tpp2
Tpt1
Trap1
Trim2
Trim23
Trim47
Trip4
Trove2
Trp53inp1
Trpm2
Trpv2
Tsc22d4
Tspan4
Ttc28
Tuba1a
Tuba3b
Tuba4a
Tuba8
Tubb3
Tubb4a
Tubb4b
Tubb5
Tubb6
Twsg1
U2af1
Ube2v1
Uchl1
Ugdh
Usp14
Usp25
Usp5
Vapa
Vat1
Vdac1
Vim
Vmn2r29
Vps29
Vps35
Vps37b
Vps37c
Vti1a
Vti1b
Vtn
Vwc2l
Wasf2
Wdr1
Wdr36
Wdr89
Wdr92
Wee2
Wnk1
Wnk2
Wtap
Wwox
Xpnpep3
Xpo4
Xylt2
Ybx1
Ythdc1
Ywhab
Ywhae
Ywhah
Yy1
Zbtb2
Zc3h15
Zfhx3
Zfp276
Zfp59
Zfp595
Zfp617
Zfp81
Zfp942
Zhx1
