# Supplementary material for: Exosome-related genes influence the progression of stroke through neuroinflammatory responses
Source: Front Neurol. 2025 May 19;16:1517588. doi: 10.3389/fneur.2025.1517588 (PMC12127164; doi:10.3389/fneur.2025.1517588)
Supplement: Supplementary file 1 [file Data_Sheet_1.ZIP › Table Supplimetary/Table S5 DEGs-WGCNA genes.csv]

	X	logFC	AveExpr	t	P.Value	adj.P.Val	B	threshold	Gene
2	Hspa1b	2.3559209479743	11.8894897694458	18.9292676721544	3.58573885182946e-43	4.2116295684163e-39	87.4353147553955	Up	Hspa1b
4	Hspa1a	3.27427822220734	8.79719463460089	18.6350874816701	2.09062794960522e-42	1.22777352910441e-38	85.7024780463648	Up	Hspa1a
5	Hmox1	2.45130453677915	8.67241251040469	18.0936518878944	5.50759188934739e-41	2.58757682145319e-37	82.4857987516802	Up	Hmox1
14	Cd14	2.4821697820767	8.70773607435001	16.0140688617125	2.11529195107612e-35	3.54930880162351e-32	69.8246372322951	Up	Cd14
38	Hspd1	0.545028895509822	11.6686644010158	14.1045281694852	3.96675588946612e-30	2.45218585788023e-27	57.8504247919876	Up	Hspd1
41	Lgals3	2.46415037702702	7.57890003086382	13.9171698116041	1.3214410273439e-29	7.57121248130137e-27	56.6629847685156	Up	Lgals3
46	Tnfrsf1a	1.0017607259142	9.29681218563958	13.6588010197614	6.96253877491126e-29	3.55558692090088e-26	55.0230082110042	Up	Tnfrsf1a
52	Cstb	0.548783884484072	11.9430315731269	13.4370672487245	2.90370504176381e-28	1.3117487526168e-25	53.613639951808	Up	Cstb
57	Slc3a2	0.419932935489086	11.488322735476	13.2846619408938	7.75484419249669e-28	3.19594815659544e-25	52.6440956458556	Up	Slc3a2
60	Eprs	0.341641349063655	10.3076698838384	13.2175619077304	1.19529936888912e-27	4.67979624576238e-25	52.2170518306649	Up	Eprs
67	C5ar1	1.44246145350978	8.89983325476411	13.1310794682217	2.08792255265246e-27	7.3205057737849e-25	51.6665152910421	Up	C5ar1
73	Vim	1.17104989999618	11.8102494879299	12.9769155771214	5.64491089913328e-27	1.79921918995542e-24	50.6848119057584	Up	Vim
75	Fbl	0.387765218536919	10.7586817687637	12.9558235994856	6.46790754487e-27	2.02583488182055e-24	50.55047444969	Up	Fbl
89	Cd44	1.75931240046372	8.60147258856683	12.7199231955498	2.96440890678125e-26	7.82437411564026e-24	49.0477366753134	Up	Cd44
90	Angptl4	1.36789452795848	8.12034415887453	12.7154374774636	3.05148757034504e-26	7.96472161277504e-24	49.0191588982537	Up	Angptl4
101	Tlr2	1.09210034379022	6.50525512603002	12.5524920312057	8.73463629002308e-26	2.03153803058349e-23	47.9810637289128	Up	Tlr2
109	Myo1c	0.496246370944116	9.02197920881219	12.3810746805456	2.64034238438498e-25	5.69030118821903e-23	46.8891373628295	Up	Myo1c
112	Ppp1r18	0.37865061528997	8.39428222652657	12.2070909405107	8.11165806660256e-25	1.70134785395143e-22	45.781228896345	Up	Ppp1r18
121	Rps25	0.630495638896468	9.53985497648565	11.8397280073166	8.65724270219446e-24	1.68072139105165e-21	43.4441730780678	Up	Rps25
122	Thbs1	1.10679648175655	6.11962380197452	11.8368530105852	8.81900928457244e-24	1.69809300904829e-21	43.4258998340903	Up	Thbs1
126	Clic1	0.83560724591728	9.89736988910434	11.7960720153893	1.14670976195918e-23	2.13788563636374e-21	43.1667328781746	Up	Clic1
131	Tagln2	0.84915944548216	8.12690261802382	11.7327680717748	1.7235012351471e-23	3.09059294006416e-21	42.7645610939603	Up	Tagln2
132	Flna	0.594540801714736	9.21343599189058	11.6822273690905	2.38583421563227e-23	4.24588117874377e-21	42.4435959514473	Up	Flna
139	Itga5	0.799059360332718	7.51438463170012	11.642756019368	3.07541381325292e-23	5.19744934439744e-21	42.1930076717641	Up	Itga5
147	Ptpn1	0.336367372128655	9.1480862373177	11.4814851046552	8.6711832887245e-23	1.38534319057152e-20	41.1699552988781	Up	Ptpn1
155	Adamts9	1.41512988983394	8.93327483359887	11.4282624222702	1.22043949209998e-22	1.84963510380133e-20	40.8326323402295	Up	Adamts9
160	Cd68	0.966394469174975	8.49380866675162	11.3901940955335	1.55828250577062e-22	2.28785089644109e-20	40.5914576176765	Up	Cd68
162	Sf3b4	0.342414984796611	9.21870677741072	11.3861456385209	1.59930267384811e-22	2.31908759946704e-20	40.5658144612489	Up	Sf3b4
165	Fam129b	0.585983440079808	8.81968496478054	11.282128015218	3.11685476912858e-22	4.43745668979391e-20	39.9073107239618	Up	Fam129b
168	Hmgb2	0.741218122856039	8.20212678476889	11.2628669569668	3.52650252716119e-22	4.93101612294901e-20	39.7854514956084	Up	Hmgb2
169	Iqgap1	0.44196741774964	10.3205653864929	11.2602822539752	3.58541859514227e-22	4.98373184724776e-20	39.7691007035415	Up	Iqgap1
170	Capg	1.09899937830549	7.46082595356058	11.2507324482154	3.81174937680342e-22	5.2671649770876e-20	39.7086926836523	Up	Capg
171	Msn	0.970286821927871	10.8771801128548	11.2257471683249	4.47368328450657e-22	6.14568970972771e-20	39.5506757906922	Up	Msn
177	Cd86	0.93455852287963	6.37409648805273	11.0894525456799	1.070730299799e-21	1.42104663686883e-19	38.6894777983156	Up	Cd86
182	Anxa2	1.20504930106828	10.0020415596592	11.0623210234852	1.27367555012229e-21	1.64395122790784e-19	38.5182091503836	Up	Anxa2
198	Fas	0.975539304700056	7.37457337325076	10.7687835847867	8.29709816987144e-21	9.77496173625903e-19	36.6691817622879	Up	Fas
206	Sdc1	0.688406753777843	7.30442826724122	10.6318832612013	1.98311443932034e-20	2.24205595058286e-18	35.8095631683382	Up	Sdc1
211	Gpr84	1.08134499162291	6.53425180249114	10.5935787498192	2.52979363545452e-20	2.80317840992745e-18	35.569386400221	Up	Gpr84
246	Glipr2	0.859862225787055	7.74891075594173	10.3726630017351	1.02701568584413e-19	9.6890062153271e-18	34.1873692301644	Up	Glipr2
251	Myh9	0.485555557250964	11.8520112253374	10.3449959813233	1.22352935849804e-19	1.13157197482195e-17	34.0146899454988	Up	Myh9
259	Spp1	1.93931908543595	9.84501469605009	10.321068507433	1.42345077821763e-19	1.27627031416452e-17	33.8654261978641	Up	Spp1
261	Ipo5	0.280336971723522	11.4896129587596	10.2991520969081	1.63500812172632e-19	1.45484756770731e-17	33.728770283474	Up	Ipo5
267	Mrps6	0.53271562772705	11.1938939282428	10.242829708464	2.33373229004652e-19	2.01550386858392e-17	33.3778609425555	Up	Mrps6
268	Srgn	1.09002429217224	10.4114090091878	10.233080191167	2.48189421693225e-19	2.13561088095075e-17	33.3171592542569	Up	Srgn
274	Pabpc1	0.281993614362673	11.6907199084163	10.2142893153679	2.79441766484059e-19	2.35281954712438e-17	33.20019995192	Up	Pabpc1
276	Cd9	0.567433059157965	10.7618839688589	10.2063484122369	2.93800431840276e-19	2.45610887699642e-17	33.150787640915	Up	Cd9
282	Clic4	0.57242962029625	11.5455254790593	10.1711831457352	3.66755324802773e-19	2.98112433735015e-17	32.9320721723988	Up	Clic4
304	Tnc	1.31500041615204	7.41564475814901	10.0259726699385	9.14913281034631e-19	6.82292948723318e-17	32.0307089010058	Up	Tnc
305	Csf1	0.591990618835159	8.68085204459026	10.0147447927413	9.81803565038049e-19	7.29724072545346e-17	31.9611384341144	Up	Csf1
306	Nes	0.671417098066218	7.68995761450714	10.0142714198479	9.8472832572847e-19	7.29724072545346e-17	31.9582057103582	Up	Nes
315	Klf4	0.78222284803786	8.81239737497327	9.95740212375727	1.40737943758509e-18	1.00794970635096e-16	31.6061181131134	Up	Klf4
336	Ugdh	0.269168119078451	10.5464329777693	9.85346826486794	2.69980772553508e-18	1.80173816137911e-16	30.9639032497174	Up	Ugdh
349	Ano6	0.396037080141364	9.77358843037298	9.78325303959829	4.18858461613976e-18	2.69572715665039e-16	30.5309920672344	Up	Ano6
352	Bach1	0.542630160554983	10.4616781530497	9.76526349796466	4.68684969371592e-18	2.9837069418721e-16	30.4202051992607	Up	Bach1
358	Gnai3	0.364840208388795	9.94624791075021	9.7263308740391	5.97649539328629e-18	3.74383608756502e-16	30.180623799952	Up	Gnai3
366	Mvp	0.596349915183679	7.55524686748238	9.69177619662896	7.41400520055767e-18	4.52369860172208e-16	29.9681939076418	Up	Mvp
373	Rhoc	0.545571284954146	10.4987794571842	9.62871350120906	1.09816253029497e-17	6.58085102019367e-16	29.5810281269233	Up	Rhoc
383	Lrrtm3	-0.409930374469843	9.3021483361961	-9.53958255969045	1.91122371930036e-17	1.11130090074467e-15	29.034999797059	Down	Lrrtm3
391	Spata5	0.297102427372979	8.83585200940289	9.49513260545968	2.51825134462687e-17	1.42889474243067e-15	28.7632246392142	Up	Spata5
393	Pvr	0.568714042776903	8.63421422167356	9.47838995165772	2.79369708530739e-17	1.57756582285952e-15	28.660950626625	Up	Pvr
404	Slc11a1	0.616198037539673	7.21699724583156	9.41031505160477	4.25841646203451e-17	2.33180562027163e-15	28.2456462415047	Up	Slc11a1
413	Plscr1	0.740077722891199	7.52195282696026	9.33120847222366	6.94254445352517e-17	3.69812498316915e-15	27.764149032221	Up	Plscr1
419	Tgfbi	1.14893684961121	8.19925632931056	9.31198232201006	7.81685263122552e-17	4.09878761518122e-15	27.6473094523368	Up	Tgfbi
426	Icam1	1.4180758111757	8.27224797198867	9.27521937496131	9.80497541421022e-17	5.06216873527939e-15	27.4241007086571	Up	Icam1
427	Csf2rb	0.987912974934405	6.50985705026072	9.26432034683839	1.04857975388166e-16	5.38997527318033e-15	27.3579784629395	Up	Csf2rb
472	Tspan4	0.747721423645429	8.67598649636163	9.06987429879534	3.4595283439591e-16	1.59661650938985e-14	26.1824348131319	Up	Tspan4
486	Ptgs2	1.05219114247363	9.75683745636706	9.00239613987993	5.22551345031693e-16	2.32485864510218e-14	25.7763784175892	Up	Ptgs2
503	Pgd	0.377896453183049	10.3612620220613	8.92910829731029	8.16920550295768e-16	3.4891419358178e-14	25.3365121323836	Up	Pgd
514	Lcp1	0.594347278808774	8.94119648027204	8.89328966034748	1.01585886577287e-15	4.25375055541363e-14	25.1219776634737	Up	Lcp1
548	Clec7a	0.749245541372969	4.9792315134624	8.79914400238523	1.79896040594887e-15	7.04322981602414e-14	24.5595249525635	Up	Clec7a
558	Igf2bp2	0.690012520188594	7.69621027661298	8.76858762497337	2.16463478591542e-15	8.32232991095566e-14	24.3774263483838	Up	Igf2bp2
561	Ptgir	0.43772939112696	5.30878907482285	8.76353649574178	2.23182402575769e-15	8.52484198196325e-14	24.3473462484019	Up	Ptgir
589	Dnaja1	0.256484820172441	12.3414111848867	8.6666591134463	4.00648632787473e-15	1.4390882313166e-13	23.7716425244271	Up	Dnaja1
590	Ezr	0.41713750379847	9.80110482576615	8.662433472929	4.10984092866114e-15	1.47395837030807e-13	23.746584363782	Up	Ezr
599	Cxcl1	1.42151113707447	7.90149831034066	8.60824612206389	5.69510740547634e-15	1.9997573701352e-13	23.4256527694418	Up	Cxcl1
606	Itgb2	0.656929405185429	6.71665604684349	8.5902267934355	6.34665937405563e-15	2.20546413248433e-13	23.3190971875687	Up	Itgb2
620	Vmn2r29	-0.437768613626728	7.98058098295187	-8.55539364337996	7.82320645483361e-15	2.65570726633665e-13	23.1133527638561	Down	Vmn2r29
667	Tjp2	0.290677410878886	9.6332466018206	8.40356735718364	1.93978800497293e-14	6.07567466997588e-13	22.2203311331197	Up	Tjp2
709	Lyar	0.28297881078062	8.86204218443409	8.30662529305398	3.45288988619147e-14	1.01389795395655e-12	21.6534252258361	Up	Lyar
718	Hspa5	0.267780179319534	12.3708044862853	8.26632548499827	4.38492431136054e-14	1.26854996303166e-12	21.4185363072974	Up	Hspa5
752	Cdh10	-0.271207010977453	10.6794112601313	-8.14062823133533	9.21275693997117e-14	2.52528440229711e-12	20.6889306956982	Down	Cdh10
759	Arrdc2	0.654745529940775	8.3804943404808	8.11288458656362	1.08465494174012e-13	2.92869301568012e-12	20.5285236447303	Up	Arrdc2
766	Krt10	-0.269509027847476	8.61593959934283	-8.08756092518661	1.25870596992106e-13	3.3486140361739e-12	20.382310986709	Down	Krt10
815	Cx3cl1	-0.382367954684393	10.6992559194832	-7.93373379252121	3.09568400516865e-13	7.57507426723092e-12	19.498395737941	Down	Cx3cl1
829	Tubb3	-0.335824508851957	10.7011508371155	-7.89096387220165	3.97072008599119e-13	9.5569862233626e-12	19.2539578397653	Down	Tubb3
836	Slc16a1	0.359417067017558	11.3829258883277	7.87427912175673	4.37499725392806e-13	1.04338132479212e-11	19.1587611333309	Up	Slc16a1
857	Hsph1	0.288794900168852	13.3621094232411	7.82652784010558	5.77140975949155e-13	1.33968563893494e-11	18.8868114893275	Up	Hsph1
894	Tinagl1	0.432547783974994	7.9353496810254	7.70657632735519	1.15370230322245e-12	2.50245806140338e-11	18.2070054694721	Up	Tinagl1
904	Fcer1g	0.4910366323366	8.86488838353029	7.67380701286362	1.392895912842e-12	2.97729917093462e-11	18.0221362259508	Up	Fcer1g
913	Ppp2r1b	0.300940967629596	9.65419158918429	7.65689257996382	1.53494802201349e-12	3.25428375316957e-11	17.9268571930681	Up	Ppp2r1b
959	Rras	0.269051794671044	8.92660200577073	7.53108010188518	3.15129355251398e-12	6.30017334826433e-11	17.2212915963184	Up	Rras
969	Rell1	0.388186029966815	10.8488712710657	7.50756551818789	3.60259926329843e-12	7.08189617524212e-11	17.0900431001786	Up	Rell1
980	Anxa3	0.72798576129197	9.09864334763811	7.47758861902238	4.27166170034077e-12	8.28617712656524e-11	16.9230140013353	Up	Anxa3
1002	Slc2a1	0.310706064822295	12.6346764480689	7.41139443123012	6.21548027775193e-12	1.16993467311435e-10	16.5553462451839	Up	Slc2a1
1083	Taf4b	0.27258044623918	7.52436412705991	7.18769024640321	2.18191976811473e-11	3.69275772858669e-10	15.3249922503538	Up	Taf4b
1090	C730049O14Rik	0.854717425969185	8.54315629671039	7.16234635412681	2.51255356072365e-11	4.20687068388876e-10	15.1868229757414	Up	C730049O14Rik
1094	Cxadr	0.381991159615595	8.77666844767017	7.143693860255	2.78705588578226e-11	4.63345575462923e-10	15.0852961323836	Up	Cxadr
1134	Ehd1	0.278079861325298	9.67756341227938	7.05457832359471	4.56545845395808e-11	7.2366521283353e-10	14.6021569153665	Up	Ehd1
1146	Fmod	-0.58730385958486	9.93492378539282	-7.01191324870221	5.7759859125314e-11	9.02152161378159e-10	14.3719890919803	Down	Fmod
1189	Sdc4	0.478062143741862	12.0411411343321	6.9209063223368	9.51594504538478e-11	1.40767673212301e-09	13.8835440528969	Up	Sdc4
1194	Stom	0.347186535966428	9.2336660980437	6.90984013171099	1.01092478304181e-10	1.48420895925167e-09	13.8243869423401	Up	Stom
1203	1110008P14Rik	-0.269993923554106	11.2809596516959	-6.88500540871378	1.157679757089e-10	1.67974398849769e-09	13.691815319215	Down	1110008P14Rik
1223	D2Ertd63e	0.292593652989065	6.95375473620018	6.83376688951715	1.53003399989797e-10	2.17041236060406e-09	13.4191268932879	Up	D2Ertd63e
1246	C78692	-0.252378641177022	8.31819340332216	-6.80222449808387	1.81561650051078e-10	2.5118166792402e-09	13.2518216500214	Down	C78692
1247	Anxa4	0.334720019646631	8.50739867069558	6.8016973166476	1.82081066913966e-10	2.51751991929133e-09	13.2490290671759	Up	Anxa4
1265	Sox11	0.262792847909834	10.4593124094083	6.75065017776142	2.3997176707486e-10	3.24348491389846e-09	12.979196445992	Up	Sox11
1274	Krt19	0.284957488114622	5.68532718484626	6.72039859154554	2.82480137039179e-10	3.77245076701952e-09	12.8198279291767	Up	Krt19
1285	Rai14	0.444074722671474	9.39426722099664	6.68678237687145	3.38450601478439e-10	4.444126930872e-09	12.6432099154612	Up	Rai14
1292	3110049I03Rik	-0.283310391344233	5.91638323284056	-6.66161140995057	3.87384470726714e-10	5.04740827990429e-09	12.5112930842922	Down	3110049I03Rik
1298	Trim47	0.554429024372874	7.24574075657615	6.64808645887199	4.16491068136021e-10	5.3845854053843e-09	12.4405285642375	Up	Trim47
1301	Ehd4	0.437881211148283	8.7283251465385	6.63999949006602	4.34912868839266e-10	5.59197493262354e-09	12.3982557449274	Up	Ehd4
1319	Aldh18a1	0.292911211028652	9.52472553574273	6.61230342416194	5.04293123867796e-10	6.36900525418193e-09	12.2537049643465	Up	Aldh18a1
1326	Fermt3	0.459842897694906	8.00703678850265	6.59706009655027	5.4701594730158e-10	6.85330752963276e-09	12.1742959611049	Up	Fermt3
1333	Tgfb1	0.326400729695036	6.21317016423414	6.57837390295188	6.04273347688952e-10	7.48680654565462e-09	12.0770963286322	Up	Tgfb1
1337	Masp1	-0.250694059667876	8.04729826456053	-6.56008739166924	6.66005343947998e-10	8.1809852912698e-09	11.9821306965489	Down	Masp1
1341	8430401P03Rik	-0.291726051485292	7.53220002950009	-6.53734590311108	7.51491760685386e-10	9.1610238454906e-09	11.8642443386808	Down	8430401P03Rik
1393	Gpd1	0.306752398065153	10.0952121357318	6.40063806279947	1.54555342162219e-09	1.75818864054851e-08	11.1606752750014	Up	Gpd1
1397	Casp8	0.47483538216537	7.12592656197835	6.39204006386919	1.61680183337663e-09	1.83028952314412e-08	11.1167211863471	Up	Casp8
1408	Itga4	-0.332140011785283	7.76994913095758	-6.34581136641392	2.05892471104763e-09	2.29550073029046e-08	10.8810027930976	Down	Itga4
1453	Nid1	0.542732501965917	8.69083888326632	6.23653007132682	3.63159850555011e-09	3.82384045243737e-08	10.3279145763205	Up	Nid1
1460	Chd7	0.337618189921605	9.1738593058773	6.22463973383307	3.86159090344268e-09	4.03525942672474e-08	10.268090743593	Up	Chd7
1461	Itgb1	0.293484099048218	9.48680853506507	6.22347350044206	3.88490494435094e-09	4.05781689852148e-08	10.2622268606947	Up	Itgb1
1466	Anxa1	0.57686120331712	7.65574963180087	6.20635705552335	4.24340881246642e-09	4.40096761208162e-08	10.1762424359861	Up	Anxa1
1486	Cybb	0.533673277900047	5.72150114576775	6.17697328071259	4.93607600747421e-09	4.98081449706086e-08	10.0289747178865	Up	Cybb
1508	Hspa1l	0.273541952576975	5.24920531801391	6.12122547734872	6.56857462668573e-09	6.45346660625155e-08	9.75076946326331	Up	Hspa1l
1515	Cnot3	-0.316627843119077	8.73691724853337	-6.10470780609816	7.14680963191786e-09	6.96043553330773e-08	9.66864223013805	Down	Cnot3
1518	Trp53inp1	0.34053526556578	10.5748825425025	6.10352670881024	7.19001877040495e-09	6.99381908635953e-08	9.66277505085048	Up	Trp53inp1
1542	Rpl12	0.287324637485999	8.25021987842821	6.05750495523859	9.08871884287057e-09	8.61246850899042e-08	9.43471588669085	Up	Rpl12
1546	Hapln1	-0.35866846399562	9.81490331389016	-6.05080534553521	9.40330461950918e-09	8.88547983977837e-08	9.40160712303608	Down	Hapln1
1556	Neurod1	-0.295524030035615	8.49209880489157	-6.01891765907056	1.10531348696695e-08	1.0295368406955e-07	9.24434020509877	Down	Neurod1
1581	Pltp	-0.420053512085591	11.2202379230033	-5.9550054970011	1.52592920196141e-08	1.38239887710279e-07	8.93072917490267	Down	Pltp
1596	Fhdc1	0.27236835707777	7.01839827939673	5.89978271459623	2.01290598635107e-08	1.78232847815202e-07	8.66149125012081	Up	Fhdc1
1613	Adamts5	0.377939778707396	7.12230043971855	5.87196453644594	2.31293510348877e-08	2.02132286146037e-07	8.52647974047109	Up	Adamts5
1732	5830456J23Rik	-0.25040784076481	7.6579814381114	-5.49974083761889	1.42756500958767e-07	1.0450274116617e-06	6.76091099371786	Down	5830456J23Rik
1734	4732460I02Rik	-0.30077979244279	7.45494253435984	-5.49116181174151	1.48741379441623e-07	1.08377287359279e-06	6.72114216231686	Down	4732460I02Rik
1744	H2-D1	0.425199390429733	10.0874473659681	5.45879043715831	1.73609380484757e-07	1.24641135604139e-06	6.5714671621152	Up	H2-D1
1764	Prkg1	-0.293403206804308	8.81279685884422	-5.42106784874518	2.07727748733689e-07	1.45837792752632e-06	6.39782245623542	Down	Prkg1
1776	C3	0.559041567283719	5.63696340455265	5.39772692341096	2.32025403600681e-07	1.61114654329991e-06	6.29079845653965	Up	C3
1795	Slc7a11	0.40230729380298	8.37781691415107	5.34410036466997	2.98818158867115e-07	2.0188488265595e-06	6.04612963602997	Up	Slc7a11
1796	Btbd17	-0.296363537754932	7.48760704842675	-5.33776278785232	3.07854065536595e-07	2.07452663612167e-06	6.01732787222103	Down	Btbd17
1807	Arhgdib	0.279319123124097	7.96881065596752	5.30145240796584	3.64988968343016e-07	2.41724157184826e-06	5.85277556958889	Up	Arhgdib
1847	Tmem107	-0.337380216005085	8.65432690960857	-5.16448237862796	6.88989206917612e-07	4.33566714698677e-06	5.23924278771812	Down	Tmem107
1866	Hamp	0.307566819853506	4.49044857917468	5.098814893173	9.3071562582666e-07	5.69360436622241e-06	4.94918947065233	Up	Hamp
1867	Lmna	0.307553117540156	10.152333743173	5.08565970928392	9.88207242469098e-07	6.01866122189307e-06	4.89140617902721	Up	Lmna
1884	Cdc6	0.304237088183503	4.51202971838987	5.00363914866527	1.43263899928838e-06	8.43673169523273e-06	4.53359294171666	Up	Cdc6
1896	Flnc	0.379378823394273	7.5888472451621	4.95734063299516	1.76361885928623e-06	1.01841619035135e-05	4.33350214849943	Up	Flnc
1914	Gdf15	0.329384077421204	5.95109366884156	4.89285678500839	2.35063949999099e-06	1.32324161261175e-05	4.05711234535294	Up	Gdf15
1927	Cd24a	0.417653240667439	9.91073644829085	4.82226920410759	3.210021553009e-06	1.75732035193975e-05	3.75765463080871	Up	Cd24a
1948	Fmnl1	-0.259243885245692	8.45075073124936	-4.7456705076478	4.48573743629183e-06	2.3587653644562e-05	3.43639915648706	Down	Fmnl1
1960	Bhlhe22	-0.250832426748689	10.7454426353782	-4.65688934750889	6.58064573010634e-06	3.35182022649453e-05	3.06893884861191	Down	Bhlhe22
1970	B230303O12Rik	0.280010778712289	6.00385062485156	4.56340899766308	9.79840132851147e-06	4.80731507117926e-05	2.68778444802844	Up	B230303O12Rik
1978	Postn	0.29570443936703	7.02060189344042	4.51206292893455	1.21639807660126e-05	5.86021476977853e-05	2.48097189840898	Up	Postn
1980	Serpine1	0.553977703565916	6.80196473879988	4.49939315836779	1.28273333375763e-05	6.14827356525207e-05	2.43022030913214	Up	Serpine1
1990	Hbb-b2	0.437278335797222	7.47082279642549	4.43966982426348	1.645230806305e-05	7.68505008369673e-05	2.1924873390279	Up	Hbb-b2
2002	Cd36	0.288834409249823	5.31979673047657	4.36448715039349	2.24308572862964e-05	0.000101644149018593	1.89676904973125	Up	Cd36
2010	Fcgr1	0.375664448510589	7.47480152636443	4.33023713665147	2.58007393496487e-05	0.00011509403115507	1.7633766511731	Up	Fcgr1
2030	Ltbp4	-0.257053918830818	7.29804541161203	-4.19099760691818	4.52093209520796e-05	0.00019118130665802	1.22973037448715	Down	Ltbp4
2059	Clcf1	0.404376289211171	6.63188675252361	4.00235141374315	9.46426083022563e-05	0.000371470260923693	0.529275220349699	Up	Clcf1
2069	Lgals3bp	0.312841288916554	8.4534723317563	3.93318708764794	0.000123320178698759	0.000471119583316402	0.279091386391606	Up	Lgals3bp
2070	Fn1	0.293631017794396	9.80508223045102	3.91012139088637	0.000134599449112561	0.00050956900227287	0.196458684469989	Up	Fn1
2072	H2-K1	0.366055346478019	9.98503618832976	3.90694497703617	0.000136227505259078	0.000515151372511429	0.18511074670046	Up	H2-K1
2099	S100a10	0.337057113325144	10.8498268949223	3.5434581799535	0.00051408134194362	0.00169729933992938	-1.06212212820419	Up	S100a10
2110	Prss23	0.293423785998401	9.07738771213368	3.45238347692342	0.00070630005617916	0.00226260665753507	-1.35834967308536	Up	Prss23
2131	Psmb8	0.284924845926868	7.58802662305879	3.04220409086241	0.00273390217463859	0.00754223088484265	-2.60866988406504	Up	Psmb8
