# Supplementary material for: Exosome-related genes influence the progression of stroke through neuroinflammatory responses
Source: Front Neurol. 2025 May 19;16:1517588. doi: 10.3389/fneur.2025.1517588 (PMC12127164; doi:10.3389/fneur.2025.1517588)
Supplement: Supplementary file 1 [file Data_Sheet_1.ZIP › Table Supplimetary/Table S6 mRNA-miRNA interactions.csv]

miRNAname	geneName
mmu-miR-124-3p	Lgals3
mmu-miR-1a-3p	Fn1
mmu-miR-141-3p	Fn1
mmu-miR-199a-3p	Fn1
mmu-miR-206-3p	Fn1
mmu-miR-200a-3p	Fn1
mmu-miR-218-5p	Fn1
mmu-miR-340-5p	Fn1
mmu-miR-199b-3p	Fn1
mmu-miR-1953	Fn1
mmu-miR-3059-5p	Fn1
mmu-miR-3074-5p	Fn1
mmu-miR-448-5p	Fn1
mmu-miR-5616-5p	Fn1
mmu-miR-27b-3p	Csf1
mmu-miR-126a-5p	Csf1
mmu-miR-128-3p	Csf1
mmu-miR-130a-3p	Csf1
mmu-miR-152-3p	Csf1
mmu-miR-205-5p	Csf1
mmu-miR-301a-3p	Csf1
mmu-miR-130b-3p	Csf1
mmu-miR-148a-3p	Csf1
mmu-miR-27a-3p	Csf1
mmu-miR-148b-3p	Csf1
mmu-miR-214-3p	Csf1
mmu-miR-532-5p	Csf1
mmu-miR-669b-5p	Csf1
mmu-miR-721	Csf1
mmu-miR-761	Csf1
mmu-miR-301b-3p	Csf1
mmu-miR-423-5p	Csf1
mmu-miR-1968-5p	Csf1
mmu-miR-3088-3p	Csf1
mmu-miR-3113-5p	Csf1
mmu-miR-346-3p	Csf1
mmu-miR-6339	Csf1
mmu-miR-6341	Csf1
mmu-miR-130c	Csf1
mmu-miR-6386	Csf1
mmu-miR-6389	Csf1
mmu-miR-6539	Csf1
mmu-miR-199a-5p	Cd36
mmu-miR-92a-3p	Cd36
mmu-miR-32-5p	Cd36
mmu-miR-199b-5p	Cd36
mmu-miR-448-3p	Cd36
mmu-miR-485-5p	Cd36
mmu-miR-92b-3p	Cd36
mmu-miR-669j	Cd36
mmu-miR-669i	Cd36
mmu-miR-1962	Cd36
