# Supplementary material for: Exosome-related genes influence the progression of stroke through neuroinflammatory responses
Source: Front Neurol. 2025 May 19;16:1517588. doi: 10.3389/fneur.2025.1517588 (PMC12127164; doi:10.3389/fneur.2025.1517588)
Supplement: Supplementary file 1 [file Data_Sheet_1.ZIP › Table Supplimetary/Table S7 mRNA-TFs interactions.csv]

TF	mRNA
JARID2	Cd14
JUN	Cd14
JUNB	Cd14
JUND	Cd14
KDM4C	Cd14
KLF3	Cd14
KLF4	Cd14
KMT2B	Cd14
LHX2	Cd14
LHX6	Cd14
LMO2	Cd14
MAFK	Cd14
MAZ	Cd14
MED1	Cd14
MEN1	Cd14
MTF2	Cd14
MXI1	Cd14
MYC	Cd14
MYOD1	Cd14
MYOG	Cd14
NANOG	Cd14
NCOA3	Cd14
NCOR1	Cd14
NFATC1	Cd14
NFE2L2	Cd14
NFIB	Cd14
NKX2-1	Cd14
NKX2-2	Cd14
NKX2-5	Cd14
NR1D1	Cd14
NR1H	Cd14
NR1H4	Cd14
NR3C1	Cd14
NR4A1	Cd14
NR5A2	Cd14
NRF1	Cd14
OSR1	Cd14
OTX2	Cd14
PAX5	Cd14
PBX1	Cd14
PCGF1	Cd14
PCGF2	Cd14
PCGF6	Cd14
PHF8	Cd14
PHIP	Cd14
POLR2A	Cd14
PPARA	Cd14
PPARG	Cd14
PRDM1	Cd14
PRDM9	Cd14
RBBP4	Cd14
RBPJ	Cd14
REL	Cd14
RELA	Cd14
RNF2	Cd14
RUNX1	Cd14
RUNX1-ETO	Cd14
RUNX2	Cd14
RXR	Cd14
RXRA	Cd14
RXRA-B	Cd14
SAP130	Cd14
SATB1	Cd14
SF1	Cd14
SMAD2-3	Cd14
SMAD2_3	Cd14
SMAD4	Cd14
SMARCA4	Cd14
SMARCC1	Cd14
SNAI1-2	Cd14
SOX2	Cd14
SP1	Cd14
SP3	Cd14
SPI1	Cd14
STAT1	Cd14
STAT2	Cd14
STAT3	Cd14
STAT5	Cd14
STAT5A	Cd14
STAT6	Cd14
SUZ12	Cd14
T	Cd14
TAF12	Cd14
TAF2	Cd14
TBP	Cd14
TBX5	Cd14
TCF12	Cd14
TCF3	Cd14
TCF7L1	Cd14
TET2	Cd14
TET3	Cd14
TFAP2A	Cd14
TFAP2C	Cd14
TP53	Cd14
TRIM28	Cd14
TRP53	Cd14
TRP63	Cd14
TWIST2	Cd14
USF1	Cd14
VDR	Cd14
WIZ	Cd14
YY1	Cd14
ZBTB11	Cd14
ZBTB16	Cd14
ZC3H10	Cd14
ZFP384	Cd14
ZFP759	Cd14
ZFP953	Cd14
ZFP992	Cd14
ZFPM1	Cd14
ZIC2	Cd14
ZMIZ1	Cd14
ZNF384	Cd14
AFF3	Cd14
AHR	Cd14
ARNT2	Cd14
ASXL1	Cd14
ATF1	Cd14
ATF3	Cd14
BAP1	Cd14
BCL11B	Cd14
BIRA	Cd14
BRD4	Cd14
BRD9	Cd14
CBFB	Cd14
CBX7	Cd14
CEBPA	Cd14
CEBPB	Cd14
CEBPD	Cd14
CHD4	Cd14
CLOCK	Cd14
CREB1	Cd14
CREBBP	Cd14
DLX2	Cd14
DLX3	Cd14
DLX5	Cd14
DNMT3A	Cd14
DPPA4	Cd14
DUX4	Cd14
EBF1	Cd14
ELF1	Cd14
EP300	Cd14
EPOP	Cd14
ESR1	Cd14
ESR2	Cd14
ESRRA	Cd14
ESRRB	Cd14
ESRRG	Cd14
ETS1	Cd14
EZH2	Cd14
FAIRE	Cd14
FLI1	Cd14
FOS	Cd14
FOSL2	Cd14
FOXA1	Cd14
FOXA2	Cd14
FOXH1	Cd14
GABPA	Cd14
GATA1	Cd14
GFI1	Cd14
GPS2	Cd14
HDAC1	Cd14
HDAC2	Cd14
HDAC3	Cd14
HNF4A	Cd14
HOXD11	Cd14
IKZF1	Cd14
IRF1	Cd14
IRF3	Cd14
IRF4	Cd14
IRF5	Cd14
IRF9	Cd14
ATF3	Cd36
BCL6	Cd36
BHLHE40	Cd36
BRD4	Cd36
CDX2	Cd36
CEBPA	Cd36
CEBPB	Cd36
CEBPD	Cd36
CHD4	Cd36
CREB1	Cd36
CREB3L2	Cd36
CREBBP	Cd36
DNMT3A	Cd36
DUX4	Cd36
EBF2	Cd36
ELF1	Cd36
EP300	Cd36
ESR1	Cd36
ESR2	Cd36
ETS1	Cd36
FLI1	Cd36
FOS	Cd36
FOXA1	Cd36
FOXA2	Cd36
GATA1	Cd36
GATA4	Cd36
GMNN	Cd36
GPS2	Cd36
HAND2	Cd36
HDAC1	Cd36
HDAC2	Cd36
HDAC3	Cd36
HLF	Cd36
HNF1B	Cd36
HNF4A	Cd36
IRF1	Cd36
IRF3	Cd36
IRF5	Cd36
JUNB	Cd36
JUND	Cd36
MYC	Cd36
NCOA3	Cd36
NCOR1	Cd36
NKX2-1	Cd36
NR1D1	Cd36
NR1H	Cd36
NR3C1	Cd36
OTX2	Cd36
PPARA	Cd36
PPARD	Cd36
PPARG	Cd36
PRDM16	Cd36
PROX1	Cd36
RAD21	Cd36
RAI1	Cd36
RBPJ	Cd36
RCOR1	Cd36
RELA	Cd36
RORA	Cd36
RORC	Cd36
RUNX1	Cd36
RXRA	Cd36
RXRA-B	Cd36
SATB1	Cd36
SMAD4	Cd36
SPI1	Cd36
STAT1	Cd36
STAT2	Cd36
STAT5	Cd36
STAT5A	Cd36
STAT6	Cd36
T	Cd36
TAF12	Cd36
TAF2	Cd36
TAL1	Cd36
TCF12	Cd36
TCF3	Cd36
TLE3	Cd36
TRIM28	Cd36
TRP53	Cd36
VDR	Cd36
YAP1	Cd36
ZBTB11	Cd36
ZFP992	Cd36
ZNF384	Cd36
ADNP	Cd68
AFF3	Cd68
AHR	Cd68
AR	Cd68
ARID1A	Cd68
ARID4B	Cd68
ARNT2	Cd68
ARNTL	Cd68
ASCL1	Cd68
ASCL2	Cd68
ASXL1	Cd68
ATF3	Cd68
BACH2	Cd68
BAP1	Cd68
BATF	Cd68
BCL11B	Cd68
BCL6	Cd68
BHLHE40	Cd68
BHLHE41	Cd68
BRD4	Cd68
BRD9	Cd68
BTAF1	Cd68
CBFA2T3	Cd68
CBFB	Cd68
CBX7	Cd68
CDK6	Cd68
CEBPA	Cd68
CEBPB	Cd68
CEBPD	Cd68
CHD4	Cd68
CLOCK	Cd68
CREB1	Cd68
CREBBP	Cd68
CTCF	Cd68
CTCFL	Cd68
CTNNB1	Cd68
DIDO1	Cd68
DLX5	Cd68
DNMT3A	Cd68
DPPA4	Cd68
DUX4	Cd68
E2F4	Cd68
EBF1	Cd68
EGR1	Cd68
ELF1	Cd68
ELF4	Cd68
ELF5	Cd68
EP300	Cd68
EPOP	Cd68
ESR1	Cd68
ESR2	Cd68
ESRRB	Cd68
ESRRG	Cd68
ETS1	Cd68
ETS2	Cd68
ETV4	Cd68
EZH2	Cd68
FAIRE	Cd68
FAM208A	Cd68
FLI1	Cd68
FOS	Cd68
FOSL2	Cd68
FOXA1	Cd68
FOXA2	Cd68
FOXF1	Cd68
FOXH1	Cd68
FOXO1	Cd68
FOXO3	Cd68
FOXP1	Cd68
FOXP3	Cd68
GABPA	Cd68
GATA1	Cd68
GFI1	Cd68
GLI3	Cd68
GMNN	Cd68
GPS2	Cd68
HCFC1	Cd68
HDAC1	Cd68
HDAC2	Cd68
HDAC3	Cd68
HES1	Cd68
HLF	Cd68
HNF1A	Cd68
HNF4A	Cd68
HOXB5	Cd68
HTATSF1	Cd68
IKZF1	Cd68
INO80	Cd68
IRF3	Cd68
IRF4	Cd68
IRF5	Cd68
IRF8	Cd68
IRF9	Cd68
JUN	Cd68
JUNB	Cd68
JUND	Cd68
KDM1A	Cd68
KDM4C	Cd68
KDM5A	Cd68
KDM6A	Cd68
KDM6B	Cd68
KLF3	Cd68
KLF4	Cd68
KMT2A	Cd68
KMT2B	Cd68
KMT2D	Cd68
LHX2	Cd68
LHX6	Cd68
LMNB1	Cd68
LMO2	Cd68
MAFK	Cd68
MAX	Cd68
MAZ	Cd68
MED1	Cd68
MED12	Cd68
MED24	Cd68
MED26	Cd68
MEF2A	Cd68
MEF2C	Cd68
MEN1	Cd68
MORC3	Cd68
MTA2	Cd68
MTF2	Cd68
MXI1	Cd68
MYC	Cd68
MYCN	Cd68
MYOD1	Cd68
MYOG	Cd68
NCAPH2	Cd68
NCOA3	Cd68
NCOR1	Cd68
NCOR2	Cd68
NELFE	Cd68
NEUROD1	Cd68
NFATC1	Cd68
NFE2L2	Cd68
NFIA	Cd68
NFIB	Cd68
NIPBL	Cd68
NKX2-1	Cd68
NKX2-2	Cd68
NPAS4	Cd68
NR1D1	Cd68
NR1H	Cd68
NR3C1	Cd68
NR4A1	Cd68
NR5A1	Cd68
NR5A2	Cd68
NRF1	Cd68
NUP153	Cd68
OBOX1	Cd68
OLIG2	Cd68
OSR1	Cd68
OTX2	Cd68
PAX5	Cd68
PBRM1	Cd68
PBX1	Cd68
PCGF1	Cd68
PCGF6	Cd68
PGR	Cd68
PHF8	Cd68
PHIP	Cd68
PITX1	Cd68
PKNOX1	Cd68
POLR2A	Cd68
POLR2AphosphoS2	Cd68
POU5F1	Cd68
PPARA	Cd68
PPARG	Cd68
PRDM1	Cd68
PRDM16	Cd68
PRDM9	Cd68
PROX1	Cd68
PTF1A	Cd68
RAD21	Cd68
RAD21L	Cd68
RBBP4	Cd68
RBP1	Cd68
RBPJ	Cd68
RCOR1	Cd68
REL	Cd68
RELA	Cd68
RNF2	Cd68
RORA	Cd68
RORC	Cd68
RUNX1	Cd68
RUNX2	Cd68
RXR	Cd68
RXRA	Cd68
RXRA-B	Cd68
RYBP	Cd68
SALL4	Cd68
SAP130	Cd68
SIN3A	Cd68
SIX2	Cd68
SMAD2-3	Cd68
SMAD4	Cd68
SMARCA4	Cd68
SMARCC1	Cd68
SMC1A	Cd68
SMC3	Cd68
SNAI1	Cd68
SOX11	Cd68
SOX2	Cd68
SOX4	Cd68
SP1	Cd68
SP3	Cd68
SPI1	Cd68
SRF	Cd68
STAG2	Cd68
STAT2	Cd68
STAT4	Cd68
STAT5	Cd68
STAT5A	Cd68
STAT6	Cd68
SUPT16	Cd68
SUZ12	Cd68
T	Cd68
TAF12	Cd68
TAF2	Cd68
TBL1X	Cd68
TBP	Cd68
TBX21	Cd68
TBX5	Cd68
TCF12	Cd68
TCF3	Cd68
TCF4	Cd68
TCF7	Cd68
TEAD1	Cd68
TERF2	Cd68
TET2	Cd68
TET3	Cd68
TFAP2A	Cd68
TFAP2C	Cd68
TFAP4	Cd68
TP63	Cd68
TRP53	Cd68
TRP63	Cd68
UBTF	Cd68
USF1	Cd68
USF2	Cd68
VDR	Cd68
VSX2	Cd68
WDR5	Cd68
WIZ	Cd68
WT1	Cd68
YAP1	Cd68
YY1	Cd68
ZACN	Cd68
ZBTB11	Cd68
ZBTB16	Cd68
ZBTB7B	Cd68
ZC3H10	Cd68
ZFP281	Cd68
ZFP874B	Cd68
ZFP953	Cd68
ZFP992	Cd68
ZFPM1	Cd68
ZIC2	Cd68
ZIC3	Cd68
ZMIZ1	Cd68
ZMYND8	Cd68
ZNF384	Cd68
ASCL2	Cd86
BATF	Cd86
BATF3	Cd86
BCL11B	Cd86
CBFB	Cd86
CBX7	Cd86
CEBPA	Cd86
CEBPB	Cd86
CEBPD	Cd86
CREB1	Cd86
CTCFL	Cd86
DUXBL1	Cd86
ELF1	Cd86
ELF5	Cd86
EP300	Cd86
EPOP	Cd86
ESR1	Cd86
ETS1	Cd86
ETS2	Cd86
ETV6	Cd86
EZH2	Cd86
FLI1	Cd86
FOXA1	Cd86
FOXD3	Cd86
FOXH1	Cd86
FOXP3	Cd86
HDAC1	Cd86
HDAC2	Cd86
HDAC3	Cd86
HOXD11	Cd86
IRF1	Cd86
IRF3	Cd86
IRF4	Cd86
IRF5	Cd86
IRF9	Cd86
JARID2	Cd86
JUN	Cd86
JUND	Cd86
KDM4C	Cd86
KLF4	Cd86
KMT2A	Cd86
KMT2B	Cd86
LMNB1	Cd86
MAFK	Cd86
MAZ	Cd86
MEF2A	Cd86
MEF2C	Cd86
MTF2	Cd86
MYC	Cd86
NANOG	Cd86
NFATC1	Cd86
NIPBL	Cd86
NR1H	Cd86
OTX2	Cd86
PCGF1	Cd86
PHIP	Cd86
POU5F1	Cd86
PRDM1	Cd86
PRDM9	Cd86
RCOR1	Cd86
RELA	Cd86
RNF2	Cd86
RUNX1	Cd86
RUNX3	Cd86
SALL4	Cd86
SATB1	Cd86
SIN3A	Cd86
SMAD2	Cd86
SMAD3	Cd86
SMAD4	Cd86
SMARCA4	Cd86
SMC3	Cd86
SOX2	Cd86
SP1	Cd86
SPI1	Cd86
STAT1	Cd86
STAT2	Cd86
STAT5A	Cd86
STAT6	Cd86
SUZ12	Cd86
TAF12	Cd86
TAF15	Cd86
TBP	Cd86
TCF12	Cd86
TCF3	Cd86
TFAP2C	Cd86
TOX2	Cd86
VSX2	Cd86
WDR5	Cd86
YY1	Cd86
ZBTB11	Cd86
ZBTB7B	Cd86
ZFP281	Cd86
ZFP384	Cd86
ZFPM1	Cd86
ZIC2	Cd86
ZNF384	Cd86
ARID4B	Csf1
ARNTL	Csf1
ASCL2	Csf1
ASXL1	Csf1
ATF1	Csf1
ATF3	Csf1
BACH1	Csf1
BACH2	Csf1
BAP1	Csf1
BATF	Csf1
BBX	Csf1
BCL11B	Csf1
BCL6	Csf1
BHLHE40	Csf1
BRD4	Csf1
CBFB	Csf1
CBX7	Csf1
CDK6	Csf1
CDX2	Csf1
CEBPA	Csf1
CEBPB	Csf1
CEBPD	Csf1
CHD4	Csf1
CREB3L2	Csf1
CREBBP	Csf1
DLX3	Csf1
DLX5	Csf1
DNMT3A	Csf1
EBF1	Csf1
EBF2	Csf1
ELF1	Csf1
ELF5	Csf1
EP300	Csf1
EPOP	Csf1
ESR1	Csf1
ESR2	Csf1
ESRRB	Csf1
ETS1	Csf1
ETS2	Csf1
EZH2	Csf1
FAIRE	Csf1
FLI1	Csf1
FOS	Csf1
FOSL2	Csf1
FOXA1	Csf1
FOXA2	Csf1
FOXJ2	Csf1
FOXK1	Csf1
FOXL2	Csf1
FOXO1	Csf1
FOXO3	Csf1
FOXP1	Csf1
GATA4	Csf1
GPS2	Csf1
HAND2	Csf1
HDAC1	Csf1
HDAC2	Csf1
HDAC3	Csf1
HNF4A	Csf1
HOXD11	Csf1
IKZF1	Csf1
IRF1	Csf1
IRF2	Csf1
IRF3	Csf1
IRF4	Csf1
IRF5	Csf1
IRF8	Csf1
IRF9	Csf1
ISL1	Csf1
JARID2	Csf1
JUN	Csf1
JUNB	Csf1
JUND	Csf1
KDM1A	Csf1
KLF1	Csf1
KLF4	Csf1
KMT2D	Csf1
LHX2	Csf1
LMNB1	Csf1
MAX	Csf1
MED12	Csf1
MED24	Csf1
MEF2C	Csf1
MTF2	Csf1
MYC	Csf1
MYOD1	Csf1
MYOG	Csf1
NANOG	Csf1
NCOA3	Csf1
NCOR1	Csf1
NEUROD1	Csf1
NEUROG2	Csf1
NFATC1	Csf1
NKX2-1	Csf1
NKX2-2	Csf1
NKX2-5	Csf1
NR1D1	Csf1
NR1H	Csf1
NR3C1	Csf1
NR4A1	Csf1
NUP153	Csf1
OLIG2	Csf1
OSR1	Csf1
OTX2	Csf1
PAX5	Csf1
PCGF1	Csf1
PCGF2	Csf1
PCGF6	Csf1
PHF8	Csf1
PHIP	Csf1
PPARA	Csf1
PPARG	Csf1
PRDM1	Csf1
PRDM16	Csf1
PROX1	Csf1
RAD21L	Csf1
RBPJ	Csf1
REL	Csf1
RELA	Csf1
RNF2	Csf1
RUNX1	Csf1
RUNX2	Csf1
RUNX3	Csf1
RXR	Csf1
RXRA	Csf1
RXRA-B	Csf1
SAP130	Csf1
SIX2	Csf1
SMAD2-3	Csf1
SMAD2_3	Csf1
SMAD3	Csf1
SMAD4	Csf1
SMARCA4	Csf1
SMARCC1	Csf1
SNAI1	Csf1
SOX11	Csf1
SP3	Csf1
SPI1	Csf1
SRF	Csf1
STAT1	Csf1
STAT2	Csf1
STAT3	Csf1
STAT5	Csf1
STAT5A	Csf1
STAT6	Csf1
SUPT16	Csf1
SUZ12	Csf1
TAF10	Csf1
TAF12	Csf1
TBX21	Csf1
TBX5	Csf1
TCF12	Csf1
TCF3	Csf1
TET2	Csf1
TFAP2A	Csf1
TFAP2C	Csf1
TP63	Csf1
TRP53	Csf1
TRP63	Csf1
TRP73	Csf1
TWIST2	Csf1
USF1	Csf1
ZACN	Csf1
ZBTB17	Csf1
ZC3H10	Csf1
ZFP281	Csf1
ZFP319	Csf1
ZFPM1	Csf1
ZIC2	Csf1
ZIC3	Csf1
ATF3	Fn1
BACH1	Fn1
BCL6	Fn1
BHLHA15	Fn1
BRD4	Fn1
BTAF1	Fn1
CBX7	Fn1
CEBPA	Fn1
CEBPB	Fn1
CREB1	Fn1
CREBBP	Fn1
CTCF	Fn1
CTNNB1	Fn1
DGCR8	Fn1
DLX1	Fn1
DLX2	Fn1
DLX5	Fn1
DLX6	Fn1
DPPA4	Fn1
DUX4	Fn1
EP300	Fn1
EPOP	Fn1
ESRRB	Fn1
ESRRG	Fn1
EZH2	Fn1
FOSL1	Fn1
FOXH1	Fn1
GABPA	Fn1
GATA2	Fn1
GATA4	Fn1
GFI1	Fn1
GPS2	Fn1
HDAC1	Fn1
HDAC2	Fn1
HDAC3	Fn1
HNF4A	Fn1
HOXC10	Fn1
HOXD11	Fn1
KDM4C	Fn1
KDM6B	Fn1
KLF4	Fn1
KMT2B	Fn1
KMT2D	Fn1
LDB1	Fn1
MBD3	Fn1
MED1	Fn1
MED12	Fn1
MEN1	Fn1
MTA2	Fn1
MTA3	Fn1
MYOD1	Fn1
NACC1	Fn1
NANOG	Fn1
NEUROG2	Fn1
NFIA	Fn1
NKX2-2	Fn1
NKX2-5	Fn1
NR1D1	Fn1
NR1H4	Fn1
NR5A2	Fn1
NUP153	Fn1
OLIG2	Fn1
OTX2	Fn1
PCGF1	Fn1
PHF8	Fn1
POLR2A	Fn1
POU5F1	Fn1
PPARA	Fn1
PRDM1	Fn1
PROX1	Fn1
RBBP4	Fn1
RELA	Fn1
RNF2	Fn1
RUNX2	Fn1
RXRA	Fn1
RXRA-B	Fn1
RXRG	Fn1
RYBP	Fn1
SAP130	Fn1
SMAD2_3	Fn1
SOX2	Fn1
SOX4	Fn1
SP3	Fn1
SRF	Fn1
STAT2	Fn1
STAT6	Fn1
TAF10	Fn1
TAF2	Fn1
TBP	Fn1
TBX5	Fn1
TERF2	Fn1
TET2	Fn1
TFAP2A	Fn1
USF1	Fn1
YY1	Fn1
ZACN	Fn1
ZBTB11	Fn1
ZFP281	Fn1
ZFP759	Fn1
ZFP872	Fn1
ZFP874A	Fn1
ZIC2	Fn1
ZIC3	Fn1
ZNF384	Fn1
ARNTL	Icam1
ASXL1	Icam1
BAP1	Icam1
BHLHE40	Icam1
BRD4	Icam1
CHD4	Icam1
CLOCK	Icam1
ELF1	Icam1
EP300	Icam1
EPOP	Icam1
ESR1	Icam1
ESR2	Icam1
ESRRA	Icam1
ESRRB	Icam1
ESRRG	Icam1
ETS1	Icam1
EZH2	Icam1
FLI1	Icam1
FOXH1	Icam1
FOXP3	Icam1
GFI1	Icam1
HCFC1	Icam1
HDAC1	Icam1
HDAC2	Icam1
HDAC3	Icam1
HNF4A	Icam1
HTATSF1	Icam1
IRF3	Icam1
IRF4	Icam1
IRF8	Icam1
KDM4C	Icam1
KLF4	Icam1
KMT2A	Icam1
KMT2B	Icam1
MAZ	Icam1
MBD3	Icam1
MED12	Icam1
MED26	Icam1
MTA2	Icam1
MYC	Icam1
NANOG	Icam1
NCOA3	Icam1
NCOR1	Icam1
NEUROD1	Icam1
NEUROG2	Icam1
NR1D1	Icam1
NR1H	Icam1
NR5A1	Icam1
NR5A2	Icam1
NRF1	Icam1
PAX5	Icam1
PBRM1	Icam1
PCGF1	Icam1
PCGF6	Icam1
PHF8	Icam1
PRDM9	Icam1
RBPJ	Icam1
REL	Icam1
RELA	Icam1
RNF2	Icam1
RUNX1	Icam1
RUNX2	Icam1
RXR	Icam1
RXRA	Icam1
RXRA-B	Icam1
RYBP	Icam1
SIN3A	Icam1
SMAD2	Icam1
SMAD4	Icam1
SNAI1	Icam1
SP1	Icam1
SP3	Icam1
SPI1	Icam1
STAT1	Icam1
STAT3	Icam1
STAT4	Icam1
STAT5	Icam1
STAT6	Icam1
SUPT16	Icam1
TAF12	Icam1
TAF2	Icam1
TCF12	Icam1
TEAD1	Icam1
TET2	Icam1
TFAP2C	Icam1
TFAP4	Icam1
TP53	Icam1
TRP53	Icam1
VDR	Icam1
WDR5	Icam1
YY1	Icam1
ZBTB17	Icam1
ZBTB7B	Icam1
ZFP217	Icam1
ZFP281	Icam1
ZIC2	Icam1
ZIC3	Icam1
FOXH1	Lgals3
FOXO3	Lgals3
FOXP3	Lgals3
ATF3	Lgals3
HDAC2	Lgals3
HLF	Lgals3
BACH2	Lgals3
IRF4	Lgals3
JARID2	Lgals3
JUN	Lgals3
JUNB	Lgals3
JUND	Lgals3
KDM1A	Lgals3
KLF3	Lgals3
KLF4	Lgals3
KMT2D	Lgals3
LMO2	Lgals3
MAX	Lgals3
MED24	Lgals3
MEF2C	Lgals3
MTF2	Lgals3
NFE2L2	Lgals3
NFIA	Lgals3
NIPBL	Lgals3
NR1D1	Lgals3
NR1H	Lgals3
NR1H3	Lgals3
NR3C1	Lgals3
NRF1	Lgals3
NUP153	Lgals3
OBOX1	Lgals3
OTX2	Lgals3
PAX5	Lgals3
PCGF1	Lgals3
PHF8	Lgals3
PITX1	Lgals3
POU5F1	Lgals3
PPARG	Lgals3
CBFB	Lgals3
PRDM1	Lgals3
PRDM9	Lgals3
RBPJ	Lgals3
RELA	Lgals3
RNF2	Lgals3
RUNX1	Lgals3
RUNX2	Lgals3
RXRA-B	Lgals3
RXRG	Lgals3
RYBP	Lgals3
SMAD2-3	Lgals3
SMAD4	Lgals3
SMARCA4	Lgals3
SOX2	Lgals3
SP1	Lgals3
SP3	Lgals3
SPI1	Lgals3
SRF	Lgals3
CDK9	Lgals3
STAT1	Lgals3
STAT2	Lgals3
STAT4	Lgals3
STAT5	Lgals3
STAT6	Lgals3
SUZ12	Lgals3
TAF10	Lgals3
TAF12	Lgals3
TAF2	Lgals3
CEBPA	Lgals3
CEBPB	Lgals3
TCF4	Lgals3
TEAD1	Lgals3
TEAD4	Lgals3
TET2	Lgals3
CEBPD	Lgals3
TLE3	Lgals3
TRP53	Lgals3
VDR	Lgals3
ZBTB7B	Lgals3
ZFP24	Lgals3
CHD4	Lgals3
ZIC2	Lgals3
CREBBP	Lgals3
DNMT3A	Lgals3
DPPA4	Lgals3
EP300	Lgals3
EPOP	Lgals3
ESR1	Lgals3
ESR2	Lgals3
ASCL2	Lgals3
ESRRB	Lgals3
ESRRG	Lgals3
FLI1	Lgals3
FOS	Lgals3
FOSL1	Lgals3
FOSL2	Lgals3
ASXL1	Tgfb1
CBX7	Tgfb1
CDK6	Tgfb1
CHD4	Tgfb1
CREB1	Tgfb1
CTCF	Tgfb1
CTCFL	Tgfb1
DPPA4	Tgfb1
EBF1	Tgfb1
ESR2	Tgfb1
ETS1	Tgfb1
EZH2	Tgfb1
FLI1	Tgfb1
FOXP3	Tgfb1
HDAC1	Tgfb1
HDAC2	Tgfb1
HNF4G	Tgfb1
HTATSF1	Tgfb1
IRF4	Tgfb1
JUN	Tgfb1
KDM1A	Tgfb1
KDM4C	Tgfb1
KLF4	Tgfb1
MAZ	Tgfb1
MBD3	Tgfb1
MED26	Tgfb1
MTF2	Tgfb1
MYOD1	Tgfb1
PCGF2	Tgfb1
PHF8	Tgfb1
PHIP	Tgfb1
PRDM9	Tgfb1
RAD21	Tgfb1
RAD21L	Tgfb1
RELA	Tgfb1
RNF2	Tgfb1
RUNX1	Tgfb1
RXRA-B	Tgfb1
RYBP	Tgfb1
SMAD3	Tgfb1
SMC1A	Tgfb1
SOX2	Tgfb1
SP1	Tgfb1
SP3	Tgfb1
SRF	Tgfb1
STAG2	Tgfb1
STAT1	Tgfb1
STAT4	Tgfb1
STAT5	Tgfb1
STAT6	Tgfb1
SUZ12	Tgfb1
TAF12	Tgfb1
TCF12	Tgfb1
TET2	Tgfb1
TFAP2A	Tgfb1
TFAP2C	Tgfb1
WT1	Tgfb1
YY1	Tgfb1
ZBTB11	Tgfb1
ZBTB7B	Tgfb1
ZC3H10	Tgfb1
ZFP281	Tgfb1
ZFP296	Tgfb1
AEBP2	Tlr2
AR	Tlr2
ARNT2	Tlr2
ARNTL	Tlr2
ASCL2	Tlr2
ATF3	Tlr2
BACH1	Tlr2
BATF	Tlr2
BCL11B	Tlr2
BCL6	Tlr2
BHLHE40	Tlr2
BRD4	Tlr2
BTAF1	Tlr2
CDK6	Tlr2
CEBPA	Tlr2
CEBPB	Tlr2
CEBPD	Tlr2
CHD4	Tlr2
CLOCK	Tlr2
CREB1	Tlr2
CREBBP	Tlr2
CTCF	Tlr2
CTCFL	Tlr2
DLX5	Tlr2
DPPA4	Tlr2
DUX4	Tlr2
ELF1	Tlr2
EP300	Tlr2
EPOP	Tlr2
ERF	Tlr2
ESR1	Tlr2
ESR2	Tlr2
ESRRB	Tlr2
ESRRG	Tlr2
ETS1	Tlr2
ETV4	Tlr2
ETV5	Tlr2
FLI1	Tlr2
FOS	Tlr2
FOSL2	Tlr2
FOXA1	Tlr2
FOXA2	Tlr2
FOXA3	Tlr2
FOXK1	Tlr2
FOXO1	Tlr2
FOXO3	Tlr2
FOXP1	Tlr2
GABPA	Tlr2
GATA3	Tlr2
GFI1	Tlr2
GPS2	Tlr2
HCFC1	Tlr2
HDAC1	Tlr2
HDAC2	Tlr2
HDAC3	Tlr2
HLF	Tlr2
HNF4A	Tlr2
HNF4G	Tlr2
IKZF1	Tlr2
IRF1	Tlr2
IRF3	Tlr2
IRF4	Tlr2
IRF5	Tlr2
IRF8	Tlr2
IRF9	Tlr2
ISL1	Tlr2
JUN	Tlr2
JUNB	Tlr2
JUND	Tlr2
KDM4C	Tlr2
KDM6A	Tlr2
KMT2A	Tlr2
KMT2D	Tlr2
LMNB1	Tlr2
LMO2	Tlr2
MAFK	Tlr2
MAX	Tlr2
MAZ	Tlr2
MED1	Tlr2
MEF2A	Tlr2
MEF2C	Tlr2
MEIS1	Tlr2
MTA2	Tlr2
MTA3	Tlr2
MTF2	Tlr2
MYC	Tlr2
NANOG	Tlr2
NCAPH2	Tlr2
NCOA3	Tlr2
NCOR1	Tlr2
NFATC1	Tlr2
NFE2L2	Tlr2
NFIA	Tlr2
NFIB	Tlr2
NIPBL	Tlr2
NKX2-1	Tlr2
NKX2-5	Tlr2
NR1D1	Tlr2
NR1H	Tlr2
NR1H3	Tlr2
NR3C1	Tlr2
NR4A1	Tlr2
NR5A2	Tlr2
OSR1	Tlr2
OTX2	Tlr2
PAX7	Tlr2
PCGF6	Tlr2
PGR	Tlr2
POU5F1	Tlr2
PPARA	Tlr2
PPARG	Tlr2
PRDM16	Tlr2
PRDM9	Tlr2
PROX1	Tlr2
PTF1A	Tlr2
RAD21	Tlr2
RAD21L	Tlr2
REL	Tlr2
RELA	Tlr2
RORC	Tlr2
RUNX1	Tlr2
RUNX2	Tlr2
RXRA	Tlr2
RXRG	Tlr2
SF1	Tlr2
SMAD2-3	Tlr2
SMAD2_3	Tlr2
SMAD3	Tlr2
SMAD4	Tlr2
SMARCA4	Tlr2
SMARCC1	Tlr2
SMC1A	Tlr2
SMC3	Tlr2
SNAI1	Tlr2
SOX11	Tlr2
SOX17	Tlr2
SOX2	Tlr2
SP3	Tlr2
SPI1	Tlr2
SRF	Tlr2
STAT1	Tlr2
STAT2	Tlr2
STAT3	Tlr2
STAT5	Tlr2
STAT5A	Tlr2
STAT6	Tlr2
SUPT16	Tlr2
TAF12	Tlr2
TAF2	Tlr2
TAL1	Tlr2
TCF12	Tlr2
TCF3	Tlr2
TCF4	Tlr2
TCF7L1	Tlr2
TEAD1	Tlr2
TET2	Tlr2
TFAP2A	Tlr2
TFAP2C	Tlr2
TLE3	Tlr2
TRP53	Tlr2
TWIST2	Tlr2
USF1	Tlr2
USF2	Tlr2
VSX2	Tlr2
WDR5	Tlr2
YY1	Tlr2
ZACN	Tlr2
ZFP319	Tlr2
ZIC2	Tlr2
ZIC3	Tlr2
ZNF384	Tlr2
