# Supplementary material for: Exosome-related genes influence the progression of stroke through neuroinflammatory responses
Source: Front Neurol. 2025 May 19;16:1517588. doi: 10.3389/fneur.2025.1517588 (PMC12127164; doi:10.3389/fneur.2025.1517588)
Supplement: Supplementary file 1 [file Data_Sheet_1.ZIP › Table Supplimetary/Table S8 GO analysis of hubgenes.csv]

	ONTOLOGY	ID	Description	GeneRatio	BgRatio	pvalue	p.adjust	qvalue	geneID	Count
GO:0071219	BP	GO:0071219	cellular response to molecule of bacterial origin	6/10	302/22777	1.03849953798726e-09	1.12491849444199e-06	3.55420154595462e-07	Tlr2/Cd86/Tgfb1/Cd68/Cd14/Cd36	6
GO:0071216	BP	GO:0071216	cellular response to biotic stimulus	6/10	329/22777	1.73598533092899e-09	1.12491849444199e-06	3.55420154595462e-07	Tlr2/Cd86/Tgfb1/Cd68/Cd14/Cd36	6
GO:0002687	BP	GO:0002687	positive regulation of leukocyte migration	5/10	163/22777	4.32081507054898e-09	1.57700908917626e-06	4.98259044582167e-07	Icam1/Tlr2/Tgfb1/Lgals3/Csf1	5
GO:0002237	BP	GO:0002237	response to molecule of bacterial origin	6/10	396/22777	5.26610212346717e-09	1.57700908917626e-06	4.98259044582167e-07	Tlr2/Cd86/Tgfb1/Cd68/Cd14/Cd36	6
GO:0070391	BP	GO:0070391	response to lipoteichoic acid	3/10	10/22777	7.30096800544564e-09	1.57700908917626e-06	4.98259044582167e-07	Tlr2/Cd14/Cd36	3
GO:0071223	BP	GO:0071223	cellular response to lipoteichoic acid	3/10	10/22777	7.30096800544564e-09	1.57700908917626e-06	4.98259044582167e-07	Tlr2/Cd14/Cd36	3
GO:0002685	BP	GO:0002685	regulation of leukocyte migration	5/10	235/22777	2.70708356360367e-08	5.0119718549005e-06	1.58354211464936e-06	Icam1/Tlr2/Tgfb1/Lgals3/Csf1	5
GO:0071222	BP	GO:0071222	cellular response to lipopolysaccharide	5/10	292/22777	8.00125684906951e-08	1.29620360954926e-05	4.095380150379e-06	Cd86/Tgfb1/Cd68/Cd14/Cd36	5
GO:0070372	BP	GO:0070372	regulation of ERK1 and ERK2 cascade	5/10	328/22777	1.42682981292522e-07	2.05463493061232e-05	6.49165844711008e-06	Icam1/Tlr2/Tgfb1/Fn1/Cd36	5
GO:0070371	BP	GO:0070371	ERK1 and ERK2 cascade	5/10	352/22777	2.02627752350691e-07	2.62605567046496e-05	8.29707322783357e-06	Icam1/Tlr2/Tgfb1/Fn1/Cd36	5
GO:0032496	BP	GO:0032496	response to lipopolysaccharide	5/10	376/22777	2.81053651659833e-07	2.88789953329484e-05	9.12437393154398e-06	Cd86/Tgfb1/Cd68/Cd14/Cd36	5
GO:0002702	BP	GO:0002702	positive regulation of production of molecular mediator of immune response	4/10	143/22777	3.03787194000307e-07	2.88789953329484e-05	9.12437393154398e-06	Tlr2/Cd86/Tgfb1/Cd36	4
GO:0050900	BP	GO:0050900	leukocyte migration	5/10	383/22777	3.07959463998065e-07	2.88789953329484e-05	9.12437393154398e-06	Icam1/Tlr2/Tgfb1/Lgals3/Csf1	5
GO:0045088	BP	GO:0045088	regulation of innate immune response	5/10	384/22777	3.11964455757159e-07	2.88789953329484e-05	9.12437393154398e-06	Tlr2/Cd86/Tgfb1/Cd14/Cd36	5
GO:0002757	BP	GO:0002757	immune response-activating signaling pathway	5/10	390/22777	3.36871756476676e-07	2.91057197595848e-05	9.19600794873172e-06	Tlr2/Cd86/Lgals3/Cd14/Cd36	5
GO:0002764	BP	GO:0002764	immune response-regulating signaling pathway	5/10	401/22777	3.86621397713542e-07	3.13163332147969e-05	9.89445550727421e-06	Tlr2/Cd86/Lgals3/Cd14/Cd36	5
GO:0051092	BP	GO:0051092	positive regulation of NF-kappaB transcription factor activity	4/10	158/22777	4.53139744075875e-07	3.45452416660196e-05	1.09146353217037e-05	Icam1/Tlr2/Tgfb1/Cd36	4
GO:0043254	BP	GO:0043254	regulation of protein-containing complex assembly	5/10	435/22777	5.78261664462825e-07	4.16348398413234e-05	1.31546074547391e-05	Icam1/Tlr2/Tgfb1/Lgals3/Cd36	5
GO:0002697	BP	GO:0002697	regulation of immune effector process	5/10	460/22777	7.62075433166507e-07	5.19815663886207e-05	1.64236755402643e-05	Tlr2/Cd86/Tgfb1/Lgals3/Cd36	5
GO:0071674	BP	GO:0071674	mononuclear cell migration	4/10	184/22777	8.33386938671406e-07	5.22659825638033e-05	1.65135373759905e-05	Icam1/Tgfb1/Lgals3/Csf1	4
GO:0010935	BP	GO:0010935	regulation of macrophage cytokine production	3/10	45/22777	8.56397643399959e-07	5.22659825638033e-05	1.65135373759905e-05	Tlr2/Tgfb1/Cd36	3
GO:0002253	BP	GO:0002253	activation of immune response	5/10	478/22777	9.2098777718997e-07	5.22659825638033e-05	1.65135373759905e-05	Tlr2/Cd86/Lgals3/Cd14/Cd36	5
GO:0002221	BP	GO:0002221	pattern recognition receptor signaling pathway	4/10	189/22777	9.27559875746508e-07	5.22659825638033e-05	1.65135373759905e-05	Tlr2/Cd86/Cd14/Cd36	4
GO:0002831	BP	GO:0002831	regulation of response to biotic stimulus	5/10	483/22777	9.69485085245342e-07	5.23521946032485e-05	1.65407762351069e-05	Tlr2/Cd86/Tgfb1/Cd14/Cd36	5
GO:0045429	BP	GO:0045429	positive regulation of nitric oxide biosynthetic process	3/10	49/22777	1.11090299663347e-06	5.7589211345479e-05	1.81954217132808e-05	Icam1/Tlr2/Cd36	3
GO:0002758	BP	GO:0002758	innate immune response-activating signaling pathway	4/10	200/22777	1.1624381937776e-06	5.79185054304163e-05	1.82994628106172e-05	Tlr2/Cd86/Cd14/Cd36	4
GO:1904407	BP	GO:1904407	positive regulation of nitric oxide metabolic process	3/10	51/22777	1.25509553378678e-06	5.79185054304163e-05	1.82994628106172e-05	Icam1/Tlr2/Cd36	3
GO:0002695	BP	GO:0002695	negative regulation of leukocyte activation	4/10	204/22777	1.25794254142157e-06	5.79185054304163e-05	1.82994628106172e-05	Cd86/Tgfb1/Lgals3/Fn1	4
GO:0010934	BP	GO:0010934	macrophage cytokine production	3/10	52/22777	1.33163078024145e-06	5.79185054304163e-05	1.82994628106172e-05	Tlr2/Tgfb1/Cd36	3
GO:0031334	BP	GO:0031334	positive regulation of protein-containing complex assembly	4/10	208/22777	1.35916969591708e-06	5.79185054304163e-05	1.82994628106172e-05	Icam1/Tgfb1/Lgals3/Cd36	4
GO:0002700	BP	GO:0002700	regulation of production of molecular mediator of immune response	4/10	209/22777	1.38539634903002e-06	5.79185054304163e-05	1.82994628106172e-05	Tlr2/Cd86/Tgfb1/Cd36	4
GO:0030225	BP	GO:0030225	macrophage differentiation	3/10	57/22777	1.76102179426882e-06	7.1321382667887e-05	2.25341275648214e-05	Tlr2/Tgfb1/Csf1	3
GO:0050866	BP	GO:0050866	negative regulation of cell activation	4/10	226/22777	1.89149467402056e-06	7.42841544706256e-05	2.34702209950238e-05	Cd86/Tgfb1/Lgals3/Fn1	4
GO:0070374	BP	GO:0070374	positive regulation of ERK1 and ERK2 cascade	4/10	228/22777	1.95897418282551e-06	7.46714864982898e-05	2.35925992916137e-05	Icam1/Tlr2/Tgfb1/Cd36	4
GO:0002218	BP	GO:0002218	activation of innate immune response	4/10	236/22777	2.24694095395588e-06	8.32010136093376e-05	2.62875197319951e-05	Tlr2/Cd86/Cd14/Cd36	4
GO:0002224	BP	GO:0002224	toll-like receptor signaling pathway	3/10	68/22777	3.00859772277566e-06	0.000105382233749115	3.32957187527662e-05	Tlr2/Cd86/Cd36	3
GO:0061082	BP	GO:0061082	myeloid leukocyte cytokine production	3/10	68/22777	3.00859772277566e-06	0.000105382233749115	3.32957187527662e-05	Tlr2/Tgfb1/Cd36	3
GO:1901224	BP	GO:1901224	positive regulation of NIK/NF-kappaB signaling	3/10	69/22777	3.14462614949427e-06	0.000107248302361699	3.38853067078468e-05	Tlr2/Cd86/Cd14	3
GO:0032944	BP	GO:0032944	regulation of mononuclear cell proliferation	4/10	264/22777	3.50720036795602e-06	0.000115896235758327	3.66176378411217e-05	Cd86/Tgfb1/Lgals3/Csf1	4
GO:0045428	BP	GO:0045428	regulation of nitric oxide biosynthetic process	3/10	72/22777	3.5770443135286e-06	0.000115896235758327	3.66176378411217e-05	Icam1/Tlr2/Cd36	3
GO:0071677	BP	GO:0071677	positive regulation of mononuclear cell migration	3/10	74/22777	3.88617167021916e-06	0.000122840938648879	3.88118300312004e-05	Tgfb1/Lgals3/Csf1	3
GO:0051091	BP	GO:0051091	positive regulation of DNA-binding transcription factor activity	4/10	276/22777	4.18318787106523e-06	0.000126963091476671	4.01142321186038e-05	Icam1/Tlr2/Tgfb1/Cd36	4
GO:0080164	BP	GO:0080164	regulation of nitric oxide metabolic process	3/10	76/22777	4.21250997955004e-06	0.000126963091476671	4.01142321186038e-05	Icam1/Tlr2/Cd36	3
GO:0070663	BP	GO:0070663	regulation of leukocyte proliferation	4/10	287/22777	4.88369683082098e-06	0.000143847070289636	4.54487575882622e-05	Cd86/Tgfb1/Lgals3/Csf1	4
GO:0006809	BP	GO:0006809	nitric oxide biosynthetic process	3/10	85/22777	5.90620005722218e-06	0.000170098561647999	5.37429666025597e-05	Icam1/Tlr2/Cd36	3
GO:0045089	BP	GO:0045089	positive regulation of innate immune response	4/10	305/22777	6.21297034338179e-06	0.000175043686196148	5.53053881825061e-05	Tlr2/Cd86/Cd14/Cd36	4
GO:0002699	BP	GO:0002699	positive regulation of immune effector process	4/10	317/22777	7.23693798768806e-06	0.000195869923875586	6.18854778976632e-05	Tlr2/Cd86/Tgfb1/Cd36	4
GO:0046209	BP	GO:0046209	nitric oxide metabolic process	3/10	91/22777	7.25444162502171e-06	0.000195869923875586	6.18854778976632e-05	Icam1/Tlr2/Cd36	3
GO:2001057	BP	GO:2001057	reactive nitrogen species metabolic process	3/10	93/22777	7.74536065959286e-06	0.000204856886016987	6.47249258127094e-05	Icam1/Tlr2/Cd36	3
GO:0002833	BP	GO:0002833	positive regulation of response to biotic stimulus	4/10	334/22777	8.89518140289248e-06	0.000230426168694297	7.28035896865509e-05	Tlr2/Cd86/Cd14/Cd36	4
GO:1901222	BP	GO:1901222	regulation of NIK/NF-kappaB signaling	3/10	98/22777	9.06769645324779e-06	0.000230426168694297	7.28035896865509e-05	Tlr2/Cd86/Cd14	3
GO:0062207	BP	GO:0062207	regulation of pattern recognition receptor signaling pathway	3/10	103/22777	1.05313756648305e-05	0.000262474285800391	8.29292537169851e-05	Tlr2/Cd14/Cd36	3
GO:0140052	BP	GO:0140052	cellular response to oxidised low-density lipoprotein particle stimulus	2/10	12/22777	1.14233984315912e-05	0.000279334422025324	8.82562460752526e-05	Cd68/Cd36	2
GO:0032943	BP	GO:0032943	mononuclear cell proliferation	4/10	359/22777	1.18245098688891e-05	0.000283788236853337	8.96634374073654e-05	Cd86/Tgfb1/Lgals3/Csf1	4
GO:0036005	BP	GO:0036005	response to macrophage colony-stimulating factor	2/10	13/22777	1.34972183996289e-05	0.000312364197248554	9.86920668694669e-05	Tlr2/Csf1	2
GO:0036006	BP	GO:0036006	cellular response to macrophage colony-stimulating factor stimulus	2/10	13/22777	1.34972183996289e-05	0.000312364197248554	9.86920668694669e-05	Tlr2/Csf1	2
GO:0032760	BP	GO:0032760	positive regulation of tumor necrosis factor production	3/10	113/22777	1.39104903720113e-05	0.000316280623195204	9.99294691544301e-05	Tlr2/Cd14/Cd36	3
GO:0042063	BP	GO:0042063	gliogenesis	4/10	377/22777	1.43368888314189e-05	0.000316706655370516	0.000100064074836851	Tlr2/Tgfb1/Fn1/Csf1	4
GO:1903037	BP	GO:1903037	regulation of leukocyte cell-cell adhesion	4/10	379/22777	1.46385496472908e-05	0.000316706655370516	0.000100064074836851	Icam1/Cd86/Tgfb1/Lgals3	4
GO:1903557	BP	GO:1903557	positive regulation of tumor necrosis factor superfamily cytokine production	3/10	115/22777	1.46623451560424e-05	0.000316706655370516	0.000100064074836851	Tlr2/Cd14/Cd36	3
GO:0038061	BP	GO:0038061	NIK/NF-kappaB signaling	3/10	119/22777	1.62455989354258e-05	0.000345152397054292	0.000109051561447466	Tlr2/Cd86/Cd14	3
GO:0070661	BP	GO:0070661	leukocyte proliferation	4/10	395/22777	1.72238148761659e-05	0.000351289959025909	0.000110990735917055	Cd86/Tgfb1/Lgals3/Csf1	4
GO:0050764	BP	GO:0050764	regulation of phagocytosis	3/10	122/22777	1.75043612789367e-05	0.000351289959025909	0.000110990735917055	Tlr2/Tgfb1/Cd36	3
GO:0071675	BP	GO:0071675	regulation of mononuclear cell migration	3/10	122/22777	1.75043612789367e-05	0.000351289959025909	0.000110990735917055	Tgfb1/Lgals3/Csf1	3
GO:0010744	BP	GO:0010744	positive regulation of macrophage derived foam cell differentiation	2/10	15/22777	1.81608234990246e-05	0.000351289959025909	0.000110990735917055	Csf1/Cd36	2
GO:0014004	BP	GO:0014004	microglia differentiation	2/10	15/22777	1.81608234990246e-05	0.000351289959025909	0.000110990735917055	Tlr2/Tgfb1	2
GO:0045651	BP	GO:0045651	positive regulation of macrophage differentiation	2/10	15/22777	1.81608234990246e-05	0.000351289959025909	0.000110990735917055	Tgfb1/Csf1	2
GO:0002440	BP	GO:0002440	production of molecular mediator of immune response	4/10	402/22777	1.84549482384496e-05	0.000351729601721039	0.000111129641869302	Tlr2/Cd86/Tgfb1/Cd36	4
GO:0002286	BP	GO:0002286	T cell activation involved in immune response	3/10	127/22777	1.97425055278898e-05	0.000365518388059218	0.000115486235343596	Icam1/Tgfb1/Lgals3	3
GO:0002718	BP	GO:0002718	regulation of cytokine production involved in immune response	3/10	127/22777	1.97425055278898e-05	0.000365518388059218	0.000115486235343596	Tlr2/Tgfb1/Cd36	3
GO:0007159	BP	GO:0007159	leukocyte cell-cell adhesion	4/10	418/22777	2.15120553172204e-05	0.000392670756212924	0.00012406507810821	Icam1/Cd86/Tgfb1/Lgals3	4
GO:0050868	BP	GO:0050868	negative regulation of T cell activation	3/10	136/22777	2.42321552539676e-05	0.000436178794571417	0.00013781152622505	Cd86/Tgfb1/Lgals3	3
GO:0010811	BP	GO:0010811	positive regulation of cell-substrate adhesion	3/10	142/22777	2.75706935323952e-05	0.000483582492469665	0.000152788815440789	Fn1/Csf1/Cd36	3
GO:0051090	BP	GO:0051090	regulation of DNA-binding transcription factor activity	4/10	446/22777	2.77405913174063e-05	0.000483582492469665	0.000152788815440789	Icam1/Tlr2/Tgfb1/Cd36	4
GO:0031349	BP	GO:0031349	positive regulation of defense response	4/10	447/22777	2.79850979438464e-05	0.000483582492469665	0.000152788815440789	Tlr2/Cd86/Cd14/Cd36	4
GO:0032700	BP	GO:0032700	negative regulation of interleukin-17 production	2/10	19/22777	2.95485025316533e-05	0.000503879727381877	0.000159201765717633	Tlr2/Tgfb1	2
GO:0002367	BP	GO:0002367	cytokine production involved in immune response	3/10	149/22777	3.18327869601732e-05	0.000535783011693305	0.000169281669548973	Tlr2/Tgfb1/Cd36	3
GO:1903038	BP	GO:1903038	negative regulation of leukocyte cell-cell adhesion	3/10	151/22777	3.31255414637659e-05	0.000550393612013342	0.000173897916726113	Cd86/Tgfb1/Lgals3	3
GO:0050921	BP	GO:0050921	positive regulation of chemotaxis	3/10	153/22777	3.44524123305949e-05	0.000565194004815835	0.000178574129201884	Tgfb1/Fn1/Csf1	3
GO:0045649	BP	GO:0045649	regulation of macrophage differentiation	2/10	21/22777	3.62706402953533e-05	0.000587584372784724	0.000185648408880164	Tgfb1/Csf1	2
GO:0097530	BP	GO:0097530	granulocyte migration	3/10	159/22777	3.8641943749198e-05	0.000618271099987168	0.000195343939160988	Tlr2/Lgals3/Csf1	3
GO:0042481	BP	GO:0042481	regulation of odontogenesis	2/10	23/22777	4.36770209342517e-05	0.000690309989399881	0.000218104764357175	Tgfb1/Csf1	2
GO:0051250	BP	GO:0051250	negative regulation of lymphocyte activation	3/10	172/22777	4.88396753428328e-05	0.000762605051136281	0.000240946527690069	Cd86/Tgfb1/Lgals3	3
GO:0010743	BP	GO:0010743	regulation of macrophage derived foam cell differentiation	2/10	25/22777	5.17666785975832e-05	0.000798685898362712	0.000252346340532079	Csf1/Cd36	2
GO:0050765	BP	GO:0050765	negative regulation of phagocytosis	2/10	27/22777	6.0538648327052e-05	0.000914198151642356	0.000288842658373032	Tlr2/Tgfb1	2
GO:0032680	BP	GO:0032680	regulation of tumor necrosis factor production	3/10	185/22777	6.06643835194773e-05	0.000914198151642356	0.000288842658373032	Tlr2/Cd14/Cd36	3
GO:1903555	BP	GO:1903555	regulation of tumor necrosis factor superfamily cytokine production	3/10	188/22777	6.36361772682429e-05	0.00094795960620279	0.00029950965465634	Tlr2/Cd14/Cd36	3
GO:0050731	BP	GO:0050731	positive regulation of peptidyl-tyrosine phosphorylation	3/10	190/22777	6.56695365263074e-05	0.000967133174296527	0.000305567580248009	Icam1/Tgfb1/Cd36	3
GO:0032640	BP	GO:0032640	tumor necrosis factor production	3/10	192/22777	6.77451018006159e-05	0.000986490471164025	0.000311683555297925	Tlr2/Cd14/Cd36	3
GO:0010742	BP	GO:0010742	macrophage derived foam cell differentiation	2/10	29/22777	6.9991966056203e-05	0.000996808659437792	0.000314943606661226	Csf1/Cd36	2
GO:0060444	BP	GO:0060444	branching involved in mammary gland duct morphogenesis	2/10	29/22777	6.9991966056203e-05	0.000996808659437792	0.000314943606661226	Tgfb1/Csf1	2
GO:0071706	BP	GO:0071706	tumor necrosis factor superfamily cytokine production	3/10	195/22777	7.09384749115739e-05	0.000999307211797824	0.000315733029068676	Tlr2/Cd14/Cd36	3
GO:0002507	BP	GO:0002507	tolerance induction	2/10	30/22777	7.49738293936006e-05	0.00103368173291603	0.000326593724906054	Cd86/Tgfb1	2
GO:0060907	BP	GO:0060907	positive regulation of macrophage cytokine production	2/10	30/22777	7.49738293936006e-05	0.00103368173291603	0.000326593724906054	Tlr2/Cd36	2
GO:0042129	BP	GO:0042129	regulation of T cell proliferation	3/10	201/22777	7.76183242728769e-05	0.00105887735008051	0.000334554328444865	Cd86/Tgfb1/Lgals3	3
GO:0090077	BP	GO:0090077	foam cell differentiation	2/10	31/22777	8.01256686097954e-05	0.00108169652623224	0.000341764090890465	Csf1/Cd36	2
GO:0034121	BP	GO:0034121	regulation of toll-like receptor signaling pathway	2/10	32/22777	8.54473634470309e-05	0.00114164724770466	0.000360705636254965	Tlr2/Cd36	2
GO:0022408	BP	GO:0022408	negative regulation of cell-cell adhesion	3/10	211/22777	8.96453784920544e-05	0.00118551439311941	0.000374565544934577	Cd86/Tgfb1/Lgals3	3
GO:1904646	BP	GO:1904646	cellular response to amyloid-beta	2/10	33/22777	9.09387937031741e-05	0.00119047148120519	0.000376131746417169	Icam1/Cd36	2
GO:0071404	BP	GO:0071404	cellular response to low-density lipoprotein particle stimulus	2/10	34/22777	9.65998392316939e-05	0.00123953853113144	0.000391634574894517	Cd68/Cd36	2
GO:0090322	BP	GO:0090322	regulation of superoxide metabolic process	2/10	34/22777	9.65998392316939e-05	0.00123953853113144	0.000391634574894517	Tgfb1/Cd36	2
GO:0055094	BP	GO:0055094	response to lipoprotein particle	2/10	35/22777	0.000102430379941644	0.00130146835690559	0.000411201422056753	Cd68/Cd36	2
GO:0002285	BP	GO:0002285	lymphocyte activation involved in immune response	3/10	223/22777	0.000105614465421791	0.00132889657462759	0.000419867420021224	Icam1/Tgfb1/Lgals3	3
GO:0070542	BP	GO:0070542	response to fatty acid	2/10	36/22777	0.000108430295797639	0.00135120830147827	0.000426916852887467	Tlr2/Cd36	2
GO:0010810	BP	GO:0010810	regulation of cell-substrate adhesion	3/10	230/22777	0.000115735740238026	0.00142850970808078	0.000451340380477114	Fn1/Csf1/Cd36	3
GO:0050920	BP	GO:0050920	regulation of chemotaxis	3/10	232/22777	0.000118739708523819	0.00145176096459311	0.00045868665954087	Tgfb1/Fn1/Csf1	3
GO:0071402	BP	GO:0071402	cellular response to lipoprotein particle stimulus	2/10	38/22777	0.000120937773083935	0.00146481639174561	0.000462811546774726	Cd68/Cd36	2
GO:0006909	BP	GO:0006909	phagocytosis	3/10	236/22777	0.000124899751872447	0.00148504659107056	0.00046920331702928	Tlr2/Tgfb1/Cd36	3
GO:0007160	BP	GO:0007160	cell-matrix adhesion	3/10	236/22777	0.000124899751872447	0.00148504659107056	0.00046920331702928	Fn1/Csf1/Cd36	3
GO:1904645	BP	GO:1904645	response to amyloid-beta	2/10	39/22777	0.000127445094721112	0.00150153493416873	0.000474412840636483	Icam1/Cd36	2
GO:0097529	BP	GO:0097529	myeloid leukocyte migration	3/10	239/22777	0.000129654409888487	0.0015138028397791	0.000478288908929555	Tlr2/Lgals3/Csf1	3
GO:0003018	BP	GO:0003018	vascular process in circulatory system	3/10	241/22777	0.000132889016797145	0.00153771576579553	0.000485844243741441	Icam1/Tgfb1/Cd36	3
GO:0042098	BP	GO:0042098	T cell proliferation	3/10	243/22777	0.000136175943029733	0.00154810545760117	0.000489126886782697	Cd86/Tgfb1/Lgals3	3
GO:0097191	BP	GO:0097191	extrinsic apoptotic signaling pathway	3/10	243/22777	0.000136175943029733	0.00154810545760117	0.000489126886782697	Icam1/Tgfb1/Lgals3	3
GO:0060603	BP	GO:0060603	mammary gland duct morphogenesis	2/10	41/22777	0.000140966304916879	0.00158862896671544	0.00050193036716399	Tgfb1/Csf1	2
GO:0030100	BP	GO:0030100	regulation of endocytosis	3/10	247/22777	0.000142908296794621	0.00159663062625715	0.000504458506834007	Lgals3/Cd14/Cd36	3
GO:0061081	BP	GO:0061081	positive regulation of myeloid leukocyte cytokine production involved in immune response	2/10	42/22777	0.000147979954015199	0.00162527135935338	0.000513507601355152	Tlr2/Cd36	2
GO:0110110	BP	GO:0110110	positive regulation of animal organ morphogenesis	2/10	42/22777	0.000147979954015199	0.00162527135935338	0.000513507601355152	Tgfb1/Csf1	2
GO:0032735	BP	GO:0032735	positive regulation of interleukin-12 production	2/10	43/22777	0.000155162139566023	0.0016898330493913	0.000533905991076363	Tlr2/Cd36	2
GO:0050670	BP	GO:0050670	regulation of lymphocyte proliferation	3/10	260/22777	0.000166281550522539	0.00179584074564342	0.000567399325905856	Cd86/Tgfb1/Lgals3	3
GO:0002274	BP	GO:0002274	myeloid leukocyte activation	3/10	262/22777	0.00017008465216888	0.00182173313397412	0.000575580075630224	Tlr2/Tgfb1/Fn1	3
GO:0032660	BP	GO:0032660	regulation of interleukin-17 production	2/10	46/22777	0.000177718719294648	0.00188789721480216	0.00059648474379308	Tlr2/Tgfb1	2
GO:0050730	BP	GO:0050730	regulation of peptidyl-tyrosine phosphorylation	3/10	268/22777	0.00018183346762395	0.00191590385398894	0.000605333495128084	Icam1/Tgfb1/Cd36	3
GO:0048246	BP	GO:0048246	macrophage chemotaxis	2/10	47/22777	0.000185573855293484	0.00193954610048673	0.000612803308227208	Lgals3/Csf1	2
GO:0002429	BP	GO:0002429	immune response-activating cell surface receptor signaling pathway	3/10	271/22777	0.000187901182094854	0.00194815945595944	0.000615524714399141	Tlr2/Lgals3/Cd14	3
GO:0002573	BP	GO:0002573	myeloid leukocyte differentiation	3/10	274/22777	0.000194099457646526	0.00199645156436427	0.000630782698617365	Tlr2/Tgfb1/Csf1	3
GO:1903039	BP	GO:1903039	positive regulation of leukocyte cell-cell adhesion	3/10	277/22777	0.000200429556794553	0.00201166939505453	0.000635590801393936	Icam1/Cd86/Tgfb1	3
GO:0014003	BP	GO:0014003	oligodendrocyte development	2/10	49/22777	0.000201787825121211	0.00201166939505453	0.000635590801393936	Tlr2/Tgfb1	2
GO:0032620	BP	GO:0032620	interleukin-17 production	2/10	49/22777	0.000201787825121211	0.00201166939505453	0.000635590801393936	Tlr2/Tgfb1	2
GO:0062208	BP	GO:0062208	positive regulation of pattern recognition receptor signaling pathway	2/10	49/22777	0.000201787825121211	0.00201166939505453	0.000635590801393936	Tlr2/Cd14	2
GO:0002768	BP	GO:0002768	immune response-regulating cell surface receptor signaling pathway	3/10	282/22777	0.000211276079968211	0.00209018167663207	0.000660396907252985	Tlr2/Lgals3/Cd14	3
GO:1902041	BP	GO:1902041	regulation of extrinsic apoptotic signaling pathway via death domain receptors	2/10	51/22777	0.000218672596899885	0.00214696731501706	0.000678338438549086	Icam1/Lgals3	2
GO:0060560	BP	GO:0060560	developmental growth involved in morphogenesis	3/10	290/22777	0.000229413904863106	0.00223549188498184	0.000706307946115933	Tgfb1/Fn1/Csf1	3
GO:0051924	BP	GO:0051924	regulation of calcium ion transport	3/10	292/22777	0.000234101319731313	0.00226414410725211	0.000715360670663637	Icam1/Tgfb1/Lgals3	3
GO:0001818	BP	GO:0001818	negative regulation of cytokine production	3/10	296/22777	0.000243662271025781	0.00233713991211411	0.000738423835130271	Tlr2/Tgfb1/Fn1	3
GO:0032965	BP	GO:0032965	regulation of collagen biosynthetic process	2/10	54/22777	0.000245255422876172	0.00233713991211411	0.000738423835130271	Tgfb1/Fn1	2
GO:0045687	BP	GO:0045687	positive regulation of glial cell differentiation	2/10	56/22777	0.000263813030282341	0.00249563275361981	0.000788499952207687	Tlr2/Tgfb1	2
GO:0140895	BP	GO:0140895	cell surface toll-like receptor signaling pathway	2/10	58/22777	0.000283038106558064	0.00265809700071921	0.000839830842494942	Tlr2/Cd14	2
GO:0002639	BP	GO:0002639	positive regulation of immunoglobulin production	2/10	59/22777	0.000292900648511643	0.00271142314622207	0.000856679340383678	Cd86/Tgfb1	2
GO:0032757	BP	GO:0032757	positive regulation of interleukin-8 production	2/10	59/22777	0.000292900648511643	0.00271142314622207	0.000856679340383678	Tlr2/Cd14	2
GO:0002366	BP	GO:0002366	leukocyte activation involved in immune response	3/10	317/22777	0.000298036154870071	0.00272010462472966	0.000859422270159063	Icam1/Tgfb1/Lgals3	3
GO:0050769	BP	GO:0050769	positive regulation of neurogenesis	3/10	317/22777	0.000298036154870071	0.00272010462472966	0.000859422270159063	Tlr2/Tgfb1/Fn1	3
GO:0007162	BP	GO:0007162	negative regulation of cell adhesion	3/10	318/22777	0.000300804808059513	0.00272617504367223	0.000861340230659922	Cd86/Tgfb1/Lgals3	3
GO:0060443	BP	GO:0060443	mammary gland morphogenesis	2/10	60/22777	0.000302929701380385	0.00272636731242347	0.000861400978340422	Tgfb1/Csf1	2
GO:0002263	BP	GO:0002263	cell activation involved in immune response	3/10	321/22777	0.000309210874167605	0.00275815116736186	0.000871443148232426	Icam1/Tgfb1/Lgals3	3
GO:0030198	BP	GO:0030198	extracellular matrix organization	3/10	322/22777	0.00031204641340519	0.00275815116736186	0.000871443148232426	Tgfb1/Lgals3/Fn1	3
GO:0018108	BP	GO:0018108	peptidyl-tyrosine phosphorylation	3/10	323/22777	0.000314898785302779	0.00275815116736186	0.000871443148232426	Icam1/Tgfb1/Cd36	3
GO:0043062	BP	GO:0043062	extracellular structure organization	3/10	324/22777	0.000317768034225007	0.00275815116736186	0.000871443148232426	Tgfb1/Lgals3/Fn1	3
GO:0045229	BP	GO:0045229	external encapsulating structure organization	3/10	324/22777	0.000317768034225007	0.00275815116736186	0.000871443148232426	Tgfb1/Lgals3/Fn1	3
GO:0018212	BP	GO:0018212	peptidyl-tyrosine modification	3/10	325/22777	0.000320654204489282	0.00275815116736186	0.000871443148232426	Icam1/Tgfb1/Cd36	3
GO:0010712	BP	GO:0010712	regulation of collagen metabolic process	2/10	62/22777	0.000323486865307872	0.00275815116736186	0.000871443148232426	Tgfb1/Fn1	2
GO:0032655	BP	GO:0032655	regulation of interleukin-12 production	2/10	62/22777	0.000323486865307872	0.00275815116736186	0.000871443148232426	Tlr2/Cd36	2
GO:0022409	BP	GO:0022409	positive regulation of cell-cell adhesion	3/10	329/22777	0.000332368983663476	0.00279279420669379	0.000882388682914137	Icam1/Cd86/Tgfb1	3
GO:0002752	BP	GO:0002752	cell surface pattern recognition receptor signaling pathway	2/10	63/22777	0.000334014739226495	0.00279279420669379	0.000882388682914137	Tlr2/Cd14	2
GO:0032964	BP	GO:0032964	collagen biosynthetic process	2/10	63/22777	0.000334014739226495	0.00279279420669379	0.000882388682914137	Tgfb1/Fn1	2
GO:0032615	BP	GO:0032615	interleukin-12 production	2/10	64/22777	0.000344708649780003	0.00286373339817233	0.000904802056440088	Tlr2/Cd36	2
GO:0031663	BP	GO:0031663	lipopolysaccharide-mediated signaling pathway	2/10	65/22777	0.000355568478535866	0.0029351385234553	0.000927362642644666	Tgfb1/Cd14	2
GO:0060760	BP	GO:0060760	positive regulation of response to cytokine stimulus	2/10	66/22777	0.00036659410711654	0.00300699976470275	0.000950067339562518	Tlr2/Csf1	2
GO:0001954	BP	GO:0001954	positive regulation of cell-matrix adhesion	2/10	67/22777	0.000377785417199437	0.00304105528379174	0.000960827246097294	Csf1/Cd36	2
GO:0032731	BP	GO:0032731	positive regulation of interleukin-1 beta production	2/10	67/22777	0.000377785417199437	0.00304105528379174	0.000960827246097294	Tlr2/Cd36	2
GO:1905517	BP	GO:1905517	macrophage migration	2/10	67/22777	0.000377785417199437	0.00304105528379174	0.000960827246097294	Lgals3/Csf1	2
GO:0006801	BP	GO:0006801	superoxide metabolic process	2/10	69/22777	0.000400664608856238	0.00320531687084991	0.00101272600938971	Tgfb1/Cd36	2
GO:0046651	BP	GO:0046651	lymphocyte proliferation	3/10	353/22777	0.000408515484657569	0.00324807403752275	0.00102623521815818	Cd86/Tgfb1/Lgals3	3
GO:0008347	BP	GO:0008347	glial cell migration	2/10	71/22777	0.000424205108024028	0.00333193830302509	0.00105273229359711	Fn1/Csf1	2
GO:0009620	BP	GO:0009620	response to fungus	2/10	71/22777	0.000424205108024028	0.00333193830302509	0.00105273229359711	Tlr2/Tgfb1	2
GO:0032956	BP	GO:0032956	regulation of actin cytoskeleton organization	3/10	363/22777	0.000443300484396028	0.00346094836010393	0.0010934932684214	Icam1/Tlr2/Tgfb1	3
GO:0002763	BP	GO:0002763	positive regulation of myeloid leukocyte differentiation	2/10	73/22777	0.000448405970098682	0.00347984513322091	0.0010994637401096	Tgfb1/Csf1	2
GO:0032481	BP	GO:0032481	positive regulation of type I interferon production	2/10	74/22777	0.000460753742277251	0.00353335414196046	0.00111637001398848	Tlr2/Cd14	2
GO:0051926	BP	GO:0051926	negative regulation of calcium ion transport	2/10	74/22777	0.000460753742277251	0.00353335414196046	0.00111637001398848	Icam1/Tgfb1	2
GO:0031589	BP	GO:0031589	cell-substrate adhesion	3/10	369/22777	0.000465062183862494	0.00354539342054465	0.0011201738471344	Fn1/Csf1/Cd36	3
GO:0045860	BP	GO:0045860	positive regulation of protein kinase activity	3/10	371/22777	0.000472466570104824	0.00354539342054465	0.0011201738471344	Cd86/Tgfb1/Csf1	3
GO:0002220	BP	GO:0002220	innate immune response activating cell surface receptor signaling pathway	2/10	75/22777	0.000473266251353568	0.00354539342054465	0.0011201738471344	Tlr2/Cd14	2
GO:0002437	BP	GO:0002437	inflammatory response to antigenic stimulus	2/10	75/22777	0.000473266251353568	0.00354539342054465	0.0011201738471344	Icam1/Cd68	2
GO:0032677	BP	GO:0032677	regulation of interleukin-8 production	2/10	76/22777	0.000485943379498813	0.00361944034385322	0.00114356911448904	Tlr2/Cd14	2
GO:0032637	BP	GO:0032637	interleukin-8 production	2/10	77/22777	0.000498785008938926	0.0036743153659136	0.00116090698289505	Tlr2/Cd14	2
GO:0051962	BP	GO:0051962	positive regulation of nervous system development	3/10	378/22777	0.000498981099074687	0.0036743153659136	0.00116090698289505	Tlr2/Tgfb1/Fn1	3
GO:0007492	BP	GO:0007492	endoderm development	2/10	78/22777	0.000511791021954599	0.00368432556490919	0.00116406972445555	Tgfb1/Fn1	2
GO:0032732	BP	GO:0032732	positive regulation of interleukin-1 production	2/10	78/22777	0.000511791021954599	0.00368432556490919	0.00116406972445555	Tlr2/Cd36	2
GO:0042306	BP	GO:0042306	regulation of protein import into nucleus	2/10	78/22777	0.000511791021954599	0.00368432556490919	0.00116406972445555	Tgfb1/Cd36	2
GO:0061180	BP	GO:0061180	mammary gland epithelium development	2/10	78/22777	0.000511791021954599	0.00368432556490919	0.00116406972445555	Tgfb1/Csf1	2
GO:0050863	BP	GO:0050863	regulation of T cell activation	3/10	382/22777	0.000514554727815249	0.00368432556490919	0.00116406972445555	Cd86/Tgfb1/Lgals3	3
GO:0048146	BP	GO:0048146	positive regulation of fibroblast proliferation	2/10	79/22777	0.000524961300881249	0.00371775872099507	0.00117463299420653	Tgfb1/Fn1	2
GO:2000379	BP	GO:2000379	positive regulation of reactive oxygen species metabolic process	2/10	79/22777	0.000524961300881249	0.00371775872099507	0.00117463299420653	Tgfb1/Cd36	2
GO:1903532	BP	GO:1903532	positive regulation of secretion by cell	3/10	387/22777	0.000534458840363494	0.00376444922342983	0.00118938494794851	Tlr2/Tgfb1/Lgals3	3
GO:0042130	BP	GO:0042130	negative regulation of T cell proliferation	2/10	81/22777	0.000551794186082666	0.00386554197385479	0.0012213253962228	Cd86/Tgfb1	2
GO:0042060	BP	GO:0042060	wound healing	3/10	392/22777	0.000554853432284778	0.00386607552817781	0.00122149397373389	Tgfb1/Fn1/Cd36	3
GO:0008625	BP	GO:0008625	extrinsic apoptotic signaling pathway via death domain receptors	2/10	82/22777	0.000565456557301731	0.00391888608696815	0.00123817957101252	Icam1/Lgals3	2
GO:0002720	BP	GO:0002720	positive regulation of cytokine production involved in immune response	2/10	85/22777	0.000607425976245765	0.00418430908575944	0.00132204047625115	Tlr2/Cd36	2
GO:0032535	BP	GO:0032535	regulation of cellular component size	3/10	405/22777	0.000610211741673251	0.00418430908575944	0.00132204047625115	Icam1/Tlr2/Fn1	3
GO:0032970	BP	GO:0032970	regulation of actin filament-based process	3/10	412/22777	0.000641439313163982	0.00437529131505537	0.0013823816776775	Icam1/Tlr2/Tgfb1	3
GO:0002637	BP	GO:0002637	regulation of immunoglobulin production	2/10	89/22777	0.000665672868134448	0.00451681694817929	0.00142709697274346	Cd86/Tgfb1	2
GO:0014015	BP	GO:0014015	positive regulation of gliogenesis	2/10	90/22777	0.000680642321851993	0.00459433567250095	0.00145158916228303	Tlr2/Tgfb1	2
GO:0061912	BP	GO:0061912	selective autophagy	2/10	92/22777	0.0007110696869252	0.0047748513691972	0.00150862344267195	Tlr2/Tgfb1	2
GO:0042475	BP	GO:0042475	odontogenesis of dentin-containing tooth	2/10	95/22777	0.000757930125123726	0.00506328578433169	0.00159975484901318	Tgfb1/Csf1	2
GO:0033674	BP	GO:0033674	positive regulation of kinase activity	3/10	438/22777	0.000766390198251241	0.00509354716376209	0.00160931598985011	Cd86/Tgfb1/Csf1	3
GO:0050672	BP	GO:0050672	negative regulation of lymphocyte proliferation	2/10	96/22777	0.000773874974792817	0.0051170508537321	0.00161674202574869	Cd86/Tgfb1	2
GO:0032945	BP	GO:0032945	negative regulation of mononuclear cell proliferation	2/10	97/22777	0.000789981981746719	0.00517079115325125	0.00163372137639274	Cd86/Tgfb1	2
GO:0045685	BP	GO:0045685	regulation of glial cell differentiation	2/10	97/22777	0.000789981981746719	0.00517079115325125	0.00163372137639274	Tlr2/Tgfb1	2
GO:0051047	BP	GO:0051047	positive regulation of secretion	3/10	451/22777	0.000834315715161624	0.00543353350175611	0.00171673532503503	Tlr2/Tgfb1/Lgals3	3
GO:0006816	BP	GO:0006816	calcium ion transport	3/10	452/22777	0.000839694896658367	0.00544122293034622	0.00171916481473739	Icam1/Tgfb1/Lgals3	3
GO:0010959	BP	GO:0010959	regulation of metal ion transport	3/10	460/22777	0.000883531252288401	0.00568211599795047	0.0017952754411978	Icam1/Tgfb1/Lgals3	3
GO:0032651	BP	GO:0032651	regulation of interleukin-1 beta production	2/10	103/22777	0.000890022799061686	0.00568211599795047	0.0017952754411978	Tlr2/Cd36	2
GO:2001237	BP	GO:2001237	negative regulation of extrinsic apoptotic signaling pathway	2/10	103/22777	0.000890022799061686	0.00568211599795047	0.0017952754411978	Icam1/Lgals3	2
GO:0070664	BP	GO:0070664	negative regulation of leukocyte proliferation	2/10	104/22777	0.000907261644454884	0.00576377985888985	0.00182107729459726	Cd86/Tgfb1	2
GO:0002443	BP	GO:0002443	leukocyte mediated immunity	3/10	470/22777	0.000940355724119281	0.00594488301687116	0.00187829718450527	Icam1/Tlr2/Tgfb1	3
GO:0030099	BP	GO:0030099	myeloid cell differentiation	3/10	477/22777	0.000981493061888479	0.00617483013692946	0.00195094941785702	Tlr2/Tgfb1/Csf1	3
GO:0050767	BP	GO:0050767	regulation of neurogenesis	3/10	479/22777	0.000993454476522216	0.00617535898459713	0.00195111650829133	Tlr2/Tgfb1/Fn1	3
GO:0032611	BP	GO:0032611	interleukin-1 beta production	2/10	109/22777	0.000995871935016049	0.00617535898459713	0.00195111650829133	Tlr2/Cd36	2
GO:0032755	BP	GO:0032755	positive regulation of interleukin-6 production	2/10	109/22777	0.000995871935016049	0.00617535898459713	0.00195111650829133	Tlr2/Cd36	2
GO:0032479	BP	GO:0032479	regulation of type I interferon production	2/10	111/22777	0.00103244138090079	0.00634144089880297	0.00200359040743531	Tlr2/Cd14	2
GO:1905477	BP	GO:1905477	positive regulation of protein localization to membrane	2/10	111/22777	0.00103244138090079	0.00634144089880297	0.00200359040743531	Tgfb1/Lgals3	2
GO:0002526	BP	GO:0002526	acute inflammatory response	2/10	112/22777	0.00105096678211097	0.00642477806422555	0.00202992094459368	Icam1/Fn1	2
GO:0045639	BP	GO:0045639	positive regulation of myeloid cell differentiation	2/10	114/22777	0.00108849836199027	0.00662297594901121	0.00209254194620318	Tgfb1/Csf1	2
GO:0032606	BP	GO:0032606	type I interferon production	2/10	115/22777	0.00110750430919087	0.00670712890052044	0.00211913023253935	Tlr2/Cd14	2
GO:1903076	BP	GO:1903076	regulation of protein localization to plasma membrane	2/10	117/22777	0.00114599593984785	0.00690795692112934	0.00218258223060373	Tgfb1/Lgals3	2
GO:0032963	BP	GO:0032963	collagen metabolic process	2/10	121/22777	0.00122489491129517	0.00734936946777102	0.00232204737082759	Tgfb1/Fn1	2
GO:0048709	BP	GO:0048709	oligodendrocyte differentiation	2/10	122/22777	0.00124501808712878	0.00743568405953407	0.00234931863154545	Tlr2/Tgfb1	2
GO:0032652	BP	GO:0032652	regulation of interleukin-1 production	2/10	123/22777	0.00126530040551894	0.00752215286950711	0.00237663861780236	Tlr2/Cd36	2
GO:0019882	BP	GO:0019882	antigen processing and presentation	2/10	126/22777	0.00132710106408011	0.00781783172294463	0.00247005891831178	Icam1/Cd68	2
GO:0048145	BP	GO:0048145	regulation of fibroblast proliferation	2/10	126/22777	0.00132710106408011	0.00781783172294463	0.00247005891831178	Tgfb1/Fn1	2
GO:0021782	BP	GO:0021782	glial cell development	2/10	128/22777	0.00136909510493962	0.00800829999875732	0.00253023773514993	Tlr2/Tgfb1	2
GO:0032612	BP	GO:0032612	interleukin-1 production	2/10	129/22777	0.00139032986089537	0.00800829999875732	0.00253023773514993	Tlr2/Cd36	2
GO:0042476	BP	GO:0042476	odontogenesis	2/10	129/22777	0.00139032986089537	0.00800829999875732	0.00253023773514993	Tgfb1/Csf1	2
GO:0071621	BP	GO:0071621	granulocyte chemotaxis	2/10	129/22777	0.00139032986089537	0.00800829999875732	0.00253023773514993	Lgals3/Csf1	2
GO:1990266	BP	GO:1990266	neutrophil migration	2/10	129/22777	0.00139032986089537	0.00800829999875732	0.00253023773514993	Tlr2/Lgals3	2
GO:0001952	BP	GO:0001952	regulation of cell-matrix adhesion	2/10	130/22777	0.00141172295398517	0.00809554401931318	0.00255780265067643	Csf1/Cd36	2
GO:0030316	BP	GO:0030316	osteoclast differentiation	2/10	132/22777	0.00145498369223948	0.00823431818839459	0.00260164861540408	Tgfb1/Csf1	2
GO:0045807	BP	GO:0045807	positive regulation of endocytosis	2/10	132/22777	0.00145498369223948	0.00823431818839459	0.00260164861540408	Cd14/Cd36	2
GO:0046822	BP	GO:0046822	regulation of nucleocytoplasmic transport	2/10	132/22777	0.00145498369223948	0.00823431818839459	0.00260164861540408	Tgfb1/Cd36	2
GO:2000027	BP	GO:2000027	regulation of animal organ morphogenesis	2/10	134/22777	0.00149887640158461	0.00844584268023327	0.00266848018405681	Tgfb1/Csf1	2
GO:0001776	BP	GO:0001776	leukocyte homeostasis	2/10	136/22777	0.00154340016476137	0.00865907624905082	0.00273585173885703	Tgfb1/Csf1	2
GO:0014013	BP	GO:0014013	regulation of gliogenesis	2/10	139/22777	0.00161136703106805	0.00900142962182841	0.00284401894321902	Tlr2/Tgfb1	2
GO:0030177	BP	GO:0030177	positive regulation of Wnt signaling pathway	2/10	142/22777	0.00168074861755802	0.00930876157416749	0.00294112106266338	Tlr2/Tgfb1	2
GO:0030278	BP	GO:0030278	regulation of ossification	2/10	142/22777	0.00168074861755802	0.00930876157416749	0.00294112106266338	Tgfb1/Csf1	2
GO:0002698	BP	GO:0002698	negative regulation of immune effector process	2/10	143/22777	0.00170418966200023	0.00935860085573006	0.00295686787920646	Tgfb1/Lgals3	2
GO:0008360	BP	GO:0008360	regulation of cell shape	2/10	143/22777	0.00170418966200023	0.00935860085573006	0.00295686787920646	Icam1/Fn1	2
GO:0030833	BP	GO:0030833	regulation of actin filament polymerization	2/10	144/22777	0.00172778744062305	0.00944815410568554	0.00298516240018817	Icam1/Tlr2	2
GO:0048144	BP	GO:0048144	fibroblast proliferation	2/10	147/22777	0.00179952004089154	0.00979906711342621	0.0030960340376241	Tgfb1/Fn1	2
GO:0002761	BP	GO:0002761	regulation of myeloid leukocyte differentiation	2/10	149/22777	0.00184812335498845	0.00997986611693765	0.00315315782934434	Tgfb1/Csf1	2
GO:1904375	BP	GO:1904375	regulation of protein localization to cell periphery	2/10	149/22777	0.00184812335498845	0.00997986611693765	0.00315315782934434	Tgfb1/Lgals3	2
GO:0060759	BP	GO:0060759	regulation of response to cytokine stimulus	2/10	154/22777	0.00197236053230518	0.0106065529040146	0.00335116072097277	Tlr2/Csf1	2
GO:0022612	BP	GO:0022612	gland morphogenesis	2/10	157/22777	0.00204876953278381	0.0108375727121952	0.00342415187219291	Tgfb1/Csf1	2
GO:0043271	BP	GO:0043271	negative regulation of monoatomic ion transport	2/10	157/22777	0.00204876953278381	0.0108375727121952	0.00342415187219291	Icam1/Tgfb1	2
GO:0050830	BP	GO:0050830	defense response to Gram-positive bacterium	2/10	157/22777	0.00204876953278381	0.0108375727121952	0.00342415187219291	Tlr2/Cd36	2
GO:1900180	BP	GO:1900180	regulation of protein localization to nucleus	2/10	157/22777	0.00204876953278381	0.0108375727121952	0.00342415187219291	Tgfb1/Cd36	2
GO:0032946	BP	GO:0032946	positive regulation of mononuclear cell proliferation	2/10	160/22777	0.00212657480893396	0.0112034185056033	0.00353974155188408	Cd86/Csf1	2
GO:2000377	BP	GO:2000377	regulation of reactive oxygen species metabolic process	2/10	162/22777	0.00217921919095729	0.0114342836902051	0.00361268384948812	Tgfb1/Cd36	2
GO:0008037	BP	GO:0008037	cell recognition	2/10	164/22777	0.00223248187501121	0.0115731860400581	0.00365657031317626	Lgals3/Cd36	2
GO:0008064	BP	GO:0008064	regulation of actin polymerization or depolymerization	2/10	164/22777	0.00223248187501121	0.0115731860400581	0.00365657031317626	Icam1/Tlr2	2
GO:0030879	BP	GO:0030879	mammary gland development	2/10	164/22777	0.00223248187501121	0.0115731860400581	0.00365657031317626	Tgfb1/Csf1	2
GO:0030041	BP	GO:0030041	actin filament polymerization	2/10	167/22777	0.00231353323914515	0.0118981709441751	0.00375924991657253	Icam1/Tlr2	2
GO:0030832	BP	GO:0030832	regulation of actin filament length	2/10	167/22777	0.00231353323914515	0.0118981709441751	0.00375924991657253	Icam1/Tlr2	2
GO:2001236	BP	GO:2001236	regulation of extrinsic apoptotic signaling pathway	2/10	169/22777	0.00236833772315971	0.0121318801945256	0.00383309080220148	Icam1/Lgals3	2
GO:0032675	BP	GO:0032675	regulation of interleukin-6 production	2/10	170/22777	0.00239597069909151	0.0122251103386716	0.00386254704495067	Tlr2/Cd36	2
GO:0070665	BP	GO:0070665	positive regulation of leukocyte proliferation	2/10	176/22777	0.00256499173212225	0.0130361932738449	0.00411881025302603	Cd86/Csf1	2
GO:0006606	BP	GO:0006606	protein import into nucleus	2/10	178/22777	0.00262255725326728	0.0132250357985774	0.00417847541069413	Tgfb1/Cd36	2
GO:0051961	BP	GO:0051961	negative regulation of nervous system development	2/10	178/22777	0.00262255725326728	0.0132250357985774	0.00417847541069413	Tlr2/Tgfb1	2
GO:0032635	BP	GO:0032635	interleukin-6 production	2/10	179/22777	0.00265156922877511	0.0133195105445448	0.00420832488777446	Tlr2/Cd36	2
GO:0042552	BP	GO:0042552	myelination	2/10	180/22777	0.00268073386457446	0.0134140196466737	0.0042381852197499	Tlr2/Tgfb1	2
GO:0007272	BP	GO:0007272	ensheathment of neurons	2/10	183/22777	0.00276914261215479	0.0136977436082161	0.00432782834924955	Tlr2/Tgfb1	2
GO:0008366	BP	GO:0008366	axon ensheathment	2/10	183/22777	0.00276914261215479	0.0136977436082161	0.00432782834924955	Tlr2/Tgfb1	2
GO:0051170	BP	GO:0051170	import into nucleus	2/10	183/22777	0.00276914261215479	0.0136977436082161	0.00432782834924955	Tgfb1/Cd36	2
GO:0050714	BP	GO:0050714	positive regulation of protein secretion	2/10	188/22777	0.00291953327057288	0.0143867495006177	0.0045455210816604	Tlr2/Tgfb1	2
GO:0048754	BP	GO:0048754	branching morphogenesis of an epithelial tube	2/10	191/22777	0.00301158839095576	0.0147841611919646	0.00467108406731177	Tgfb1/Csf1	2
GO:0008154	BP	GO:0008154	actin polymerization or depolymerization	2/10	197/22777	0.00319978119668015	0.0156487412486697	0.00494424979347996	Icam1/Tlr2	2
GO:1905475	BP	GO:1905475	regulation of protein localization to membrane	2/10	204/22777	0.00342619232285633	0.0166930272572248	0.00527419395960076	Tgfb1/Lgals3	2
GO:0032271	BP	GO:0032271	regulation of protein polymerization	2/10	206/22777	0.00349223172448716	0.0169510573593085	0.0053557190649537	Icam1/Tlr2	2
GO:0050777	BP	GO:0050777	negative regulation of immune response	2/10	207/22777	0.0035254759554325	0.0170485702919423	0.00538652846293497	Tgfb1/Lgals3	2
GO:1902107	BP	GO:1902107	positive regulation of leukocyte differentiation	2/10	210/22777	0.00362610543976477	0.0174053061108709	0.00549923982872708	Tgfb1/Csf1	2
GO:1903708	BP	GO:1903708	positive regulation of hemopoiesis	2/10	210/22777	0.00362610543976477	0.0174053061108709	0.00549923982872708	Tgfb1/Csf1	2
GO:0048639	BP	GO:0048639	positive regulation of developmental growth	2/10	220/22777	0.00397121876400412	0.0189915111370824	0.00600040434724259	Fn1/Csf1	2
GO:0033157	BP	GO:0033157	regulation of intracellular protein transport	2/10	225/22777	0.00414933621144964	0.0197703666545542	0.00624648524092071	Tgfb1/Cd36	2
GO:0030595	BP	GO:0030595	leukocyte chemotaxis	2/10	228/22777	0.00425797820962326	0.019999443879438	0.00631886262922466	Lgals3/Csf1	2
GO:0061138	BP	GO:0061138	morphogenesis of a branching epithelium	2/10	229/22777	0.00429448680531353	0.019999443879438	0.00631886262922466	Tgfb1/Csf1	2
GO:0002520	BP	GO:0002520	immune system development	2/10	231/22777	0.00436794523334692	0.019999443879438	0.00631886262922466	Cd86/Tgfb1	2
GO:0002249	BP	GO:0002249	lymphocyte anergy	1/10	10/22777	0.0043825941834571	0.019999443879438	0.00631886262922466	Cd86	1
GO:0002604	BP	GO:0002604	regulation of dendritic cell antigen processing and presentation	1/10	10/22777	0.0043825941834571	0.019999443879438	0.00631886262922466	Cd68	1
GO:0002667	BP	GO:0002667	regulation of T cell anergy	1/10	10/22777	0.0043825941834571	0.019999443879438	0.00631886262922466	Cd86	1
GO:0002870	BP	GO:0002870	T cell anergy	1/10	10/22777	0.0043825941834571	0.019999443879438	0.00631886262922466	Cd86	1
GO:0002911	BP	GO:0002911	regulation of lymphocyte anergy	1/10	10/22777	0.0043825941834571	0.019999443879438	0.00631886262922466	Cd86	1
GO:0031666	BP	GO:0031666	positive regulation of lipopolysaccharide-mediated signaling pathway	1/10	10/22777	0.0043825941834571	0.019999443879438	0.00631886262922466	Cd14	1
GO:0032661	BP	GO:0032661	regulation of interleukin-18 production	1/10	10/22777	0.0043825941834571	0.019999443879438	0.00631886262922466	Tlr2	1
GO:0046543	BP	GO:0046543	development of secondary female sexual characteristics	1/10	10/22777	0.0043825941834571	0.019999443879438	0.00631886262922466	Tgfb1	1
GO:2000727	BP	GO:2000727	positive regulation of cardiac muscle cell differentiation	1/10	10/22777	0.0043825941834571	0.019999443879438	0.00631886262922466	Tgfb1	1
GO:0045637	BP	GO:0045637	regulation of myeloid cell differentiation	2/10	232/22777	0.00440489484660625	0.0200306797235147	0.00632873165403447	Tgfb1/Csf1	2
GO:1903828	BP	GO:1903828	negative regulation of protein localization	2/10	236/22777	0.00455416007436808	0.0206370330642693	0.00652031015432161	Tgfb1/Cd36	2
GO:0007249	BP	GO:0007249	I-kappaB kinase/NF-kappaB signaling	2/10	237/22777	0.00459184252831604	0.020735288908354	0.00655135427659982	Tlr2/Cd36	2
GO:0001906	BP	GO:0001906	cell killing	2/10	239/22777	0.00466764604800217	0.0210044072160098	0.00663638272175747	Tgfb1/Lgals3	2
GO:0002361	BP	GO:0002361	CD4-positive, CD25-positive, alpha-beta regulatory T cell differentiation	1/10	11/22777	0.00481990142895128	0.0211797349360431	0.00669177785097529	Tgfb1	1
GO:0002858	BP	GO:0002858	regulation of natural killer cell mediated cytotoxicity directed against tumor cell target	1/10	11/22777	0.00481990142895128	0.0211797349360431	0.00669177785097529	Tgfb1	1
GO:0008354	BP	GO:0008354	germ cell migration	1/10	11/22777	0.00481990142895128	0.0211797349360431	0.00669177785097529	Tgfb1	1
GO:0014062	BP	GO:0014062	regulation of serotonin secretion	1/10	11/22777	0.00481990142895128	0.0211797349360431	0.00669177785097529	Lgals3	1
GO:0032490	BP	GO:0032490	detection of molecule of bacterial origin	1/10	11/22777	0.00481990142895128	0.0211797349360431	0.00669177785097529	Tlr2	1
GO:0042117	BP	GO:0042117	monocyte activation	1/10	11/22777	0.00481990142895128	0.0211797349360431	0.00669177785097529	Fn1	1
GO:0002064	BP	GO:0002064	epithelial cell development	2/10	243/22777	0.00482100448004068	0.0211797349360431	0.00669177785097529	Icam1/Tgfb1	2
GO:2001234	BP	GO:2001234	negative regulation of apoptotic signaling pathway	2/10	247/22777	0.00497669229178921	0.0217898419262122	0.00688454232399006	Icam1/Lgals3	2
GO:0048762	BP	GO:0048762	mesenchymal cell differentiation	2/10	248/22777	0.00501597739426694	0.0218144520233891	0.00689231793136644	Tgfb1/Fn1	2
GO:0072593	BP	GO:0072593	reactive oxygen species metabolic process	2/10	248/22777	0.00501597739426694	0.0218144520233891	0.00689231793136644	Tgfb1/Cd36	2
GO:0001763	BP	GO:0001763	morphogenesis of a branching structure	2/10	249/22777	0.00505540753920823	0.0219071330893554	0.00692160069181227	Tgfb1/Csf1	2
GO:0050870	BP	GO:0050870	positive regulation of T cell activation	2/10	251/22777	0.00513470252218818	0.0219071330893554	0.00692160069181227	Cd86/Tgfb1	2
GO:0002420	BP	GO:0002420	natural killer cell mediated cytotoxicity directed against tumor cell target	1/10	12/22777	0.0052570357953623	0.0219071330893554	0.00692160069181227	Tgfb1	1
GO:0002468	BP	GO:0002468	dendritic cell antigen processing and presentation	1/10	12/22777	0.0052570357953623	0.0219071330893554	0.00692160069181227	Cd68	1
GO:0002855	BP	GO:0002855	regulation of natural killer cell mediated immune response to tumor cell	1/10	12/22777	0.0052570357953623	0.0219071330893554	0.00692160069181227	Tgfb1	1
GO:0007183	BP	GO:0007183	SMAD protein complex assembly	1/10	12/22777	0.0052570357953623	0.0219071330893554	0.00692160069181227	Tgfb1	1
GO:0015911	BP	GO:0015911	long-chain fatty acid import across plasma membrane	1/10	12/22777	0.0052570357953623	0.0219071330893554	0.00692160069181227	Cd36	1
GO:0031293	BP	GO:0031293	membrane protein intracellular domain proteolysis	1/10	12/22777	0.0052570357953623	0.0219071330893554	0.00692160069181227	Tgfb1	1
GO:0032621	BP	GO:0032621	interleukin-18 production	1/10	12/22777	0.0052570357953623	0.0219071330893554	0.00692160069181227	Tlr2	1
GO:0046689	BP	GO:0046689	response to mercury ion	1/10	12/22777	0.0052570357953623	0.0219071330893554	0.00692160069181227	Fn1	1
GO:0061517	BP	GO:0061517	macrophage proliferation	1/10	12/22777	0.0052570357953623	0.0219071330893554	0.00692160069181227	Csf1	1
GO:0071635	BP	GO:0071635	negative regulation of transforming growth factor beta production	1/10	12/22777	0.0052570357953623	0.0219071330893554	0.00692160069181227	Fn1	1
GO:1903911	BP	GO:1903911	positive regulation of receptor clustering	1/10	12/22777	0.0052570357953623	0.0219071330893554	0.00692160069181227	Tgfb1	1
GO:0016236	BP	GO:0016236	macroautophagy	2/10	258/22777	0.00541678785479649	0.0224286168045248	0.00708636447121519	Tlr2/Tgfb1	2
GO:0044403	BP	GO:0044403	biological process involved in symbiotic interaction	2/10	258/22777	0.00541678785479649	0.0224286168045248	0.00708636447121519	Icam1/Fn1	2
GO:0002377	BP	GO:0002377	immunoglobulin production	2/10	260/22777	0.0054986809172877	0.0226951925758116	0.00717058959713347	Cd86/Tgfb1	2
GO:0002158	BP	GO:0002158	osteoclast proliferation	1/10	13/22777	0.00569399734344256	0.0227759893737702	0.00719611750032214	Csf1	1
GO:0002423	BP	GO:0002423	natural killer cell mediated immune response to tumor cell	1/10	13/22777	0.00569399734344256	0.0227759893737702	0.00719611750032214	Tgfb1	1
GO:0002664	BP	GO:0002664	regulation of T cell tolerance induction	1/10	13/22777	0.00569399734344256	0.0227759893737702	0.00719611750032214	Cd86	1
GO:0034145	BP	GO:0034145	positive regulation of toll-like receptor 4 signaling pathway	1/10	13/22777	0.00569399734344256	0.0227759893737702	0.00719611750032214	Cd14	1
GO:0045136	BP	GO:0045136	development of secondary sexual characteristics	1/10	13/22777	0.00569399734344256	0.0227759893737702	0.00719611750032214	Tgfb1	1
GO:0060965	BP	GO:0060965	negative regulation of miRNA-mediated gene silencing	1/10	13/22777	0.00569399734344256	0.0227759893737702	0.00719611750032214	Tgfb1	1
GO:0071863	BP	GO:0071863	regulation of cell proliferation in bone marrow	1/10	13/22777	0.00569399734344256	0.0227759893737702	0.00719611750032214	Lgals3	1
GO:0072540	BP	GO:0072540	T-helper 17 cell lineage commitment	1/10	13/22777	0.00569399734344256	0.0227759893737702	0.00719611750032214	Tgfb1	1
GO:0072683	BP	GO:0072683	T cell extravasation	1/10	13/22777	0.00569399734344256	0.0227759893737702	0.00719611750032214	Icam1	1
GO:0090557	BP	GO:0090557	establishment of endothelial intestinal barrier	1/10	13/22777	0.00569399734344256	0.0227759893737702	0.00719611750032214	Icam1	1
GO:0010001	BP	GO:0010001	glial cell differentiation	2/10	273/22777	0.00604496220114143	0.0234380496447438	0.00740529671199264	Tlr2/Tgfb1	2
GO:0006898	BP	GO:0006898	receptor-mediated endocytosis	2/10	274/22777	0.00608798325072595	0.0234380496447438	0.00740529671199264	Cd14/Cd36	2
GO:0002069	BP	GO:0002069	columnar/cuboidal epithelial cell maturation	1/10	14/22777	0.00613078613392604	0.0234380496447438	0.00740529671199264	Tgfb1	1
GO:0010936	BP	GO:0010936	negative regulation of macrophage cytokine production	1/10	14/22777	0.00613078613392604	0.0234380496447438	0.00740529671199264	Tgfb1	1
GO:0032494	BP	GO:0032494	response to peptidoglycan	1/10	14/22777	0.00613078613392604	0.0234380496447438	0.00740529671199264	Tlr2	1
GO:0042487	BP	GO:0042487	regulation of odontogenesis of dentin-containing tooth	1/10	14/22777	0.00613078613392604	0.0234380496447438	0.00740529671199264	Csf1	1
GO:0051280	BP	GO:0051280	negative regulation of release of sequestered calcium ion into cytosol	1/10	14/22777	0.00613078613392604	0.0234380496447438	0.00740529671199264	Tgfb1	1
GO:0060149	BP	GO:0060149	negative regulation of post-transcriptional gene silencing	1/10	14/22777	0.00613078613392604	0.0234380496447438	0.00740529671199264	Tgfb1	1
GO:0060967	BP	GO:0060967	negative regulation of gene silencing by RNA	1/10	14/22777	0.00613078613392604	0.0234380496447438	0.00740529671199264	Tgfb1	1
GO:0070508	BP	GO:0070508	cholesterol import	1/10	14/22777	0.00613078613392604	0.0234380496447438	0.00740529671199264	Cd36	1
GO:0071838	BP	GO:0071838	cell proliferation in bone marrow	1/10	14/22777	0.00613078613392604	0.0234380496447438	0.00740529671199264	Lgals3	1
GO:0098792	BP	GO:0098792	xenophagy	1/10	14/22777	0.00613078613392604	0.0234380496447438	0.00740529671199264	Tlr2	1
GO:1900369	BP	GO:1900369	negative regulation of post-transcriptional gene silencing by RNA	1/10	14/22777	0.00613078613392604	0.0234380496447438	0.00740529671199264	Tgfb1	1
GO:1903798	BP	GO:1903798	regulation of miRNA maturation	1/10	14/22777	0.00613078613392604	0.0234380496447438	0.00740529671199264	Tgfb1	1
GO:1903977	BP	GO:1903977	positive regulation of glial cell migration	1/10	14/22777	0.00613078613392604	0.0234380496447438	0.00740529671199264	Csf1	1
GO:0022604	BP	GO:0022604	regulation of cell morphogenesis	2/10	278/22777	0.00626148873583241	0.0238673217695259	0.00754092606265885	Icam1/Fn1	2
GO:0110053	BP	GO:0110053	regulation of actin filament organization	2/10	281/22777	0.00639310720051965	0.0242975569849662	0.0076768597036646	Icam1/Tlr2	2
GO:0051258	BP	GO:0051258	protein polymerization	2/10	282/22777	0.00643726313709502	0.0243938392563601	0.00770728027186815	Icam1/Tlr2	2
GO:0002517	BP	GO:0002517	T cell tolerance induction	1/10	15/22777	0.00656740222752805	0.0245283956394131	0.00774979361901536	Cd86	1
GO:0030213	BP	GO:0030213	hyaluronan biosynthetic process	1/10	15/22777	0.00656740222752805	0.0245283956394131	0.00774979361901536	Tgfb1	1
GO:0051152	BP	GO:0051152	positive regulation of smooth muscle cell differentiation	1/10	15/22777	0.00656740222752805	0.0245283956394131	0.00774979361901536	Tgfb1	1
GO:0070920	BP	GO:0070920	regulation of production of small RNA involved in gene silencing by RNA	1/10	15/22777	0.00656740222752805	0.0245283956394131	0.00774979361901536	Tgfb1	1
GO:1905809	BP	GO:1905809	negative regulation of synapse organization	1/10	15/22777	0.00656740222752805	0.0245283956394131	0.00774979361901536	Tlr2	1
GO:0007406	BP	GO:0007406	negative regulation of neuroblast proliferation	1/10	16/22777	0.00700384568494439	0.0258603532982562	0.00817062819446204	Tgfb1	1
GO:0023035	BP	GO:0023035	CD40 signaling pathway	1/10	16/22777	0.00700384568494439	0.0258603532982562	0.00817062819446204	Cd86	1
GO:0051284	BP	GO:0051284	positive regulation of sequestering of calcium ion	1/10	16/22777	0.00700384568494439	0.0258603532982562	0.00817062819446204	Tgfb1	1
GO:1905209	BP	GO:1905209	positive regulation of cardiocyte differentiation	1/10	16/22777	0.00700384568494439	0.0258603532982562	0.00817062819446204	Tgfb1	1
GO:0002703	BP	GO:0002703	regulation of leukocyte mediated immunity	2/10	299/22777	0.00720945806104586	0.026417509782584	0.00834666285365917	Tlr2/Tgfb1	2
GO:0001771	BP	GO:0001771	immunological synapse formation	1/10	17/22777	0.00744011656685428	0.026417509782584	0.00834666285365917	Lgals3	1
GO:0002295	BP	GO:0002295	T-helper cell lineage commitment	1/10	17/22777	0.00744011656685428	0.026417509782584	0.00834666285365917	Tgfb1	1
GO:0002730	BP	GO:0002730	regulation of dendritic cell cytokine production	1/10	17/22777	0.00744011656685428	0.026417509782584	0.00834666285365917	Tlr2	1
GO:0007096	BP	GO:0007096	regulation of exit from mitosis	1/10	17/22777	0.00744011656685428	0.026417509782584	0.00834666285365917	Tgfb1	1
GO:0016045	BP	GO:0016045	detection of bacterium	1/10	17/22777	0.00744011656685428	0.026417509782584	0.00834666285365917	Tlr2	1
GO:0030299	BP	GO:0030299	intestinal cholesterol absorption	1/10	17/22777	0.00744011656685428	0.026417509782584	0.00834666285365917	Cd36	1
GO:0034134	BP	GO:0034134	toll-like receptor 2 signaling pathway	1/10	17/22777	0.00744011656685428	0.026417509782584	0.00834666285365917	Tlr2	1
GO:0044406	BP	GO:0044406	adhesion of symbiont to host	1/10	17/22777	0.00744011656685428	0.026417509782584	0.00834666285365917	Icam1	1
GO:0055091	BP	GO:0055091	phospholipid homeostasis	1/10	17/22777	0.00744011656685428	0.026417509782584	0.00834666285365917	Tgfb1	1
GO:0060100	BP	GO:0060100	positive regulation of phagocytosis, engulfment	1/10	17/22777	0.00744011656685428	0.026417509782584	0.00834666285365917	Cd36	1
GO:1902001	BP	GO:1902001	fatty acid transmembrane transport	1/10	17/22777	0.00744011656685428	0.026417509782584	0.00834666285365917	Cd36	1
GO:1905155	BP	GO:1905155	positive regulation of membrane invagination	1/10	17/22777	0.00744011656685428	0.026417509782584	0.00834666285365917	Cd36	1
GO:2000637	BP	GO:2000637	positive regulation of miRNA-mediated gene silencing	1/10	17/22777	0.00744011656685428	0.026417509782584	0.00834666285365917	Tgfb1	1
GO:0015850	BP	GO:0015850	organic hydroxy compound transport	2/10	305/22777	0.0074916546485653	0.0265278262965591	0.00838151756770751	Lgals3/Cd36	2
GO:0060326	BP	GO:0060326	cell chemotaxis	2/10	306/22777	0.00753917430156885	0.0266233512120796	0.00841169884787117	Lgals3/Csf1	2
GO:0061448	BP	GO:0061448	connective tissue development	2/10	307/22777	0.00758683278356396	0.0266464370934929	0.00841899287635539	Tgfb1/Csf1	2
GO:0072659	BP	GO:0072659	protein localization to plasma membrane	2/10	307/22777	0.00758683278356396	0.0266464370934929	0.00841899287635539	Tgfb1/Lgals3	2
GO:0060485	BP	GO:0060485	mesenchyme development	2/10	309/22777	0.00768256581205623	0.0268620383009368	0.00848711249111795	Tgfb1/Fn1	2
GO:0001820	BP	GO:0001820	serotonin secretion	1/10	18/22777	0.00787621493391666	0.0268620383009368	0.00848711249111795	Lgals3	1
GO:0002371	BP	GO:0002371	dendritic cell cytokine production	1/10	18/22777	0.00787621493391666	0.0268620383009368	0.00848711249111795	Tlr2	1
GO:0019430	BP	GO:0019430	removal of superoxide radicals	1/10	18/22777	0.00787621493391666	0.0268620383009368	0.00848711249111795	Cd36	1
GO:0032966	BP	GO:0032966	negative regulation of collagen biosynthetic process	1/10	18/22777	0.00787621493391666	0.0268620383009368	0.00848711249111795	Fn1	1
GO:0033194	BP	GO:0033194	response to hydroperoxide	1/10	18/22777	0.00787621493391666	0.0268620383009368	0.00848711249111795	Cd36	1
GO:0042308	BP	GO:0042308	negative regulation of protein import into nucleus	1/10	18/22777	0.00787621493391666	0.0268620383009368	0.00848711249111795	Cd36	1
GO:0045655	BP	GO:0045655	regulation of monocyte differentiation	1/10	18/22777	0.00787621493391666	0.0268620383009368	0.00848711249111795	Csf1	1
GO:0060148	BP	GO:0060148	positive regulation of post-transcriptional gene silencing	1/10	18/22777	0.00787621493391666	0.0268620383009368	0.00848711249111795	Tgfb1	1
GO:0090280	BP	GO:0090280	positive regulation of calcium ion import	1/10	18/22777	0.00787621493391666	0.0268620383009368	0.00848711249111795	Lgals3	1
GO:1900370	BP	GO:1900370	positive regulation of post-transcriptional gene silencing by RNA	1/10	18/22777	0.00787621493391666	0.0268620383009368	0.00848711249111795	Tgfb1	1
GO:0042113	BP	GO:0042113	B cell activation	2/10	318/22777	0.00812020862458289	0.0275512392261277	0.00870486684451242	Cd86/Tgfb1	2
GO:0030111	BP	GO:0030111	regulation of Wnt signaling pathway	2/10	321/22777	0.00826856951406855	0.0275512392261277	0.00870486684451242	Tlr2/Tgfb1	2
GO:0010713	BP	GO:0010713	negative regulation of collagen metabolic process	1/10	19/22777	0.00831214084677157	0.0275512392261277	0.00870486684451242	Fn1	1
GO:0030214	BP	GO:0030214	hyaluronan catabolic process	1/10	19/22777	0.00831214084677157	0.0275512392261277	0.00870486684451242	Tgfb1	1
GO:0032570	BP	GO:0032570	response to progesterone	1/10	19/22777	0.00831214084677157	0.0275512392261277	0.00870486684451242	Tgfb1	1
GO:0032695	BP	GO:0032695	negative regulation of interleukin-12 production	1/10	19/22777	0.00831214084677157	0.0275512392261277	0.00870486684451242	Tlr2	1
GO:0042953	BP	GO:0042953	lipoprotein transport	1/10	19/22777	0.00831214084677157	0.0275512392261277	0.00870486684451242	Cd36	1
GO:0044539	BP	GO:0044539	long-chain fatty acid import into cell	1/10	19/22777	0.00831214084677157	0.0275512392261277	0.00870486684451242	Cd36	1
GO:0060391	BP	GO:0060391	positive regulation of SMAD protein signal transduction	1/10	19/22777	0.00831214084677157	0.0275512392261277	0.00870486684451242	Tgfb1	1
GO:1901862	BP	GO:1901862	negative regulation of muscle tissue development	1/10	19/22777	0.00831214084677157	0.0275512392261277	0.00870486684451242	Tgfb1	1
GO:2000725	BP	GO:2000725	regulation of cardiac muscle cell differentiation	1/10	19/22777	0.00831214084677157	0.0275512392261277	0.00870486684451242	Tgfb1	1
GO:0045927	BP	GO:0045927	positive regulation of growth	2/10	323/22777	0.00836816319776636	0.0276661722048602	0.00874118013944982	Fn1/Csf1	2
GO:0034504	BP	GO:0034504	protein localization to nucleus	2/10	326/22777	0.00851858126234763	0.028091809964383	0.00887566120544591	Tgfb1/Cd36	2
GO:0002755	BP	GO:0002755	MyD88-dependent toll-like receptor signaling pathway	1/10	20/22777	0.00874789436604095	0.0282021669114156	0.00891052869439626	Tlr2	1
GO:0043373	BP	GO:0043373	CD4-positive, alpha-beta T cell lineage commitment	1/10	20/22777	0.00874789436604095	0.0282021669114156	0.00891052869439626	Tgfb1	1
GO:0044241	BP	GO:0044241	lipid digestion	1/10	20/22777	0.00874789436604095	0.0282021669114156	0.00891052869439626	Cd36	1
GO:0044872	BP	GO:0044872	lipoprotein localization	1/10	20/22777	0.00874789436604095	0.0282021669114156	0.00891052869439626	Cd36	1
GO:0060099	BP	GO:0060099	regulation of phagocytosis, engulfment	1/10	20/22777	0.00874789436604095	0.0282021669114156	0.00891052869439626	Cd36	1
GO:0071450	BP	GO:0071450	cellular response to oxygen radical	1/10	20/22777	0.00874789436604095	0.0282021669114156	0.00891052869439626	Cd36	1
GO:0071451	BP	GO:0071451	cellular response to superoxide	1/10	20/22777	0.00874789436604095	0.0282021669114156	0.00891052869439626	Cd36	1
GO:0098543	BP	GO:0098543	detection of other organism	1/10	20/22777	0.00874789436604095	0.0282021669114156	0.00891052869439626	Tlr2	1
GO:1900227	BP	GO:1900227	positive regulation of NLRP3 inflammasome complex assembly	1/10	20/22777	0.00874789436604095	0.0282021669114156	0.00891052869439626	Cd36	1
GO:1901653	BP	GO:1901653	cellular response to peptide	2/10	334/22777	0.00892570437679334	0.0287040021645761	0.00906908450456474	Icam1/Cd36	2
GO:0050708	BP	GO:0050708	regulation of protein secretion	2/10	336/22777	0.00902884614583634	0.0289638232797126	0.0091511754839248	Tlr2/Tgfb1	2
GO:0032386	BP	GO:0032386	regulation of intracellular transport	2/10	337/22777	0.00908062060533673	0.0290287422336992	0.0091716867518754	Tgfb1/Cd36	2
GO:0002577	BP	GO:0002577	regulation of antigen processing and presentation	1/10	21/22777	0.00918347555232768	0.0290287422336992	0.0091716867518754	Cd68	1
GO:0002643	BP	GO:0002643	regulation of tolerance induction	1/10	21/22777	0.00918347555232768	0.0290287422336992	0.0091716867518754	Cd86	1
GO:0070166	BP	GO:0070166	enamel mineralization	1/10	21/22777	0.00918347555232768	0.0290287422336992	0.0091716867518754	Tgfb1	1
GO:0150104	BP	GO:0150104	transport across blood-brain barrier	1/10	21/22777	0.00918347555232768	0.0290287422336992	0.0091716867518754	Cd36	1
GO:1905153	BP	GO:1905153	regulation of membrane invagination	1/10	21/22777	0.00918347555232768	0.0290287422336992	0.0091716867518754	Cd36	1
GO:0051251	BP	GO:0051251	positive regulation of lymphocyte activation	2/10	340/22777	0.00923675703438988	0.0291261243712148	0.00920245482488837	Cd86/Tgfb1	2
GO:0051222	BP	GO:0051222	positive regulation of protein transport	2/10	342/22777	0.0093415244890797	0.0293849896549692	0.00928424380749107	Tlr2/Tgfb1	2
GO:0002363	BP	GO:0002363	alpha-beta T cell lineage commitment	1/10	22/22777	0.00961888446621795	0.0294706247475614	0.00931130037914342	Tgfb1	1
GO:0002693	BP	GO:0002693	positive regulation of cellular extravasation	1/10	22/22777	0.00961888446621795	0.0294706247475614	0.00931130037914342	Icam1	1
GO:0007252	BP	GO:0007252	I-kappaB phosphorylation	1/10	22/22777	0.00961888446621795	0.0294706247475614	0.00931130037914342	Tlr2	1
GO:0010232	BP	GO:0010232	vascular transport	1/10	22/22777	0.00961888446621795	0.0294706247475614	0.00931130037914342	Cd36	1
GO:0010885	BP	GO:0010885	regulation of cholesterol storage	1/10	22/22777	0.00961888446621795	0.0294706247475614	0.00931130037914342	Cd36	1
GO:0035634	BP	GO:0035634	response to stilbenoid	1/10	22/22777	0.00961888446621795	0.0294706247475614	0.00931130037914342	Cd36	1
GO:0043117	BP	GO:0043117	positive regulation of vascular permeability	1/10	22/22777	0.00961888446621795	0.0294706247475614	0.00931130037914342	Tgfb1	1
GO:0051770	BP	GO:0051770	positive regulation of nitric-oxide synthase biosynthetic process	1/10	22/22777	0.00961888446621795	0.0294706247475614	0.00931130037914342	Tlr2	1
GO:0060009	BP	GO:0060009	Sertoli cell development	1/10	22/22777	0.00961888446621795	0.0294706247475614	0.00931130037914342	Icam1	1
GO:0060602	BP	GO:0060602	branch elongation of an epithelium	1/10	22/22777	0.00961888446621795	0.0294706247475614	0.00931130037914342	Tgfb1	1
GO:0098856	BP	GO:0098856	intestinal lipid absorption	1/10	22/22777	0.00961888446621795	0.0294706247475614	0.00931130037914342	Cd36	1
GO:0006913	BP	GO:0006913	nucleocytoplasmic transport	2/10	350/22777	0.00976598832487935	0.0297805196918674	0.00940921228081255	Tgfb1/Cd36	2
GO:0051169	BP	GO:0051169	nuclear transport	2/10	350/22777	0.00976598832487935	0.0297805196918674	0.00940921228081255	Tgfb1/Cd36	2
GO:1902105	BP	GO:1902105	regulation of leukocyte differentiation	2/10	354/22777	0.00998144504664583	0.0300927044667115	0.00950784765882943	Tgfb1/Csf1	2
GO:0000303	BP	GO:0000303	response to superoxide	1/10	23/22777	0.0100541211682763	0.0300927044667115	0.00950784765882943	Cd36	1
GO:0016202	BP	GO:0016202	regulation of striated muscle tissue development	1/10	23/22777	0.0100541211682763	0.0300927044667115	0.00950784765882943	Tgfb1	1
GO:0045591	BP	GO:0045591	positive regulation of regulatory T cell differentiation	1/10	23/22777	0.0100541211682763	0.0300927044667115	0.00950784765882943	Tgfb1	1
GO:0048245	BP	GO:0048245	eosinophil chemotaxis	1/10	23/22777	0.0100541211682763	0.0300927044667115	0.00950784765882943	Lgals3	1
GO:0090190	BP	GO:0090190	positive regulation of branching involved in ureteric bud morphogenesis	1/10	23/22777	0.0100541211682763	0.0300927044667115	0.00950784765882943	Tgfb1	1
GO:0140354	BP	GO:0140354	lipid import into cell	1/10	23/22777	0.0100541211682763	0.0300927044667115	0.00950784765882943	Cd36	1
GO:1903909	BP	GO:1903909	regulation of receptor clustering	1/10	23/22777	0.0100541211682763	0.0300927044667115	0.00950784765882943	Tgfb1	1
GO:1904951	BP	GO:1904951	positive regulation of establishment of protein localization	2/10	358/22777	0.0101990428137886	0.0304115988632875	0.00960860295469367	Tlr2/Tgfb1	2
GO:0002449	BP	GO:0002449	lymphocyte mediated immunity	2/10	361/22777	0.0103636422281613	0.0304115988632875	0.00960860295469367	Icam1/Tgfb1	2
GO:0042742	BP	GO:0042742	defense response to bacterium	2/10	361/22777	0.0103636422281613	0.0304115988632875	0.00960860295469367	Tlr2/Cd36	2
GO:0009615	BP	GO:0009615	response to virus	2/10	363/22777	0.0104740408111984	0.0304115988632875	0.00960860295469367	Cd86/Tgfb1	2
GO:0051235	BP	GO:0051235	maintenance of location	2/10	363/22777	0.0104740408111984	0.0304115988632875	0.00960860295469367	Tgfb1/Cd36	2
GO:0000305	BP	GO:0000305	response to oxygen radical	1/10	24/22777	0.0104891857190506	0.0304115988632875	0.00960860295469367	Cd36	1
GO:0010763	BP	GO:0010763	positive regulation of fibroblast migration	1/10	24/22777	0.0104891857190506	0.0304115988632875	0.00960860295469367	Tgfb1	1
GO:0010878	BP	GO:0010878	cholesterol storage	1/10	24/22777	0.0104891857190506	0.0304115988632875	0.00960860295469367	Cd36	1
GO:0032930	BP	GO:0032930	positive regulation of superoxide anion generation	1/10	24/22777	0.0104891857190506	0.0304115988632875	0.00960860295469367	Tgfb1	1
GO:0034143	BP	GO:0034143	regulation of toll-like receptor 4 signaling pathway	1/10	24/22777	0.0104891857190506	0.0304115988632875	0.00960860295469367	Cd14	1
GO:0034383	BP	GO:0034383	low-density lipoprotein particle clearance	1/10	24/22777	0.0104891857190506	0.0304115988632875	0.00960860295469367	Cd36	1
GO:0043011	BP	GO:0043011	myeloid dendritic cell differentiation	1/10	24/22777	0.0104891857190506	0.0304115988632875	0.00960860295469367	Tgfb1	1
GO:0043369	BP	GO:0043369	CD4-positive or CD8-positive, alpha-beta T cell lineage commitment	1/10	24/22777	0.0104891857190506	0.0304115988632875	0.00960860295469367	Tgfb1	1
GO:1903428	BP	GO:1903428	positive regulation of reactive oxygen species biosynthetic process	1/10	24/22777	0.0104891857190506	0.0304115988632875	0.00960860295469367	Cd36	1
GO:0002460	BP	GO:0002460	adaptive immune response based on somatic recombination of immune receptors built from immunoglobulin superfamily domains	2/10	364/22777	0.0105294394860998	0.0304601642276457	0.00962394727465415	Icam1/Tgfb1	2
GO:0007202	BP	GO:0007202	activation of phospholipase C activity	1/10	25/22777	0.0109240781790697	0.0311156160880755	0.00983103854634613	Cd86	1
GO:0010759	BP	GO:0010759	positive regulation of macrophage chemotaxis	1/10	25/22777	0.0109240781790697	0.0311156160880755	0.00983103854634613	Csf1	1
GO:0010884	BP	GO:0010884	positive regulation of lipid storage	1/10	25/22777	0.0109240781790697	0.0311156160880755	0.00983103854634613	Cd36	1
GO:0031065	BP	GO:0031065	positive regulation of histone deacetylation	1/10	25/22777	0.0109240781790697	0.0311156160880755	0.00983103854634613	Tgfb1	1
GO:0032288	BP	GO:0032288	myelin assembly	1/10	25/22777	0.0109240781790697	0.0311156160880755	0.00983103854634613	Tlr2	1
GO:0034138	BP	GO:0034138	toll-like receptor 3 signaling pathway	1/10	25/22777	0.0109240781790697	0.0311156160880755	0.00983103854634613	Cd86	1
GO:0090189	BP	GO:0090189	regulation of branching involved in ureteric bud morphogenesis	1/10	25/22777	0.0109240781790697	0.0311156160880755	0.00983103854634613	Tgfb1	1
GO:0030194	BP	GO:0030194	positive regulation of blood coagulation	1/10	26/22777	0.0113587986088429	0.0316580709614203	0.0100024282033727	Cd36	1
GO:0045953	BP	GO:0045953	negative regulation of natural killer cell mediated cytotoxicity	1/10	26/22777	0.0113587986088429	0.0316580709614203	0.0100024282033727	Tgfb1	1
GO:0050860	BP	GO:0050860	negative regulation of T cell receptor signaling pathway	1/10	26/22777	0.0113587986088429	0.0316580709614203	0.0100024282033727	Lgals3	1
GO:0070168	BP	GO:0070168	negative regulation of biomineral tissue development	1/10	26/22777	0.0113587986088429	0.0316580709614203	0.0100024282033727	Tgfb1	1
GO:0071549	BP	GO:0071549	cellular response to dexamethasone stimulus	1/10	26/22777	0.0113587986088429	0.0316580709614203	0.0100024282033727	Tgfb1	1
GO:0098581	BP	GO:0098581	detection of external biotic stimulus	1/10	26/22777	0.0113587986088429	0.0316580709614203	0.0100024282033727	Tlr2	1
GO:1900048	BP	GO:1900048	positive regulation of hemostasis	1/10	26/22777	0.0113587986088429	0.0316580709614203	0.0100024282033727	Cd36	1
GO:1903077	BP	GO:1903077	negative regulation of protein localization to plasma membrane	1/10	26/22777	0.0113587986088429	0.0316580709614203	0.0100024282033727	Tgfb1	1
GO:1903975	BP	GO:1903975	regulation of glial cell migration	1/10	26/22777	0.0113587986088429	0.0316580709614203	0.0100024282033727	Csf1	1
GO:2000679	BP	GO:2000679	positive regulation of transcription regulatory region DNA binding	1/10	26/22777	0.0113587986088429	0.0316580709614203	0.0100024282033727	Tgfb1	1
GO:0002070	BP	GO:0002070	epithelial cell maturation	1/10	27/22777	0.0117933470688629	0.0323132723070747	0.0102094403244413	Tgfb1	1
GO:0002716	BP	GO:0002716	negative regulation of natural killer cell mediated immunity	1/10	27/22777	0.0117933470688629	0.0323132723070747	0.0102094403244413	Tgfb1	1
GO:0033622	BP	GO:0033622	integrin activation	1/10	27/22777	0.0117933470688629	0.0323132723070747	0.0102094403244413	Fn1	1
GO:0042104	BP	GO:0042104	positive regulation of activated T cell proliferation	1/10	27/22777	0.0117933470688629	0.0323132723070747	0.0102094403244413	Cd86	1
GO:0070723	BP	GO:0070723	response to cholesterol	1/10	27/22777	0.0117933470688629	0.0323132723070747	0.0102094403244413	Tgfb1	1
GO:0072677	BP	GO:0072677	eosinophil migration	1/10	27/22777	0.0117933470688629	0.0323132723070747	0.0102094403244413	Lgals3	1
GO:1902894	BP	GO:1902894	negative regulation of miRNA transcription	1/10	27/22777	0.0117933470688629	0.0323132723070747	0.0102094403244413	Tgfb1	1
GO:1904996	BP	GO:1904996	positive regulation of leukocyte adhesion to vascular endothelial cell	1/10	27/22777	0.0117933470688629	0.0323132723070747	0.0102094403244413	Icam1	1
GO:0048872	BP	GO:0048872	homeostasis of number of cells	2/10	387/22777	0.0118400503071082	0.0323727957763971	0.01022824687867	Tgfb1/Csf1	2
GO:1990778	BP	GO:1990778	protein localization to cell periphery	2/10	388/22777	0.011898607571109	0.0324644113940153	0.0102571930086679	Tgfb1/Lgals3	2
GO:0002837	BP	GO:0002837	regulation of immune response to tumor cell	1/10	28/22777	0.0122277236196021	0.0328778626784322	0.0103878237344949	Tgfb1	1
GO:0032928	BP	GO:0032928	regulation of superoxide anion generation	1/10	28/22777	0.0122277236196021	0.0328778626784322	0.0103878237344949	Tgfb1	1
GO:0046716	BP	GO:0046716	muscle cell cellular homeostasis	1/10	28/22777	0.0122277236196021	0.0328778626784322	0.0103878237344949	Tgfb1	1
GO:0046823	BP	GO:0046823	negative regulation of nucleocytoplasmic transport	1/10	28/22777	0.0122277236196021	0.0328778626784322	0.0103878237344949	Cd36	1
GO:0048634	BP	GO:0048634	regulation of muscle organ development	1/10	28/22777	0.0122277236196021	0.0328778626784322	0.0103878237344949	Tgfb1	1
GO:1904376	BP	GO:1904376	negative regulation of protein localization to cell periphery	1/10	28/22777	0.0122277236196021	0.0328778626784322	0.0103878237344949	Tgfb1	1
GO:1905207	BP	GO:1905207	regulation of cardiocyte differentiation	1/10	28/22777	0.0122277236196021	0.0328778626784322	0.0103878237344949	Tgfb1	1
GO:1902903	BP	GO:1902903	regulation of supramolecular fiber organization	2/10	395/22777	0.0123121520624692	0.0328854891877407	0.0103902333447296	Icam1/Tlr2	2
GO:0060562	BP	GO:0060562	epithelial tube morphogenesis	2/10	397/22777	0.0124314757605886	0.0328854891877407	0.0103902333447296	Tgfb1/Csf1	2
GO:0002834	BP	GO:0002834	regulation of response to tumor cell	1/10	29/22777	0.0126619283215144	0.0328854891877407	0.0103902333447296	Tgfb1	1
GO:0003180	BP	GO:0003180	aortic valve morphogenesis	1/10	29/22777	0.0126619283215144	0.0328854891877407	0.0103902333447296	Tgfb1	1
GO:0007263	BP	GO:0007263	nitric oxide mediated signal transduction	1/10	29/22777	0.0126619283215144	0.0328854891877407	0.0103902333447296	Cd36	1
GO:0031100	BP	GO:0031100	animal organ regeneration	1/10	29/22777	0.0126619283215144	0.0328854891877407	0.0103902333447296	Tgfb1	1
GO:0032740	BP	GO:0032740	positive regulation of interleukin-17 production	1/10	29/22777	0.0126619283215144	0.0328854891877407	0.0103902333447296	Tgfb1	1
GO:0050820	BP	GO:0050820	positive regulation of coagulation	1/10	29/22777	0.0126619283215144	0.0328854891877407	0.0103902333447296	Cd36	1
GO:0051767	BP	GO:0051767	nitric-oxide synthase biosynthetic process	1/10	29/22777	0.0126619283215144	0.0328854891877407	0.0103902333447296	Tlr2	1
GO:0051769	BP	GO:0051769	regulation of nitric-oxide synthase biosynthetic process	1/10	29/22777	0.0126619283215144	0.0328854891877407	0.0103902333447296	Tlr2	1
GO:0060008	BP	GO:0060008	Sertoli cell differentiation	1/10	29/22777	0.0126619283215144	0.0328854891877407	0.0103902333447296	Icam1	1
GO:0061298	BP	GO:0061298	retina vasculature development in camera-type eye	1/10	29/22777	0.0126619283215144	0.0328854891877407	0.0103902333447296	Tgfb1	1
GO:0061311	BP	GO:0061311	cell surface receptor signaling pathway involved in heart development	1/10	29/22777	0.0126619283215144	0.0328854891877407	0.0103902333447296	Tgfb1	1
GO:0097186	BP	GO:0097186	amelogenesis	1/10	29/22777	0.0126619283215144	0.0328854891877407	0.0103902333447296	Tgfb1	1
GO:1900027	BP	GO:1900027	regulation of ruffle assembly	1/10	29/22777	0.0126619283215144	0.0328854891877407	0.0103902333447296	Icam1	1
GO:1990000	BP	GO:1990000	amyloid fibril formation	1/10	29/22777	0.0126619283215144	0.0328854891877407	0.0103902333447296	Cd36	1
GO:2000629	BP	GO:2000629	negative regulation of miRNA metabolic process	1/10	29/22777	0.0126619283215144	0.0328854891877407	0.0103902333447296	Tgfb1	1
GO:0002696	BP	GO:0002696	positive regulation of leukocyte activation	2/10	404/22777	0.0128531801562006	0.0332489450747226	0.0105050679289044	Cd86/Tgfb1	2
GO:0048638	BP	GO:0048638	regulation of developmental growth	2/10	404/22777	0.0128531801562006	0.0332489450747226	0.0105050679289044	Fn1/Csf1	2
GO:0002438	BP	GO:0002438	acute inflammatory response to antigenic stimulus	1/10	30/22777	0.0130959612350358	0.0332791485502085	0.0105146107748791	Icam1	1
GO:0006837	BP	GO:0006837	serotonin transport	1/10	30/22777	0.0130959612350358	0.0332791485502085	0.0105146107748791	Lgals3	1
GO:0006929	BP	GO:0006929	substrate-dependent cell migration	1/10	30/22777	0.0130959612350358	0.0332791485502085	0.0105146107748791	Fn1	1
GO:0022010	BP	GO:0022010	central nervous system myelination	1/10	30/22777	0.0130959612350358	0.0332791485502085	0.0105146107748791	Tlr2	1
GO:0031664	BP	GO:0031664	regulation of lipopolysaccharide-mediated signaling pathway	1/10	30/22777	0.0130959612350358	0.0332791485502085	0.0105146107748791	Cd14	1
GO:0032291	BP	GO:0032291	axon ensheathment in central nervous system	1/10	30/22777	0.0130959612350358	0.0332791485502085	0.0105146107748791	Tlr2	1
GO:0043129	BP	GO:0043129	surfactant homeostasis	1/10	30/22777	0.0130959612350358	0.0332791485502085	0.0105146107748791	Tgfb1	1
GO:1900225	BP	GO:1900225	regulation of NLRP3 inflammasome complex assembly	1/10	30/22777	0.0130959612350358	0.0332791485502085	0.0105146107748791	Cd36	1
GO:1902042	BP	GO:1902042	negative regulation of extrinsic apoptotic signaling pathway via death domain receptors	1/10	30/22777	0.0130959612350358	0.0332791485502085	0.0105146107748791	Icam1	1
GO:0002360	BP	GO:0002360	T cell lineage commitment	1/10	31/22777	0.0135298224205828	0.033591283251102	0.0106132303319353	Tgfb1	1
GO:0002418	BP	GO:0002418	immune response to tumor cell	1/10	31/22777	0.0135298224205828	0.033591283251102	0.0106132303319353	Tgfb1	1
GO:0006027	BP	GO:0006027	glycosaminoglycan catabolic process	1/10	31/22777	0.0135298224205828	0.033591283251102	0.0106132303319353	Tgfb1	1
GO:0006691	BP	GO:0006691	leukotriene metabolic process	1/10	31/22777	0.0135298224205828	0.033591283251102	0.0106132303319353	Tlr2	1
GO:0010458	BP	GO:0010458	exit from mitosis	1/10	31/22777	0.0135298224205828	0.033591283251102	0.0106132303319353	Tgfb1	1
GO:0010800	BP	GO:0010800	positive regulation of peptidyl-threonine phosphorylation	1/10	31/22777	0.0135298224205828	0.033591283251102	0.0106132303319353	Tgfb1	1
GO:0032801	BP	GO:0032801	receptor catabolic process	1/10	31/22777	0.0135298224205828	0.033591283251102	0.0106132303319353	Tgfb1	1
GO:0048535	BP	GO:0048535	lymph node development	1/10	31/22777	0.0135298224205828	0.033591283251102	0.0106132303319353	Tgfb1	1
GO:0071548	BP	GO:0071548	response to dexamethasone	1/10	31/22777	0.0135298224205828	0.033591283251102	0.0106132303319353	Tgfb1	1
GO:0072539	BP	GO:0072539	T-helper 17 cell differentiation	1/10	31/22777	0.0135298224205828	0.033591283251102	0.0106132303319353	Tgfb1	1
GO:0098869	BP	GO:0098869	cellular oxidant detoxification	1/10	31/22777	0.0135298224205828	0.033591283251102	0.0106132303319353	Cd36	1
GO:1905523	BP	GO:1905523	positive regulation of macrophage migration	1/10	31/22777	0.0135298224205828	0.033591283251102	0.0106132303319353	Csf1	1
GO:0001911	BP	GO:0001911	negative regulation of leukocyte mediated cytotoxicity	1/10	32/22777	0.0139635119385548	0.0339525543571615	0.0107273746303897	Tgfb1	1
GO:0034505	BP	GO:0034505	tooth mineralization	1/10	32/22777	0.0139635119385548	0.0339525543571615	0.0107273746303897	Tgfb1	1
GO:0035987	BP	GO:0035987	endodermal cell differentiation	1/10	32/22777	0.0139635119385548	0.0339525543571615	0.0107273746303897	Fn1	1
GO:0036314	BP	GO:0036314	response to sterol	1/10	32/22777	0.0139635119385548	0.0339525543571615	0.0107273746303897	Tgfb1	1
GO:0043552	BP	GO:0043552	positive regulation of phosphatidylinositol 3-kinase activity	1/10	32/22777	0.0139635119385548	0.0339525543571615	0.0107273746303897	Tgfb1	1
GO:0045662	BP	GO:0045662	negative regulation of myoblast differentiation	1/10	32/22777	0.0139635119385548	0.0339525543571615	0.0107273746303897	Tgfb1	1
GO:0045830	BP	GO:0045830	positive regulation of isotype switching	1/10	32/22777	0.0139635119385548	0.0339525543571615	0.0107273746303897	Tgfb1	1
GO:0048641	BP	GO:0048641	regulation of skeletal muscle tissue development	1/10	32/22777	0.0139635119385548	0.0339525543571615	0.0107273746303897	Tgfb1	1
GO:0050858	BP	GO:0050858	negative regulation of antigen receptor-mediated signaling pathway	1/10	32/22777	0.0139635119385548	0.0339525543571615	0.0107273746303897	Lgals3	1
GO:2000178	BP	GO:2000178	negative regulation of neural precursor cell proliferation	1/10	32/22777	0.0139635119385548	0.0339525543571615	0.0107273746303897	Tgfb1	1
GO:2000352	BP	GO:2000352	negative regulation of endothelial cell apoptotic process	1/10	32/22777	0.0139635119385548	0.0339525543571615	0.0107273746303897	Icam1	1
GO:0001503	BP	GO:0001503	ossification	2/10	425/22777	0.0141559973908632	0.0342358728160254	0.0108168896405408	Tgfb1/Csf1	2
GO:2001233	BP	GO:2001233	regulation of apoptotic signaling pathway	2/10	425/22777	0.0141559973908632	0.0342358728160254	0.0108168896405408	Icam1/Lgals3	2
GO:0050867	BP	GO:0050867	positive regulation of cell activation	2/10	426/22777	0.0142194363305925	0.0342358728160254	0.0108168896405408	Cd86/Tgfb1	2
GO:0001780	BP	GO:0001780	neutrophil homeostasis	1/10	33/22777	0.0143970298493317	0.0342358728160254	0.0108168896405408	Csf1	1
GO:0031295	BP	GO:0031295	T cell costimulation	1/10	33/22777	0.0143970298493317	0.0342358728160254	0.0108168896405408	Cd86	1
GO:0035066	BP	GO:0035066	positive regulation of histone acetylation	1/10	33/22777	0.0143970298493317	0.0342358728160254	0.0108168896405408	Tgfb1	1
GO:0044546	BP	GO:0044546	NLRP3 inflammasome complex assembly	1/10	33/22777	0.0143970298493317	0.0342358728160254	0.0108168896405408	Cd36	1
GO:0048714	BP	GO:0048714	positive regulation of oligodendrocyte differentiation	1/10	33/22777	0.0143970298493317	0.0342358728160254	0.0108168896405408	Tlr2	1
GO:0051150	BP	GO:0051150	regulation of smooth muscle cell differentiation	1/10	33/22777	0.0143970298493317	0.0342358728160254	0.0108168896405408	Tgfb1	1
GO:0060390	BP	GO:0060390	regulation of SMAD protein signal transduction	1/10	33/22777	0.0143970298493317	0.0342358728160254	0.0108168896405408	Tgfb1	1
GO:0090312	BP	GO:0090312	positive regulation of protein deacetylation	1/10	33/22777	0.0143970298493317	0.0342358728160254	0.0108168896405408	Tgfb1	1
GO:1901889	BP	GO:1901889	negative regulation of cell junction assembly	1/10	33/22777	0.0143970298493317	0.0342358728160254	0.0108168896405408	Tlr2	1
GO:0003176	BP	GO:0003176	aortic valve development	1/10	34/22777	0.0148303762132743	0.0349457592225519	0.0110411796114138	Tgfb1	1
GO:0010758	BP	GO:0010758	regulation of macrophage chemotaxis	1/10	34/22777	0.0148303762132743	0.0349457592225519	0.0110411796114138	Csf1	1
GO:0010863	BP	GO:0010863	positive regulation of phospholipase C activity	1/10	34/22777	0.0148303762132743	0.0349457592225519	0.0110411796114138	Cd86	1
GO:0060964	BP	GO:0060964	regulation of miRNA-mediated gene silencing	1/10	34/22777	0.0148303762132743	0.0349457592225519	0.0110411796114138	Tgfb1	1
GO:0090279	BP	GO:0090279	regulation of calcium ion import	1/10	34/22777	0.0148303762132743	0.0349457592225519	0.0110411796114138	Lgals3	1
GO:0072594	BP	GO:0072594	establishment of protein localization to organelle	2/10	436/22777	0.0148607672446355	0.0349538191452769	0.0110437261594483	Tgfb1/Cd36	2
GO:0009306	BP	GO:0009306	protein secretion	2/10	438/22777	0.0149905427672501	0.0351951873665871	0.0111199869116329	Tlr2/Tgfb1	2
GO:0035592	BP	GO:0035592	establishment of protein localization to extracellular region	2/10	439/22777	0.0150556185505116	0.0352840536011991	0.0111480643687999	Tlr2/Tgfb1	2
GO:1903706	BP	GO:1903706	regulation of hemopoiesis	2/10	441/22777	0.0151861456652907	0.0355144743511308	0.011220866246418	Tgfb1/Csf1	2
GO:0006910	BP	GO:0006910	phagocytosis, recognition	1/10	35/22777	0.0152635510907252	0.0355144743511308	0.011220866246418	Cd36	1
GO:0031294	BP	GO:0031294	lymphocyte costimulation	1/10	35/22777	0.0152635510907252	0.0355144743511308	0.011220866246418	Cd86	1
GO:1905476	BP	GO:1905476	negative regulation of protein localization to membrane	1/10	35/22777	0.0152635510907252	0.0355144743511308	0.011220866246418	Tgfb1	1
GO:0071692	BP	GO:0071692	protein localization to extracellular region	2/10	445/22777	0.0154486993152445	0.035877838953163	0.0113356719889379	Tlr2/Tgfb1	2
GO:1901652	BP	GO:1901652	response to peptide	2/10	446/22777	0.0155146495299115	0.035877838953163	0.0113356719889379	Icam1/Cd36	2
GO:0002719	BP	GO:0002719	negative regulation of cytokine production involved in immune response	1/10	36/22777	0.0156965545420088	0.035877838953163	0.0113356719889379	Tgfb1	1
GO:0032967	BP	GO:0032967	positive regulation of collagen biosynthetic process	1/10	36/22777	0.0156965545420088	0.035877838953163	0.0113356719889379	Tgfb1	1
GO:0043537	BP	GO:0043537	negative regulation of blood vessel endothelial cell migration	1/10	36/22777	0.0156965545420088	0.035877838953163	0.0113356719889379	Tgfb1	1
GO:0090183	BP	GO:0090183	regulation of kidney development	1/10	36/22777	0.0156965545420088	0.035877838953163	0.0113356719889379	Tgfb1	1
GO:0090218	BP	GO:0090218	positive regulation of lipid kinase activity	1/10	36/22777	0.0156965545420088	0.035877838953163	0.0113356719889379	Tgfb1	1
GO:0140632	BP	GO:0140632	inflammasome complex assembly	1/10	36/22777	0.0156965545420088	0.035877838953163	0.0113356719889379	Cd36	1
GO:1900368	BP	GO:1900368	regulation of post-transcriptional gene silencing by RNA	1/10	36/22777	0.0156965545420088	0.035877838953163	0.0113356719889379	Tgfb1	1
GO:1904994	BP	GO:1904994	regulation of leukocyte adhesion to vascular endothelial cell	1/10	36/22777	0.0156965545420088	0.035877838953163	0.0113356719889379	Icam1	1
GO:0003401	BP	GO:0003401	axis elongation	1/10	37/22777	0.0161293866274307	0.0364175698068818	0.0115062009867422	Tgfb1	1
GO:0009595	BP	GO:0009595	detection of biotic stimulus	1/10	37/22777	0.0161293866274307	0.0364175698068818	0.0115062009867422	Tlr2	1
GO:0031342	BP	GO:0031342	negative regulation of cell killing	1/10	37/22777	0.0161293866274307	0.0364175698068818	0.0115062009867422	Tgfb1	1
GO:0045672	BP	GO:0045672	positive regulation of osteoclast differentiation	1/10	37/22777	0.0161293866274307	0.0364175698068818	0.0115062009867422	Csf1	1
GO:0060147	BP	GO:0060147	regulation of post-transcriptional gene silencing	1/10	37/22777	0.0161293866274307	0.0364175698068818	0.0115062009867422	Tgfb1	1
GO:0070306	BP	GO:0070306	lens fiber cell differentiation	1/10	37/22777	0.0161293866274307	0.0364175698068818	0.0115062009867422	Tgfb1	1
GO:0097242	BP	GO:0097242	amyloid-beta clearance	1/10	37/22777	0.0161293866274307	0.0364175698068818	0.0115062009867422	Cd36	1
GO:0007015	BP	GO:0007015	actin filament organization	2/10	457/22777	0.0162482987226274	0.036622252425261	0.0115708708523607	Icam1/Tlr2	2
GO:0016055	BP	GO:0016055	Wnt signaling pathway	2/10	458/22777	0.016315736709088	0.036710407595448	0.0115987236473597	Tlr2/Tgfb1	2
GO:0198738	BP	GO:0198738	cell-cell signaling by wnt	2/10	460/22777	0.0164509826080727	0.0368804354636293	0.0116524442782259	Tlr2/Tgfb1	2
GO:0070997	BP	GO:0070997	neuron death	2/10	461/22777	0.0165187903242995	0.0368804354636293	0.0116524442782259	Tgfb1/Csf1	2
GO:0001773	BP	GO:0001773	myeloid dendritic cell activation	1/10	38/22777	0.016562047407278	0.0368804354636293	0.0116524442782259	Tgfb1	1
GO:0034381	BP	GO:0034381	plasma lipoprotein particle clearance	1/10	38/22777	0.016562047407278	0.0368804354636293	0.0116524442782259	Cd36	1
GO:0060966	BP	GO:0060966	regulation of gene silencing by RNA	1/10	38/22777	0.016562047407278	0.0368804354636293	0.0116524442782259	Tgfb1	1
GO:1900274	BP	GO:1900274	regulation of phospholipase C activity	1/10	38/22777	0.016562047407278	0.0368804354636293	0.0116524442782259	Cd86	1
GO:0001558	BP	GO:0001558	regulation of cell growth	2/10	464/22777	0.0167229513631355	0.0371748627214813	0.011745469134711	Tgfb1/Fn1	2
GO:0010714	BP	GO:0010714	positive regulation of collagen metabolic process	1/10	39/22777	0.016994536941819	0.0375263405154042	0.0118565192174238	Tgfb1	1
GO:0045589	BP	GO:0045589	regulation of regulatory T cell differentiation	1/10	39/22777	0.016994536941819	0.0375263405154042	0.0118565192174238	Tgfb1	1
GO:0071634	BP	GO:0071634	regulation of transforming growth factor beta production	1/10	39/22777	0.016994536941819	0.0375263405154042	0.0118565192174238	Fn1	1
GO:0001667	BP	GO:0001667	ameboidal-type cell migration	2/10	468/22777	0.0169968841686283	0.0375263405154042	0.0118565192174238	Tgfb1/Fn1	2
GO:0006026	BP	GO:0006026	aminoglycan catabolic process	1/10	40/22777	0.0174268552913037	0.0380863481577228	0.0120334547054534	Tgfb1	1
GO:0019934	BP	GO:0019934	cGMP-mediated signaling	1/10	40/22777	0.0174268552913037	0.0380863481577228	0.0120334547054534	Cd36	1
GO:0030212	BP	GO:0030212	hyaluronan metabolic process	1/10	40/22777	0.0174268552913037	0.0380863481577228	0.0120334547054534	Tgfb1	1
GO:1905314	BP	GO:1905314	semi-lunar valve development	1/10	40/22777	0.0174268552913037	0.0380863481577228	0.0120334547054534	Tgfb1	1
GO:1905332	BP	GO:1905332	positive regulation of morphogenesis of an epithelium	1/10	40/22777	0.0174268552913037	0.0380863481577228	0.0120334547054534	Tgfb1	1
GO:2000758	BP	GO:2000758	positive regulation of peptidyl-lysine acetylation	1/10	40/22777	0.0174268552913037	0.0380863481577228	0.0120334547054534	Tgfb1	1
GO:0034329	BP	GO:0034329	cell junction assembly	2/10	475/22777	0.0174809737520512	0.0381403063681117	0.0120505029054544	Tlr2/Fn1	2
GO:0030224	BP	GO:0030224	monocyte differentiation	1/10	41/22777	0.017859002515963	0.0385112600011447	0.0121677064168659	Csf1	1
GO:0031063	BP	GO:0031063	regulation of histone deacetylation	1/10	41/22777	0.017859002515963	0.0385112600011447	0.0121677064168659	Tgfb1	1
GO:0032885	BP	GO:0032885	regulation of polysaccharide biosynthetic process	1/10	41/22777	0.017859002515963	0.0385112600011447	0.0121677064168659	Tgfb1	1
GO:0043368	BP	GO:0043368	positive T cell selection	1/10	41/22777	0.017859002515963	0.0385112600011447	0.0121677064168659	Tgfb1	1
GO:0060325	BP	GO:0060325	face morphogenesis	1/10	41/22777	0.017859002515963	0.0385112600011447	0.0121677064168659	Tgfb1	1
GO:0071604	BP	GO:0071604	transforming growth factor beta production	1/10	41/22777	0.017859002515963	0.0385112600011447	0.0121677064168659	Fn1	1
GO:1901031	BP	GO:1901031	regulation of response to reactive oxygen species	1/10	41/22777	0.017859002515963	0.0385112600011447	0.0121677064168659	Cd36	1
GO:0048732	BP	GO:0048732	gland development	2/10	481/22777	0.017900654432539	0.0385369570507816	0.0121758254489555	Tgfb1/Csf1	2
GO:0006914	BP	GO:0006914	autophagy	2/10	483/22777	0.0180415177932087	0.0387116010927128	0.0122310045687665	Tlr2/Tgfb1	2
GO:0061919	BP	GO:0061919	process utilizing autophagic mechanism	2/10	483/22777	0.0180415177932087	0.0387116010927128	0.0122310045687665	Tlr2/Tgfb1	2
GO:0001706	BP	GO:0001706	endoderm formation	1/10	42/22777	0.0182909786760108	0.0389886650725494	0.0123185434642801	Fn1	1
GO:0032733	BP	GO:0032733	positive regulation of interleukin-10 production	1/10	42/22777	0.0182909786760108	0.0389886650725494	0.0123185434642801	Tlr2	1
GO:0040018	BP	GO:0040018	positive regulation of multicellular organism growth	1/10	42/22777	0.0182909786760108	0.0389886650725494	0.0123185434642801	Csf1	1
GO:0043618	BP	GO:0043618	regulation of transcription from RNA polymerase II promoter in response to stress	1/10	42/22777	0.0182909786760108	0.0389886650725494	0.0123185434642801	Cd36	1
GO:0006953	BP	GO:0006953	acute-phase response	1/10	43/22777	0.0187227838316401	0.0393907919574765	0.0124455962243814	Fn1	1
GO:0043277	BP	GO:0043277	apoptotic cell clearance	1/10	43/22777	0.0187227838316401	0.0393907919574765	0.0124455962243814	Cd36	1
GO:0043551	BP	GO:0043551	regulation of phosphatidylinositol 3-kinase activity	1/10	43/22777	0.0187227838316401	0.0393907919574765	0.0124455962243814	Tgfb1	1
GO:0045066	BP	GO:0045066	regulatory T cell differentiation	1/10	43/22777	0.0187227838316401	0.0393907919574765	0.0124455962243814	Tgfb1	1
GO:0045191	BP	GO:0045191	regulation of isotype switching	1/10	43/22777	0.0187227838316401	0.0393907919574765	0.0124455962243814	Tgfb1	1
GO:0050892	BP	GO:0050892	intestinal absorption	1/10	43/22777	0.0187227838316401	0.0393907919574765	0.0124455962243814	Cd36	1
GO:0097028	BP	GO:0097028	dendritic cell differentiation	1/10	43/22777	0.0187227838316401	0.0393907919574765	0.0124455962243814	Tgfb1	1
GO:1902624	BP	GO:1902624	positive regulation of neutrophil migration	1/10	43/22777	0.0187227838316401	0.0393907919574765	0.0124455962243814	Tlr2	1
GO:0002347	BP	GO:0002347	response to tumor cell	1/10	44/22777	0.0191544180430278	0.0397822528585961	0.0125692790464538	Tgfb1	1
GO:0018149	BP	GO:0018149	peptide cross-linking	1/10	44/22777	0.0191544180430278	0.0397822528585961	0.0125692790464538	Fn1	1
GO:0035196	BP	GO:0035196	miRNA processing	1/10	44/22777	0.0191544180430278	0.0397822528585961	0.0125692790464538	Tgfb1	1
GO:0035307	BP	GO:0035307	positive regulation of protein dephosphorylation	1/10	44/22777	0.0191544180430278	0.0397822528585961	0.0125692790464538	Tgfb1	1
GO:0085029	BP	GO:0085029	extracellular matrix assembly	1/10	44/22777	0.0191544180430278	0.0397822528585961	0.0125692790464538	Tgfb1	1
GO:0140894	BP	GO:0140894	endolysosomal toll-like receptor signaling pathway	1/10	44/22777	0.0191544180430278	0.0397822528585961	0.0125692790464538	Cd86	1
GO:1900181	BP	GO:1900181	negative regulation of protein localization to nucleus	1/10	44/22777	0.0191544180430278	0.0397822528585961	0.0125692790464538	Cd36	1
GO:2000249	BP	GO:2000249	regulation of actin cytoskeleton reorganization	1/10	44/22777	0.0191544180430278	0.0397822528585961	0.0125692790464538	Tgfb1	1
GO:0042554	BP	GO:0042554	superoxide anion generation	1/10	45/22777	0.0195858813703305	0.0403550115356888	0.0127502432483617	Tgfb1	1
GO:0046006	BP	GO:0046006	regulation of activated T cell proliferation	1/10	45/22777	0.0195858813703305	0.0403550115356888	0.0127502432483617	Cd86	1
GO:0048873	BP	GO:0048873	homeostasis of number of cells within a tissue	1/10	45/22777	0.0195858813703305	0.0403550115356888	0.0127502432483617	Csf1	1
GO:0050918	BP	GO:0050918	positive chemotaxis	1/10	45/22777	0.0195858813703305	0.0403550115356888	0.0127502432483617	Lgals3	1
GO:0097178	BP	GO:0097178	ruffle assembly	1/10	45/22777	0.0195858813703305	0.0403550115356888	0.0127502432483617	Icam1	1
GO:0002691	BP	GO:0002691	regulation of cellular extravasation	1/10	46/22777	0.020017173873687	0.0410478755384467	0.012969154958135	Icam1	1
GO:0002931	BP	GO:0002931	response to ischemia	1/10	46/22777	0.020017173873687	0.0410478755384467	0.012969154958135	Csf1	1
GO:0030279	BP	GO:0030279	negative regulation of ossification	1/10	46/22777	0.020017173873687	0.0410478755384467	0.012969154958135	Tgfb1	1
GO:0001774	BP	GO:0001774	microglial cell activation	1/10	47/22777	0.0204482956132169	0.041602811797063	0.0131444881327628	Tlr2	1
GO:0043620	BP	GO:0043620	regulation of DNA-templated transcription in response to stress	1/10	47/22777	0.0204482956132169	0.041602811797063	0.0131444881327628	Cd36	1
GO:0060323	BP	GO:0060323	head morphogenesis	1/10	47/22777	0.0204482956132169	0.041602811797063	0.0131444881327628	Tgfb1	1
GO:0072538	BP	GO:0072538	T-helper 17 type immune response	1/10	47/22777	0.0204482956132169	0.041602811797063	0.0131444881327628	Tgfb1	1
GO:0098586	BP	GO:0098586	cellular response to virus	1/10	47/22777	0.0204482956132169	0.041602811797063	0.0131444881327628	Tgfb1	1
GO:0032881	BP	GO:0032881	regulation of polysaccharide metabolic process	1/10	48/22777	0.0208792466490226	0.0422145142856994	0.0133377567065766	Tgfb1	1
GO:0043114	BP	GO:0043114	regulation of vascular permeability	1/10	48/22777	0.0208792466490226	0.0422145142856994	0.0133377567065766	Tgfb1	1
GO:0071385	BP	GO:0071385	cellular response to glucocorticoid stimulus	1/10	48/22777	0.0208792466490226	0.0422145142856994	0.0133377567065766	Tgfb1	1
GO:0090317	BP	GO:0090317	negative regulation of intracellular protein transport	1/10	48/22777	0.0208792466490226	0.0422145142856994	0.0133377567065766	Cd36	1
GO:0002701	BP	GO:0002701	negative regulation of production of molecular mediator of immune response	1/10	49/22777	0.0213100270411872	0.0426200540823745	0.0134658877826865	Tgfb1	1
GO:0010762	BP	GO:0010762	regulation of fibroblast migration	1/10	49/22777	0.0213100270411872	0.0426200540823745	0.0134658877826865	Tgfb1	1
GO:0032728	BP	GO:0032728	positive regulation of interferon-beta production	1/10	49/22777	0.0213100270411872	0.0426200540823745	0.0134658877826865	Tlr2	1
GO:0034142	BP	GO:0034142	toll-like receptor 4 signaling pathway	1/10	49/22777	0.0213100270411872	0.0426200540823745	0.0134658877826865	Cd14	1
GO:0048483	BP	GO:0048483	autonomic nervous system development	1/10	49/22777	0.0213100270411872	0.0426200540823745	0.0134658877826865	Fn1	1
GO:0050856	BP	GO:0050856	regulation of T cell receptor signaling pathway	1/10	49/22777	0.0213100270411872	0.0426200540823745	0.0134658877826865	Lgals3	1
GO:1905521	BP	GO:1905521	regulation of macrophage migration	1/10	49/22777	0.0213100270411872	0.0426200540823745	0.0134658877826865	Csf1	1
GO:0010799	BP	GO:0010799	regulation of peptidyl-threonine phosphorylation	1/10	50/22777	0.0217406368497757	0.0432808991663737	0.0136746830537032	Tgfb1	1
GO:0045806	BP	GO:0045806	negative regulation of endocytosis	1/10	50/22777	0.0217406368497757	0.0432808991663737	0.0136746830537032	Lgals3	1
GO:0070232	BP	GO:0070232	regulation of T cell apoptotic process	1/10	50/22777	0.0217406368497757	0.0432808991663737	0.0136746830537032	Lgals3	1
GO:0002269	BP	GO:0002269	leukocyte activation involved in inflammatory response	1/10	51/22777	0.0221710761348332	0.0436019949480179	0.0137761338813994	Tlr2	1
GO:0002714	BP	GO:0002714	positive regulation of B cell mediated immunity	1/10	51/22777	0.0221710761348332	0.0436019949480179	0.0137761338813994	Tgfb1	1
GO:0002891	BP	GO:0002891	positive regulation of immunoglobulin mediated immune response	1/10	51/22777	0.0221710761348332	0.0436019949480179	0.0137761338813994	Tgfb1	1
GO:0010518	BP	GO:0010518	positive regulation of phospholipase activity	1/10	51/22777	0.0221710761348332	0.0436019949480179	0.0137761338813994	Cd86	1
GO:0010862	BP	GO:0010862	positive regulation of pathway-restricted SMAD protein phosphorylation	1/10	51/22777	0.0221710761348332	0.0436019949480179	0.0137761338813994	Tgfb1	1
GO:0032355	BP	GO:0032355	response to estradiol	1/10	51/22777	0.0221710761348332	0.0436019949480179	0.0137761338813994	Tgfb1	1
GO:1901985	BP	GO:1901985	positive regulation of protein acetylation	1/10	51/22777	0.0221710761348332	0.0436019949480179	0.0137761338813994	Tgfb1	1
GO:1903426	BP	GO:1903426	regulation of reactive oxygen species biosynthetic process	1/10	51/22777	0.0221710761348332	0.0436019949480179	0.0137761338813994	Cd36	1
GO:0010718	BP	GO:0010718	positive regulation of epithelial to mesenchymal transition	1/10	52/22777	0.0226013449563878	0.0441134684690942	0.0139377349207908	Tgfb1	1
GO:0043029	BP	GO:0043029	T cell homeostasis	1/10	52/22777	0.0226013449563878	0.0441134684690942	0.0139377349207908	Tgfb1	1
GO:0045907	BP	GO:0045907	positive regulation of vasoconstriction	1/10	52/22777	0.0226013449563878	0.0441134684690942	0.0139377349207908	Icam1	1
GO:0061028	BP	GO:0061028	establishment of endothelial barrier	1/10	52/22777	0.0226013449563878	0.0441134684690942	0.0139377349207908	Icam1	1
GO:2000351	BP	GO:2000351	regulation of endothelial cell apoptotic process	1/10	52/22777	0.0226013449563878	0.0441134684690942	0.0139377349207908	Icam1	1
GO:0006024	BP	GO:0006024	glycosaminoglycan biosynthetic process	1/10	53/22777	0.0230314433744487	0.0443517839721925	0.0140130311608048	Tgfb1	1
GO:0030838	BP	GO:0030838	positive regulation of actin filament polymerization	1/10	53/22777	0.0230314433744487	0.0443517839721925	0.0140130311608048	Icam1	1
GO:0042307	BP	GO:0042307	positive regulation of protein import into nucleus	1/10	53/22777	0.0230314433744487	0.0443517839721925	0.0140130311608048	Tgfb1	1
GO:0043370	BP	GO:0043370	regulation of CD4-positive, alpha-beta T cell differentiation	1/10	53/22777	0.0230314433744487	0.0443517839721925	0.0140130311608048	Tgfb1	1
GO:0050798	BP	GO:0050798	activated T cell proliferation	1/10	53/22777	0.0230314433744487	0.0443517839721925	0.0140130311608048	Cd86	1
GO:0071384	BP	GO:0071384	cellular response to corticosteroid stimulus	1/10	53/22777	0.0230314433744487	0.0443517839721925	0.0140130311608048	Tgfb1	1
GO:1902622	BP	GO:1902622	regulation of neutrophil migration	1/10	53/22777	0.0230314433744487	0.0443517839721925	0.0140130311608048	Tlr2	1
GO:1902895	BP	GO:1902895	positive regulation of miRNA transcription	1/10	53/22777	0.0230314433744487	0.0443517839721925	0.0140130311608048	Tgfb1	1
GO:2000677	BP	GO:2000677	regulation of transcription regulatory region DNA binding	1/10	53/22777	0.0230314433744487	0.0443517839721925	0.0140130311608048	Tgfb1	1
GO:0003179	BP	GO:0003179	heart valve morphogenesis	1/10	54/22777	0.0234613714490068	0.0449791973341906	0.0142112636151723	Tgfb1	1
GO:0061756	BP	GO:0061756	leukocyte adhesion to vascular endothelial cell	1/10	54/22777	0.0234613714490068	0.0449791973341906	0.0142112636151723	Icam1	1
GO:1990748	BP	GO:1990748	cellular detoxification	1/10	54/22777	0.0234613714490068	0.0449791973341906	0.0142112636151723	Cd36	1
GO:0010883	BP	GO:0010883	regulation of lipid storage	1/10	55/22777	0.0238911292400339	0.0454668186418266	0.0143653285020066	Cd36	1
GO:0043550	BP	GO:0043550	regulation of lipid kinase activity	1/10	55/22777	0.0238911292400339	0.0454668186418266	0.0143653285020066	Tgfb1	1
GO:0045773	BP	GO:0045773	positive regulation of axon extension	1/10	55/22777	0.0238911292400339	0.0454668186418266	0.0143653285020066	Fn1	1
GO:0061900	BP	GO:0061900	glial cell activation	1/10	55/22777	0.0238911292400339	0.0454668186418266	0.0143653285020066	Tlr2	1
GO:0072577	BP	GO:0072577	endothelial cell apoptotic process	1/10	55/22777	0.0238911292400339	0.0454668186418266	0.0143653285020066	Icam1	1
GO:0010596	BP	GO:0010596	negative regulation of endothelial cell migration	1/10	56/22777	0.0243207168074839	0.0459470101785702	0.0145170459384859	Tgfb1	1
GO:0055010	BP	GO:0055010	ventricular cardiac muscle tissue morphogenesis	1/10	56/22777	0.0243207168074839	0.0459470101785702	0.0145170459384859	Tgfb1	1
GO:0070509	BP	GO:0070509	calcium ion import	1/10	56/22777	0.0243207168074839	0.0459470101785702	0.0145170459384859	Lgals3	1
GO:1901861	BP	GO:1901861	regulation of muscle tissue development	1/10	56/22777	0.0243207168074839	0.0459470101785702	0.0145170459384859	Tgfb1	1
GO:1903170	BP	GO:1903170	negative regulation of calcium ion transmembrane transport	1/10	56/22777	0.0243207168074839	0.0459470101785702	0.0145170459384859	Tgfb1	1
GO:0045058	BP	GO:0045058	T cell selection	1/10	57/22777	0.0247501342112921	0.0465546791550575	0.0147090401164046	Tgfb1	1
GO:0048713	BP	GO:0048713	regulation of oligodendrocyte differentiation	1/10	57/22777	0.0247501342112921	0.0465546791550575	0.0147090401164046	Tlr2	1
GO:1902692	BP	GO:1902692	regulation of neuroblast proliferation	1/10	57/22777	0.0247501342112921	0.0465546791550575	0.0147090401164046	Tgfb1	1
GO:0006023	BP	GO:0006023	aminoglycan biosynthetic process	1/10	58/22777	0.025179381511375	0.04688574488325	0.0148136409678235	Tgfb1	1
GO:0031529	BP	GO:0031529	ruffle organization	1/10	58/22777	0.025179381511375	0.04688574488325	0.0148136409678235	Icam1	1
GO:0031640	BP	GO:0031640	killing of cells of another organism	1/10	58/22777	0.025179381511375	0.04688574488325	0.0148136409678235	Lgals3	1
GO:0033619	BP	GO:0033619	membrane protein proteolysis	1/10	58/22777	0.025179381511375	0.04688574488325	0.0148136409678235	Tgfb1	1
GO:0043536	BP	GO:0043536	positive regulation of blood vessel endothelial cell migration	1/10	58/22777	0.025179381511375	0.04688574488325	0.0148136409678235	Tgfb1	1
GO:0050832	BP	GO:0050832	defense response to fungus	1/10	58/22777	0.025179381511375	0.04688574488325	0.0148136409678235	Tgfb1	1
GO:0051155	BP	GO:0051155	positive regulation of striated muscle cell differentiation	1/10	58/22777	0.025179381511375	0.04688574488325	0.0148136409678235	Tgfb1	1
GO:0001961	BP	GO:0001961	positive regulation of cytokine-mediated signaling pathway	1/10	59/22777	0.0256084587676316	0.0474122322326437	0.0149799856550507	Csf1	1
GO:0002548	BP	GO:0002548	monocyte chemotaxis	1/10	59/22777	0.0256084587676316	0.0474122322326437	0.0149799856550507	Lgals3	1
GO:0035065	BP	GO:0035065	regulation of histone acetylation	1/10	59/22777	0.0256084587676316	0.0474122322326437	0.0149799856550507	Tgfb1	1
GO:2000630	BP	GO:2000630	positive regulation of miRNA metabolic process	1/10	59/22777	0.0256084587676316	0.0474122322326437	0.0149799856550507	Tgfb1	1
GO:0035306	BP	GO:0035306	positive regulation of dephosphorylation	1/10	60/22777	0.0260373660399408	0.048000606525979	0.0151658836408429	Tgfb1	1
GO:0043388	BP	GO:0043388	positive regulation of DNA binding	1/10	60/22777	0.0260373660399408	0.048000606525979	0.0151658836408429	Tgfb1	1
GO:0071622	BP	GO:0071622	regulation of granulocyte chemotaxis	1/10	60/22777	0.0260373660399408	0.048000606525979	0.0151658836408429	Csf1	1
GO:0002066	BP	GO:0002066	columnar/cuboidal epithelial cell development	1/10	61/22777	0.0264661033881644	0.0483780958971241	0.0152851521312389	Tgfb1	1
GO:0002204	BP	GO:0002204	somatic recombination of immunoglobulin genes involved in immune response	1/10	61/22777	0.0264661033881644	0.0483780958971241	0.0152851521312389	Tgfb1	1
GO:0002208	BP	GO:0002208	somatic diversification of immunoglobulins involved in immune response	1/10	61/22777	0.0264661033881644	0.0483780958971241	0.0152851521312389	Tgfb1	1
GO:0006911	BP	GO:0006911	phagocytosis, engulfment	1/10	61/22777	0.0264661033881644	0.0483780958971241	0.0152851521312389	Cd36	1
GO:0045190	BP	GO:0045190	isotype switching	1/10	61/22777	0.0264661033881644	0.0483780958971241	0.0152851521312389	Tgfb1	1
GO:0097237	BP	GO:0097237	cellular response to toxic substance	1/10	61/22777	0.0264661033881644	0.0483780958971241	0.0152851521312389	Cd36	1
GO:0042269	BP	GO:0042269	regulation of natural killer cell mediated cytotoxicity	1/10	62/22777	0.0268946708721456	0.048817217717508	0.0154238935121106	Tgfb1	1
GO:0045599	BP	GO:0045599	negative regulation of fat cell differentiation	1/10	62/22777	0.0268946708721456	0.048817217717508	0.0154238935121106	Tgfb1	1
GO:0090311	BP	GO:0090311	regulation of protein deacetylation	1/10	62/22777	0.0268946708721456	0.048817217717508	0.0154238935121106	Tgfb1	1
GO:1903409	BP	GO:1903409	reactive oxygen species biosynthetic process	1/10	62/22777	0.0268946708721456	0.048817217717508	0.0154238935121106	Cd36	1
GO:2000648	BP	GO:2000648	positive regulation of stem cell proliferation	1/10	62/22777	0.0268946708721456	0.048817217717508	0.0154238935121106	Tgfb1	1
GO:0001755	BP	GO:0001755	neural crest cell migration	1/10	63/22777	0.0273230685517089	0.0490452864861699	0.0154959522767382	Fn1	1
GO:0010171	BP	GO:0010171	body morphogenesis	1/10	63/22777	0.0273230685517089	0.0490452864861699	0.0154959522767382	Tgfb1	1
GO:0010517	BP	GO:0010517	regulation of phospholipase activity	1/10	63/22777	0.0273230685517089	0.0490452864861699	0.0154959522767382	Cd86	1
GO:0045912	BP	GO:0045912	negative regulation of carbohydrate metabolic process	1/10	63/22777	0.0273230685517089	0.0490452864861699	0.0154959522767382	Tgfb1	1
GO:0060193	BP	GO:0060193	positive regulation of lipase activity	1/10	63/22777	0.0273230685517089	0.0490452864861699	0.0154959522767382	Cd86	1
GO:0060324	BP	GO:0060324	face development	1/10	63/22777	0.0273230685517089	0.0490452864861699	0.0154959522767382	Tgfb1	1
GO:0090303	BP	GO:0090303	positive regulation of wound healing	1/10	63/22777	0.0273230685517089	0.0490452864861699	0.0154959522767382	Cd36	1
GO:1903078	BP	GO:1903078	positive regulation of protein localization to plasma membrane	1/10	63/22777	0.0273230685517089	0.0490452864861699	0.0154959522767382	Lgals3	1
GO:0002707	BP	GO:0002707	negative regulation of lymphocyte mediated immunity	1/10	64/22777	0.0277512964866604	0.0497450625818975	0.0157170478755345	Tgfb1	1
GO:0002715	BP	GO:0002715	regulation of natural killer cell mediated immunity	1/10	65/22777	0.0281793547367873	0.0500966306431775	0.0158281264783919	Tgfb1	1
GO:0006611	BP	GO:0006611	protein export from nucleus	1/10	65/22777	0.0281793547367873	0.0500966306431775	0.0158281264783919	Tgfb1	1
GO:0032653	BP	GO:0032653	regulation of interleukin-10 production	1/10	65/22777	0.0281793547367873	0.0500966306431775	0.0158281264783919	Tlr2	1
GO:0050854	BP	GO:0050854	regulation of antigen receptor-mediated signaling pathway	1/10	65/22777	0.0281793547367873	0.0500966306431775	0.0158281264783919	Lgals3	1
GO:0060393	BP	GO:0060393	regulation of pathway-restricted SMAD protein phosphorylation	1/10	65/22777	0.0281793547367873	0.0500966306431775	0.0158281264783919	Tgfb1	1
GO:0090497	BP	GO:0090497	mesenchymal cell migration	1/10	65/22777	0.0281793547367873	0.0500966306431775	0.0158281264783919	Fn1	1
GO:0003170	BP	GO:0003170	heart valve development	1/10	66/22777	0.0286072433618596	0.0505108820122208	0.0159590099924902	Tgfb1	1
GO:0003229	BP	GO:0003229	ventricular cardiac muscle tissue development	1/10	66/22777	0.0286072433618596	0.0505108820122208	0.0159590099924902	Tgfb1	1
GO:0060688	BP	GO:0060688	regulation of morphogenesis of a branching structure	1/10	66/22777	0.0286072433618596	0.0505108820122208	0.0159590099924902	Tgfb1	1
GO:0070918	BP	GO:0070918	regulatory ncRNA processing	1/10	66/22777	0.0286072433618596	0.0505108820122208	0.0159590099924902	Tgfb1	1
GO:0072678	BP	GO:0072678	T cell migration	1/10	66/22777	0.0286072433618596	0.0505108820122208	0.0159590099924902	Icam1	1
GO:0001658	BP	GO:0001658	branching involved in ureteric bud morphogenesis	1/10	67/22777	0.0290349624216266	0.050988226691637	0.0161098279589399	Tgfb1	1
GO:0015909	BP	GO:0015909	long-chain fatty acid transport	1/10	67/22777	0.0290349624216266	0.050988226691637	0.0161098279589399	Cd36	1
GO:0030837	BP	GO:0030837	negative regulation of actin filament polymerization	1/10	67/22777	0.0290349624216266	0.050988226691637	0.0161098279589399	Tlr2	1
GO:0048286	BP	GO:0048286	lung alveolus development	1/10	67/22777	0.0290349624216266	0.050988226691637	0.0161098279589399	Tgfb1	1
GO:0032608	BP	GO:0032608	interferon-beta production	1/10	68/22777	0.0294625119758224	0.0513217950546584	0.01621521952263	Tlr2	1
GO:0032613	BP	GO:0032613	interleukin-10 production	1/10	68/22777	0.0294625119758224	0.0513217950546584	0.01621521952263	Tlr2	1
GO:0032648	BP	GO:0032648	regulation of interferon-beta production	1/10	68/22777	0.0294625119758224	0.0513217950546584	0.01621521952263	Tlr2	1
GO:0060612	BP	GO:0060612	adipose tissue development	1/10	68/22777	0.0294625119758224	0.0513217950546584	0.01621521952263	Csf1	1
GO:0070231	BP	GO:0070231	T cell apoptotic process	1/10	68/22777	0.0294625119758224	0.0513217950546584	0.01621521952263	Lgals3	1
GO:0097006	BP	GO:0097006	regulation of plasma lipoprotein particle levels	1/10	68/22777	0.0294625119758224	0.0513217950546584	0.01621521952263	Cd36	1
GO:0032387	BP	GO:0032387	negative regulation of intracellular transport	1/10	69/22777	0.0298898920841599	0.0519266757923207	0.0164063327511475	Cd36	1
GO:0060389	BP	GO:0060389	pathway-restricted SMAD protein phosphorylation	1/10	69/22777	0.0298898920841599	0.0519266757923207	0.0164063327511475	Tgfb1	1
GO:0016447	BP	GO:0016447	somatic recombination of immunoglobulin gene segments	1/10	70/22777	0.0303171028063358	0.0524578975126986	0.0165741732719621	Tgfb1	1
GO:0099024	BP	GO:0099024	plasma membrane invagination	1/10	70/22777	0.0303171028063358	0.0524578975126986	0.0165741732719621	Cd36	1
GO:2000756	BP	GO:2000756	regulation of peptidyl-lysine acetylation	1/10	70/22777	0.0303171028063358	0.0524578975126986	0.0165741732719621	Tgfb1	1
GO:0000271	BP	GO:0000271	polysaccharide biosynthetic process	1/10	71/22777	0.0307441442020261	0.0525651858652056	0.0166080712325901	Tgfb1	1
GO:0001885	BP	GO:0001885	endothelial cell development	1/10	71/22777	0.0307441442020261	0.0525651858652056	0.0166080712325901	Icam1	1
GO:0010761	BP	GO:0010761	fibroblast migration	1/10	71/22777	0.0307441442020261	0.0525651858652056	0.0166080712325901	Tgfb1	1
GO:0030193	BP	GO:0030193	regulation of blood coagulation	1/10	71/22777	0.0307441442020261	0.0525651858652056	0.0166080712325901	Cd36	1
GO:0042093	BP	GO:0042093	T-helper cell differentiation	1/10	71/22777	0.0307441442020261	0.0525651858652056	0.0166080712325901	Tgfb1	1
GO:0043113	BP	GO:0043113	receptor clustering	1/10	71/22777	0.0307441442020261	0.0525651858652056	0.0166080712325901	Tgfb1	1
GO:0098900	BP	GO:0098900	regulation of action potential	1/10	71/22777	0.0307441442020261	0.0525651858652056	0.0166080712325901	Cd36	1
GO:1904036	BP	GO:1904036	negative regulation of epithelial cell apoptotic process	1/10	71/22777	0.0307441442020261	0.0525651858652056	0.0166080712325901	Icam1	1
GO:1904377	BP	GO:1904377	positive regulation of protein localization to cell periphery	1/10	71/22777	0.0307441442020261	0.0525651858652056	0.0166080712325901	Lgals3	1
GO:0002294	BP	GO:0002294	CD4-positive, alpha-beta T cell differentiation involved in immune response	1/10	72/22777	0.0311710163308897	0.0530448758436875	0.0167596302007752	Tgfb1	1
GO:0050909	BP	GO:0050909	sensory perception of taste	1/10	72/22777	0.0311710163308897	0.0530448758436875	0.0167596302007752	Cd36	1
GO:0098754	BP	GO:0098754	detoxification	1/10	72/22777	0.0311710163308897	0.0530448758436875	0.0167596302007752	Cd36	1
GO:0002293	BP	GO:0002293	alpha-beta T cell differentiation involved in immune response	1/10	73/22777	0.0315977192525669	0.0530448758436875	0.0167596302007752	Tgfb1	1
GO:0002712	BP	GO:0002712	regulation of B cell mediated immunity	1/10	73/22777	0.0315977192525669	0.0530448758436875	0.0167596302007752	Tgfb1	1
GO:0002889	BP	GO:0002889	regulation of immunoglobulin mediated immune response	1/10	73/22777	0.0315977192525669	0.0530448758436875	0.0167596302007752	Tgfb1	1
GO:0010633	BP	GO:0010633	negative regulation of epithelial cell migration	1/10	73/22777	0.0315977192525669	0.0530448758436875	0.0167596302007752	Tgfb1	1
GO:0046579	BP	GO:0046579	positive regulation of Ras protein signal transduction	1/10	73/22777	0.0315977192525669	0.0530448758436875	0.0167596302007752	Csf1	1
GO:0046637	BP	GO:0046637	regulation of alpha-beta T cell differentiation	1/10	73/22777	0.0315977192525669	0.0530448758436875	0.0167596302007752	Tgfb1	1
GO:0055008	BP	GO:0055008	cardiac muscle tissue morphogenesis	1/10	73/22777	0.0315977192525669	0.0530448758436875	0.0167596302007752	Tgfb1	1
GO:0061035	BP	GO:0061035	regulation of cartilage development	1/10	73/22777	0.0315977192525669	0.0530448758436875	0.0167596302007752	Tgfb1	1
GO:1900046	BP	GO:1900046	regulation of hemostasis	1/10	73/22777	0.0315977192525669	0.0530448758436875	0.0167596302007752	Cd36	1
GO:1902893	BP	GO:1902893	regulation of miRNA transcription	1/10	73/22777	0.0315977192525669	0.0530448758436875	0.0167596302007752	Tgfb1	1
GO:1905330	BP	GO:1905330	regulation of morphogenesis of an epithelium	1/10	73/22777	0.0315977192525669	0.0530448758436875	0.0167596302007752	Tgfb1	1
GO:0002287	BP	GO:0002287	alpha-beta T cell activation involved in immune response	1/10	74/22777	0.0320242530266808	0.0536220050679306	0.0169419752854329	Tgfb1	1
GO:0060675	BP	GO:0060675	ureteric bud morphogenesis	1/10	74/22777	0.0320242530266808	0.0536220050679306	0.0169419752854329	Tgfb1	1
GO:0046824	BP	GO:0046824	positive regulation of nucleocytoplasmic transport	1/10	75/22777	0.0324506177128336	0.0540565559843604	0.0170792724804388	Tgfb1	1
GO:0050818	BP	GO:0050818	regulation of coagulation	1/10	75/22777	0.0324506177128336	0.0540565559843604	0.0170792724804388	Cd36	1
GO:0061614	BP	GO:0061614	miRNA transcription	1/10	75/22777	0.0324506177128336	0.0540565559843604	0.0170792724804388	Tgfb1	1
GO:1904894	BP	GO:1904894	positive regulation of receptor signaling pathway via STAT	1/10	75/22777	0.0324506177128336	0.0540565559843604	0.0170792724804388	Tgfb1	1
GO:0045911	BP	GO:0045911	positive regulation of DNA recombination	1/10	76/22777	0.0328768133706114	0.0546962132584242	0.0172813734222929	Tgfb1	1
GO:0002704	BP	GO:0002704	negative regulation of leukocyte mediated immunity	1/10	77/22777	0.033302840059581	0.0550516335678787	0.017393669150345	Tgfb1	1
GO:0014009	BP	GO:0014009	glial cell proliferation	1/10	77/22777	0.033302840059581	0.0550516335678787	0.017393669150345	Csf1	1
GO:0016445	BP	GO:0016445	somatic diversification of immunoglobulins	1/10	77/22777	0.033302840059581	0.0550516335678787	0.017393669150345	Tgfb1	1
GO:0150076	BP	GO:0150076	neuroinflammatory response	1/10	77/22777	0.033302840059581	0.0550516335678787	0.017393669150345	Tlr2	1
GO:2000514	BP	GO:2000514	regulation of CD4-positive, alpha-beta T cell activation	1/10	77/22777	0.033302840059581	0.0550516335678787	0.017393669150345	Tgfb1	1
GO:0007568	BP	GO:0007568	aging	1/10	78/22777	0.0337286978392906	0.0555430653109537	0.0175489379515603	Cd68	1
GO:0010324	BP	GO:0010324	membrane invagination	1/10	78/22777	0.0337286978392906	0.0555430653109537	0.0175489379515603	Cd36	1
GO:0072171	BP	GO:0072171	mesonephric tubule morphogenesis	1/10	78/22777	0.0337286978392906	0.0555430653109537	0.0175489379515603	Tgfb1	1
GO:0016239	BP	GO:0016239	positive regulation of macroautophagy	1/10	79/22777	0.0341543867692701	0.0561015022217668	0.0177253771639598	Tlr2	1
GO:0071347	BP	GO:0071347	cellular response to interleukin-1	1/10	79/22777	0.0341543867692701	0.0561015022217668	0.0177253771639598	Fn1	1
GO:0002292	BP	GO:0002292	T cell differentiation involved in immune response	1/10	80/22777	0.0345799069090318	0.0563009539624437	0.0177883943237416	Tgfb1	1
GO:0002562	BP	GO:0002562	somatic diversification of immune receptors via germline recombination within a single locus	1/10	80/22777	0.0345799069090318	0.0563009539624437	0.0177883943237416	Tgfb1	1
GO:0009988	BP	GO:0009988	cell-cell recognition	1/10	80/22777	0.0345799069090318	0.0563009539624437	0.0177883943237416	Lgals3	1
GO:0016444	BP	GO:0016444	somatic cell DNA recombination	1/10	80/22777	0.0345799069090318	0.0563009539624437	0.0177883943237416	Tgfb1	1
GO:0045123	BP	GO:0045123	cellular extravasation	1/10	80/22777	0.0345799069090318	0.0563009539624437	0.0177883943237416	Icam1	1
GO:0051057	BP	GO:0051057	positive regulation of small GTPase mediated signal transduction	1/10	80/22777	0.0345799069090318	0.0563009539624437	0.0177883943237416	Csf1	1
GO:1903036	BP	GO:1903036	positive regulation of response to wounding	1/10	80/22777	0.0345799069090318	0.0563009539624437	0.0177883943237416	Cd36	1
GO:0014068	BP	GO:0014068	positive regulation of phosphatidylinositol 3-kinase signaling	1/10	81/22777	0.0350052583180686	0.0567794928413227	0.0179395895998006	Fn1	1
GO:0051149	BP	GO:0051149	positive regulation of muscle cell differentiation	1/10	81/22777	0.0350052583180686	0.0567794928413227	0.0179395895998006	Tgfb1	1
GO:0140962	BP	GO:0140962	multicellular organismal-level chemical homeostasis	1/10	81/22777	0.0350052583180686	0.0567794928413227	0.0179395895998006	Tgfb1	1
GO:0051145	BP	GO:0051145	smooth muscle cell differentiation	1/10	82/22777	0.0354304410558556	0.057254179062829	0.0180895676213779	Tgfb1	1
GO:0051279	BP	GO:0051279	regulation of release of sequestered calcium ion into cytosol	1/10	82/22777	0.0354304410558556	0.057254179062829	0.0180895676213779	Tgfb1	1
GO:1901983	BP	GO:1901983	regulation of protein acetylation	1/10	82/22777	0.0354304410558556	0.057254179062829	0.0180895676213779	Tgfb1	1
GO:0003208	BP	GO:0003208	cardiac ventricle morphogenesis	1/10	83/22777	0.03585545518185	0.0576534366199473	0.018215713811858	Tgfb1	1
GO:0032272	BP	GO:0032272	negative regulation of protein polymerization	1/10	83/22777	0.03585545518185	0.0576534366199473	0.018215713811858	Tlr2	1
GO:0032722	BP	GO:0032722	positive regulation of chemokine production	1/10	83/22777	0.03585545518185	0.0576534366199473	0.018215713811858	Tlr2	1
GO:0071479	BP	GO:0071479	cellular response to ionizing radiation	1/10	83/22777	0.03585545518185	0.0576534366199473	0.018215713811858	Tgfb1	1
GO:0051781	BP	GO:0051781	positive regulation of cell division	1/10	84/22777	0.0362803007554898	0.0581921655682114	0.0183859262557133	Tgfb1	1
GO:0060191	BP	GO:0060191	regulation of lipase activity	1/10	84/22777	0.0362803007554898	0.0581921655682114	0.0183859262557133	Cd86	1
GO:0032729	BP	GO:0032729	positive regulation of type II interferon production	1/10	85/22777	0.036704977836195	0.0585833143789516	0.0185095104722321	Cd14	1
GO:0043112	BP	GO:0043112	receptor metabolic process	1/10	85/22777	0.036704977836195	0.0585833143789516	0.0185095104722321	Tgfb1	1
GO:0045661	BP	GO:0045661	regulation of myoblast differentiation	1/10	85/22777	0.036704977836195	0.0585833143789516	0.0185095104722321	Tgfb1	1
GO:0070228	BP	GO:0070228	regulation of lymphocyte apoptotic process	1/10	85/22777	0.036704977836195	0.0585833143789516	0.0185095104722321	Lgals3	1
GO:0002381	BP	GO:0002381	immunoglobulin production involved in immunoglobulin-mediated immune response	1/10	86/22777	0.0371294864833679	0.059042717156374	0.0186546596603553	Tgfb1	1
GO:0072078	BP	GO:0072078	nephron tubule morphogenesis	1/10	86/22777	0.0371294864833679	0.059042717156374	0.0186546596603553	Tgfb1	1
GO:1903510	BP	GO:1903510	mucopolysaccharide metabolic process	1/10	86/22777	0.0371294864833679	0.059042717156374	0.0186546596603553	Tgfb1	1
GO:0019229	BP	GO:0019229	regulation of vasoconstriction	1/10	87/22777	0.0375538267563911	0.0594984834673384	0.0187986598999307	Icam1	1
GO:0042267	BP	GO:0042267	natural killer cell mediated cytotoxicity	1/10	87/22777	0.0375538267563911	0.0594984834673384	0.0187986598999307	Tgfb1	1
GO:0060415	BP	GO:0060415	muscle tissue morphogenesis	1/10	87/22777	0.0375538267563911	0.0594984834673384	0.0187986598999307	Tgfb1	1
GO:0002200	BP	GO:0002200	somatic diversification of immune receptors	1/10	88/22777	0.0379779987146296	0.0596599834353454	0.0188496861243903	Tgfb1	1
GO:0035304	BP	GO:0035304	regulation of protein dephosphorylation	1/10	88/22777	0.0379779987146296	0.0596599834353454	0.0188496861243903	Tgfb1	1
GO:0040014	BP	GO:0040014	regulation of multicellular organism growth	1/10	88/22777	0.0379779987146296	0.0596599834353454	0.0188496861243903	Csf1	1
GO:0050766	BP	GO:0050766	positive regulation of phagocytosis	1/10	88/22777	0.0379779987146296	0.0596599834353454	0.0188496861243903	Cd36	1
GO:0072088	BP	GO:0072088	nephron epithelium morphogenesis	1/10	88/22777	0.0379779987146296	0.0596599834353454	0.0188496861243903	Tgfb1	1
GO:0097009	BP	GO:0097009	energy homeostasis	1/10	88/22777	0.0379779987146296	0.0596599834353454	0.0188496861243903	Cd36	1
GO:2000628	BP	GO:2000628	regulation of miRNA metabolic process	1/10	88/22777	0.0379779987146296	0.0596599834353454	0.0188496861243903	Tgfb1	1
GO:0007405	BP	GO:0007405	neuroblast proliferation	1/10	89/22777	0.0384020024174306	0.060107482044674	0.0189910741677861	Tgfb1	1
GO:0014032	BP	GO:0014032	neural crest cell development	1/10	89/22777	0.0384020024174306	0.060107482044674	0.0189910741677861	Fn1	1
GO:0051384	BP	GO:0051384	response to glucocorticoid	1/10	89/22777	0.0384020024174306	0.060107482044674	0.0189910741677861	Tgfb1	1
GO:0002228	BP	GO:0002228	natural killer cell mediated immunity	1/10	90/22777	0.0388258379241224	0.0604061055818279	0.0190854248467601	Tgfb1	1
GO:0002260	BP	GO:0002260	lymphocyte homeostasis	1/10	90/22777	0.0388258379241224	0.0604061055818279	0.0190854248467601	Tgfb1	1
GO:0033627	BP	GO:0033627	cell adhesion mediated by integrin	1/10	90/22777	0.0388258379241224	0.0604061055818279	0.0190854248467601	Icam1	1
GO:0072028	BP	GO:0072028	nephron morphogenesis	1/10	90/22777	0.0388258379241224	0.0604061055818279	0.0190854248467601	Tgfb1	1
GO:1900407	BP	GO:1900407	regulation of cellular response to oxidative stress	1/10	90/22777	0.0388258379241224	0.0604061055818279	0.0190854248467601	Cd36	1
GO:0002088	BP	GO:0002088	lens development in camera-type eye	1/10	91/22777	0.0392495052940155	0.0608461230395264	0.0192244492059582	Tgfb1	1
GO:0032273	BP	GO:0032273	positive regulation of protein polymerization	1/10	91/22777	0.0392495052940155	0.0608461230395264	0.0192244492059582	Icam1	1
GO:0045670	BP	GO:0045670	regulation of osteoclast differentiation	1/10	91/22777	0.0392495052940155	0.0608461230395264	0.0192244492059582	Csf1	1
GO:0019915	BP	GO:0019915	lipid storage	1/10	92/22777	0.0396730045864011	0.0613558638949592	0.0193855028063183	Cd36	1
GO:0061333	BP	GO:0061333	renal tubule morphogenesis	1/10	92/22777	0.0396730045864011	0.0613558638949592	0.0193855028063183	Tgfb1	1
GO:0016575	BP	GO:0016575	histone deacetylation	1/10	93/22777	0.0400963358605524	0.0619366522947269	0.0195690040144971	Tgfb1	1
GO:0002753	BP	GO:0002753	cytosolic pattern recognition receptor signaling pathway	1/10	94/22777	0.0405194991757259	0.0624414636524861	0.0197285001306182	Cd86	1
GO:0050871	BP	GO:0050871	positive regulation of B cell activation	1/10	94/22777	0.0405194991757259	0.0624414636524861	0.0197285001306182	Tgfb1	1
GO:0048644	BP	GO:0048644	muscle organ morphogenesis	1/10	95/22777	0.0409424945911578	0.0629436215778654	0.0198871578896927	Tgfb1	1
GO:0070555	BP	GO:0070555	response to interleukin-1	1/10	95/22777	0.0409424945911578	0.0629436215778654	0.0198871578896927	Fn1	1
GO:0043367	BP	GO:0043367	CD4-positive, alpha-beta T cell differentiation	1/10	96/22777	0.041365322166067	0.0632933382847968	0.0199976515535948	Tgfb1	1
GO:0043535	BP	GO:0043535	regulation of blood vessel endothelial cell migration	1/10	96/22777	0.041365322166067	0.0632933382847968	0.0199976515535948	Tgfb1	1
GO:0061515	BP	GO:0061515	myeloid cell development	1/10	96/22777	0.041365322166067	0.0632933382847968	0.0199976515535948	Tlr2	1
GO:1900182	BP	GO:1900182	positive regulation of protein localization to nucleus	1/10	96/22777	0.041365322166067	0.0632933382847968	0.0199976515535948	Tgfb1	1
GO:1901992	BP	GO:1901992	positive regulation of mitotic cell cycle phase transition	1/10	97/22777	0.0417879819596539	0.0638646516741881	0.0201781591140832	Tgfb1	1
GO:0045824	BP	GO:0045824	negative regulation of innate immune response	1/10	98/22777	0.0422104740311002	0.0644343631852837	0.0203581605580534	Tgfb1	1
GO:0001570	BP	GO:0001570	vasculogenesis	1/10	99/22777	0.0426327984395702	0.0646223471084012	0.0204175544388954	Tgfb1	1
GO:0007044	BP	GO:0007044	cell-substrate junction assembly	1/10	99/22777	0.0426327984395702	0.0646223471084012	0.0204175544388954	Fn1	1
GO:0010717	BP	GO:0010717	regulation of epithelial to mesenchymal transition	1/10	99/22777	0.0426327984395702	0.0646223471084012	0.0204175544388954	Tgfb1	1
GO:0031960	BP	GO:0031960	response to corticosteroid	1/10	99/22777	0.0426327984395702	0.0646223471084012	0.0204175544388954	Tgfb1	1
GO:0048864	BP	GO:0048864	stem cell development	1/10	99/22777	0.0426327984395702	0.0646223471084012	0.0204175544388954	Fn1	1
GO:1902882	BP	GO:1902882	regulation of response to oxidative stress	1/10	99/22777	0.0426327984395702	0.0646223471084012	0.0204175544388954	Cd36	1
GO:0002312	BP	GO:0002312	B cell activation involved in immune response	1/10	100/22777	0.0430549552442093	0.0649583492392262	0.0205237149561883	Tgfb1	1
GO:0002690	BP	GO:0002690	positive regulation of leukocyte chemotaxis	1/10	100/22777	0.0430549552442093	0.0649583492392262	0.0205237149561883	Csf1	1
GO:0031058	BP	GO:0031058	positive regulation of histone modification	1/10	100/22777	0.0430549552442093	0.0649583492392262	0.0205237149561883	Tgfb1	1
GO:0120162	BP	GO:0120162	positive regulation of cold-induced thermogenesis	1/10	100/22777	0.0430549552442093	0.0649583492392262	0.0205237149561883	Cd36	1
GO:0007229	BP	GO:0007229	integrin-mediated signaling pathway	1/10	102/22777	0.0438987662784857	0.0658481494177285	0.0208048490281809	Fn1	1
GO:0010586	BP	GO:0010586	miRNA metabolic process	1/10	102/22777	0.0438987662784857	0.0658481494177285	0.0208048490281809	Tgfb1	1
GO:0014033	BP	GO:0014033	neural crest cell differentiation	1/10	102/22777	0.0438987662784857	0.0658481494177285	0.0208048490281809	Fn1	1
GO:0050772	BP	GO:0050772	positive regulation of axonogenesis	1/10	102/22777	0.0438987662784857	0.0658481494177285	0.0208048490281809	Fn1	1
GO:1904063	BP	GO:1904063	negative regulation of cation transmembrane transport	1/10	102/22777	0.0438987662784857	0.0658481494177285	0.0208048490281809	Tgfb1	1
GO:0002028	BP	GO:0002028	regulation of sodium ion transport	1/10	103/22777	0.0443204206263234	0.0659463434348049	0.0208358736160974	Tgfb1	1
GO:0006754	BP	GO:0006754	ATP biosynthetic process	1/10	103/22777	0.0443204206263234	0.0659463434348049	0.0208358736160974	Tgfb1	1
GO:0019935	BP	GO:0019935	cyclic-nucleotide-mediated signaling	1/10	103/22777	0.0443204206263234	0.0659463434348049	0.0208358736160974	Cd36	1
GO:0030593	BP	GO:0030593	neutrophil chemotaxis	1/10	103/22777	0.0443204206263234	0.0659463434348049	0.0208358736160974	Lgals3	1
GO:0034446	BP	GO:0034446	substrate adhesion-dependent cell spreading	1/10	103/22777	0.0443204206263234	0.0659463434348049	0.0208358736160974	Fn1	1
GO:0060395	BP	GO:0060395	SMAD protein signal transduction	1/10	103/22777	0.0443204206263234	0.0659463434348049	0.0208358736160974	Tgfb1	1
GO:0072091	BP	GO:0072091	regulation of stem cell proliferation	1/10	103/22777	0.0443204206263234	0.0659463434348049	0.0208358736160974	Tgfb1	1
GO:0032147	BP	GO:0032147	activation of protein kinase activity	1/10	104/22777	0.0447419076067294	0.0664971470852308	0.0210099010852459	Cd86	1
GO:0072080	BP	GO:0072080	nephron tubule development	1/10	105/22777	0.0451632272787598	0.0670464404963032	0.0211834513913758	Tgfb1	1
GO:0051153	BP	GO:0051153	regulation of striated muscle cell differentiation	1/10	106/22777	0.0455843797014489	0.0675169783920889	0.0213321187414901	Tgfb1	1
GO:0150115	BP	GO:0150115	cell-substrate junction organization	1/10	106/22777	0.0455843797014489	0.0675169783920889	0.0213321187414901	Fn1	1
GO:0001657	BP	GO:0001657	ureteric bud development	1/10	107/22777	0.0460053649338156	0.0677533556298011	0.02140680258284	Tgfb1	1
GO:0001704	BP	GO:0001704	formation of primary germ layer	1/10	107/22777	0.0460053649338156	0.0677533556298011	0.02140680258284	Fn1	1
GO:0030203	BP	GO:0030203	glycosaminoglycan metabolic process	1/10	107/22777	0.0460053649338156	0.0677533556298011	0.02140680258284	Tgfb1	1
GO:0060993	BP	GO:0060993	kidney morphogenesis	1/10	107/22777	0.0460053649338156	0.0677533556298011	0.02140680258284	Tgfb1	1
GO:0070167	BP	GO:0070167	regulation of biomineral tissue development	1/10	107/22777	0.0460053649338156	0.0677533556298011	0.02140680258284	Tgfb1	1
GO:0014066	BP	GO:0014066	regulation of phosphatidylinositol 3-kinase signaling	1/10	108/22777	0.0464261830348591	0.0682180648675481	0.0215536283572744	Fn1	1
GO:0042116	BP	GO:0042116	macrophage activation	1/10	108/22777	0.0464261830348591	0.0682180648675481	0.0215536283572744	Tlr2	1
GO:0007173	BP	GO:0007173	epidermal growth factor receptor signaling pathway	1/10	109/22777	0.0468468340635619	0.0686028214083348	0.0216751929238485	Tgfb1	1
GO:0072676	BP	GO:0072676	lymphocyte migration	1/10	109/22777	0.0468468340635619	0.0686028214083348	0.0216751929238485	Icam1	1
GO:0090263	BP	GO:0090263	positive regulation of canonical Wnt signaling pathway	1/10	109/22777	0.0468468340635619	0.0686028214083348	0.0216751929238485	Tgfb1	1
GO:0042310	BP	GO:0042310	vasoconstriction	1/10	110/22777	0.0472673180788857	0.0689071363669695	0.0217713418183489	Icam1	1
GO:0051702	BP	GO:0051702	biological process involved in interaction with symbiont	1/10	110/22777	0.0472673180788857	0.0689071363669695	0.0217713418183489	Fn1	1
GO:0072163	BP	GO:0072163	mesonephric epithelium development	1/10	110/22777	0.0472673180788857	0.0689071363669695	0.0217713418183489	Tgfb1	1
GO:0072164	BP	GO:0072164	mesonephric tubule development	1/10	110/22777	0.0472673180788857	0.0689071363669695	0.0217713418183489	Tgfb1	1
GO:0010595	BP	GO:0010595	positive regulation of endothelial cell migration	1/10	111/22777	0.0476876351397764	0.069441769821517	0.0219402602831141	Tgfb1	1
GO:0001843	BP	GO:0001843	neural tube closure	1/10	112/22777	0.0481077853051607	0.0696622231904897	0.0220099129476125	Tgfb1	1
GO:0005976	BP	GO:0005976	polysaccharide metabolic process	1/10	112/22777	0.0481077853051607	0.0696622231904897	0.0220099129476125	Tgfb1	1
GO:0015844	BP	GO:0015844	monoamine transport	1/10	112/22777	0.0481077853051607	0.0696622231904897	0.0220099129476125	Lgals3	1
GO:0061326	BP	GO:0061326	renal tubule development	1/10	112/22777	0.0481077853051607	0.0696622231904897	0.0220099129476125	Tgfb1	1
GO:0070227	BP	GO:0070227	lymphocyte apoptotic process	1/10	112/22777	0.0481077853051607	0.0696622231904897	0.0220099129476125	Lgals3	1
GO:0001823	BP	GO:0001823	mesonephros development	1/10	113/22777	0.0485277686339471	0.0699577176302508	0.0221032749822674	Tgfb1	1
GO:0009206	BP	GO:0009206	purine ribonucleoside triphosphate biosynthetic process	1/10	113/22777	0.0485277686339471	0.0699577176302508	0.0221032749822674	Tgfb1	1
GO:0032642	BP	GO:0032642	regulation of chemokine production	1/10	113/22777	0.0485277686339471	0.0699577176302508	0.0221032749822674	Tlr2	1
GO:0060606	BP	GO:0060606	tube closure	1/10	113/22777	0.0485277686339471	0.0699577176302508	0.0221032749822674	Tgfb1	1
GO:0009145	BP	GO:0009145	purine nucleoside triphosphate biosynthetic process	1/10	114/22777	0.0489475851850264	0.0702503548170479	0.0221957342623714	Tgfb1	1
GO:0030516	BP	GO:0030516	regulation of axon extension	1/10	114/22777	0.0489475851850264	0.0702503548170479	0.0221957342623714	Fn1	1
GO:0042102	BP	GO:0042102	positive regulation of T cell proliferation	1/10	114/22777	0.0489475851850264	0.0702503548170479	0.0221957342623714	Cd86	1
GO:0048661	BP	GO:0048661	positive regulation of smooth muscle cell proliferation	1/10	114/22777	0.0489475851850264	0.0702503548170479	0.0221957342623714	Tgfb1	1
GO:0018107	BP	GO:0018107	peptidyl-threonine phosphorylation	1/10	115/22777	0.0493672350172708	0.0706180315478841	0.0223119024302525	Tgfb1	1
GO:0034766	BP	GO:0034766	negative regulation of monoatomic ion transmembrane transport	1/10	115/22777	0.0493672350172708	0.0706180315478841	0.0223119024302525	Tgfb1	1
GO:1904035	BP	GO:1904035	regulation of epithelial cell apoptotic process	1/10	115/22777	0.0493672350172708	0.0706180315478841	0.0223119024302525	Icam1	1
GO:0043255	BP	GO:0043255	regulation of carbohydrate biosynthetic process	1/10	116/22777	0.049786718189534	0.0711395664538434	0.0224766823834837	Tgfb1	1
GO:0006476	BP	GO:0006476	protein deacetylation	1/10	117/22777	0.050206034760652	0.0714237333148244	0.0225664654479099	Tgfb1	1
GO:0031532	BP	GO:0031532	actin cytoskeleton reorganization	1/10	117/22777	0.050206034760652	0.0714237333148244	0.0225664654479099	Tgfb1	1
GO:0045446	BP	GO:0045446	endothelial cell differentiation	1/10	117/22777	0.050206034760652	0.0714237333148244	0.0225664654479099	Icam1	1
GO:0071346	BP	GO:0071346	cellular response to type II interferon	1/10	117/22777	0.050206034760652	0.0714237333148244	0.0225664654479099	Tlr2	1
GO:0009201	BP	GO:0009201	ribonucleoside triphosphate biosynthetic process	1/10	118/22777	0.0506251847894428	0.0717836318239801	0.0226801760717416	Tgfb1	1
GO:0016241	BP	GO:0016241	regulation of macroautophagy	1/10	118/22777	0.0506251847894428	0.0717836318239801	0.0226801760717416	Tlr2	1
GO:0030301	BP	GO:0030301	cholesterol transport	1/10	118/22777	0.0506251847894428	0.0717836318239801	0.0226801760717416	Cd36	1
GO:0014020	BP	GO:0014020	primary neural tube formation	1/10	119/22777	0.0510441683347046	0.0721409401982303	0.022793068337485	Tgfb1	1
GO:0046634	BP	GO:0046634	regulation of alpha-beta T cell activation	1/10	119/22777	0.0510441683347046	0.0721409401982303	0.022793068337485	Tgfb1	1
GO:1901989	BP	GO:1901989	positive regulation of cell cycle phase transition	1/10	119/22777	0.0510441683347046	0.0721409401982303	0.022793068337485	Tgfb1	1
GO:0002062	BP	GO:0002062	chondrocyte differentiation	1/10	120/22777	0.0514629854552209	0.0723384264099417	0.0228554644846226	Tgfb1	1
GO:0015908	BP	GO:0015908	fatty acid transport	1/10	120/22777	0.0514629854552209	0.0723384264099417	0.0228554644846226	Cd36	1
GO:0051897	BP	GO:0051897	positive regulation of protein kinase B signaling	1/10	120/22777	0.0514629854552209	0.0723384264099417	0.0228554644846226	Tgfb1	1
GO:0072009	BP	GO:0072009	nephron epithelium development	1/10	120/22777	0.0514629854552209	0.0723384264099417	0.0228554644846226	Tgfb1	1
GO:2000106	BP	GO:2000106	regulation of leukocyte apoptotic process	1/10	120/22777	0.0514629854552209	0.0723384264099417	0.0228554644846226	Lgals3	1
GO:0006022	BP	GO:0006022	aminoglycan metabolic process	1/10	121/22777	0.0518816362097541	0.0727690481903044	0.0229915202615565	Tgfb1	1
GO:0090100	BP	GO:0090100	positive regulation of transmembrane receptor protein serine/threonine kinase signaling pathway	1/10	121/22777	0.0518816362097541	0.0727690481903044	0.0229915202615565	Tgfb1	1
GO:0015918	BP	GO:0015918	sterol transport	1/10	122/22777	0.0523001206570481	0.0730398236762224	0.0230770722953627	Cd36	1
GO:0022600	BP	GO:0022600	digestive system process	1/10	122/22777	0.0523001206570481	0.0730398236762224	0.0230770722953627	Cd36	1
GO:0032602	BP	GO:0032602	chemokine production	1/10	122/22777	0.0523001206570481	0.0730398236762224	0.0230770722953627	Tlr2	1
GO:0045445	BP	GO:0045445	myoblast differentiation	1/10	122/22777	0.0523001206570481	0.0730398236762224	0.0230770722953627	Tgfb1	1
GO:0038127	BP	GO:0038127	ERBB signaling pathway	1/10	123/22777	0.0527184388558315	0.073544775841935	0.0232366129000266	Tgfb1	1
GO:0018210	BP	GO:0018210	peptidyl-threonine modification	1/10	124/22777	0.0531365908648117	0.0737312866817944	0.0232955413573896	Tgfb1	1
GO:0032649	BP	GO:0032649	regulation of type II interferon production	1/10	124/22777	0.0531365908648117	0.0737312866817944	0.0232955413573896	Cd14	1
GO:0045582	BP	GO:0045582	positive regulation of T cell differentiation	1/10	124/22777	0.0531365908648117	0.0737312866817944	0.0232955413573896	Tgfb1	1
GO:0048534	BP	GO:0048534	hematopoietic or lymphoid organ development	1/10	124/22777	0.0531365908648117	0.0737312866817944	0.0232955413573896	Tgfb1	1
GO:0061844	BP	GO:0061844	antimicrobial humoral immune response mediated by antimicrobial peptide	1/10	124/22777	0.0531365908648117	0.0737312866817944	0.0232955413573896	Lgals3	1
GO:0043534	BP	GO:0043534	blood vessel endothelial cell migration	1/10	125/22777	0.0535545767426799	0.074231798351351	0.0234536789787813	Tgfb1	1
GO:0002688	BP	GO:0002688	regulation of leukocyte chemotaxis	1/10	126/22777	0.0539723965481088	0.0746512549907674	0.0235862071080316	Csf1	1
GO:2000177	BP	GO:2000177	regulation of neural precursor cell proliferation	1/10	126/22777	0.0539723965481088	0.0746512549907674	0.0235862071080316	Tgfb1	1
GO:0001910	BP	GO:0001910	regulation of leukocyte mediated cytotoxicity	1/10	127/22777	0.0543900503397525	0.0749888353620418	0.0236928662734196	Tgfb1	1
GO:0009142	BP	GO:0009142	nucleoside triphosphate biosynthetic process	1/10	127/22777	0.0543900503397525	0.0749888353620418	0.0236928662734196	Tgfb1	1
GO:0051209	BP	GO:0051209	release of sequestered calcium ion into cytosol	1/10	127/22777	0.0543900503397525	0.0749888353620418	0.0236928662734196	Tgfb1	1
GO:0035195	BP	GO:0035195	miRNA-mediated gene silencing	1/10	128/22777	0.0548075381762472	0.0752442473267122	0.0237735641732383	Tgfb1	1
GO:0035303	BP	GO:0035303	regulation of dephosphorylation	1/10	128/22777	0.0548075381762472	0.0752442473267122	0.0237735641732383	Tgfb1	1
GO:0035710	BP	GO:0035710	CD4-positive, alpha-beta T cell activation	1/10	128/22777	0.0548075381762472	0.0752442473267122	0.0237735641732383	Tgfb1	1
GO:0051283	BP	GO:0051283	negative regulation of sequestering of calcium ion	1/10	128/22777	0.0548075381762472	0.0752442473267122	0.0237735641732383	Tgfb1	1
GO:0035601	BP	GO:0035601	protein deacylation	1/10	129/22777	0.0552248601162106	0.0755769996944129	0.0238786979216428	Tgfb1	1
GO:0061387	BP	GO:0061387	regulation of extent of cell growth	1/10	129/22777	0.0552248601162106	0.0755769996944129	0.0238786979216428	Fn1	1
GO:0098732	BP	GO:0098732	macromolecule deacylation	1/10	129/22777	0.0552248601162106	0.0755769996944129	0.0238786979216428	Tgfb1	1
GO:0033138	BP	GO:0033138	positive regulation of peptidyl-serine phosphorylation	1/10	130/22777	0.0556420162182437	0.075907424230362	0.0239830961871433	Tgfb1	1
GO:0043123	BP	GO:0043123	positive regulation of I-kappaB kinase/NF-kappaB signaling	1/10	130/22777	0.0556420162182437	0.075907424230362	0.0239830961871433	Cd36	1
GO:0051282	BP	GO:0051282	regulation of sequestering of calcium ion	1/10	130/22777	0.0556420162182437	0.075907424230362	0.0239830961871433	Tgfb1	1
GO:0043406	BP	GO:0043406	positive regulation of MAP kinase activity	1/10	131/22777	0.0560590065409269	0.0763958701125565	0.0241374215998899	Tgfb1	1
GO:0010927	BP	GO:0010927	cellular component assembly involved in morphogenesis	1/10	132/22777	0.0564758311428258	0.0767218838166691	0.0242404262546169	Tlr2	1
GO:0045931	BP	GO:0045931	positive regulation of mitotic cell cycle	1/10	132/22777	0.0564758311428258	0.0767218838166691	0.0242404262546169	Tgfb1	1
GO:0051208	BP	GO:0051208	sequestering of calcium ion	1/10	132/22777	0.0564758311428258	0.0767218838166691	0.0242404262546169	Tgfb1	1
GO:0046632	BP	GO:0046632	alpha-beta T cell differentiation	1/10	133/22777	0.056892490082484	0.0772069813056536	0.0243936937361105	Tgfb1	1
GO:0001841	BP	GO:0001841	neural tube formation	1/10	134/22777	0.0573089834184308	0.0775286456266037	0.0244953241948902	Tgfb1	1
GO:0035194	BP	GO:0035194	RNA-mediated post-transcriptional gene silencing	1/10	134/22777	0.0573089834184308	0.0775286456266037	0.0244953241948902	Tgfb1	1
GO:1905954	BP	GO:1905954	positive regulation of lipid localization	1/10	134/22777	0.0573089834184308	0.0775286456266037	0.0244953241948902	Cd36	1
GO:0003158	BP	GO:0003158	endothelium development	1/10	136/22777	0.0581414735132078	0.0784093128752521	0.0247735727001893	Icam1	1
GO:0051101	BP	GO:0051101	regulation of DNA binding	1/10	136/22777	0.0581414735132078	0.0784093128752521	0.0247735727001893	Tgfb1	1
GO:0061041	BP	GO:0061041	regulation of wound healing	1/10	136/22777	0.0581414735132078	0.0784093128752521	0.0247735727001893	Cd36	1
GO:0000018	BP	GO:0000018	regulation of DNA recombination	1/10	137/22777	0.0585574703890025	0.0786429861390127	0.0248474022157862	Tgfb1	1
GO:0009636	BP	GO:0009636	response to toxic substance	1/10	137/22777	0.0585574703890025	0.0786429861390127	0.0248474022157862	Cd36	1
GO:0017015	BP	GO:0017015	regulation of transforming growth factor beta receptor signaling pathway	1/10	137/22777	0.0585574703890025	0.0786429861390127	0.0248474022157862	Tgfb1	1
GO:0050852	BP	GO:0050852	T cell receptor signaling pathway	1/10	137/22777	0.0585574703890025	0.0786429861390127	0.0248474022157862	Lgals3	1
GO:0002832	BP	GO:0002832	negative regulation of response to biotic stimulus	1/10	138/22777	0.058973301895014	0.0790376414228937	0.0249720943092151	Tgfb1	1
GO:0032609	BP	GO:0032609	type II interferon production	1/10	138/22777	0.058973301895014	0.0790376414228937	0.0249720943092151	Cd14	1
GO:0007586	BP	GO:0007586	digestion	1/10	139/22777	0.0593889680896806	0.0794304464852695	0.0250962018216129	Cd36	1
GO:0072089	BP	GO:0072089	stem cell proliferation	1/10	139/22777	0.0593889680896806	0.0794304464852695	0.0250962018216129	Tgfb1	1
GO:0014065	BP	GO:0014065	phosphatidylinositol 3-kinase signaling	1/10	140/22777	0.0598044690314201	0.0796573400459614	0.0251678892770297	Fn1	1
GO:0045621	BP	GO:0045621	positive regulation of lymphocyte differentiation	1/10	140/22777	0.0598044690314201	0.0796573400459614	0.0251678892770297	Tgfb1	1
GO:0051963	BP	GO:0051963	regulation of synapse assembly	1/10	140/22777	0.0598044690314201	0.0796573400459614	0.0251678892770297	Tlr2	1
GO:1903844	BP	GO:1903844	regulation of cellular response to transforming growth factor beta stimulus	1/10	140/22777	0.0598044690314201	0.0796573400459614	0.0251678892770297	Tgfb1	1
GO:0016441	BP	GO:0016441	post-transcriptional gene silencing	1/10	142/22777	0.0606349753897056	0.0806806243378424	0.0254911979105106	Tgfb1	1
GO:0001959	BP	GO:0001959	regulation of cytokine-mediated signaling pathway	1/10	143/22777	0.0610499809229995	0.0809833933226278	0.02558685835161	Csf1	1
GO:0010212	BP	GO:0010212	response to ionizing radiation	1/10	143/22777	0.0610499809229995	0.0809833933226278	0.02558685835161	Tgfb1	1
GO:1905039	BP	GO:1905039	carboxylic acid transmembrane transport	1/10	143/22777	0.0610499809229995	0.0809833933226278	0.02558685835161	Cd36	1
GO:0008584	BP	GO:0008584	male gonad development	1/10	144/22777	0.061464821436862	0.0812840903899727	0.0256818641664225	Icam1	1
GO:0048675	BP	GO:0048675	axon extension	1/10	144/22777	0.061464821436862	0.0812840903899727	0.0256818641664225	Fn1	1
GO:1903825	BP	GO:1903825	organic acid transmembrane transport	1/10	144/22777	0.061464821436862	0.0812840903899727	0.0256818641664225	Cd36	1
GO:0034341	BP	GO:0034341	response to type II interferon	1/10	145/22777	0.0618794969896227	0.0814998253034055	0.0257500260258486	Tlr2	1
GO:0046546	BP	GO:0046546	development of primary male sexual characteristics	1/10	145/22777	0.0618794969896227	0.0814998253034055	0.0257500260258486	Icam1	1
GO:0090316	BP	GO:0090316	positive regulation of intracellular protein transport	1/10	145/22777	0.0618794969896227	0.0814998253034055	0.0257500260258486	Tgfb1	1
GO:1904892	BP	GO:1904892	regulation of receptor signaling pathway via STAT	1/10	145/22777	0.0618794969896227	0.0814998253034055	0.0257500260258486	Tgfb1	1
GO:0034614	BP	GO:0034614	cellular response to reactive oxygen species	1/10	146/22777	0.0622940076395918	0.0819624709653919	0.0258961998095658	Cd36	1
GO:0002065	BP	GO:0002065	columnar/cuboidal epithelial cell differentiation	1/10	147/22777	0.0627083534450623	0.082340451940021	0.0260156236230248	Tgfb1	1
GO:0006690	BP	GO:0006690	icosanoid metabolic process	1/10	147/22777	0.0627083534450623	0.082340451940021	0.0260156236230248	Tlr2	1
GO:0031341	BP	GO:0031341	regulation of cell killing	1/10	148/22777	0.0631225344643093	0.0827166882363446	0.026134496202029	Tgfb1	1
GO:0050729	BP	GO:0050729	positive regulation of inflammatory response	1/10	148/22777	0.0631225344643093	0.0827166882363446	0.026134496202029	Tlr2	1
GO:0050864	BP	GO:0050864	regulation of B cell activation	1/10	149/22777	0.0635365507555885	0.0830074292129463	0.026226356370887	Tgfb1	1
GO:0120161	BP	GO:0120161	regulation of cold-induced thermogenesis	1/10	149/22777	0.0635365507555885	0.0830074292129463	0.026226356370887	Cd36	1
GO:1904019	BP	GO:1904019	epithelial cell apoptotic process	1/10	149/22777	0.0635365507555885	0.0830074292129463	0.026226356370887	Icam1	1
GO:0051928	BP	GO:0051928	positive regulation of calcium ion transport	1/10	150/22777	0.0639504023771388	0.0834639692656313	0.0263706010756421	Lgals3	1
GO:0034763	BP	GO:0034763	negative regulation of transmembrane transport	1/10	151/22777	0.064364089387181	0.0837508632989825	0.0264612457954063	Tgfb1	1
GO:0051224	BP	GO:0051224	negative regulation of protein transport	1/10	151/22777	0.064364089387181	0.0837508632989825	0.0264612457954063	Cd36	1
GO:1901655	BP	GO:1901655	cellular response to ketone	1/10	151/22777	0.064364089387181	0.0837508632989825	0.0264612457954063	Tgfb1	1
GO:0003206	BP	GO:0003206	cardiac chamber morphogenesis	1/10	152/22777	0.0647776118439181	0.0838679170326851	0.0264982291469416	Tgfb1	1
GO:0031623	BP	GO:0031623	receptor internalization	1/10	152/22777	0.0647776118439181	0.0838679170326851	0.0264982291469416	Cd36	1
GO:0045598	BP	GO:0045598	regulation of fat cell differentiation	1/10	152/22777	0.0647776118439181	0.0838679170326851	0.0264982291469416	Tgfb1	1
GO:0071887	BP	GO:0071887	leukocyte apoptotic process	1/10	152/22777	0.0647776118439181	0.0838679170326851	0.0264982291469416	Lgals3	1
GO:0106106	BP	GO:0106106	cold-induced thermogenesis	1/10	152/22777	0.0647776118439181	0.0838679170326851	0.0264982291469416	Cd36	1
GO:0001508	BP	GO:0001508	action potential	1/10	154/22777	0.0656041633301953	0.0846842586413676	0.0267561538429922	Cd36	1
GO:0003231	BP	GO:0003231	cardiac ventricle development	1/10	154/22777	0.0656041633301953	0.0846842586413676	0.0267561538429922	Tgfb1	1
GO:0031333	BP	GO:0031333	negative regulation of protein-containing complex assembly	1/10	154/22777	0.0656041633301953	0.0846842586413676	0.0267561538429922	Tlr2	1
GO:0002824	BP	GO:0002824	positive regulation of adaptive immune response based on somatic recombination of immune receptors built from immunoglobulin superfamily domains	1/10	155/22777	0.0660171924760513	0.0848792474692088	0.0268177609369089	Tgfb1	1
GO:0010508	BP	GO:0010508	positive regulation of autophagy	1/10	155/22777	0.0660171924760513	0.0848792474692088	0.0268177609369089	Tlr2	1
GO:0072073	BP	GO:0072073	kidney epithelium development	1/10	155/22777	0.0660171924760513	0.0848792474692088	0.0268177609369089	Tgfb1	1
GO:1904950	BP	GO:1904950	negative regulation of establishment of protein localization	1/10	155/22777	0.0660171924760513	0.0848792474692088	0.0268177609369089	Cd36	1
GO:0002456	BP	GO:0002456	T cell mediated immunity	1/10	156/22777	0.0664300573012323	0.0852409448142545	0.0269320399063881	Icam1	1
GO:0055007	BP	GO:0055007	cardiac muscle cell differentiation	1/10	156/22777	0.0664300573012323	0.0852409448142545	0.0269320399063881	Tgfb1	1
GO:0001837	BP	GO:0001837	epithelial to mesenchymal transition	1/10	157/22777	0.0668427578638509	0.0855164996955091	0.0270191019993121	Tgfb1	1
GO:0050671	BP	GO:0050671	positive regulation of lymphocyte proliferation	1/10	157/22777	0.0668427578638509	0.0855164996955091	0.0270191019993121	Cd86	1
GO:0071333	BP	GO:0071333	cellular response to glucose stimulus	1/10	157/22777	0.0668427578638509	0.0855164996955091	0.0270191019993121	Icam1	1
GO:0002708	BP	GO:0002708	positive regulation of lymphocyte mediated immunity	1/10	158/22777	0.0672552942220009	0.0859594293014923	0.0271590464573429	Tgfb1	1
GO:0001838	BP	GO:0001838	embryonic epithelial tube formation	1/10	159/22777	0.0676676664337602	0.0861466558920955	0.0272182010575253	Tgfb1	1
GO:0031099	BP	GO:0031099	regeneration	1/10	159/22777	0.0676676664337602	0.0861466558920955	0.0272182010575253	Tgfb1	1
GO:0051701	BP	GO:0051701	biological process involved in interaction with host	1/10	159/22777	0.0676676664337602	0.0861466558920955	0.0272182010575253	Icam1	1
GO:0071331	BP	GO:0071331	cellular response to hexose stimulus	1/10	159/22777	0.0676676664337602	0.0861466558920955	0.0272182010575253	Icam1	1
GO:0031056	BP	GO:0031056	regulation of histone modification	1/10	160/22777	0.0680798745571867	0.0865014876726607	0.0273303108387468	Tgfb1	1
GO:0071326	BP	GO:0071326	cellular response to monosaccharide stimulus	1/10	160/22777	0.0680798745571867	0.0865014876726607	0.0273303108387468	Icam1	1
GO:0019730	BP	GO:0019730	antimicrobial humoral response	1/10	161/22777	0.0684919186503213	0.0867698206948352	0.0274150911714514	Lgals3	1
GO:0051147	BP	GO:0051147	regulation of muscle cell differentiation	1/10	161/22777	0.0684919186503213	0.0867698206948352	0.0274150911714514	Tgfb1	1
GO:1901136	BP	GO:1901136	carbohydrate derivative catabolic process	1/10	161/22777	0.0684919186503213	0.0867698206948352	0.0274150911714514	Tgfb1	1
GO:0010634	BP	GO:0010634	positive regulation of epithelial cell migration	1/10	162/22777	0.0689037987711868	0.086951629218557	0.0274725339230171	Tgfb1	1
GO:0016064	BP	GO:0016064	immunoglobulin mediated immune response	1/10	162/22777	0.0689037987711868	0.086951629218557	0.0274725339230171	Tgfb1	1
GO:0016573	BP	GO:0016573	histone acetylation	1/10	162/22777	0.0689037987711868	0.086951629218557	0.0274725339230171	Tgfb1	1
GO:0072006	BP	GO:0072006	nephron development	1/10	162/22777	0.0689037987711868	0.086951629218557	0.0274725339230171	Tgfb1	1
GO:0002821	BP	GO:0002821	positive regulation of adaptive immune response	1/10	163/22777	0.0693155149777883	0.0873860967035152	0.0276098047576896	Tgfb1	1
GO:0033135	BP	GO:0033135	regulation of peptidyl-serine phosphorylation	1/10	164/22777	0.069727067328112	0.0878195133695171	0.0277467435840986	Tgfb1	1
GO:0019724	BP	GO:0019724	B cell mediated immunity	1/10	165/22777	0.0701384558801271	0.0882518823501405	0.027883351392304	Tgfb1	1
GO:0050680	BP	GO:0050680	negative regulation of epithelial cell proliferation	1/10	166/22777	0.0705496806917849	0.088683206766783	0.0280196291685174	Tgfb1	1
GO:0071322	BP	GO:0071322	cellular response to carbohydrate stimulus	1/10	168/22777	0.0713716393257408	0.0895427343331655	0.0282911985506834	Icam1	1
GO:1990845	BP	GO:1990845	adaptive thermogenesis	1/10	168/22777	0.0713716393257408	0.0895427343331655	0.0282911985506834	Cd36	1
GO:0006475	BP	GO:0006475	internal protein amino acid acetylation	1/10	169/22777	0.071782373263851	0.0897972545848946	0.028371614712089	Tgfb1	1
GO:0018393	BP	GO:0018393	internal peptidyl-lysine acetylation	1/10	169/22777	0.071782373263851	0.0897972545848946	0.028371614712089	Tgfb1	1
GO:0051168	BP	GO:0051168	nuclear export	1/10	169/22777	0.071782373263851	0.0897972545848946	0.028371614712089	Tgfb1	1
GO:0071383	BP	GO:0071383	cellular response to steroid hormone stimulus	1/10	170/22777	0.0721929436932285	0.0901368545533951	0.0284789119730919	Tgfb1	1
GO:0072175	BP	GO:0072175	epithelial tube formation	1/10	170/22777	0.0721929436932285	0.0901368545533951	0.0284789119730919	Tgfb1	1
GO:0001909	BP	GO:0001909	leukocyte mediated cytotoxicity	1/10	171/22777	0.0726033506717335	0.0904749446832371	0.0285857321976765	Tgfb1	1
GO:0048015	BP	GO:0048015	phosphatidylinositol-mediated signaling	1/10	171/22777	0.0726033506717335	0.0904749446832371	0.0285857321976765	Fn1	1
GO:0050768	BP	GO:0050768	negative regulation of neurogenesis	1/10	173/22777	0.0734236745074837	0.0914093008277606	0.0288809438125397	Tgfb1	1
GO:0048017	BP	GO:0048017	inositol lipid-mediated signaling	1/10	174/22777	0.0738335914803611	0.0918314151233666	0.0290143116333574	Fn1	1
GO:0046661	BP	GO:0046661	male sex differentiation	1/10	175/22777	0.0742433452336327	0.0922525171838812	0.0291473596365576	Icam1	1
GO:0001678	BP	GO:0001678	intracellular glucose homeostasis	1/10	176/22777	0.0746529358250699	0.0923188977378727	0.0291683326998315	Icam1	1
GO:0051494	BP	GO:0051494	negative regulation of cytoskeleton organization	1/10	176/22777	0.0746529358250699	0.0923188977378727	0.0291683326998315	Tlr2	1
GO:0051896	BP	GO:0051896	regulation of protein kinase B signaling	1/10	176/22777	0.0746529358250699	0.0923188977378727	0.0291683326998315	Tgfb1	1
GO:0071248	BP	GO:0071248	cellular response to metal ion	1/10	176/22777	0.0746529358250699	0.0923188977378727	0.0291683326998315	Fn1	1
GO:1903034	BP	GO:1903034	regulation of response to wounding	1/10	176/22777	0.0746529358250699	0.0923188977378727	0.0291683326998315	Cd36	1
GO:0010594	BP	GO:0010594	regulation of endothelial cell migration	1/10	177/22777	0.0750623633124263	0.0926484027170519	0.0292724404296079	Tgfb1	1
GO:0050851	BP	GO:0050851	antigen receptor-mediated signaling pathway	1/10	177/22777	0.0750623633124263	0.0926484027170519	0.0292724404296079	Lgals3	1
GO:1902904	BP	GO:1902904	negative regulation of supramolecular fiber organization	1/10	178/22777	0.0754716277534392	0.0930649187140411	0.0294040394572466	Tlr2	1
GO:0035296	BP	GO:0035296	regulation of tube diameter	1/10	179/22777	0.0758807292058247	0.0933916667148611	0.0295072761144257	Icam1	1
GO:0097746	BP	GO:0097746	blood vessel diameter maintenance	1/10	179/22777	0.0758807292058247	0.0933916667148611	0.0295072761144257	Icam1	1
GO:0035150	BP	GO:0035150	regulation of tube size	1/10	180/22777	0.0762896677272837	0.0938058912472104	0.0296381511494191	Icam1	1
GO:0030509	BP	GO:0030509	BMP signaling pathway	1/10	181/22777	0.0766984433754997	0.0939519684448465	0.0296843045200173	Tgfb1	1
GO:0031214	BP	GO:0031214	biomineral tissue development	1/10	181/22777	0.0766984433754997	0.0939519684448465	0.0296843045200173	Tgfb1	1
GO:0045766	BP	GO:0045766	positive regulation of angiogenesis	1/10	181/22777	0.0766984433754997	0.0939519684448465	0.0296843045200173	Lgals3	1
GO:1904018	BP	GO:1904018	positive regulation of vasculature development	1/10	181/22777	0.0766984433754997	0.0939519684448465	0.0296843045200173	Lgals3	1
GO:0002244	BP	GO:0002244	hematopoietic progenitor cell differentiation	1/10	182/22777	0.0771070562081354	0.0940082265717248	0.0297020793830417	Tgfb1	1
GO:0018394	BP	GO:0018394	peptidyl-lysine acetylation	1/10	182/22777	0.0771070562081354	0.0940082265717248	0.0297020793830417	Tgfb1	1
GO:0051302	BP	GO:0051302	regulation of cell division	1/10	182/22777	0.0771070562081354	0.0940082265717248	0.0297020793830417	Tgfb1	1
GO:0055088	BP	GO:0055088	lipid homeostasis	1/10	182/22777	0.0771070562081354	0.0940082265717248	0.0297020793830417	Tgfb1	1
GO:1902905	BP	GO:1902905	positive regulation of supramolecular fiber organization	1/10	182/22777	0.0771070562081354	0.0940082265717248	0.0297020793830417	Icam1	1
GO:0007219	BP	GO:0007219	Notch signaling pathway	1/10	183/22777	0.077515506282839	0.094417383592631	0.0298313533280811	Tgfb1	1
GO:0002705	BP	GO:0002705	positive regulation of leukocyte mediated immunity	1/10	184/22777	0.0779237936572379	0.0947366196808446	0.0299322165820732	Tgfb1	1
GO:0007596	BP	GO:0007596	blood coagulation	1/10	184/22777	0.0779237936572379	0.0947366196808446	0.0299322165820732	Cd36	1
GO:0007369	BP	GO:0007369	gastrulation	1/10	185/22777	0.0783319183889437	0.0949655437156885	0.0300045455696904	Fn1	1
GO:0035148	BP	GO:0035148	tube formation	1/10	185/22777	0.0783319183889437	0.0949655437156885	0.0300045455696904	Tgfb1	1
GO:0045834	BP	GO:0045834	positive regulation of lipid metabolic process	1/10	185/22777	0.0783319183889437	0.0949655437156885	0.0300045455696904	Tgfb1	1
GO:0015718	BP	GO:0015718	monocarboxylic acid transport	1/10	186/22777	0.0787398805355488	0.0952818722446977	0.0301044901747786	Cd36	1
GO:0060041	BP	GO:0060041	retina development in camera-type eye	1/10	186/22777	0.0787398805355488	0.0952818722446977	0.0301044901747786	Tgfb1	1
GO:0007599	BP	GO:0007599	hemostasis	1/10	187/22777	0.0791476801546291	0.0953302913386611	0.0301197882803275	Cd36	1
GO:0032388	BP	GO:0032388	positive regulation of intracellular transport	1/10	187/22777	0.0791476801546291	0.0953302913386611	0.0301197882803275	Tgfb1	1
GO:0045580	BP	GO:0045580	regulation of T cell differentiation	1/10	187/22777	0.0791476801546291	0.0953302913386611	0.0301197882803275	Tgfb1	1
GO:0050770	BP	GO:0050770	regulation of axonogenesis	1/10	187/22777	0.0791476801546291	0.0953302913386611	0.0301197882803275	Fn1	1
GO:0050817	BP	GO:0050817	coagulation	1/10	187/22777	0.0791476801546291	0.0953302913386611	0.0301197882803275	Cd36	1
GO:0016331	BP	GO:0016331	morphogenesis of embryonic epithelium	1/10	188/22777	0.0795553173037421	0.0957323038306869	0.0302468048977723	Tgfb1	1
GO:0071478	BP	GO:0071478	cellular response to radiation	1/10	189/22777	0.0799627920404269	0.0961333752174334	0.0303735241712001	Tgfb1	1
GO:0007612	BP	GO:0007612	learning	1/10	190/22777	0.0803701044222043	0.0965335081845938	0.030499946949161	Tlr2	1
GO:0000302	BP	GO:0000302	response to reactive oxygen species	1/10	191/22777	0.0807772545065792	0.0967535322001171	0.030569463958614	Cd36	1
GO:0046631	BP	GO:0046631	alpha-beta T cell activation	1/10	191/22777	0.0807772545065792	0.0967535322001171	0.030569463958614	Tgfb1	1
GO:0048660	BP	GO:0048660	regulation of smooth muscle cell proliferation	1/10	191/22777	0.0807772545065792	0.0967535322001171	0.030569463958614	Tgfb1	1
GO:0001659	BP	GO:0001659	temperature homeostasis	1/10	192/22777	0.0811842423510374	0.0971512263037345	0.0306951161729635	Cd36	1
GO:0071772	BP	GO:0071772	response to BMP	1/10	193/22777	0.0815910680130473	0.0973683463581117	0.0307637156703261	Tgfb1	1
GO:0071773	BP	GO:0071773	cellular response to BMP stimulus	1/10	193/22777	0.0815910680130473	0.0973683463581117	0.0307637156703261	Tgfb1	1
GO:0097553	BP	GO:0097553	calcium ion transmembrane import into cytosol	1/10	193/22777	0.0815910680130473	0.0973683463581117	0.0307637156703261	Tgfb1	1
GO:0035051	BP	GO:0035051	cardiocyte differentiation	1/10	195/22777	0.0824042330195045	0.0981579834497039	0.031013203023014	Tgfb1	1
GO:0043122	BP	GO:0043122	regulation of I-kappaB kinase/NF-kappaB signaling	1/10	195/22777	0.0824042330195045	0.0981579834497039	0.031013203023014	Cd36	1
GO:1905952	BP	GO:1905952	regulation of lipid localization	1/10	196/22777	0.0828105724787999	0.098551425098737	0.0311375116661864	Cd36	1
GO:0009152	BP	GO:0009152	purine ribonucleotide biosynthetic process	1/10	197/22777	0.0832167499853415	0.0989439522761491	0.0312615313802973	Tgfb1	1
GO:0031047	BP	GO:0031047	RNA-mediated gene silencing	1/10	199/22777	0.0840286193696618	0.0996350326652165	0.0314798795539061	Tgfb1	1
GO:0043405	BP	GO:0043405	regulation of MAP kinase activity	1/10	199/22777	0.0840286193696618	0.0996350326652165	0.0314798795539061	Tgfb1	1
GO:0048659	BP	GO:0048659	smooth muscle cell proliferation	1/10	199/22777	0.0840286193696618	0.0996350326652165	0.0314798795539061	Tgfb1	1
GO:0003205	BP	GO:0003205	cardiac chamber development	1/10	200/22777	0.0844343113621461	0.0998420324136326	0.0315452815212013	Tgfb1	1
GO:0009749	BP	GO:0009749	response to glucose	1/10	200/22777	0.0844343113621461	0.0998420324136326	0.0315452815212013	Icam1	1
GO:0021915	BP	GO:0021915	neural tube development	1/10	200/22777	0.0844343113621461	0.0998420324136326	0.0315452815212013	Tgfb1	1
GO:0051099	BP	GO:0051099	positive regulation of binding	1/10	201/22777	0.084839841631286	0.100138829466436	0.0316390551189438	Tgfb1	1
GO:1903169	BP	GO:1903169	regulation of calcium ion transmembrane transport	1/10	201/22777	0.084839841631286	0.100138829466436	0.0316390551189438	Tgfb1	1
GO:0007179	BP	GO:0007179	transforming growth factor beta receptor signaling pathway	1/10	203/22777	0.0856504172287501	0.100820109653461	0.0318543068999319	Tgfb1	1
GO:0009746	BP	GO:0009746	response to hexose	1/10	203/22777	0.0856504172287501	0.100820109653461	0.0318543068999319	Icam1	1
GO:0046578	BP	GO:0046578	regulation of Ras protein signal transduction	1/10	203/22777	0.0856504172287501	0.100820109653461	0.0318543068999319	Csf1	1
GO:0051495	BP	GO:0051495	positive regulation of cytoskeleton organization	1/10	204/22777	0.0860554626716356	0.101204972434156	0.0319759050332087	Icam1	1
GO:0071902	BP	GO:0071902	positive regulation of protein serine/threonine kinase activity	1/10	205/22777	0.0864603466203038	0.101496928641226	0.0320681491564628	Tgfb1	1
GO:1901654	BP	GO:1901654	response to ketone	1/10	205/22777	0.0864603466203038	0.101496928641226	0.0320681491564628	Tgfb1	1
GO:0034284	BP	GO:0034284	response to monosaccharide	1/10	206/22777	0.0868650691319905	0.101695690691111	0.0321309484071167	Icam1	1
GO:0034612	BP	GO:0034612	response to tumor necrosis factor	1/10	206/22777	0.0868650691319905	0.101695690691111	0.0321309484071167	Cd14	1
GO:0120032	BP	GO:0120032	regulation of plasma membrane bounded cell projection assembly	1/10	206/22777	0.0868650691319905	0.101695690691111	0.0321309484071167	Icam1	1
GO:0006109	BP	GO:0006109	regulation of carbohydrate metabolic process	1/10	207/22777	0.0872696302639159	0.102077112655266	0.0322514594078123	Tgfb1	1
GO:0030308	BP	GO:0030308	negative regulation of cell growth	1/10	208/22777	0.0876740300732806	0.102457658228108	0.0323716935109925	Tgfb1	1
GO:0007519	BP	GO:0007519	skeletal muscle tissue development	1/10	209/22777	0.0880782686172689	0.102560140276712	0.0324040729106895	Tgfb1	1
GO:0009260	BP	GO:0009260	ribonucleotide biosynthetic process	1/10	209/22777	0.0880782686172689	0.102560140276712	0.0324040729106895	Tgfb1	1
GO:0060491	BP	GO:0060491	regulation of cell projection assembly	1/10	209/22777	0.0880782686172689	0.102560140276712	0.0324040729106895	Icam1	1
GO:1990138	BP	GO:1990138	neuron projection extension	1/10	209/22777	0.0880782686172689	0.102560140276712	0.0324040729106895	Fn1	1
GO:0030307	BP	GO:0030307	positive regulation of cell growth	1/10	210/22777	0.088482345953046	0.102661701302728	0.0324361613115346	Fn1	1
GO:0043491	BP	GO:0043491	protein kinase B signaling	1/10	210/22777	0.088482345953046	0.102661701302728	0.0324361613115346	Tgfb1	1
GO:0097696	BP	GO:0097696	receptor signaling pathway via STAT	1/10	210/22777	0.088482345953046	0.102661701302728	0.0324361613115346	Tgfb1	1
GO:0098739	BP	GO:0098739	import across plasma membrane	1/10	210/22777	0.088482345953046	0.102661701302728	0.0324361613115346	Cd36	1
GO:0061351	BP	GO:0061351	neural precursor cell proliferation	1/10	212/22777	0.0892900172285449	0.10350613803953	0.0327029627171678	Tgfb1	1
GO:0002262	BP	GO:0002262	myeloid cell homeostasis	1/10	213/22777	0.0896936112825094	0.103788321626904	0.0327921191624964	Csf1	1
GO:0006473	BP	GO:0006473	protein acetylation	1/10	213/22777	0.0896936112825094	0.103788321626904	0.0327921191624964	Tgfb1	1
GO:0007416	BP	GO:0007416	synapse assembly	1/10	215/22777	0.0905003165083453	0.104628376623386	0.0330575361488768	Tlr2	1
GO:0046390	BP	GO:0046390	ribose phosphate biosynthetic process	1/10	218/22777	0.0917091679977604	0.105931445387787	0.0334692432227496	Tgfb1	1
GO:0007204	BP	GO:0007204	positive regulation of cytosolic calcium ion concentration	1/10	219/22777	0.0921117970291904	0.106112790177627	0.0335265394567065	Cd36	1
GO:0008361	BP	GO:0008361	regulation of cell size	1/10	219/22777	0.0921117970291904	0.106112790177627	0.0335265394567065	Fn1	1
GO:0051216	BP	GO:0051216	cartilage development	1/10	219/22777	0.0921117970291904	0.106112790177627	0.0335265394567065	Tgfb1	1
GO:0016051	BP	GO:0016051	carbohydrate biosynthetic process	1/10	220/22777	0.0925142654230954	0.106481783293367	0.0336431235389213	Tgfb1	1
GO:0009743	BP	GO:0009743	response to carbohydrate	1/10	221/22777	0.0929165732364466	0.106755211803577	0.0337295138008378	Icam1	1
GO:0045619	BP	GO:0045619	regulation of lymphocyte differentiation	1/10	221/22777	0.0929165732364466	0.106755211803577	0.0337295138008378	Tgfb1	1
GO:0060538	BP	GO:0060538	skeletal muscle organ development	1/10	222/22777	0.0933187205261979	0.10712228680421	0.0338454918509076	Tgfb1	1
GO:0002822	BP	GO:0002822	regulation of adaptive immune response based on somatic recombination of immune receptors built from immunoglobulin superfamily domains	1/10	223/22777	0.0937207073492858	0.107393489588572	0.0339311788904762	Tgfb1	1
GO:0035264	BP	GO:0035264	multicellular organism growth	1/10	223/22777	0.0937207073492858	0.107393489588572	0.0339311788904762	Csf1	1
GO:0048469	BP	GO:0048469	cell maturation	1/10	225/22777	0.0945241998231237	0.108218518525414	0.034191848364511	Tgfb1	1
GO:0002706	BP	GO:0002706	regulation of lymphocyte mediated immunity	1/10	228/22777	0.0957282364562813	0.109500259882913	0.0345968170032921	Tgfb1	1
GO:0045216	BP	GO:0045216	cell-cell junction organization	1/10	229/22777	0.0961292616740488	0.10986201334177	0.0347111137020375	Tgfb1	1
GO:0043542	BP	GO:0043542	endothelial cell migration	1/10	230/22777	0.0965301268232088	0.11012591933352	0.0347944953059936	Tgfb1	1
GO:0046034	BP	GO:0046034	ATP metabolic process	1/10	230/22777	0.0965301268232088	0.11012591933352	0.0347944953059936	Tgfb1	1
GO:0006164	BP	GO:0006164	purine nucleotide biosynthetic process	1/10	231/22777	0.096930831960556	0.110388715484078	0.0348775262534976	Tgfb1	1
GO:0031669	BP	GO:0031669	cellular response to nutrient levels	1/10	231/22777	0.096930831960556	0.110388715484078	0.0348775262534976	Cd68	1
GO:0048545	BP	GO:0048545	response to steroid hormone	1/10	235/22777	0.098532053527093	0.111917214172754	0.0353604583440557	Tgfb1	1
GO:0050679	BP	GO:0050679	positive regulation of epithelial cell proliferation	1/10	235/22777	0.098532053527093	0.111917214172754	0.0353604583440557	Tgfb1	1
GO:0051056	BP	GO:0051056	regulation of small GTPase mediated signal transduction	1/10	235/22777	0.098532053527093	0.111917214172754	0.0353604583440557	Csf1	1
GO:0030324	BP	GO:0030324	lung development	1/10	239/22777	0.100130719443615	0.113534044093547	0.035871298856717	Tgfb1	1
GO:0072522	BP	GO:0072522	purine-containing compound biosynthetic process	1/10	239/22777	0.100130719443615	0.113534044093547	0.035871298856717	Tgfb1	1
GO:0002819	BP	GO:0002819	regulation of adaptive immune response	1/10	240/22777	0.100529987027498	0.113887118171012	0.0359828532882746	Tgfb1	1
GO:0051651	BP	GO:0051651	maintenance of location in cell	1/10	241/22777	0.100929095166546	0.114239395053139	0.0360941558444371	Tgfb1	1
GO:0030323	BP	GO:0030323	respiratory tube development	1/10	242/22777	0.10132804391736	0.114490972028682	0.0361736420720901	Tgfb1	1
GO:1901888	BP	GO:1901888	regulation of cell junction assembly	1/10	242/22777	0.10132804391736	0.114490972028682	0.0361736420720901	Tlr2	1
GO:0071560	BP	GO:0071560	cellular response to transforming growth factor beta stimulus	1/10	243/22777	0.101726833336522	0.114841442512311	0.0362843738931846	Tgfb1	1
GO:0006470	BP	GO:0006470	protein dephosphorylation	1/10	245/22777	0.102523934406139	0.115540016513353	0.036505089687861	Tgfb1	1
GO:0097305	BP	GO:0097305	response to alcohol	1/10	245/22777	0.102523934406139	0.115540016513353	0.036505089687861	Tgfb1	1
GO:0071241	BP	GO:0071241	cellular response to inorganic substance	1/10	246/22777	0.102922246169673	0.115888124270978	0.0366150750011457	Fn1	1
GO:0008406	BP	GO:0008406	gonad development	1/10	247/22777	0.103320398827714	0.116134637364022	0.0366929612854162	Icam1	1
GO:0071559	BP	GO:0071559	response to transforming growth factor beta	1/10	247/22777	0.103320398827714	0.116134637364022	0.0366929612854162	Tgfb1	1
GO:0010632	BP	GO:0010632	regulation of epithelial cell migration	1/10	248/22777	0.103718392436756	0.116480967589285	0.0368023849839441	Tgfb1	1
GO:0045137	BP	GO:0045137	development of primary sexual characteristics	1/10	251/22777	0.104911419534587	0.11761695477234	0.0371613023119235	Icam1	1
GO:0060828	BP	GO:0060828	regulation of canonical Wnt signaling pathway	1/10	251/22777	0.104911419534587	0.11761695477234	0.0371613023119235	Tgfb1	1
GO:0009205	BP	GO:0009205	purine ribonucleoside triphosphate metabolic process	1/10	253/22777	0.105705976723113	0.118405311869624	0.0374103852479562	Tgfb1	1
GO:0043543	BP	GO:0043543	protein acylation	1/10	255/22777	0.106499899070049	0.119191596886687	0.0376588135062714	Tgfb1	1
GO:0019058	BP	GO:0019058	viral life cycle	1/10	256/22777	0.106896622318841	0.119532374913907	0.0377664829771846	Icam1	1
GO:0006814	BP	GO:0006814	sodium ion transport	1/10	258/22777	0.107689593248763	0.120315269698618	0.0380138400850896	Tgfb1	1
GO:0009144	BP	GO:0009144	purine nucleoside triphosphate metabolic process	1/10	259/22777	0.108085841042515	0.12055012908012	0.0380880443568607	Tgfb1	1
GO:0043547	BP	GO:0043547	positive regulation of GTPase activity	1/10	259/22777	0.108085841042515	0.12055012908012	0.0380880443568607	Icam1	1
GO:0009199	BP	GO:0009199	ribonucleoside triphosphate metabolic process	1/10	260/22777	0.108481930463848	0.120887860602878	0.0381947512788497	Tgfb1	1
GO:0030522	BP	GO:0030522	intracellular receptor signaling pathway	1/10	261/22777	0.10887786156903	0.121224835561394	0.0383012191629161	Cd86	1
GO:0090068	BP	GO:0090068	positive regulation of cell cycle process	1/10	262/22777	0.109273634414309	0.121561055966476	0.0384074486443787	Tgfb1	1
GO:0031668	BP	GO:0031668	cellular response to extracellular stimulus	1/10	263/22777	0.10966924905592	0.121896523822017	0.0385134403563715	Cd68	1
GO:0009165	BP	GO:0009165	nucleotide biosynthetic process	1/10	264/22777	0.110064705550075	0.122231241125019	0.038619194929851	Tgfb1	1
GO:0098657	BP	GO:0098657	import into cell	1/10	266/22777	0.110855144320801	0.123003653287464	0.0388632400331574	Cd36	1
GO:0031348	BP	GO:0031348	negative regulation of defense response	1/10	267/22777	0.111250126709713	0.123230909586143	0.0389350420963367	Tgfb1	1
GO:0045926	BP	GO:0045926	negative regulation of growth	1/10	267/22777	0.111250126709713	0.123230909586143	0.0389350420963367	Tgfb1	1
GO:0045444	BP	GO:0045444	fat cell differentiation	1/10	268/22777	0.111644951175856	0.123457215634736	0.0390065439261794	Tgfb1	1
GO:1901293	BP	GO:1901293	nucleoside phosphate biosynthetic process	1/10	268/22777	0.111644951175856	0.123457215634736	0.0390065439261794	Tgfb1	1
GO:0060541	BP	GO:0060541	respiratory system development	1/10	270/22777	0.112434126564336	0.124118081795042	0.0392153458562957	Tgfb1	1
GO:1903522	BP	GO:1903522	regulation of blood circulation	1/10	270/22777	0.112434126564336	0.124118081795042	0.0392153458562957	Icam1	1
GO:0033002	BP	GO:0033002	muscle cell proliferation	1/10	272/22777	0.113222670935052	0.124882197048363	0.039456769535261	Tgfb1	1
GO:1901215	BP	GO:1901215	negative regulation of neuron death	1/10	273/22777	0.113616706628926	0.125210248121674	0.0395604179006913	Csf1	1
GO:0043270	BP	GO:0043270	positive regulation of monoatomic ion transport	1/10	274/22777	0.114010584736539	0.125537568240064	0.0396638353195133	Lgals3	1
GO:0006959	BP	GO:0006959	humoral immune response	1/10	275/22777	0.114404305313912	0.125650830243077	0.0396996206664692	Lgals3	1
GO:0048738	BP	GO:0048738	cardiac muscle tissue development	1/10	275/22777	0.114404305313912	0.125650830243077	0.0396996206664692	Tgfb1	1
GO:0090092	BP	GO:0090092	regulation of transmembrane receptor protein serine/threonine kinase signaling pathway	1/10	275/22777	0.114404305313912	0.125650830243077	0.0396996206664692	Tgfb1	1
GO:0001894	BP	GO:0001894	tissue homeostasis	1/10	276/22777	0.114797868417053	0.125763345281911	0.0397351700086608	Csf1	1
GO:0034599	BP	GO:0034599	cellular response to oxidative stress	1/10	276/22777	0.114797868417053	0.125763345281911	0.0397351700086608	Cd36	1
GO:0060249	BP	GO:0060249	anatomical structure homeostasis	1/10	276/22777	0.114797868417053	0.125763345281911	0.0397351700086608	Csf1	1
GO:0009141	BP	GO:0009141	nucleoside triphosphate metabolic process	1/10	277/22777	0.115191274101948	0.126087745976457	0.0398376650299234	Tgfb1	1
GO:0140014	BP	GO:0140014	mitotic nuclear division	1/10	279/22777	0.11597761344087	0.126841339256851	0.0400757642713734	Tgfb1	1
GO:0007605	BP	GO:0007605	sensory perception of sound	1/10	282/22777	0.117155943211124	0.128022008770335	0.0404487990673004	Icam1	1
GO:0048863	BP	GO:0048863	stem cell differentiation	1/10	285/22777	0.11833285923715	0.129199145384454	0.0408207176369011	Fn1	1
GO:0048588	BP	GO:0048588	developmental cell growth	1/10	287/22777	0.119116685252421	0.129945474820823	0.0410565218529078	Fn1	1
GO:0010506	BP	GO:0010506	regulation of autophagy	1/10	290/22777	0.12029124838832	0.131116449042273	0.0414264934027324	Tlr2	1
GO:0003007	BP	GO:0003007	heart morphogenesis	1/10	291/22777	0.120682456086817	0.131432321923122	0.0415262940449111	Tgfb1	1
GO:0019932	BP	GO:0019932	second-messenger-mediated signaling	1/10	294/22777	0.12185513992209	0.132598036388773	0.0418946037648089	Cd36	1
GO:0014706	BP	GO:0014706	striated muscle tissue development	1/10	295/22777	0.122245721632751	0.132911455734937	0.0419936292080008	Tgfb1	1
GO:0042593	BP	GO:0042593	glucose homeostasis	1/10	296/22777	0.122636146985641	0.133224179793286	0.0420924349736747	Icam1	1
GO:0033500	BP	GO:0033500	carbohydrate homeostasis	1/10	297/22777	0.123026416036401	0.133536210371169	0.0421910216328662	Icam1	1
GO:0045165	BP	GO:0045165	cell fate commitment	1/10	301/22777	0.124585930330357	0.135115787203467	0.0426900919608094	Tgfb1	1
GO:0051607	BP	GO:0051607	defense response to virus	1/10	303/22777	0.125364751109947	0.135733264359642	0.0428851850519012	Cd86	1
GO:0071695	BP	GO:0071695	anatomical structure maturation	1/10	303/22777	0.125364751109947	0.135733264359642	0.0428851850519012	Tgfb1	1
GO:0140546	BP	GO:0140546	defense response to symbiont	1/10	304/22777	0.125753927602289	0.136040976771758	0.0429824073783415	Cd86	1
GO:0045765	BP	GO:0045765	regulation of angiogenesis	1/10	305/22777	0.126142948237005	0.136234384095966	0.0430435147931536	Lgals3	1
GO:0050807	BP	GO:0050807	regulation of synapse organization	1/10	305/22777	0.126142948237005	0.136234384095966	0.0430435147931536	Tlr2	1
GO:0060070	BP	GO:0060070	canonical Wnt signaling pathway	1/10	306/22777	0.12653181306958	0.136540574303227	0.0431402561760522	Tgfb1	1
GO:0010038	BP	GO:0010038	response to metal ion	1/10	309/22777	0.127697473309052	0.137455087548614	0.0434291983888977	Fn1	1
GO:1901342	BP	GO:1901342	regulation of vasculature development	1/10	309/22777	0.127697473309052	0.137455087548614	0.0434291983888977	Lgals3	1
GO:1990830	BP	GO:1990830	cellular response to leukemia inhibitory factor	1/10	309/22777	0.127697473309052	0.137455087548614	0.0434291983888977	Icam1	1
GO:1990823	BP	GO:1990823	response to leukemia inhibitory factor	1/10	310/22777	0.128085715487568	0.13775857864887	0.0435250869837642	Icam1	1
GO:0030336	BP	GO:0030336	negative regulation of cell migration	1/10	313/22777	0.129249509094778	0.138779920287351	0.0438477818321797	Tgfb1	1
GO:0050803	BP	GO:0050803	regulation of synapse structure or activity	1/10	313/22777	0.129249509094778	0.138779920287351	0.0438477818321797	Tlr2	1
GO:0006874	BP	GO:0006874	intracellular calcium ion homeostasis	1/10	316/22777	0.130411904471946	0.139796383950076	0.0441689354748048	Tgfb1	1
GO:0010721	BP	GO:0010721	negative regulation of cell development	1/10	316/22777	0.130411904471946	0.139796383950076	0.0441689354748048	Tgfb1	1
GO:0050954	BP	GO:0050954	sensory perception of mechanical stimulus	1/10	317/22777	0.130799059138046	0.140095521192486	0.044263448459939	Icam1	1
GO:0090287	BP	GO:0090287	regulation of cellular response to growth factor stimulus	1/10	320/22777	0.131959592531373	0.141221826524079	0.0446193067883907	Tgfb1	1
GO:0007548	BP	GO:0007548	sex differentiation	1/10	323/22777	0.133118731177171	0.142344781852817	0.0449741066770189	Icam1	1
GO:0007611	BP	GO:0007611	learning or memory	1/10	324/22777	0.133504801039477	0.142639919329895	0.0450673559286299	Tlr2	1
GO:0010631	BP	GO:0010631	epithelial cell migration	1/10	326/22777	0.134276476565621	0.143228241669996	0.0452532374996983	Tgfb1	1
GO:2000146	BP	GO:2000146	negative regulation of cell motility	1/10	326/22777	0.134276476565621	0.143228241669996	0.0452532374996983	Tgfb1	1
GO:0018105	BP	GO:0018105	peptidyl-serine phosphorylation	1/10	327/22777	0.134662082339723	0.143285762489557	0.0452714113128962	Tgfb1	1
GO:0051054	BP	GO:0051054	positive regulation of DNA metabolic process	1/10	327/22777	0.134662082339723	0.143285762489557	0.0452714113128962	Tgfb1	1
GO:0071496	BP	GO:0071496	cellular response to external stimulus	1/10	327/22777	0.134662082339723	0.143285762489557	0.0452714113128962	Cd68	1
GO:0030217	BP	GO:0030217	T cell differentiation	1/10	328/22777	0.13504753352799	0.143460330698586	0.0453265664731563	Tgfb1	1
GO:0090132	BP	GO:0090132	epithelium migration	1/10	328/22777	0.13504753352799	0.143460330698586	0.0453265664731563	Tgfb1	1
GO:0048608	BP	GO:0048608	reproductive structure development	1/10	330/22777	0.135817972367361	0.144042628631833	0.0455105446213314	Icam1	1
GO:0090130	BP	GO:0090130	tissue migration	1/10	330/22777	0.135817972367361	0.144042628631833	0.0455105446213314	Tgfb1	1
GO:0006310	BP	GO:0006310	DNA recombination	1/10	331/22777	0.136202960128591	0.144332817928581	0.045602230485882	Tgfb1	1
GO:0016032	BP	GO:0016032	viral process	1/10	333/22777	0.136972472609325	0.145029676880462	0.0458224044074884	Icam1	1
GO:0061458	BP	GO:0061458	reproductive system development	1/10	334/22777	0.137356997438852	0.145318096882247	0.0459135312599042	Icam1	1
GO:0001822	BP	GO:0001822	kidney development	1/10	335/22777	0.137741368067806	0.145605883373472	0.0460044579534442	Tgfb1	1
GO:0051402	BP	GO:0051402	neuron apoptotic process	1/10	337/22777	0.138509646943851	0.146298697994483	0.0462233540609601	Tgfb1	1
GO:0007265	BP	GO:0007265	Ras protein signal transduction	1/10	339/22777	0.139277309677003	0.146870132905937	0.0464039000165768	Csf1	1
GO:0070588	BP	GO:0070588	calcium ion transmembrane transport	1/10	339/22777	0.139277309677003	0.146870132905937	0.0464039000165768	Tgfb1	1
GO:0051146	BP	GO:0051146	striated muscle cell differentiation	1/10	340/22777	0.139660910127276	0.147035369232291	0.0464561067506182	Tgfb1	1
GO:1902074	BP	GO:1902074	response to salt	1/10	340/22777	0.139660910127276	0.147035369232291	0.0464561067506182	Cd36	1
GO:1901990	BP	GO:1901990	regulation of mitotic cell cycle phase transition	1/10	341/22777	0.14004435670653	0.147319388223753	0.0465458430953865	Tgfb1	1
GO:0016311	BP	GO:0016311	dephosphorylation	1/10	344/22777	0.141193773766751	0.148408054178191	0.0468898091904779	Tgfb1	1
GO:0018209	BP	GO:0018209	peptidyl-serine modification	1/10	346/22777	0.14195928345722	0.149091759611472	0.0471058272326696	Tgfb1	1
GO:0055074	BP	GO:0055074	calcium ion homeostasis	1/10	347/22777	0.142341807961942	0.14937245596654	0.0471945137841	Tgfb1	1
GO:0062197	BP	GO:0062197	cellular response to chemical stress	1/10	348/22777	0.142724178979346	0.149652537182227	0.0472830059810643	Cd36	1
GO:0045787	BP	GO:0045787	positive regulation of cell cycle	1/10	350/22777	0.143488460771168	0.150332291963973	0.0474977758073306	Tgfb1	1
GO:0071214	BP	GO:0071214	cellular response to abiotic stimulus	1/10	351/22777	0.143870371655027	0.150367743278157	0.0475089767180012	Tgfb1	1
GO:0072001	BP	GO:0072001	renal system development	1/10	351/22777	0.143870371655027	0.150367743278157	0.0475089767180012	Tgfb1	1
GO:0104004	BP	GO:0104004	cellular response to environmental stimulus	1/10	351/22777	0.143870371655027	0.150367743278157	0.0475089767180012	Tgfb1	1
GO:0071900	BP	GO:0071900	regulation of protein serine/threonine kinase activity	1/10	352/22777	0.144252129270448	0.150645253452459	0.0475966565895114	Tgfb1	1
GO:0043087	BP	GO:0043087	regulation of GTPase activity	1/10	353/22777	0.144633733672111	0.150922156875247	0.0476841447567178	Icam1	1
GO:0001933	BP	GO:0001933	negative regulation of protein phosphorylation	1/10	354/22777	0.145015184914677	0.151198455067917	0.0477714417003085	Tgfb1	1
GO:0050878	BP	GO:0050878	regulation of body fluid levels	1/10	355/22777	0.145396483052787	0.151474149546955	0.0478585478994198	Cd36	1
GO:0018205	BP	GO:0018205	peptidyl-lysine modification	1/10	361/22777	0.147681059745797	0.153484084547356	0.0484935907154984	Tgfb1	1
GO:0040013	BP	GO:0040013	negative regulation of locomotion	1/10	361/22777	0.147681059745797	0.153484084547356	0.0484935907154984	Tgfb1	1
GO:0050890	BP	GO:0050890	cognition	1/10	361/22777	0.147681059745797	0.153484084547356	0.0484935907154984	Tlr2	1
GO:0046942	BP	GO:0046942	carboxylic acid transport	1/10	367/22777	0.149960138429651	0.155727836061561	0.0492025083072994	Cd36	1
GO:0015849	BP	GO:0015849	organic acid transport	1/10	369/22777	0.15071861157844	0.156390168619422	0.0494117735485341	Cd36	1
GO:0050727	BP	GO:0050727	regulation of inflammatory response	1/10	371/22777	0.15147647557983	0.156925269665435	0.0495808397497192	Tlr2	1
GO:1904062	BP	GO:1904062	regulation of monoatomic cation transmembrane transport	1/10	371/22777	0.15147647557983	0.156925269665435	0.0495808397497192	Tgfb1	1
GO:0007517	BP	GO:0007517	muscle organ development	1/10	375/22777	0.152990377879747	0.158367036527278	0.0500363687533391	Tgfb1	1
GO:0043010	BP	GO:0043010	camera-type eye development	1/10	378/22777	0.154124208825365	0.159413387579947	0.050366965374106	Tgfb1	1
GO:0021700	BP	GO:0021700	developmental maturation	1/10	379/22777	0.154501848805353	0.159676551875389	0.0504501126376919	Tgfb1	1
GO:0010639	BP	GO:0010639	negative regulation of organelle organization	1/10	380/22777	0.154879337041443	0.159939140084231	0.0505330778856123	Tlr2	1
GO:0045786	BP	GO:0045786	negative regulation of cell cycle	1/10	384/22777	0.156387773630603	0.161368275975527	0.0509846161098766	Tgfb1	1
GO:0019216	BP	GO:0019216	regulation of lipid metabolic process	1/10	393/22777	0.159772900054503	0.164730054471468	0.0520467764696241	Tgfb1	1
GO:0034470	BP	GO:0034470	ncRNA processing	1/10	403/22777	0.163519809605167	0.168459199720426	0.0532250070591665	Tgfb1	1
GO:0042326	BP	GO:0042326	negative regulation of phosphorylation	1/10	405/22777	0.164267384419418	0.168960738259973	0.0533834691221001	Tgfb1	1
GO:1901214	BP	GO:1901214	regulation of neuron death	1/10	405/22777	0.164267384419418	0.168960738259973	0.0533834691221001	Csf1	1
GO:0006979	BP	GO:0006979	response to oxidative stress	1/10	408/22777	0.165387619224017	0.169978076537927	0.0537048991010831	Cd36	1
GO:0007178	BP	GO:0007178	transmembrane receptor protein serine/threonine kinase signaling pathway	1/10	412/22777	0.166879163375792	0.171375115479419	0.0541462962325324	Tgfb1	1
GO:0031667	BP	GO:0031667	response to nutrient levels	1/10	413/22777	0.16725167436914	0.171621670611565	0.0542241957991379	Cd68	1
GO:0051098	BP	GO:0051098	regulation of binding	1/10	415/22777	0.167996246677896	0.172249316214045	0.0544225016303311	Tgfb1	1
GO:0050678	BP	GO:0050678	regulation of epithelial cell proliferation	1/10	424/22777	0.171339412991312	0.175538244455921	0.0554616448126652	Tgfb1	1
GO:0001654	BP	GO:0001654	eye development	1/10	426/22777	0.172080694928881	0.176019400653378	0.0556136670355459	Tgfb1	1
GO:0016570	BP	GO:0016570	histone modification	1/10	426/22777	0.172080694928881	0.176019400653378	0.0556136670355459	Tgfb1	1
GO:0007264	BP	GO:0007264	small GTPase mediated signal transduction	1/10	427/22777	0.172451112048952	0.176120284645738	0.0556455415263094	Csf1	1
GO:0032102	BP	GO:0032102	negative regulation of response to external stimulus	1/10	427/22777	0.172451112048952	0.176120284645738	0.0556455415263094	Tgfb1	1
GO:0019221	BP	GO:0019221	cytokine-mediated signaling pathway	1/10	428/22777	0.172821380007767	0.176359455503989	0.0557211080174234	Csf1	1
GO:0150063	BP	GO:0150063	visual system development	1/10	429/22777	0.173191498858719	0.17659809797081	0.0557965075622524	Tgfb1	1
GO:0008380	BP	GO:0008380	RNA splicing	1/10	430/22777	0.173561468655185	0.176836213346792	0.0558717405717203	Lgals3	1
GO:0009150	BP	GO:0009150	purine ribonucleotide metabolic process	1/10	432/22777	0.17430096129808	0.177450153843136	0.0560657162483592	Tgfb1	1
GO:0048880	BP	GO:0048880	sensory system development	1/10	433/22777	0.17467048425118	0.177686772048296	0.0561404762238363	Tgfb1	1
GO:1901987	BP	GO:1901987	regulation of cell cycle phase transition	1/10	436/22777	0.175778160276757	0.178673329975433	0.0564521810919781	Tgfb1	1
GO:0015711	BP	GO:0015711	organic anion transport	1/10	437/22777	0.176147088184963	0.178908014332063	0.0565263300643051	Cd36	1
GO:0031331	BP	GO:0031331	positive regulation of cellular catabolic process	1/10	438/22777	0.176515867465095	0.179142180293471	0.0566003152486682	Tlr2	1
GO:0009314	BP	GO:0009314	response to radiation	1/10	444/22777	0.178725424935844	0.181242684441983	0.0572639735606979	Tgfb1	1
GO:0006869	BP	GO:0006869	lipid transport	1/10	446/22777	0.179460757479153	0.181846084200924	0.0574546188711498	Cd36	1
GO:0009991	BP	GO:0009991	response to extracellular stimulus	1/10	447/22777	0.179828201499806	0.182076054018554	0.0575272782758427	Cd68	1
GO:0044772	BP	GO:0044772	mitotic cell cycle phase transition	1/10	450/22777	0.180929645194629	0.183048259306978	0.0578344484002716	Tgfb1	1
GO:0009259	BP	GO:0009259	ribonucleotide metabolic process	1/10	451/22777	0.181296497147334	0.183276334089661	0.0579065090650406	Tgfb1	1
GO:0009593	BP	GO:0009593	detection of chemical stimulus	1/10	452/22777	0.181663201215619	0.183503903955917	0.057978410200497	Tlr2	1
GO:0000280	BP	GO:0000280	nuclear division	1/10	454/22777	0.182396165910883	0.184100802975471	0.0581670015898783	Tgfb1	1
GO:0031346	BP	GO:0031346	positive regulation of cell projection organization	1/10	458/22777	0.183860323018957	0.185290030040878	0.0585427401607386	Fn1	1
GO:0042692	BP	GO:0042692	muscle cell differentiation	1/10	458/22777	0.183860323018957	0.185290030040878	0.0585427401607386	Tgfb1	1
GO:0010563	BP	GO:0010563	negative regulation of phosphorus metabolic process	1/10	461/22777	0.184956891769667	0.186105692339665	0.0588004502275258	Tgfb1	1
GO:0045936	BP	GO:0045936	negative regulation of phosphate metabolic process	1/10	461/22777	0.184956891769667	0.186105692339665	0.0588004502275258	Tgfb1	1
GO:0019693	BP	GO:0019693	ribose phosphate metabolic process	1/10	462/22777	0.185322119905637	0.186328523970292	0.0588708543083524	Tgfb1	1
GO:0030098	BP	GO:0030098	lymphocyte differentiation	1/10	473/22777	0.189329919052579	0.190210523327242	0.0600973794463103	Tgfb1	1
GO:0006397	BP	GO:0006397	mRNA processing	1/10	478/22777	0.191145772825645	0.191886074037209	0.0606267729048685	Lgals3	1
GO:0042391	BP	GO:0042391	regulation of membrane potential	1/10	489/22777	0.19512777193604	0.195731882685068	0.0618418635189177	Cd36	1
GO:0034765	BP	GO:0034765	regulation of monoatomic ion transmembrane transport	1/10	492/22777	0.19621070522905	0.196665950484802	0.0621369840306919	Tgfb1	1
GO:0007409	BP	GO:0007409	axonogenesis	1/10	498/22777	0.198372638644464	0.19867924241362	0.0627730874747387	Fn1	1
GO:0010876	BP	GO:0010876	lipid localization	1/10	499/22777	0.198732451634883	0.198885912987497	0.0628383854387072	Cd36	1
GO:0060537	BP	GO:0060537	muscle tissue development	1/10	500/22777	0.199092119265894	0.199092119265894	0.0629035367076288	Tgfb1	1
GO:0070062	CC	GO:0070062	extracellular exosome	3/10	105/22796	1.11303199751775e-05	0.000100137732779693	5.11069768572598e-05	Icam1/Cd86/Fn1	3
GO:1903561	CC	GO:1903561	extracellular vesicle	3/10	119/22796	1.62053720118283e-05	0.000100137732779693	5.11069768572598e-05	Icam1/Cd86/Fn1	3
GO:0045121	CC	GO:0045121	membrane raft	4/10	391/22796	1.64942103880904e-05	0.000100137732779693	5.11069768572598e-05	Icam1/Tlr2/Cd14/Cd36	4
GO:0098857	CC	GO:0098857	membrane microdomain	4/10	392/22796	1.66607063820211e-05	0.000100137732779693	5.11069768572598e-05	Icam1/Tlr2/Cd14/Cd36	4
GO:0043230	CC	GO:0043230	extracellular organelle	3/10	128/22796	2.01616413657338e-05	0.000100137732779693	5.11069768572598e-05	Icam1/Cd86/Fn1	3
GO:0065010	CC	GO:0065010	extracellular membrane-bounded organelle	3/10	128/22796	2.01616413657338e-05	0.000100137732779693	5.11069768572598e-05	Icam1/Cd86/Fn1	3
GO:0043235	CC	GO:0043235	receptor complex	4/10	417/22796	2.12413372562986e-05	0.000100137732779693	5.11069768572598e-05	Tlr2/Tgfb1/Cd14/Cd36	4
GO:0001772	CC	GO:0001772	immunological synapse	2/10	46/22796	0.000177424110843549	0.000731874457229641	0.000373524443881157	Icam1/Lgals3	2
GO:0062023	CC	GO:0062023	collagen-containing extracellular matrix	3/10	389/22796	0.000541242426287901	0.00198455556305564	0.00101285132404753	Tgfb1/Lgals3/Fn1	3
GO:0098802	CC	GO:0098802	plasma membrane signaling receptor complex	2/10	197/22796	0.00319457109819618	0.0105420846240474	0.00538033027064621	Tlr2/Tgfb1	2
GO:0097386	CC	GO:0097386	glial cell projection	1/10	43/22796	0.0187073079968919	0.0561219239906757	0.0286427682249063	Lgals3	1
GO:0001533	CC	GO:0001533	cornified envelope	1/10	61/22796	0.0264443052107628	0.0727218393295977	0.0371148143308952	Lgals3	1
GO:0005793	CC	GO:0005793	endoplasmic reticulum-Golgi intermediate compartment	1/10	79/22796	0.0341263569882094	0.0814429005600956	0.0415657546718191	Fn1	1
GO:0031526	CC	GO:0031526	brush border membrane	1/10	80/22796	0.0345515335709496	0.0814429005600956	0.0415657546718191	Cd36	1
GO:0005901	CC	GO:0005901	caveola	1/10	97/22796	0.0417538104506131	0.090036877045461	0.0459518351747169	Cd36	1
GO:0005902	CC	GO:0005902	microvillus	1/10	106/22796	0.0455471707637569	0.090036877045461	0.0459518351747169	Tgfb1	1
GO:0005604	CC	GO:0005604	basement membrane	1/10	114/22796	0.0489076949074971	0.090036877045461	0.0459518351747169	Fn1	1
GO:0034451	CC	GO:0034451	centriolar satellite	1/10	117/22796	0.0501651434771017	0.090036877045461	0.0459518351747169	Cd86	1
GO:1902554	CC	GO:1902554	serine/threonine protein kinase complex	1/10	121/22796	0.0518394140564775	0.090036877045461	0.0459518351747169	Tgfb1	1
GO:0044853	CC	GO:0044853	plasma membrane raft	1/10	134/22796	0.0572624658638662	0.0944830686753792	0.048221023885361	Cd36	1
GO:0005903	CC	GO:0005903	brush border	1/10	146/22796	0.0622435655123972	0.0958479909540264	0.0489176349366642	Cd36	1
GO:1902911	CC	GO:1902911	protein kinase complex	1/10	150/22796	0.0638986606360176	0.0958479909540264	0.0489176349366642	Tgfb1	1
GO:0042383	CC	GO:0042383	sarcolemma	1/10	166/22796	0.0704927831351871	0.101141819280921	0.0516194292980776	Cd36	1
GO:0005765	CC	GO:0005765	lysosomal membrane	1/10	197/22796	0.0831500554197168	0.106577568727188	0.0543936554907498	Cd68	1
GO:0098852	CC	GO:0098852	lytic vacuole membrane	1/10	197/22796	0.0831500554197168	0.106577568727188	0.0543936554907498	Cd68	1
GO:0005681	CC	GO:0005681	spliceosomal complex	1/10	206/22796	0.0867955773328147	0.106577568727188	0.0543936554907498	Lgals3	1
GO:0098862	CC	GO:0098862	cluster of actin-based cell projections	1/10	207/22796	0.0871998289586082	0.106577568727188	0.0543936554907498	Cd36	1
GO:0098858	CC	GO:0098858	actin-based cell projection	1/10	231/22796	0.0968536798889734	0.114148979869147	0.0582578525647961	Tgfb1	1
GO:0005774	CC	GO:0005774	vacuolar membrane	1/10	247/22796	0.10323842817723	0.117478211374089	0.0599569818815128	Cd68	1
GO:0061695	CC	GO:0061695	transferase complex, transferring phosphorus-containing groups	1/10	301/22796	0.124488172739337	0.136936990013271	0.0698880969764699	Tgfb1	1
GO:0031253	CC	GO:0031253	cell projection membrane	1/10	326/22796	0.134171654536905	0.142827890313479	0.0728946170658906	Cd36	1
GO:0016324	CC	GO:0016324	apical plasma membrane	1/10	407/22796	0.164887678715478	0.170040418675337	0.0867829887976201	Fn1	1
GO:0030141	CC	GO:0030141	secretory granule	1/10	465/22796	0.186275530730221	0.186275530730221	0.0950688514093631	Tgfb1	1
GO:0038187	MF	GO:0038187	pattern recognition receptor activity	3/9	32/22426	2.20387144631057e-07	1.43251644010187e-05	4.63972936065383e-06	Tlr2/Cd14/Cd36	3
GO:0035325	MF	GO:0035325	Toll-like receptor binding	2/9	13/22426	1.11416239531628e-05	0.000362102778477792	0.000117280252138556	Tlr2/Cd36	2
GO:0001530	MF	GO:0001530	lipopolysaccharide binding	2/9	36/22426	8.95602137505555e-05	0.0019404712979287	0.000628492728074074	Tlr2/Cd14	2
GO:0001540	MF	GO:0001540	amyloid-beta binding	2/9	71/22426	0.000350700276661761	0.00569887949575361	0.00184579092979874	Tlr2/Cd36	2
GO:0008083	MF	GO:0008083	growth factor activity	2/9	149/22426	0.00153098780625922	0.0179306215821349	0.00580748877154167	Tgfb1/Csf1	2
GO:0005178	MF	GO:0005178	integrin binding	2/9	155/22426	0.00165513429988938	0.0179306215821349	0.00580748877154167	Icam1/Fn1	2
GO:0005125	MF	GO:0005125	cytokine activity	2/9	231/22426	0.00362611521557544	0.0232386286935736	0.00752668135824248	Tgfb1/Csf1	2
GO:0005539	MF	GO:0005539	glycosaminoglycan binding	2/9	233/22426	0.00368777668062499	0.0232386286935736	0.00752668135824248	Tlr2/Fn1	2
GO:0005041	MF	GO:0005041	low-density lipoprotein particle receptor activity	1/9	10/22426	0.00400676173240033	0.0232386286935736	0.00752668135824248	Cd36	1
GO:0008035	MF	GO:0008035	high-density lipoprotein particle binding	1/9	11/22426	0.00440665195119094	0.0232386286935736	0.00752668135824248	Cd36	1
GO:0034713	MF	GO:0034713	type I transforming growth factor beta receptor binding	1/9	12/22426	0.00480639944761951	0.0232386286935736	0.00752668135824248	Tgfb1	1
GO:0015245	MF	GO:0015245	fatty acid transmembrane transporter activity	1/9	13/22426	0.00520600426625828	0.0232386286935736	0.00752668135824248	Cd36	1
GO:0034987	MF	GO:0034987	immunoglobulin receptor binding	1/9	13/22426	0.00520600426625828	0.0232386286935736	0.00752668135824248	Lgals3	1
GO:0050839	MF	GO:0050839	cell adhesion molecule binding	2/9	306/22426	0.00627091722862117	0.0232386286935736	0.00752668135824248	Icam1/Fn1	2
GO:0030228	MF	GO:0030228	lipoprotein particle receptor activity	1/9	16/22426	0.00640396310098845	0.0232386286935736	0.00752668135824248	Cd36	1
GO:0005126	MF	GO:0005126	cytokine receptor binding	2/9	315/22426	0.00663337793011102	0.0232386286935736	0.00752668135824248	Tgfb1/Csf1	2
GO:0042834	MF	GO:0042834	peptidoglycan binding	1/9	17/22426	0.00680299765395942	0.0232386286935736	0.00752668135824248	Tlr2	1
GO:0030169	MF	GO:0030169	low-density lipoprotein particle binding	1/9	18/22426	0.00720188975182701	0.0232386286935736	0.00752668135824248	Cd36	1
GO:0070492	MF	GO:0070492	oligosaccharide binding	1/9	18/22426	0.00720188975182701	0.0232386286935736	0.00752668135824248	Lgals3	1
GO:0005324	MF	GO:0005324	long-chain fatty acid transporter activity	1/9	19/22426	0.00760063943909184	0.0232386286935736	0.00752668135824248	Cd36	1
GO:0140693	MF	GO:0140693	molecular condensate scaffold activity	1/9	19/22426	0.00760063943909184	0.0232386286935736	0.00752668135824248	Lgals3	1
GO:0042277	MF	GO:0042277	peptide binding	2/9	344/22426	0.00786538201936338	0.0232386286935736	0.00752668135824248	Tlr2/Cd36	2
GO:0036041	MF	GO:0036041	long-chain fatty acid binding	1/9	22/22426	0.00879603448210597	0.0248583583189951	0.0080512901438041	Cd36	1
GO:0050431	MF	GO:0050431	transforming growth factor beta binding	1/9	23/22426	0.00919421497173545	0.0249009988817835	0.00806510085239952	Cd36	1
GO:0005160	MF	GO:0005160	transforming growth factor beta receptor binding	1/9	25/22426	0.00999014943060084	0.0259743885195622	0.00841275741524281	Tgfb1	1
GO:0019865	MF	GO:0019865	immunoglobulin binding	1/9	27/22426	0.0107855154917463	0.0268115116565719	0.00868389041508402	Lgals3	1
GO:0071813	MF	GO:0071813	lipoprotein particle binding	1/9	30/22426	0.0119774996146926	0.0268115116565719	0.00868389041508402	Cd36	1
GO:0071814	MF	GO:0071814	protein-lipid complex binding	1/9	30/22426	0.0119774996146926	0.0268115116565719	0.00868389041508402	Cd36	1
GO:0033218	MF	GO:0033218	amide binding	2/9	433/22426	0.0122397586080131	0.0268115116565719	0.00868389041508402	Tlr2/Cd36	2
GO:0043236	MF	GO:0043236	laminin binding	1/9	31/22426	0.0123745438414947	0.0268115116565719	0.00868389041508402	Lgals3	1
GO:0097718	MF	GO:0097718	disordered domain specific binding	1/9	38/22426	0.0151498845823005	0.0317658870274042	0.010288546405637	Fn1	1
GO:0042056	MF	GO:0042056	chemoattractant activity	1/9	42/22426	0.0167326790949485	0.0327447522373061	0.010605587769168	Lgals3	1
GO:0005044	MF	GO:0005044	scavenger receptor activity	1/9	43/22426	0.0171280242472063	0.0327447522373061	0.010605587769168	Cd36	1
GO:0043394	MF	GO:0043394	proteoglycan binding	1/9	43/22426	0.0171280242472063	0.0327447522373061	0.010605587769168	Fn1	1
GO:0050840	MF	GO:0050840	extracellular matrix binding	1/9	58/22426	0.0230412700250153	0.0427722452213591	0.0138533587761487	Lgals3	1
GO:0016504	MF	GO:0016504	peptidase activator activity	1/9	60/22426	0.0238273086642327	0.0427722452213591	0.0138533587761487	Fn1	1
GO:0005504	MF	GO:0005504	fatty acid binding	1/9	62/22426	0.0246127850943401	0.0427722452213591	0.0138533587761487	Cd36	1
GO:0043539	MF	GO:0043539	protein serine/threonine kinase activator activity	1/9	63/22426	0.0250053125909484	0.0427722452213591	0.0138533587761487	Tgfb1	1
GO:0008028	MF	GO:0008028	monocarboxylic acid transmembrane transporter activity	1/9	67/22426	0.0265740188135232	0.044290031355872	0.0143449494270031	Cd36	1
GO:0038024	MF	GO:0038024	cargo receptor activity	1/9	82/22426	0.032436705215327	0.0527096459749064	0.01707195011333	Cd36	1
GO:0003823	MF	GO:0003823	antigen binding	1/9	88/22426	0.0347729775062217	0.054913973104705	0.0177859022201474	Tgfb1	1
GO:0033293	MF	GO:0033293	monocarboxylic acid binding	1/9	91/22426	0.0359392321747143	0.054913973104705	0.0177859022201474	Cd36	1
GO:0048029	MF	GO:0048029	monosaccharide binding	1/9	92/22426	0.036327705284651	0.054913973104705	0.0177859022201474	Lgals3	1
GO:0030295	MF	GO:0030295	protein kinase activator activity	1/9	123/22426	0.0483015690070107	0.0713545905785385	0.0231107985679477	Tgfb1	1
GO:0051087	MF	GO:0051087	chaperone binding	1/9	126/22426	0.0494532813857496	0.0714325175571938	0.0231360380752045	Fn1	1
GO:0019209	MF	GO:0019209	kinase activator activity	1/9	134/22426	0.0525184599055315	0.0736897813850636	0.0238671356712757	Tgfb1	1
GO:0019955	MF	GO:0019955	cytokine binding	1/9	136/22426	0.0532833803861229	0.0736897813850636	0.0238671356712757	Cd36	1
GO:0019838	MF	GO:0019838	growth factor binding	1/9	146/22426	0.0570997551383383	0.0767549010818742	0.0248598869900807	Cd36	1
GO:0005201	MF	GO:0005201	extracellular matrix structural constituent	1/9	148/22426	0.0578613869694129	0.0767549010818742	0.0248598869900807	Fn1	1
GO:0046943	MF	GO:0046943	carboxylic acid transmembrane transporter activity	1/9	170/22426	0.0662033169779042	0.0824139379362893	0.0266927734206605	Cd36	1
GO:0005342	MF	GO:0005342	organic acid transmembrane transporter activity	1/9	171/22426	0.0665809306617289	0.0824139379362893	0.0266927734206605	Cd36	1
GO:0008201	MF	GO:0008201	heparin binding	1/9	172/22426	0.0669584086048445	0.0824139379362893	0.0266927734206605	Fn1	1
GO:0019887	MF	GO:0019887	protein kinase regulator activity	1/9	173/22426	0.0673357508499491	0.0824139379362893	0.0266927734206605	Tgfb1	1
GO:0005319	MF	GO:0005319	lipid transporter activity	1/9	176/22426	0.0684669638239942	0.0824139379362893	0.0266927734206605	Cd36	1
GO:0019903	MF	GO:0019903	protein phosphatase binding	1/9	186/22426	0.0722288709235891	0.0853613929096962	0.0276474147075939	Lgals3	1
GO:0002020	MF	GO:0002020	protease binding	1/9	192/22426	0.0744795275879955	0.0864494516646376	0.0279998224015021	Fn1	1
GO:0019207	MF	GO:0019207	kinase regulator activity	1/9	209/22426	0.0808300560468687	0.0921746253166046	0.0298541296571999	Tgfb1	1
GO:0031406	MF	GO:0031406	carboxylic acid binding	1/9	220/22426	0.08491855302166	0.0951673439035844	0.030823431223833	Cd36	1
GO:0043177	MF	GO:0043177	organic acid binding	1/9	234/22426	0.0900987111180073	0.0971860262386348	0.031477255461906	Cd36	1
GO:0008514	MF	GO:0008514	organic anion transmembrane transporter activity	1/9	237/22426	0.0912053477008726	0.0971860262386348	0.031477255461906	Cd36	1
GO:0019902	MF	GO:0019902	phosphatase binding	1/9	237/22426	0.0912053477008726	0.0971860262386348	0.031477255461906	Lgals3	1
GO:0061134	MF	GO:0061134	peptidase regulator activity	1/9	274/22426	0.104755835505275	0.109824666255531	0.0355707421070545	Fn1	1
GO:0030246	MF	GO:0030246	carbohydrate binding	1/9	281/22426	0.107299141133479	0.110705463074224	0.0358560204288985	Lgals3	1
GO:1901681	MF	GO:1901681	sulfur compound binding	1/9	290/22426	0.110559667399995	0.11228716220312	0.0363683116447353	Fn1	1
GO:0030674	MF	GO:0030674	protein-macromolecule adaptor activity	1/9	385/22426	0.144336296585871	0.144336296585871	0.0467485980844925	Lgals3	1
