# Supplementary material for: Exosome-related genes influence the progression of stroke through neuroinflammatory responses
Source: Front Neurol. 2025 May 19;16:1517588. doi: 10.3389/fneur.2025.1517588 (PMC12127164; doi:10.3389/fneur.2025.1517588)
Supplement: Supplementary file 1 [file Data_Sheet_1.ZIP › Table Supplimetary/Table S9 KEGG analysis of hubgenes.csv]

	ID	Description	GeneRatio	BgRatio	pvalue	p.adjust	qvalue	geneID	Count
mmu05323	mmu05323	Rheumatoid arthritis - Mus musculus (house mouse)	5/9	87/9370	7.51987039539505e-09	6.5422872439937e-07	4.03698305436998e-07	15894/24088/12524/21803/12977	5
mmu05144	mmu05144	Malaria - Mus musculus (house mouse)	4/9	57/9370	1.51585979944653e-07	6.59399012759241e-06	4.06888683009332e-06	15894/24088/21803/12491	4
mmu05146	mmu05146	Amoebiasis - Mus musculus (house mouse)	4/9	107/9370	1.93831694625026e-06	5.62111914412574e-05	3.46856716697414e-05	24088/21803/12475/14268	4
mmu05417	mmu05417	Lipid and atherosclerosis - Mus musculus (house mouse)	4/9	216/9370	3.16045139621381e-05	0.000687398178676503	0.000424165845281326	15894/24088/12475/12491	4
mmu04640	mmu04640	Hematopoietic cell lineage - Mus musculus (house mouse)	3/9	94/9370	7.86252243118636e-05	0.00132116695787658	0.000815239139161595	12475/12977/12491	3
mmu04933	mmu04933	AGE-RAGE signaling pathway in diabetic complications - Mus musculus (house mouse)	3/9	101/9370	9.74208005164222e-05	0.00132116695787658	0.000815239139161595	15894/21803/14268	3
mmu04620	mmu04620	Toll-like receptor signaling pathway - Mus musculus (house mouse)	3/9	104/9370	0.000106300789714208	0.00132116695787658	0.000815239139161595	24088/12524/12475	3
mmu05152	mmu05152	Tuberculosis - Mus musculus (house mouse)	3/9	180/9370	0.000537816322859963	0.00536990166561511	0.00331355093704018	24088/21803/12475	3
mmu04145	mmu04145	Phagosome - Mus musculus (house mouse)	3/9	182/9370	0.000555507068856736	0.00536990166561511	0.00331355093704018	24088/12475/12491	3
mmu04672	mmu04672	Intestinal immune network for IgA production - Mus musculus (house mouse)	2/9	43/9370	0.00072562461063149	0.00622050168812382	0.00383842209430508	12524/21803	2
mmu05205	mmu05205	Proteoglycans in cancer - Mus musculus (house mouse)	3/9	205/9370	0.000786500213440943	0.00622050168812382	0.00383842209430508	24088/21803/14268	3
mmu05134	mmu05134	Legionellosis - Mus musculus (house mouse)	2/9	60/9370	0.00141031340432982	0.0100734112368676	0.00621589804089834	24088/12475	2
mmu05321	mmu05321	Inflammatory bowel disease - Mus musculus (house mouse)	2/9	62/9370	0.00150522236872734	0.0100734112368676	0.00621589804089834	24088/21803	2
mmu05140	mmu05140	Leishmaniasis - Mus musculus (house mouse)	2/9	70/9370	0.00191466674786305	0.0118982862188632	0.0073419551985726	24088/21803	2
mmu04010	mmu04010	MAPK signaling pathway - Mus musculus (house mouse)	3/9	301/9370	0.00238714161954683	0.0138454213933716	0.00854345421732549	21803/12475/12977	3
mmu05416	mmu05416	Viral myocarditis - Mus musculus (house mouse)	2/9	88/9370	0.00300779152371726	0.015738817576218	0.00971179305973523	15894/12524	2
mmu04512	mmu04512	ECM-receptor interaction - Mus musculus (house mouse)	2/9	89/9370	0.00307540113558282	0.015738817576218	0.00971179305973523	14268/12491	2
mmu05142	mmu05142	Chagas disease - Mus musculus (house mouse)	2/9	103/9370	0.00409668067160826	0.0185043175919887	0.0114182721983233	24088/21803	2
mmu04151	mmu04151	PI3K-Akt signaling pathway - Mus musculus (house mouse)	3/9	364/9370	0.00410071174074681	0.0185043175919887	0.0114182721983233	24088/14268/12977	3
mmu04064	mmu04064	NF-kappa B signaling pathway - Mus musculus (house mouse)	2/9	105/9370	0.00425386611310084	0.0185043175919887	0.0114182721983233	15894/12475	2
mmu05145	mmu05145	Toxoplasmosis - Mus musculus (house mouse)	2/9	109/9370	0.00457661430930949	0.0189602592814251	0.0116996155275581	24088/21803	2
mmu04668	mmu04668	TNF signaling pathway - Mus musculus (house mouse)	2/9	115/9370	0.00508154729952685	0.0200952097754016	0.0123999479557832	15894/12977	2
mmu04380	mmu04380	Osteoclast differentiation - Mus musculus (house mouse)	2/9	135/9370	0.00694216651943675	0.0262594994430869	0.0162036838668775	21803/12977	2
mmu04148	mmu04148	Efferocytosis - Mus musculus (house mouse)	2/9	155/9370	0.00906923626571738	0.0328759814632255	0.0202864495417363	21803/12491	2
mmu05161	mmu05161	Hepatitis B - Mus musculus (house mouse)	2/9	163/9370	0.00999275597167503	0.0347747907814291	0.0214581286128601	24088/21803	2
mmu04514	mmu04514	Cell adhesion molecules - Mus musculus (house mouse)	2/9	183/9370	0.0124785795015244	0.0417552467935625	0.0257654880395849	15894/12524	2
mmu05415	mmu05415	Diabetic cardiomyopathy - Mus musculus (house mouse)	2/9	211/9370	0.0163706646652839	0.052749919477026	0.0325498595684008	21803/12491	2
mmu05167	mmu05167	Kaposi sarcoma-associated herpesvirus infection - Mus musculus (house mouse)	2/9	224/9370	0.01833557961942	0.05500673885826	0.0339424522900334	15894/12524	2
mmu05202	mmu05202	Transcriptional misregulation in cancer - Mus musculus (house mouse)	2/9	224/9370	0.01833557961942	0.05500673885826	0.0339424522900334	12524/12475	2
mmu05169	mmu05169	Epstein-Barr virus infection - Mus musculus (house mouse)	2/9	231/9370	0.0194339641424237	0.0563584960130286	0.0347765674127581	15894/24088	2
mmu05166	mmu05166	Human T-cell leukemia virus 1 infection - Mus musculus (house mouse)	2/9	250/9370	0.0225545413199115	0.0627094889765499	0.0386955104392504	15894/21803	2
mmu05132	mmu05132	Salmonella infection - Mus musculus (house mouse)	2/9	253/9370	0.0230655591637885	0.0627094889765499	0.0386955104392504	24088/12475	2
mmu04060	mmu04060	Cytokine-cytokine receptor interaction - Mus musculus (house mouse)	2/9	294/9370	0.0305315249002575	0.0804922020097697	0.0496685094071174	21803/12977	2
mmu05143	mmu05143	African trypanosomiasis - Mus musculus (house mouse)	1/9	39/9370	0.0368578072060272	0.0943126243213048	0.0581965376937271	15894	1
mmu04975	mmu04975	Fat digestion and absorption - Mus musculus (house mouse)	1/9	43/9370	0.0405689363019236	0.100842784521924	0.0622260376360332	12491	1
mmu04979	mmu04979	Cholesterol metabolism - Mus musculus (house mouse)	1/9	50/9370	0.0470328369611812	0.113662689322855	0.0701366866964983	12491	1
mmu05330	mmu05330	Allograft rejection - Mus musculus (house mouse)	1/9	63/9370	0.0589346010742219	0.134929218248876	0.0832594087198148	12524	1
mmu05332	mmu05332	Graft-versus-host disease - Mus musculus (house mouse)	1/9	63/9370	0.0589346010742219	0.134929218248876	0.0832594087198148	12524	1
mmu05211	mmu05211	Renal cell carcinoma - Mus musculus (house mouse)	1/9	68/9370	0.0634769012789619	0.135424868408371	0.0835652545532597	21803	1
mmu04940	mmu04940	Type I diabetes mellitus - Mus musculus (house mouse)	1/9	70/9370	0.0652883575308547	0.135424868408371	0.0835652545532597	12524	1
mmu05221	mmu05221	Acute myeloid leukemia - Mus musculus (house mouse)	1/9	70/9370	0.0652883575308547	0.135424868408371	0.0835652545532597	12475	1
mmu04920	mmu04920	Adipocytokine signaling pathway - Mus musculus (house mouse)	1/9	71/9370	0.0661929171848569	0.135424868408371	0.0835652545532597	12491	1
mmu05100	mmu05100	Bacterial invasion of epithelial cells - Mus musculus (house mouse)	1/9	76/9370	0.0707040541739185	0.135424868408371	0.0835652545532597	14268	1
mmu05212	mmu05212	Pancreatic cancer - Mus musculus (house mouse)	1/9	76/9370	0.0707040541739185	0.135424868408371	0.0835652545532597	21803	1
mmu05220	mmu05220	Chronic myeloid leukemia - Mus musculus (house mouse)	1/9	76/9370	0.0707040541739185	0.135424868408371	0.0835652545532597	21803	1
mmu05133	mmu05133	Pertussis - Mus musculus (house mouse)	1/9	77/9370	0.0716039534113225	0.135424868408371	0.0835652545532597	12475	1
mmu05320	mmu05320	Autoimmune thyroid disease - Mus musculus (house mouse)	1/9	79/9370	0.0734014283998204	0.135870729165625	0.0838403773435799	12524	1
mmu05210	mmu05210	Colorectal cancer - Mus musculus (house mouse)	1/9	88/9370	0.0814518436907359	0.141246484488498	0.0871575403377301	21803	1
mmu05235	mmu05235	PD-L1 expression and PD-1 checkpoint pathway in cancer - Mus musculus (house mouse)	1/9	88/9370	0.0814518436907359	0.141246484488498	0.0871575403377301	24088	1
mmu03320	mmu03320	PPAR signaling pathway - Mus musculus (house mouse)	1/9	89/9370	0.0823424850834085	0.141246484488498	0.0871575403377301	12491	1
mmu05410	mmu05410	Hypertrophic cardiomyopathy - Mus musculus (house mouse)	1/9	91/9370	0.0841214653131159	0.141246484488498	0.0871575403377301	21803	1
mmu05222	mmu05222	Small cell lung cancer - Mus musculus (house mouse)	1/9	93/9370	0.0858973793273879	0.141246484488498	0.0871575403377301	14268	1
mmu05414	mmu05414	Dilated cardiomyopathy - Mus musculus (house mouse)	1/9	94/9370	0.086784187949362	0.141246484488498	0.0871575403377301	21803	1
mmu04061	mmu04061	Viral protein interaction with cytokine and cytokine receptor - Mus musculus (house mouse)	1/9	95/9370	0.0876702317514815	0.141246484488498	0.0871575403377301	12977	1
mmu04659	mmu04659	Th17 cell differentiation - Mus musculus (house mouse)	1/9	105/9370	0.0964887314849021	0.152627629803391	0.0941803886264116	21803	1
mmu04350	mmu04350	TGF-beta signaling pathway - Mus musculus (house mouse)	1/9	110/9370	0.100869502024421	0.153958713616222	0.0950017470590118	21803	1
mmu04931	mmu04931	Insulin resistance - Mus musculus (house mouse)	1/9	110/9370	0.100869502024421	0.153958713616222	0.0950017470590118	12491	1
mmu04670	mmu04670	Leukocyte transendothelial migration - Mus musculus (house mouse)	1/9	119/9370	0.108707332254607	0.16306099838191	0.100618401905353	15894	1
mmu04650	mmu04650	Natural killer cell mediated cytotoxicity - Mus musculus (house mouse)	1/9	122/9370	0.111306412828766	0.163950049697687	0.101166999813455	15894	1
mmu04152	mmu04152	AMPK signaling pathway - Mus musculus (house mouse)	1/9	127/9370	0.115623245372432	0.163950049697687	0.101166999813455	12491	1
mmu05150	mmu05150	Staphylococcus aureus infection - Mus musculus (house mouse)	1/9	128/9370	0.116484371715789	0.163950049697687	0.101166999813455	15894	1
mmu04926	mmu04926	Relaxin signaling pathway - Mus musculus (house mouse)	1/9	129/9370	0.117344752656554	0.163950049697687	0.101166999813455	21803	1
mmu04068	mmu04068	FoxO signaling pathway - Mus musculus (house mouse)	1/9	131/9370	0.119063280588498	0.163950049697687	0.101166999813455	21803	1
mmu04142	mmu04142	Lysosome - Mus musculus (house mouse)	1/9	135/9370	0.122491416440801	0.163950049697687	0.101166999813455	12514	1
mmu05135	mmu05135	Yersinia infection - Mus musculus (house mouse)	1/9	135/9370	0.122491416440801	0.163950049697687	0.101166999813455	14268	1
mmu04936	mmu04936	Alcoholic liver disease - Mus musculus (house mouse)	1/9	141/9370	0.12761138770519	0.168085940283549	0.103719092007998	12475	1
mmu05162	mmu05162	Measles - Mus musculus (house mouse)	1/9	145/9370	0.13100993258064	0.168085940283549	0.103719092007998	24088	1
mmu05418	mmu05418	Fluid shear stress and atherosclerosis - Mus musculus (house mouse)	1/9	147/9370	0.132704787661047	0.168085940283549	0.103719092007998	15894	1
mmu05322	mmu05322	Systemic lupus erythematosus - Mus musculus (house mouse)	1/9	149/9370	0.134396703793181	0.168085940283549	0.103719092007998	12524	1
mmu05226	mmu05226	Gastric cancer - Mus musculus (house mouse)	1/9	150/9370	0.135241561147683	0.168085940283549	0.103719092007998	21803	1
mmu04110	mmu04110	Cell cycle - Mus musculus (house mouse)	1/9	155/9370	0.139454863072859	0.168202067289816	0.103790749325839	21803	1
mmu04932	mmu04932	Non-alcoholic fatty liver disease - Mus musculus (house mouse)	1/9	156/9370	0.140295330379679	0.168202067289816	0.103790749325839	21803	1
mmu04390	mmu04390	Hippo signaling pathway - Mus musculus (house mouse)	1/9	157/9370	0.141135067955822	0.168202067289816	0.103790749325839	21803	1
mmu05164	mmu05164	Influenza A - Mus musculus (house mouse)	1/9	173/9370	0.154472077126994	0.180147412828713	0.111161742943307	15894	1
mmu05225	mmu05225	Hepatocellular carcinoma - Mus musculus (house mouse)	1/9	174/9370	0.155299493817856	0.180147412828713	0.111161742943307	21803	1
mmu04218	mmu04218	Cellular senescence - Mus musculus (house mouse)	1/9	184/9370	0.163534161709256	0.187203579851385	0.115515820597951	21803	1
mmu04510	mmu04510	Focal adhesion - Mus musculus (house mouse)	1/9	203/9370	0.178983677369016	0.202228310793564	0.124786979437045	14268	1
mmu04613	mmu04613	Neutrophil extracellular trap formation - Mus musculus (house mouse)	1/9	208/9370	0.183006944737724	0.204123130669	0.125956196783049	24088	1
mmu04015	mmu04015	Rap1 signaling pathway - Mus musculus (house mouse)	1/9	214/9370	0.187811726106145	0.206830635078919	0.127626889159405	12977	1
mmu04810	mmu04810	Regulation of actin cytoskeleton - Mus musculus (house mouse)	1/9	231/9370	0.201289163834475	0.218901965669992	0.135075623099451	14268	1
mmu04014	mmu04014	Ras signaling pathway - Mus musculus (house mouse)	1/9	235/9370	0.204431285536793	0.219574343724704	0.135490520628674	12977	1
mmu05170	mmu05170	Human immunodeficiency virus 1 infection - Mus musculus (house mouse)	1/9	240/9370	0.208343483502013	0.221047354447258	0.136399456464733	24088	1
mmu05171	mmu05171	Coronavirus disease - COVID-19 - Mus musculus (house mouse)	1/9	249/9370	0.215342366782161	0.225720312169253	0.139282951247815	24088	1
mmu05165	mmu05165	Human papillomavirus infection - Mus musculus (house mouse)	1/9	362/9370	0.298654550124558	0.309320784057578	0.190869449327725	14268	1
mmu05010	mmu05010	Alzheimer disease - Mus musculus (house mouse)	1/9	383/9370	0.313239665986834	0.320610011068878	0.197835578518001	12977	1
mmu05168	mmu05168	Herpes simplex virus 1 infection - Mus musculus (house mouse)	1/9	459/9370	0.363797056482083	0.36802725481327	0.227094857779513	24088	1
mmu05022	mmu05022	Pathways of neurodegeneration - multiple diseases - Mus musculus (house mouse)	1/9	471/9370	0.371469764033572	0.371469764033572	0.229219092144128	12977	1
